# Supplementary material for: Comparative deep transcriptional profiling of four developing oilseeds
Source: Plant J. 2011 Oct 10;68(6):1014–27. doi: 10.1111/j.1365-313X.2011.04751.x (PMC3507003; doi:10.1111/j.1365-313X.2011.04751.x)
Supplement: Supplementary file 5 [file tpj0068-1014-SD2.fasta]

Note: Contig ID is indicated by numbers beginning with "M"
>M01000021276	AT1G01030 ESTCount=4
AACACCAGCGACGTCGGAAAACTCAACCGACTAGTAATCCCTAAACAACACGCGGAGAGGTATTTTCCACTAGACTCAACAAACAACCAAAACGGCACGCTGTTGAACTTCCAAGACAGAAACGGCAAGATGTGGAGATTTCGTTACTCGTACTGGAACTCAAGCCAGAGCTACGTGATGACCAAAGGATGGAGCCGTTTCGTAAAAGAGAAAAAGCTCGACGCTGGAGACATCGTGTCTTTCCAACGAGGTATCGGAGATGAGTCCCAAAGATCTAAACTCTACATCGACTGGAGGCACAGACCGGACATGAGCCTAGTTCAAGCACATCAGTTTGGTAATTACGGTTTCAATTTCAATTTTCCGACAACTTCTCAATATTCCAACAGATTTCATCCGTTGCCGGAATATAGTTCTGTCCCTATTCAACGGAGCTTGAACATCGGAAACCACCAACGTTCTTATTATAACAATCAGCGTCAAGAGTTTGTAGGGTAGTGGTTATGGGAATTTAGCTTACTACACGGGGTCACCGTTGGAGTCAGAGAAGCATTGTTGGACCAGAGCCGTTGGTTATAGAGTCAATCCCTGTAGTTCCCGGGAGATTACCTCCG
>M01000008483	AT1G01040 ESTCount=4
GATGGCAGATGGGTGCATGGTTGCAGATAATCTAATAGGGAAAATAGTGACAGCCGCACATTCAGGGAAGCGATTTTATGTGGACTCTATATGCTACGATATGAGTGCAGACACATCATTCCCAAGGAAGGAGGGGTATCTAGGTCCTTTGGAATACAACACTTACGCTGACTACTACAAGCAAAAGTATGGAGTTGATTTAAACTGTAAGCAACAGCCTTTGATCAAAGGTCGAGGTGTCTCGTATTGCAAGAATCTTCTTTCCCCTCGGTTTGAACAGTCAGGTGAATCTGAGACGATACTTGATAAAACATATTACGTGTTTCTTCCACCTGAACTCTGCGTGGTGCATCCTCTTTCGGGTTCACTTGTCCGAGGTGCTCAGAGGTTGCCGTCTATAATGAGAAGAGTTGAGAGCATGTTGCTCGCTGTTCAACTTAAAAACTTGATTAGTTATCCCATTCCAACTTCAAAGATTCTGGAAGCCTTGACTGCAGCCTCGTGCCAGGAGACATTCTGCTACGAGAGAGCCGAGCTTCTAGGAGATGCGTATCTGAAATGGATCGTTAGTCGTTTTCTGTTTCTCAAGTACCCGCAGAAGCACGAGGGTCAGCTTACGAGGATGAGACAGCAGATGGTCAGCAACATGGTTCTTTACCAGTACGCTCTTCTCAAAGGGCTCCAGTCATACATCCAGGCGGACCGTTTCGCACCTTCTAGGTGGTCTGCTCCCGGCGTGCCTCCCGTTTACGACGAGGACACGAAAGACGGAGGAGGAGGATCTTCCTTCTTCGACGAAGAGCAGAACAAGCCTCCTCCGAGGACGTGTTTGAAGACGGGGAGATGGAGGACGGTGAGCTAGAGGTGACTTGAGCTCGTACGAGT
>M01000027166	AT1G01040 ESTCount=11
GGAGGACGGTGAGCTAGAGGGTGACTTGAGCTCTTACAGGGTTCTATCTAGCAAGACCTTGGCTGATGTTGTTGAAGCTTTGATCGGTGTTTACTACGTGGAAGGAGGTAAAGCTGCGGCGAACCATTTGATGAAAATGGATTGGGATCCACGTGGAGGATGATCCCGAAGAAACCGAAGGGGCCGTGAAACCTGTTAGTGTTCCGGAGAGCGTGCTCAAGAGCATTGACTTTGTTGGTTTAGAGAGAGCTTTGAAGTACGAGTTTACGGAGAAAGGTCTTCTTGTGGAAGCTATCACGCATGCTTCGAGACCGTCTTCGGGTGTTTCTTGTTACCAGAGGTTGGAGTTTGTTGGTGACGCGGTGTTGGATCATCTTATTACAAGACACTTGTTTTTCACCTACACGAGCCTTCCTCCTGGTCGGTTAACTGATCTTCGAGCTGCTGCGGTTAATAATGAGAATTTCGCTCGTGTTGCGGTTAAACATAAGCTCCACTTGTACCTTCGTCACGGCTCTAGCGCTCTCGAGAAACAGATTAGAGAGTTTGTGAAGGAAGTTCTAACCGAGTCTTCTAAACCGGGGTTTAACTCGTTCGGTTTGGGAGATTGTAAAGCGCCAAAGGTTCTTGGAGATATAGTTGAATCCATTGCAGGTGCTATTTTTCTTGATAGTGGAAGAGACACAAGTGCTGCTTGGAAGGTTTTTCAACCTTTGCTACAACCAATGGTGACACCAGAGACACTTCCGATGCATCCGGTGCGAGAGCTGCAAGAGCGTTGCCAGCAACAAGCAGAAGGGTTAGAATACAAAGCGAGCCGGAGTGGTAACACAGCGACTGTGGAAGTTTTCATCGACGGTGTTCAAGTGGGAGTGGCGCAGAATCCTCAGAAGAAAATGGCTCAGAAGCTAGCGGCAAGGAACGCGCTGGCAGCTTTGAAAGAGAAAGAGATAGCTGAGTCAAAAGAGAAGGCGGCAAACGGGAATGCAGGAGACGATAGTGAGAATGGGAACAAGAAGAATGGGAATCAGACGTTTACGAGACAGACGTTGAATGATATTTGCTTGAGGAAGAATTGGCCAATGCCTTCTTACAGATGTGTGAAGGAAGGAGGGCCGGCGCATGCAAAGAGGTTTACATTTGGGGTAAGAGGGGAAATACAAGCGATAGAGGATGGACTGATGAATGTATTGGAGAGCCCATGCCTAGTGTTAAGAAGGCTAAAGATTCTGCTGCTTCTCTTCTTCTTGAGCTTCTTAATAAAACTTATTCTTGATTTCTTAGTTAAACTATTGGTGCATTGGTCACTTGTTGTATGATGTGTTGTTGTCCAAACTTTTTTTTTGTCAACATGTGTTGTCTAAACTTAATCTTTATTATGTTGTGTTAAAAGCTTAAACAAATGGGATGTGTAGTGCCCTTTAACTATATGGGTCAAATCTTTGTTTCACTTAAAATTTTATTACTTGTGTGATTTTAAGGAAAAAATGTTTCATTGAAGGT
>M01000002540	AT1G01040 ESTCount=12
TATTGCAGGTGTCTTATTTTTTCTTGATAGTGGAAGAGACACAAGTGCTGCTTGGAAGGTTTTTCAACCTTTGCTACAACCAATGGTGACGCCAGAGACACTTCCGATGCATCCGGTACGAGAGCTGCAAGAGCGTTGTCAGCAACAGGCAGAAGGGCTAGAGTACAAGGCGAGCCGGAGTGGTAACACAGCGACTGTGGAAGTTTTCATCGACGGTGTTCAAGTGGGAGTGGCGCAGAATCCTCAGAAGAAAATGGCTCAGAAGCTAGCGGCGAGGAACGCACTGGCAGCTTTGAAAGAGAAAGAGATAGCTGAGTCAAAAGAGAAGGCGGCAAACGGGAGTGCAGGAGATGAGAGTGAGAATGGGAACAAGAAGAATGGGAATCAGACGTTTACGAGACAGACGTTGAATGATATTTGCTTGAGGAAGAATTGGCCAATGCCGTCTTACAGATGTGTGAAGGAAGGAGGACCGGCGCATGCAAAGAGGTTTACATTTGGGGTAAGAGTGAATACAAGCGATAGAGGATGGACTGATGAATGTATTGGAGAGCCCATGCCTAGTGTTAAGAAGGCTAAAGATTCTGCTGCTTCTCTTCTTCTTGAGCTTCTCAATAAAACTTCTTGATTTCTTTAGTTAAACAGAACCATTGGTGGATTTGGTCACTTGTTGTATGATGATGTGTTGTCTAAAGTTTAAACTTAATCTTTATTATGTTGTGTTAAAAGCTTAAACAAATGGGATGTGTAGTGCCCTTTAAACTATATGGGTTATATCTTTGTTTCTCTTAAAATTTTATTACTTGTGT
>M01000032923	AT1G01050 ESTCount=14
CGAAGGTAATTGTATTTCTATGTAGAATTTATATGAACCAAACGTTAAAATGCCCCAAAGAAGATTTAAAACAAAATTATTGAGCAACAAAAGGAGAAAATGATAAAAATCCAAAGTCAACAAGAAAATGCAGAGAAAGTATCAATTTTGCTTCTTATTATATCATTGAAAGAAACAGAAACAAAGACGTTGCAGAAATGTTCCGAGGAGAAGAAGCGTCAACGTCGCAGGGTATGGAGAATGTACTCAGCATAAAGGTCCATTGAGTACTGGATAGCTTCAATAGCTTTCTCAGACGGCAGGAAATCATTAACTGCAACTTCCTTGTTCTCATTCTTCTTGTAGTCTTCAAAGAAACGACGGATCTCAGAGAGACGGTGAGGAGGAAGTTCTTTGATGTCAGTGTAATGCTTGTACTCAGGGTCATCAACACAAACTGCAATGATCTTGTCATCTTTCTCACCCTGATCAATCATAGGCATTAATCCAATAGCACGAGCACGCAGAAAACAACCAGGAAGCACAGGTTCCTGCATGATGACTAAAACATCAATAGGGTCATTGTCTTCACACAATGTGCGAGGAACGAAACCATAGTTGTGTGGGTAAACAACTGATGAGTAGAGAATACGATCAACCTTGATGAGTCCAGTCTTTTTGTCAAGTTCATATTTGACTTTGCTTCCCTTTGTGATCTCAACCACCACATTGAAAATCTGTGGAGCTCCAGGGCCAATCTCAAGATCGTGCCAGGGATGAGCAGCAACGGAGCGTCTAGACAAGGAAGAGAGGATCCTCTCGTTAAGACGAGGAGCAGGTCGCTGCAGCTTCTGGTTCTCCTTCGTTTCCTCACTCATCTTTGGAGTCGAAAAGGGAGAAACTTTGGGAGAGGAGTAATAAATAAGTTAAAGCGC
>M01000046684	AT1G01060 ESTCount=8
TTTGAGCCAGCGTTGTTTAGCTTGGTTACTCCAGTCTCTTCTGAATCGTCGGATGATGAAGATGGAGATTTTGAAGCCATGTTTTTTATCTTGCAGAGCTGTGTTTTGTTTCTCCAGCGGTTCTTGATCATTTTCAACGGTATCCATTTTATCCGTAGCCTGAGTTGGAACTGCAAAGGTTGGTAATGGAAGGCAAGTGACTGGAGCAGGAGGAGCACATACAGGAATAAGTCCATGAGAAGCCCACCAAGCAGTTGCGGCAGCTACCGTAGCAGCAGCGATGGCAGCTATATTGGAGGAGAAGAGCTCATTTGCGTTGTTGATGAATCTCTCCCGAGTTCCCGACGTTGGAATAGGGCCAGACCGAAGCAGCGAATGTGGCTGCAGCATGAGCTGCAGGATTCTGTAGGAGGCTTGAGATAATGAGATTGGGGAAAGTAGAGGAGAAGTGGAGAAACGAATCCTGGGAAGGGCACGCAGGAAACGCCTGTTGAGAAGTAGTTGTAGTAGTAGCAGATGATGTTGTGGTAGGTGGAAGATTCACGTGCCCGTGAACACGATCTCCCATAGGACAAAACATCAAGTCTTGAGAGACCATACCTGGGGGATGAAACTGAGTGTTCACATTTGACGCCTTCTTACTTGTTCCATTATCGGCACTTTCCTGCTCAAAATCAAAATAGAACAAGTTTTATTCTTACATGCTATTGAACTTATAATACAGCAAACTCATCATGTTCTTGGACA
>M01000014685	AT1G01060 ESTCount=3
TCTCTTTCTCCAGCTTTGTGAAGAACTTTTGTGCATGACTTCTGATCTGAACAGCAGTCTTTGTCCCAATATGTTCTTCTATACGTTGCCAGGCCCTTCCATAAAGCCTCAAGGCTTCAAGAAACCTATCATGCTCATCCTCTGTCCATCGTTCCCGCTGCTTTGTAATAGTATACGGCTTTCTTGCCTTGGTTAATAACTCATCTCCGGATGTATTAGTATCCATCAGAACCGGATCTTAGCAGCTTTCCCCGCTGCTTCAAATCCCTCTCTAGTGTAACAAAGAAACCATCTTTGATCCCCTCCAAATTGCAAAAGCCTCTTGTGATTGATTCTAACTGAAAAGTAACCTCTTTAAGATTCTAAAGCAACCAAATGAATCCATCGCATCCAAAAACCCTTGAGAGTAGCCATCATTGAGGAACAATCCGTGAATAGAAACTAGATCATCTCACCGGAGAATTCGCCGGAGAAACAATCAAATCGGAAGAAAAAAAACACTATATTTTTATGTTTTAGCAGAGCTCGTG
>M01000010759	AT1G01060 ESTCount=12
CAAGATAAAAACATGGCTTCAAAATCTCCATCTTCATCATCCGACGATTCAGAAGAGACTGGAGTAACCAAGCTAAACAACGCTGGCTCAAAAGACAAATGGTGACAAGGAGGAAGTTGTTGCTGCTGCTTTGCATGATCCAAACGCTTCCCAAGAAAAAGCTGGTGGACCGCTCATCGTGTGGGTCAAACACACCTTCAGGGAGTGACGCGGAAACAGATGCCTTAGATAAGATGGAGAAAGATAACGAGGATGTGAAGGAGGCAGATCCAAACCAGCAGCCAAGTGTTATTGAGTTGAGCAACCGTCGGAGTAAAATCAGAGACAACAACAACAACAACAACCAAACTACTGATTCGTGGAAAGAAGTCTCCCAAGGGGGTCGTAAAGCGTTTCAGGCTCTCTTTGCAAGACAGAGATTGCCTCAGAGCTTTTCGCCTCCTCAAGTGGCTGCAGAGAATGTGAATGGAAAGCAAAGTGATACGTCAATGCCGATGGCTCCTGATCTCAACAAGGTTCAAGATTCTTGTGATGCGGACCAAGAGAGTGGAGTAGTAATGATAGGTGATGGAACGGGGAAGAGCCTTAAAACGAGACAGTCAGGGTTTAAGCCATACAAGAGATGTTCAATGGAGGTGAAAGAGAGCCAAGATGGGAACGCAAACAATGAAAGCGATGAAAAAGTCTGCAAGAGGATTCGATTGGAAGGAGAAGCTTCAACATAACAACAACAACAAGAACTTTGAGGTAAATCTGAACGGTTCTTTGTTCATGTCAATCCATGTACCATATTACTACTACTCCATCTACATGTCTTGTCCCTTGTCG
>M01000017681	AT1G01060 ESTCount=6
CATTGACGTGTCACTTTGNTTCCCATTCACATTCTCTGCAGCCACTTGAGGAGGTGAAAAGCTCTGAGGCAATCTCTGTCTTGCAAGAGAGCCTGAAACGCTTTACGACCCCTTGGGAGACTTCTTTCCACGAATCTAGTAGTTTGGTTGTTGTTGTTGTCTCTGATTTTACTCCGACGGTTGCTCAACTCAATAACACTTGGCTGCTGGTTTGCATCTGCCTCCTTCACATCCTCGTTATCTTTCTCCATCTTATCTAAGGCATCTGTTTCCGCGTCACTCCCTGAAGGTGTGTTTGACCCACACGATGAGCGGTCCACCAGCTTTTTTCTTTGGGGAAGCGTTTGGATCATGCAAAGCAGCAGCAACAACTTCCTCCTTGTCACCATTTGTCTTTGAGCCAGCGTTGTTTAGCTTGGTTACTCCAGTCTCTTCTGAATCGTCGGATGATGAAGATGGAGATTTTGAAGCCATGTTTTATCTTGCAGAGCTGTGTTTGTTTCTCCAGCGGTTCTTGATCATTTTCAACGGTATCCGATTTTATCCGTAGCCTGAGTTGGAACTGCAAAGGTTGGTAATGGAAGGCAAGTGACTGGAGCAGGAGGAGCACATACAGGAATAAGTCCATGAGAAGCCCACCAAGCAGTTGCGGCAGCTACCGTAGCAGCAGCGATGGCAGCTATACTTGGAGGAGAAGAGCTCATTTGCGTTGTTGATGAATCTCCTCCCGAGTTCCCGATGTTGGAATAGGGCCAGACCGAAGCAGCGAATGTGGCTGCAGCATGAGCTGCAGGATTCTGGTAGGAGGCTTGAGATAATGAGATTGGGGAAAGTAGAGGAGAAGTGGAGAAACGAATCCTGGGAAGCGCAGGCAGGAAACGCCTGTTGAGAAGTAGTTGTAGTAGTAGTAGCAGAGGATGTTGTGGTAGCTGGAAGATTCACGTGCCCGTGAACACGATCTCCCATAGGACAAAACATCAAGTCTTGAGAGACCATACCTGGGGGATGAAACTGAAACTGAGTGCATTTCGCACTCTCCACATTTGACGCCTTCTTACTTGTTCCATTATCGGCACTTTCCTTTCTTAGAGACGGTTGATTAACTTTCTTTGGCAAGGGACACTTGTTTACAGTAGAAACCCCTGAGCAGTTATCATCTTGATTTTCTTTCCCATTTGATGTTTCCTCAG
>M01000021903	AT1G01080 ESTCount=16
TTTCGAATGAAATTCCAGACTTGTATTCGGATCCCATTACAGCACATACATACAACGTTTCATTACGAACTTTATATTTGTAAAACTTCGATGGACATCAAGAATTAGGAAGTAGTGCATCTAGACGCCTGTGGAGATTGACTGACGATGACACTTGATTTGTAAAAGTAGATGAGTCGGAGAAGAAAACAAAAAAAAATGAGATGCCAGGATCGGTTTGGAAAATTACACTAAAGTGTAACAAGAACTTCAAAAACAGAGCGAATGATGTAAAAGGTTACTCTCGTTGAAGAAAATGTTTTTTTTCCTTTGTTTTGCAGCAAAAGCGGAACGGTTTGGTTTTAAGACTCAGTCCTCTCGATACCTTCTCTGACTATGATTCTGCGGCCTTCGTATTCTGTTCCATTGAGTGACAGAGCCGCATCACGTTCTTCAAGGCTTGCAAACGAAAGAAAGGCAAAGACTCTGTTTTTCCCAGTCTTGCGGTCGTGCAACACTCTCGCGCTCACGACTGTCCCAAAACTGCTGAAGTGGTCTCTCAAATCATCGGGCTGCGTTGACCAAGGGAGGTTTCCGACGTAAACCTTGTACTGGCTTTCGTACATGAGAATCTTCTTCGGAGTTGAGTTCAAGGCTGCTGAGTTTCTCCTGGTTCCTGGATTCATCTCAACAGAGTACCTTACCCGCATCTCGCGACCACCTACTTCCTTCATATCAAGAGAGGCAATGGCGTTTTTGGCAGAGTTGATAGAACCCATCGTGACAAATCCACTTCCACGGCTCTCTCCACTCTGTGGATTTCGAGATACCTCAACGGAGATGACAGTTCCGAAAGGCTGAAACATTTCGAGAAGCTGAGCAATGTCATAGCTTCTTGGGATATTACAAACGTACAGCTCGCAAGGTCTCGGTTTCTTCATCACCACTACTGGCTCAGCTTCGGTTTCTTCACCTGTCTCCCCATCTCCTTCAACTTCTTCTTGTTTCTCTTCATCAAGAACTGATAATTCTGAAGAATAAGAAGAGACCTTGATTTGTAGTCGTTGAGCTACACAGTGGCGAGACAGAGAAGAGAGGTGGAAAGAGGTGGTAGAAGCTTTCAGGTAAGAGCAAGAAGGGATTATAGCTTTGCATTTTGGGATGGCATTGGAGGATGATCGAGAAGAAGATAAGGGAGTTGCGAAAGCAGGAGGCTGCCATCA
>M01000000105	AT1G01090 ESTCount=205
CCTCTTCCTGTCTTCCTCGTTTTCTCCGCCTCTCTCTCTCTCTCCCTCACTTCATTTTACTCATTTCCTTTGGATCGGTCTCCATTGATATATCGAAATGGCTACGTCTTTCTCCGCCACACTTCCTCTCCATGGATCTCAAGAGAATCGTCTCTTACTTCCCCCGATCCGATTGGCTCCTCCTCTTTCTTCTTTCCTCGGATCCACCCGCTCTCTCACCGTTCCTTCTTCTCGCAGACTCTACCACGCTCACGCCGCTCGTCGATCTCCCGTCGTTGGCGTCCAAGAAGTTGTCAAGGAGAAGAAAGTCACCAACAGCCTGTTAATAACCAAAGAGGAAGGATTAGTGTTGTATGAAGACATGATACTCGGTAGATCATTCGAGGACATGTGTGCTCAAATGTACTACCGTGGCAAGATGTTCGGTTTTGTCCACTTGTACAACGGCCAAGAAGCCGTCTCCACCGGCTTCATCAAGCTCCTCACTCAGTCCGATTCAGTCGTCAGCACGTACCGTGACCACGTCCACGCCCTCAGCAAAGGCGTCTCCGCTCGTGCCGTCATGAGCGAGCTCTTCGGGAAAGTCACCGGTTGCTGCAGAGGCCAAGGTGGGTCCATGCACATGTTCTCTAAAGAGCACAACATGCTCGGTGGCTTCGCTTTTATAGGAGAAGGCATCCCTGTCGCCACTGGTGCAGCGTTCACCTCAAAGTACAAGAGAGAAGTCTTGAAACAGGACTGCGAAGACGTCACTGTTGCGTTCTTCGGAGACGGGACTTGTAACAACGGGCAGTTCTACGAGTGTCTCAACATGGCTGCGCTTTATAAGTTGCCTATTATCTTCGTTGTGGAGAATAACTTGTGGGCTATTGGGATGTCTCACTTGAGATCGACTTCTGATCCTGAGATATGGAAGAAAGGTCCTGCGTTTGGGATGCCGGGCGTTCATGTTGACGGTATGGATGTGCTGAAGGTGAGGGAAGTGGCTAAAGAGGCGGTGACGAGAGCTAGAAGAGGAGAAGGTCCGACGTTGGTGGAATGTGAGACTTATAGGTTCAGAGGACACTCATTGGCTGATCCTGATGAGCTCCGTGACGCTGCTGAGAAAGCTAAGTACGCTGCTAGAGACCCGATCACGGCACTGAAGAAGTATTTGGTAGAGAACAAGCTAGCGAATGAAGGGGAGCTTAAGACGATAGAGAAGAAGATAGACGAGTTGGTGGAGGAAGCGGTGGAGTTTGCAGACGCGAGTCCGCAGCCAGGTCGGAGTCAGTTGCTAGAGAATGTGTTTGCTGATCCCAAAGGGTTTGGGATAGGACCTGATGGACGTTACAGATGTGAGGATCCCAAGTTTACTGAAGGCACCGCTCAAGTCTGAAAAAAAAAAACTACTTAACCTGTGTTCTGTTCTGTCTTTGGCTTCTGTTTAATGTTTTTTTTTTATGTATCATTAAGTTAAAATGCTACAGAAAACACAGTTTGGATCGTTTGAATTTCTTTGCTTTTTGTTGGATAATGCTAAATTTACAACAACAAAAAAATTGTTCTTCCAACATTCTAAATAACAAAACAGCTAAACCAAAGAGAGGGTTTCATATGACCCGACCCGGTTTATCCTC
>M01000013663	AT1G01090 ESTCount=658
AACTGTAAAACTATAAATTTTTACATATTTCAGTAATTATTATTTTTTGAGTTTTTTTTTCAACGCCCATTTTCCATGATTTAATAAATAACAAATTGTGAAATTGACTGAGTTAGGCTTTATGAACTTGAGACTTTGATTTTTTTTTTTCCCTTTTGTTCGTGAAGGAGACGAGAAAATAGAAAAAGTTCAAACGATTCAAACTGTTTCCTTGTGGCATTTTAACTTAACAACATCAAACAGAAGCCAAAGACACTATGATATAACCCCTCTCTCTCTCTCTCTCTCTTTTCAGACTTGAGCGGTGCCTTCAGTAAACTTGGGATCCTCGCATCTGTAACGTCCATCAGGTCCTATCCCAAACCCTTTGGGATCAGCAAACACATTCTCTAGCAACTGACTCCGACCAGGCTGTGGGCTCGCGTCTGCAAACTCAACCGCTTCCTCCACCAAATCGTCTATCTTCTTCTCTATCGTCTTAAGTTCCCCTTCATTCGCCAGCTTGTTCTCTATCAGATACTTCTTCAATGCTGTGATCGGGTCTCTTGCCGCGTACTTGGCTTTCTCAGCAGCATCACGGAGCTCATCAGGATCAGCCAAGGAGTGTCCTCTGAACCTATAAGTCTCACATTCCACCAATGTCGGACCTTCACCTCTCCTAGCTCTTGAGACCGCCTCTTTAGCCACTTCTCTCACCTTCAACACATCCATACCATCAACATGGACTCCTGGCATCCCAAACGCAGGACCTTTCTTCCATATCTCAGGATCAGAAGTCGATCTCAAGTGAGACATCCCAATGGCCCACAAGTTATTCTCAACGACAAAGATAATAGGCAACTTATAAAGCGCTGCCATGTTCAAACACTCGTAGAACTGCCCGTTGTTACAAGTCCCATCTCCGAAGAACGCCACAGTGACGTCCTCGCAATCCTGCTTCAATACTTCCCTCTTGTACTTCGAAGTGAAAGCAGCGCCAGTGGCGACAGGGATGCCTTCGCCTATAAAGGCAAACCCACCGAGCATGTTGTGTTCTTTAGAGAACATGTGCATGGACCCACCTTGGCCTCTGCAGCAGCCGGTGACTTTCCCGAAGAGCTCGCTCATAACGGCACGAGCGGAGACGCCTTTGCTGAGGGCGTGGACGTGGTCACGATACGTGCTGACGACTGAATCGGATTTGGTGAGAAGCTTGATGAAGCCGGTGGAGACGGCTTCTTGGCCGTTGTACAAGTGGACAAAACCGAACATCTTGCCACGGTAGTACATTTGAGCACACATGTCCTCGAAAGAACGACCGAGAATCATGTCTTCGTACAAGACCAATCCTTCCTCTTTGGTTATCAACAGGGAATTGGTGGGTTTCTTCTCCTTGACAATTTCCTGGACAGCGACGACGGGGGATCGACGAGCGGCGTGAGCGTGATTGAGTCTGCGAATGGGGAGAGAACGGGTGGATCCGAGGAAAGAAGAAGGAGGAGGCAATCGGGGGGGGGGAAGCAAGAGACGATTCTCTTGAGATGATCCATGGAGAGGAAGCGTGGCAGAGAAAGCCGTCGCCATTTGCAATGTGAGATTCAAGAGAAATTGCGGAGAGAACGAGGATGATGATGATGAGTTGGAAGTGTTGTTGTAATAAGAGGCGGAGGCTCAACTACCCCTTCTACCTATTTGTTT
>M01000039646	AT1G01100 ESTCount=326
ATAATCTTAATTTAAAGATCAAATTGAGACTGCAAATTCGAAGTCGAGTACATAAATAGAGCAAATAGACCAAAGTGTAGTAGCAATTTCGAAAATGCCAAAACTGAAAATCTCAGATCAACTAAAGCGACAGAACACATAGCAAGGAGTAAAACAAAGGAGAAATCTAATCGAACAAGCCGAATCCAAGATCTCCATCGCTCTCTTCTGCTGGCTCGTCCTTCTTCTCCTCCTTGGCAGGGGCAGCAGCTGCGGCTCCTCCACCAGCAGGCGGGGGCGGCAGCAGCAACAGGTGCACCACCTCCACCTCCACCAGCACCGACATTCATGATGAGGTCGGTAACGTTACGCTTCTCGGCCATCTTGGCGAATAGCATTGGCCAGTATGACTCAATCTCGACACCAGCGGCTTTGACCAAAGTCGCAATCTTGTCAGAAGTGATGGAAATGCCCTCGTCCTCAAGGATCATAACAGCGTAGCTGCAAGCAAGTTCTCCGACCGTCGACATTGTCTCTAAGATTGCGATTGGAACCCTCGGCAAATTTCTTAGATGGCGCCGCTTAAAAGA
>M01000044396	AT1G01100 ESTCount=3
AATTCACTTGAGCCGCTCTCCGAAAGCATTTTCGATCCCAGTCTAAGAAAGAAAAATCAATGTCGACGGTCGGAGAGCTTGCTTGCAGCTACGCTGTTATGATCCTCGAGGACGAGGGTATTTCTATCACGGCCGACAAGATCGCTACGTTGATCAAATCCGCTGGTGTTAGTTGCGAGTCATACTGGCCAATGCTATTCGCCAAAAATGGCAGAGAAGCGTAACGTTACTGACCTCATCATGAACGTTGGTGCTGGTGGCGGAGGTGGTGCCCCAGTTTCAGCTGCTGCCCCAGCTGCCGGTGGTGGTGCTGCAGCAGCTGCACCTGCCGCTGAGGAGAGAGAGGAGGAGTGGCAGAAGAGAGTGATGGTGATTTGGGTTTCGGCTTGTTCGACTAAGCAAGAGCAATTGCTTTTTTTTTCTGTTCGTAGTTGGTTG
>M01000016866	AT1G01100 ESTCount=46
CTTTTCAGACTTGAGCTGTTCTTTGGGTAAACTTAGGATCCTCACATCTGTAACAGCAGATATTTTTCCAATCCCAAAATGGTTATACTCAATTCTAACAAAAGAAAAAACAACTTAAATCTTCTATAGAGCAGATCAAACCAAGTAGTAATTCGTACGACAAAATACTGGAGGTGTCAAAAAAGATAAAACCAACAAGAAAAACACTAGTAATTGCTGGCTGCTTAGTCGAACAAGCCGAAACCCAAATCTCCATCACTCTCTTCTGCTACTTCTTCCTTCTTCTTCTCCTCAGCGGCAGGGGCAGCTGCTGCACCACCACCACCACCACCGGCAGCTGGAGCAGCAGCAGAAACTGGTGCACCACCTCCCCCACCAGTACCAACGTTCATGATGAGGTCTGTGACGTTACGTTTCTCAGCCATCTTGGCGAATAGCATTGGCCAGTATGACTCACAACTAACACCAGCAGATTTGATCAAAGTAGCGATCTTGTCGGCCGTGATGGCAATACCCTCATCCTCGAGGATCATAACAGCGTAGCTGCAAGCAAGCTCTCCCACTGTCGACATTTCTTTCTCTTAGACTGGGATCGATTATGCTTTCGCAGAGCGGCTCCGACGGAAATTTCGTTAGGGT
>M01000017682	AT1G01110 ESTCount=3
AGATCTAATTGTAGTTTCACTGCTAGAAGTGGCTGTAGCGTTAGTACCACAATGGTCAATAATGCAGCAATGCTGCCTAATTATATGGCCAATACAGAGTCGGCTAAGGCGAGGATTAGGTCCCAGAGCGCGCCGAGGCAGCGACCTTCCACTCCCGGAGAGGGACCGCGTAGGTTTGGTCAAGAAACGGCTCTCATTTCCAGTCCCGCCACAACCAGAGTATGATGACATTAATAGTTTGAGGAGTCCAAGCTTTAAGAGTGTGGCTGGTTCACACTTTGGTGCATTGTTGGAGCAGCAATCAAACTACTCCTCGTGTTGCACTGAGTCTAATGGTGTTGAGGTCTCACCAGCTTCTACTAGTGACTATAGGAATTGGCTTAGATGACTGTCGGTGGTGATGCCATATCAACGGTCACAATATGTTGTTATCCCTCCAGGAAAACGTTTTAATTTATTTTATGCCGTGTTTTCGTATTGACTATTGGATTTGAGTCGTTGAGATTATGTTGTATTTGGAAATTTACCTTTGAGAATGAACTAATTGTTTGTAA
>M01000036991	AT1G01110 ESTCount=8
TTTTTTTTGTTATAGTCAAGAGAAGGAAGCAGCGTCCCGGAAGATTGGGATGACCGACCACACACGATAGACGAAGTGAAAGCTATGCTGCAACGGAGACGAGACACAGCATTGAGACACGAGAAGACTAATTTGTCTCAAGCTTTCTCTCAACAGGCGAGGAGAACATCTGGAAGCCAATCCGCTGGAAGAGACCACCGGGCAGAACTCGAGGAGGAAAGACCTAAATGGCTTGACCGGTGGATGGCAACTAGACCGTGGGATAAACCACCTATTAGTAGAGCTTCGGTTGATCAAAGGGTTTCAGTTAAAACCGTGGAAATCGATACTTCTCAACCTTACTCAAGAGCAAGAACAGGAAGCCCGAGCCGTAGCCAGAGACCTAGCTCCCCATCAAGAAGCAGCCATCATTACCAACCCCGCAGTAACTTCTCAGCCACTCCATCTCCAGCTAAGTCTAGACCGATCAATATCCGGTCAGCTAGTCCTCGGTGCCAGAAAGACCCTAGGGATGACTATGACCGAGCAGCTTATAGTTATACATCAAACACACCTAGCTTGAGAATCTAATTAATAAGTTTTAACTAGACTAAGAAAGTAGGACTAGTAAGACGTTAAGTAACCAACAAATAGGTACAAATAAATAGAC
>M01000034991	AT1G01110 ESTCount=7
TCGGTGTCGTGGTTGCAGTTAAAGAGGTGGTCAGAGCCCATTTCTTACACAAAGCAAAGCAACCAAAAGATTATCTGTACTTGTTCCATCTCTCTCTCTCTCTCTCTCCTGAGTTCAGCAAAAATCTAAAGCCAAATCTCAACCCTCTTTTACTGAGAAACAAGACAAGGAACACCAATACATAACGGTGGTAATAATGTGCTAAAGGGTGATTTTCCGACAACAAAAAACACATGGGGAAAAAGAACGGTTCTTCTTGGCTTTCTGCCGTGAAGCGAGCTTTCCGATCTCCGTCTAAGAAGGAACGAAATGATCCTCACGGTAAAGAAATCGAAGAAGACGAAGAAAAGAAGAGAGAGAAGAGGCGGTGGTTGTTCAAAAAACCGGCGACTCAAGGTTCTCCGGTGAAGCCTTCCGGTGTCTCTCCGCCGCCGCCAAATCAAGAATCAGATAACGCAAACTCGAAAACATTACCGGAGACGGCACCGAGTAACGCACCGACGGCACCACCGAATGCCGGAAAATCACCGTCCGCCGTTGTCTCCGTCGCCACATCAGCATCTCCGGTAGCTGTACCAGATGTGACGAGGCGGATCTATTACGCAAGAGAGAACTACGCTGCTGTTGTTATCCAGACTTCTTTCAGAGGCTACCTTGCAAGAAGAGCATTAAGAGCATTAAAAGGATTAGTGAAGCTACAAGCATTAGTAAGAGGTCACAATGTCAGAAAACAAGCCAAAATGACTTTAAGGTGTATGCAAGCCCTGGTTCGAGTCCAGTCTCGTGTGCTTGACCAACGTAAACGC
>M01000020222	AT1G01120 ESTCount=20
GTTCCAGAGGAAGATTCTCTAGCGTTCCGGCGTCGGGGAGGCTACTTACTTGCCTGAGGCTGTGCTCAATGTCCCTCCGAATCCTTGTATGGCGGAGGCTAGGAAGGAAGCTGAGGCTGTGATGTTTGGAGCTATCGACGAGCTTCTTGCTAAGACCAATGTGAATCCTAAGGATATTGGGATCTTGATTGTTAACTGCAGTCTTTTTAATCCGACGCCTTCTTTGTCTGCTATGATTGTTAATCACTATAAGCTCCGTGGGAATATACTCAGCTACAACTTGGGAGGAATGGGATGCAGCGCGGGGTTGATATCGATCGACCTCGCCAAGCATCTTCTCAACTCTATCCCCAAACACTTTACGCTATGGTGATAAGCATGGAGAATATCACTTTGAACTGGTACTTCGGTAACGACAGGTCGAAGCTTGTTTCTAATTGTTTGTTTAGAATGGGAGGTGCGGCGGTTCTTCTCTCGAATAAAAGATGGGACAGGAGGAGGTCGAAGTACGAGCTTGTTGATACTGTTAGGACGCATAAGGGAGCTGATGATAAATGCTTCGGCTGCGTAACTCAAGAAGAGGATTCCGCGAGCAAGGTTGGTGTGACACTGTCCAAAGATCTAATGGCTGTTGCGGGAGATGCGTTAAAGACGAACATCACTACGCTAGGACCGCTGGTTTTTGCCGACGTCCGAGCAGCTTCTGTTCTTTGCGACGTTGGTGGGGAGGAAGCTATTCAAGATGAAGATCAAGCCGTACATACCTGACTTTAAGCTAGCGTTTGAGCATTTCTGTATTCACGCGGGAGGGAGAGCGGTTCTTGATGAGCTGGAGAAGAACTTGAAGCTGACTGATTGGCACATGGAGCCCTCGAGGATGACGCTCTACCGTTTTGGTAACACGTCGAGTAGCTCGTTGTGGTATGAGTTAGCGTATAGTGAGGCTAAGGGAAGGATCAAGAAAGGTGATAGAATCTGGCAGATTGCTTTTGGTTCGGGGTTTAAGTGCAACAGCTCGGTTTGGAGAGCGGTTAGGTCTGTGAATCCTAAAAAGGAGAAGAACCCGTGGATGGATGAGATTCATGAGTTCCCAGTTGATGTCCCAACGCATGCAACAATCTAGAAACTACTCAGCAAACATTTGTCTATTCTTCAGAAGAGACCTCTCTTGTTTATGTTTTTGTTTTGTTTCCATGTTCTCTTGAGCTTTCTATCTTTTGAGATTCTGTTTCTCTTCCTAATGAGCTTAGCCTGTTTTTGATTGGTTGACAAATTCACCAACCTTGTAAACATTATTTCCTCCTTTTTGGGTTAAAAATAAATTTCGAAA
>M01000018216	AT1G01140 ESTCount=3
ATCCACTAGAAATAGAGAGGGAGAAAGAATCGTCCCGTTGAGATTTGTTTAGTCTTTTTTGAGATCTGAAACGTTTAAAGCCTCGACTATTCCTACGGATATATTGTGAGTTTCTTAACATAAGCGAAGAAAGAAGAAAATGAGCGGGAGTAGAAAGAAGACAACGCCGGCAAGCCGGACGCGAGTGGGGAACTACGAGATGGGACGAACTCTAGGCGAAGGAAGCTTCGCTAAGGTCAAATACGCACGGAACACCGTCACTGGAGATCTAGCCGCTATCAAAATTCTCGACCGAGATAAGATTCTCCGGCCACAAATGGTCGAACAGCTTAAAAGAGAAATAGCTAC
>M01000022355	AT1G01140 ESTCount=7
GGGCTAAGCGCGTTTCACTACAAGTTCGGGGAGATGGTTTGCTTCACACTGCTTGTGGAACGCCGAACTATGTTGCTCCTGAGGTTCTGTCGGACAAAGGCTACGACGGTGCAGCAGCAGACGTCTGGTCCTGTGGTATTATTCTATTTGTGCTCATGGCTGGTTACTTGCCTTTTGATGAGCCAAATCTCATGACATTATACAAACGTATATGCAAAGCTGAGTTCAGCTGCCCATCATGGTTCTCGCCGGGTGCCAAGGAAGTCATTAAGCGTATTCTTGATCCCAGTCCTATAACCAGAATAAGTATTGCAGAATTACTAGAAGATGAATGGTTCAAGCAAGGGTACAAGCCACCATCGTTTGGCCAAGATGATGAAGACATAACCATTGATGATGTGGATGCTGCTTTCAGTAACTCCAAGGAGTCTCTTGTAACAGAGAAGAAGGCGAAACCGGAATCCATGAACGCTTTTGAACTTATCTCTAGCTCAAACAGTCTTGAAAACTTGTTCGAAAAGCAAGCCCAACTTGTGAAGAAAGAGACACGGTTTACTTCTCAACGACCTGCGAGCGAAATAATGTCCAAAAATGGAAGAAACCGCAAAGCCATTAGGCTTCAACGTCCGTAAAGACAAGTACAAGATAAAAATGAAAGGAGACAAAAGTGGTCGTAAAGGTCAGCTCTCAGTTGCTACAGAGGTGTTTGAAGTGGCGCCATCGTTGCATGTAGTAGAGCTTAGGAAAACCGGCGGTGATACCCTCGAGTTTCACAAGTTCTATAAAAACTTCTCATCTGGATTAAAGGATGTAGTATGGAATACTGATGGAGCACCTGAAGAACATAAAGCTTAATAAGTTAATAGCAAGTTGTTCTATTCGAAACAAAATATAATAAATCATGAAAGATAGTTGAATGGTCG
>M01000019479	AT1G01140 ESTCount=3
AAGGGTACAAGACGCCATCATTTGAGCAAGATGATGAAGACATAACCATTGATGATGTTGATGCTGCTTTCAGTAACTCCAAGGAATGTCTTGTAACAGAGAAGAAGGAGAAACCTGAATCGATGAATGCTTTTGAACTTATCTCTAGCTCAAACGAGTTCAGTCTTGAAAACTTGTTCGAGAAGCAAGCCCAACTTGTGAAGAAAGAGACGCGGTTTACTTCAAACCGACCTGCAAGCGAAATAATGTCGAAGATGGAAGAAACCGCAAAGCCATTAGGCTTCAATGTCCGTAAAGACAAGTACAAGATAAAAATGAAAGGAGACAAAAGTGGTCGTAAAGGTCAGCTCTCAGTTGCTACAGAGGTGTTTGAAGTGGCACCATCTTTGCATGTGGTAGAGCTTAGGAAAACCGGCGGTGATACCCTCGAGTTTCACAAGTTCTACAAAACCTTCTCATCTGGATTAAAGGATGTAGTCTGGAATACTGATGGCGCAGCTCAAGAACATAAAGTTTAATAAGTTTATTAGCAAGTTGTTCCATTCAAAAGCAATATAAACTAAATGAAGAAAGAAAGAAAGAGCATACG
>M01000046536	AT1G01160 ESTCount=4
CTCATCTAACATCACCACTGAGCAGATCCAAAGTACCTTGATGAGACAAAAAGACTGATAATGGCGATTATGGAAAACCAGAATCTCGGAAAACTTGCAGAATGTGCACAGTACCAAGCTCTTCTCCAGAAGAACTTAATGTACCTCGCTGCTATTGCTGATGCTCAACCTCCTCCACCTACTACAGCACCTGCACCTGCACCAGCACCAGCTATGGCTTCCCAGATGACGGCACCGCATCCTTCGATGCAACCGCCTAGCTACTTCATGCAACACCCACAAGCTTCAGGGATGGCTCCACAACAAGCATCTCCCGCCGGTATTTTCCCTCCTCAAAGAGGTCCTTTGCAGTTTGGCAGCCCACACCAGCTTCAGGATCCGCAACAGCAGCTTCAGCTACATCAACAAGCTATGCAGGGAGGACACATGGGGATTAGACCAATGGGTATCAACAACAACAACGGGATGCAGCAGCATCAGATGCAACAACTCCCAGAAACCTCTCTTGGAGGAAGTGTGGGACTTAGAGTAGGCAAGCAAGATGGAGCAGAAGGACAAGGGAAAGACAATGATGGCAAATGAAAGGGAACCAAAGAAAGCTTTGTTTGTTTATATTTTTAGGACTTGTGTTTTTCTCTCATAAGGACTTTTGCATCAGTTTTCTTAGTACTGTGGAGTTAGTTCCACAAACGGTG
>M01000024518	AT1G01160 ESTCount=34
TTTTTTGGTAATAAAAATCGCAGGAGAGCCCCCTTGTCTCTAGAGGGAATCCAAGTGAAGGATAATCTTTTATAATAATTGCTGAAGAGTCATTTCGTTTGCGCTTCATCTCGAGGGTTTTTGGGGGAAGCTAGGGTTTTTGGTTTATTGGGCGAAGATGCAGCAGCAGCAGCAGCAGCAGCAGCAGCCTCCGCAAATGTTTCCGATGGCTCCTTCGATGCCGCCAACTAACATCACCACCGAACAGATCCAAAAGTACCTTGAGGAGAACAAGAAGCTAGATAATGGCAATCATGGAAAATCAGAATCTTGGCAAGCTTGCAGAGTGTGCACAGTACCAAGCTCTTCTCCAGAAGAACTTAATGTACCTCGCTGCTATTGCTGATGCTCAACCTCCTCCATCTACCGCTGGAGCTACACCACCACCAGCTATGGCTTCCCAGATGGGGGCACCGCATCCTGGGATGCAACCGCCGAGCTACTTTATGCAACACCCACAAGCTTCAGGGATGGCTCAACAAGCACCACCCGCTGGTATCTTCCCTCCGAGAGGTCCTTTGCAGTTTGGTAGCCCACACCAGCTCCAGGATCCGCAACAGCAGCATATGCATCAACAGGCTATGCAAGGACACATGGGGATGCGACCAATGGGTATCAACAACAACAATGGGGATGCAGCATCAGATGCAGCAACAACAACCAGAAACCTCTCTTGGAGGAAGCGCTGCAAACGTGGGGCTTAGAGGTGGAAAGCAAGATGGAGCAGATGGACAAGGAAAAGATGATGGCAAATGAAAAGATCCAAAGAAGCTTTGTTGCATTGTTTATATCTAGGAGGACTTGTGCTTTCTTATGAGACGACTCAAAAATGTCTTTTGCATTAGTTAATTTTCTTGAGTTACAACAGAATATAGACTGTGGTTCCACAGTCCGTGTTGTAATGGTATTTGTATTATCTAGTTCAAGTTCGGATTTGGTTTAGAATATATATTATTCTGTTATGAAAGATTAGCCGTAAAACGTTGAAAAAATATAAAAGATATGGGGCCCGCTGCACTATTTGCACA
>M01000028834	AT1G01170 ESTCount=360
CGATTGGTTTTGCAAGTTGCTTCTCAAGACTCATCTCTGGAACTTGGTTGAGTTTTCATTTGTTATCTTCTTGACTTTTCATTTAAATGGTAGTGAGAATCGTTTTCAGGTTGTAGAAGAGAAAATGGCAGCATCAACAGGAGGAGGTAAAGCCAAGTACATCATCGGTGCTCTCATCGGCTCTTTCGGAATCTCATACCTCTTCGACAAAGTTATCTCCGATGATAAGATCTTTGGAGGGAGTACCCCAGGAACGGTCTCTAACAAGGACTGGTGGAAGGCGACAGATGAGAAGTTCCAAGCTTGGCCTAGAACTGCTGGCCCTCCCGTCGTCATGAACCCCATTAGCCGTCAGAATTTCATCGTCAAGTCTCGTCCAGAATAAGGGATAAAAGGATGTATCAATGCTTTTGGTTGTAAGCCTACAATGAATGAGAATAATGATGCTTCTAGAACTTGTACTAAATAATAATACAACACTGTTTGTGGAACTAACTCCACAGTCTAAAGAAAACTGATGCAAAAGTCCTTATGAGAGAAAAACACAAGTCCTAAAAATATAAACAAAACAAAGCTTTCTTTGGTTCCCTTTCGAA
>M01000044447	AT1G01170 ESTCount=4
AGTCAACTGTTAAGCTTCACTGTCTCTGAATCGGCAAAAGGTAACTCTCTGATGTAATTAAAGCTAAACTCTAATTCACTTATTGGTTTGTAAGTTGCTTCTTCAGACTCATCTTTGGAACTTGGTTGCTTCATTTTGTTGCATGATAAGTAGTACAGCTTCGATTCCCCAGGGAATCAATGAATATTCTCTGACGATCTCAGTCTTTGTCAACTGAGAGAGATTAGTTGCTGGTTGAGGCTGAGTTAGTTTACGTCTTCTTGTTCTATGGTGCTTCTGGCACCACAGATCTTCTTGAATGTTAATATGGTAGTGAGAATCGTTTTCAGGTTATAGAAGAAAATGGCAGCATCAACAGGAGGAGGTAAAGCCAAGTACATAATCGGTGCTCTCATCGGCTCTTTCGGAATCTCATACCTCTTCGACAAAGTTATCTCTGATAATAAGATCTTTGGAGGCAAGTTTCCTCTTCTTCTTTAGACTCCCATCATAACCTTGGATACTATCTTAATTAAAAACTTATGGTGTGATTCAACTCAGGGAGTACCCCAGGAACGGTCTCTAACAAGGAATGGTGGAAGGCGACAGATGAGAAGTTCCAAGCTTGGCCTAGAACCGCTGGCCCTCCCGTCGTCATGAACCCCATTAGCCGTCAGAATTTCATCGTCAAGTCTCGTCCAGAATAAGGGAAAAAAGGAACATCAAATGCTTTTGGTTGTAAGCCTACAATGAATGAGAATAATGATGCATCTAGAACTTGTACTAAATAATAATACAACACCGTTTGTAGGAACTAACTCCACAGT
>M01000050725	AT1G01170 ESTCount=3
TCAAAAGTACAGCTTCGATTCCCCAGGGAATCAATGAATATTCTCTGACGATCTCAGTCTTTGTCAACTGAGAGAGATTAGTTGCTGGTTGAGGCTGAGTTATAGAAGAAAATGGCAGCATCAACAGGAGGAGGTAAAGCCAAGTACATAATCGGTGCTCTCATCGGCTCTTTCGGAATCTCATACCTCTTCGACAAAGTTATCTCTGATAATAAGATCTTTGGAGGGAGTACCCCAGGAACGGTCTCTAACAAGGAATGGTGGAAGGCGACAGATGAGAAGTTCCAAGCTTGGCCTAGAACCGCTGGCCCTCCCGTCGTCATGAACCCCATTAGCCGTCAGAATTTCATCGTCAAGTCTCGTCCAGAAAAGGGAAAAAGAACATCAAATGCTTTTGGTTGTAAGCCTACAATGAATGAGAATAATGATGCATCTAGAACTTGTACTAAATAATAATACAACTACCGTTTGTAGGAACTAACTCCACAGT
>M01000049715	AT1G01180 ESTCount=7
TGAGTCTCCTCGAGCCCAAGGCGGCGCGTGGAGATTGGCCATGTGAATCGCCGACGCGCCGAGAAAGCTTCCAACTTCGACGATGGTCCGAGGTTTGACCTGTCGGATTAGGTTCTCGAAGACGGCTCCGTACGATCCCCAGCCTTTGATTCGTTTTGACCGGAGATACTTCCCGGCGTGCGGTGGCGGGAAGTCGACGTACGGTGAAGTTCCGTTGAAGATCTTGTCGATAACCGTTTGACGGATTGATTCCGGCGGAACAGGGTCGCCGCAGCGAGTCGTTACTCGGAAGTTGTCAACTAGGCAACCGCGAGGTTTTGCGCCTTGACGGTCTTCAACACCGTCGTCGATGGTGGCACGTGATTATAGTATGCGGTCAAGTAACCAAAGGCATACGTTAGTACTATGAAGATAACGAGTGCCGGTTTGGTTTTCAAGAACTGGAGGACTTCATGTCTGTGAGGAAAACGCCGATCCTCCTTCATGATCAAGACTTTGAAAGTAAAAATGATGTGTAACGGTGTTTGTATTTAAGTTTATATCATTCAAATGCTCA
>M01000001607	AT1G01180 ESTCount=8
TTTTCGACTTTCAAATCGTTATTTAGAACATGTCATTACAATCTTCATTTTCACTTCGTTATTTTCAAAGACTTGATCATGAAGGAGGATCGACGTTTTCCTTACAGACATGATAGTCTTCAGTTCTTGAAAACCAAAACAGCACTTGTTATCTTCGTAGTGCTAACTTATCTCTTTGGTTACTTGACAGCTTACTATAACCATCAAACGTTACACGTGCCGCCACCATCAACAGCGGTGTTGAAGACCGTCAAGGAGACAAAACCTCGCGGTTGCCTAGTTGACAACTTCAAAGTAACTACTCGCTGCGGCCACCTTGTCCCTCCGGAATCAATCCGTCAAACGGTTATCGACAAGATCTTCAACGGAACTTCACCGTACGTCGACTTCCCACCACCGCACGCCGGGAAGTATCTCCGGTCAAAACGGATCAAAGGCTGGGGATCGTACGGAGCCGTCTTCGAGAACCTAATCCGACGGGTCAAACCTCGGACCATCGTCGAAGTTGGAAGCTTTCTCGGCGCGTCGGCGATTCACATGGCCAATCTCACGCGCCGCCTTGGACTCGAGGAGACTCAGATTCTATGCGTAGACGATTTCCGTGGCTGGCCCGGTTTTCGAGACCGGTTTAAAGACATGGCGTTGGTGAACGGCGATGTCTTGCTTTTGTACCAGTTTATGCAAAACGTGGTCAGCTCCGGTTCAACCGGTTCAATTCTACCGGTTCCGTTCTCTGCTGGTTCGGCTTTGGAGAAGCTGTGTGAGTGGGGTGTGACGGCGGATCTGGTGGAGATAGACGCGGGTCACGATTTCAATTCGGCTTGGGCTGATATAAACCGGGCGGTCCGGATACTTCGACCCGGCGGAGTTTTATTCGGTCACGATTATTTCACGGCAGCGGATAACAGAGGAGTGAGGAGAGCTGTGAATTTGTTCGCAGAGATTAACCGGTTAAAAGTCAAAACTGATGGTCAACATTGGGTTATCGACTCAGTTAATGTTACTTGATTCCCTTTTTAATACTCCCTCCGTTTTTTATATAAGTCGTTTAGTAGCTATGCACGTAGATTAAGAAAACCAATCAATTTTTATTATTTCTTAAACAAAAACAATCATTAATTATTTACCTAACCAC
>M01000012169	AT1G01220 ESTCount=3
TCTCCGACTCAGTGAATCATATATAAGCGAGTCTTCACCAATGGAGACACCAGGCGCAATTTCACTAGACAAGATGGCACAAGAGGCTGCAATATCGGAAACCGTAGTTGCGGGGATGGAACATAAGTGCCTTCGACCTACGATTCCTGAAGCATCTCCGCTCAAGTGGTCCAGTACCTCACTTGATGTTCCAAAATGTAAAAACTGCAAATCATACGTGCAATAGCTGTACATCTTTTGCCTCCCTAGACTGTTGACAAGGTGATCTCCTAAAGGTCGGGTTCGTAGCCAATCATGCCTTGAGGGAACCCAAGCAGCCACCAGATCTTCATACAAACTCATCTCTTTTTTACAGCCTAAAAGCTCTGAGATCATCGGTTGGCAGGAGCATCCAAGAGCGACCAGATCCAACCATGCTCTGCCCCTCGCAGATATGATCCCAGTGTCGAGGAGCGTCTGTCCGTCATGCAAAATTGCATCTTTCTTGACAAGCTCCTCTACTGTAGGCTTCTGGAGAAGATCATTCACTAAACTGACAGTAAACCCTTCGGCAAGAGACTCGGATGTGGATGTGACGATGACACCGTGGTTGGAAGCAATATCAAGAGTGATGGGCACAGTAACAATGGAGGCCGAGTCTTCAGGGAGAGTCATT
>M01000002835	AT1G01220 ESTCount=3
GTAAACAGGTCAGGCTAGCTCACCAAGTCCTACACAAGGTTGTAACAAGGTATCTACAAAGAGATAACCTCTTGATATCAAGCATAAAGCGTTTGACCGAGCTGGCGAAAGCCGGGAGAGAAGCGTTGATGAACTGTGAAGTGGATGAGCTTGGGGAGATAATGTCAGAGGCTTGGAGATTGCATCAAGAGCTTGATCCGTATTGCAGCAATGAGTTTGTGGACAGGCTATTTGCGTTTTCGCAGCCTTATAGCTCAGGTTTCAAGCTTGTGGGTGCAGGGGGTGGAGGATTCTCGCTTATATTGGCTAAGGACGCAGAGAAGGCTAAGGAGTTGAGGCAGAGATTGGAAGAGCATCCGGAGTTTGATGTCAAAATTTATGATTGGAGTATCTCTCTCTAATACTACTAATAGCGTGTGATCTTTTGCCTTGTTTTTCTACTTTTATAAAGCCTTTGTAATTTTATTTTTACTGGAACTTTGGAAAGAATAAAAGAAAT
>M01000043252	AT1G01220 ESTCount=3
ACCAAGAAGGACGAAAGTTGAACTACCAGTTCGTGTAGACTTTGTAGGAGGTTGGAGTGATACACCTCCATGGAGTTTAGAGCGTGCGGGCTGCGTCCTCAACATGGCAATAACCTTAGAAGGCTCACTTCCCATCGGCACAATCATCGAGACAACGAATGAGAAGAGTGGAATCTCAATCCAAGACGACGCTGGAAACGCTCTACACATCGAAGATCCAAGAACCATCAAGACACCCTTTGAAGTTAACGATCCATTCAGGCTTGTTAAATCTGCTCTGTTGGTAACCGGCATTGTTCAAGAACACTCCACAAGGTTAGCAATAAAGACGTGGGCTAATGTTCCTCGTGGCAGCGGTCTAGGAACCTCTAGCATCCTAGCTGCAGCTGTTGTGAAAGGACTTTTGCAGATATCTGATGGAGATGAAAGCAATGAGAATGTTGCGAGGCTCGTCTTGGTTCTGGAGCAGCTCAT
>M01000001882	AT1G01225 ESTCount=17
CGCATTTGGGATTTGGAGATAACGCCGTTAGAAGATTCCGTAACGAATTAGCTCACCCGCTCCAGTTCGTTCACCCAATCATATGCCTTTAGCTATCTAGCTGACGTCAGATCCCACCGTCAGAGCTCACACTTGTAACAACGTTTGCTGCATTTTCCAGAAAATCAAAAGGGAAAAGCTTTGTGTATCGAGAGAGAGAGAGAAGAAGAAGGAAGAATGGGTTTGCTAACGAACAAGATGGAGAGAGAGGAGCTAAAGGCAGGAGATCACATCTACACTTACAGAGCAGTCTTCGCTTATTCTCACCACGGAATCTTTGTCGGTGGATCCAAGGTTGTTCATTTCAGACCTGAGCACAACCTTAATTCTTCATCTTCTTCTTCTCCCATGGAGTCATTCACCTCAGCTTCTTCTTCCACTGAAGACATCTGCCCAACGTTTCCAGATTGTGGTTTCAGACAACCAAACAGCGGAGTGGTCCTTTCTTGTTTGGACTGTTTCCTCAAGAACGGCTCGCTCTACTGCTTCGAATACGGAGTCAGCCCATCAGTTTTCCTCACCAAAGTCCGCGGAGGCACCTGCACAACCGCGCAATCAGACCCGACTGATTCAGTCATCCACAGGGCAATGTACCTTCTCCAAAACGGATTCGGAAACTACGACATTTTCAAGAACAACTGCGAGGATTTCGCGCTCTACTGCAAGACAGGGTTGCTTATAATGGATAAGCTGGGTGTAGGGAGAAGCGGTCAAGCTTCATCGATTGTCGGTGCTCCTTTGGCTGCAGTACTCTCTTCTCCTTTCAGTCTGCTGATTCCAAACCCCATAGGTGTGGCGACGGTGACAGCTGGAATGTATTGTATGAGCAGGTATGCGACTGATATTGGAGTTAGAAGGGATGTGGTGAAGGTGTCCGTTGAGGATTTGGCTCTCAACCTTGACGTGAAGAGCATTGAGCAAGTTGAAGAAGAAGAAGAAGAAGAAGAAGAAGAGGAAGAAGATTCTGATACCGAGTTTGTTAGGTGACTATATGATCATTTGAGTCAAGTGTTGATGGCGTCGTGAATCATGTTATGGAGTGTATTGTGATGGATTATAGTGTAACAAAACTGCAAGTCCAATAACTTGGAACACTCCATAATCGAA
>M01000054032	AT1G01230 ESTCount=8
TTTCGTAAATTCAAAGCTTCAAAGTTACTTACAAAATATCCGACAACTCCAAACCAACTCATATCAACATTTTATACATACATGTGTTTGGTTATATCCACTTTTCTCTTGCCAGAAAAGAAATGGATCTGAGTTTTGCTAAAGAACGTTACTTATCACCGTTGATCCCGAAGATGCGCACCTTGTGCATGTTAGGGAACTTGGCCACAACTAGAACCATCACAGCGAGTGTGTTGAGGAATAGCCATGGATGCCTGTAATCTGTTGTATGTGATGCTATCAAGTACAGGACAACAGGAACAACGGTAAGGAACTTGCGGTTGCGGGTAAGTTGCTGACCGTTGTCCATCTGTTCCCACCAGGTGAGACCATTGTAGACTCCTTGGTCGTCTGCAAAAGGCGTTCCTTTCATCCAGTGAAAGGAGTGATACGTTACAACGAAGTGAGCGAGATTAACAACAGTCCAAGCCATCCCAGGGGAACAGCCCGAGACGGAGAGCACAACGAGCCATCCGAAGAAGAGGATGAGTATATAAGTCGTCCACACCCCTGGGTACATGAACCACTCCGTGTTCCTGTTCATATCCGGTGGTGGAGCCGCTTTCACGTACAGATTCGCCATCGATCCGATCTATTCCACAATAATGACGATTCGATTCGATTCGATTCTCCCTCTGTTTACCAGATGAAATCGAAAACCCAGATTCACACAAAACTCTCGGCTCTCTTTTTGGGGGTGGGGAGGAAGAAGGAGAAAGGGGTCTCTTCAGATTTGG
>M01000047571	AT1G01230 ESTCount=5
TTGAGATTTAGCTCTTTATCTTCTCTTCTGTCACTTTGTATCTGACATTATAGATAAGTTTTCTTGTGGTTTTAATCGAACAATCTTTAATGATATACATTTTCTTTGTAAAAACAAATGCAGGTACTTGATAGCATCACATACAACAGATTACAGACATCCATGGCTGTTGCTCAACACACTCGCTCTCATGGTTCTTGTTGTCGCCAAGTTCCCTAACATGCACAAGGTTCGCATCTTCGGCATCAATGCTGACATGTAAGTCAGCTTCTTCTTCTCAGCAGATCCATCTCTGTTACGGTCAGAGAACAGGAAGGAAGAAGAAAAAAGGGGACATAACCAAAACATATGTATGCGTTTAAATGTTCATATGAATTGGTTTATTTATTTATTCGAGAGTTATATGCTTGCTGGATATTTTGTAAAGTAACTAATTTTGAAGCTTCGATCTTCTTATTCATAATCTTTTCTGGTCG
>M01000040948	AT1G01230 ESTCount=22
GTTAGATGCGAAAAAGCAGTCGTCTCCTCTCACCGGCATTAAACCAAACCAAACCAGAAATCTAGAGACTCCTTCCTTTCTCCTTGTTCCTCCGAGAGAGAGTATTGTGTGAATCTGGGTTTTCGAATCGTGATATTGTTGTGGAATAGATCGGATCGATGGCGAATCTGTACGTGAAAGCGGCTCCACCGCCGGATATGAACAGGAACACGGAGTGGTTCATGTACCCAGGGGTGTGGACCACTTATATACTCATCCTCTTCTTCGGATGGCTCGTTGTTCTCTCCCTCTCTGGCTGTTCCCCTGGGATGGCTTGGACTGTTGTTAATCTCGCTCACTTCGTTGTAACGTATCACTCCTTTCACTGGATGAAAGGAACGCCTTTTGCAGACGACCAAGGAGTCTACAATGGTCTCACCTGGTGGGAACAGATGGACAACGGTCAGCAACTTACCCGCAACCGCAAGTTCCTTACCGTTGTTCCTGTTGTCCTGTACTTGATAGCATCACATACAACAGATTACAGGCATCCATGGCTATTCCTCAACACACTCGCTGTGATGGTTCTAGTTGTGGCCAAGTTCCCTAACATGCACAAGGTACGCATCTTCGGGATCAACGGTGATAAGTAACGTTCTTTAGCAAACTCAGATCCATTTCTTTCTGGCAAGAGAAAAGTGGATACACATATATGTATAAAATGTTTATATGAGTTGGTTTGGAGTTGTCGGATATTTTGTAAGTAACTTTGAAGCTTTGAATTTCTTCTTTTTTATGTTTTCTTTTTAATATTATAGTACACGAAAATTCATAACAAAATTTCTAGTCAAATTAA
>M01000000500	AT1G01230 ESTCount=17
AAGATCTGGAAAGAGAGAGAGAGTTGTGAGTTTCCAAATAAGCTTCCTCCTTTGATCGGAGAATCAATCAATCAATCGTCGTCTCGAAATATCTTCTTAGATTTGGATCCAGAGGGGAAAAGGAAAAGGAGATGGCGAAACTGTATGTGAAAGCGGTGGCGCCGCCGGATATGAACAGGAACACGGAGTGGTTCATGTATCCAGGGGTGTGGACGACTTATATACTGATAATCTTCTTCGGGTGGCTAGCTGTTCTCTCCGTCTCTGGCTGTTCCCCTGGGATGGCTTGGACCGTTGTTAATCTCTCCCACTTCCTTGTAACTTATCACAGCTTCCACTGGATGAAAGGAACTCCTTTTGGGGAAGACCAAGGCATCTACAATGCTCTCACCTGGTGGGAACAGATGGACAACGGTCAGCAACTTACCAGCAACCGCAAGTTCCTCACCGTCGTTCCCATTGTCCTGTACTTGATAGCATCACATACAACAGATTACAGACATCCATGGCTGTTGCTCAACACACTCGCTCTCATGGTTCTTGTTGTCGCCAAGTTCCCTAACATGCACAAGGTTCGCATCTTCGGCATCAATGCTGACATGTAAGTCAGCTTCTTCTTCTCAGCAGATCCATCTCTGTTACGGTCAGAGAACAGGAAGGAAGAAGAAAAAAGGGGACATAACCAAAACATATGTATGCGTTTAAATGTTCATATGAATTGGTTTATTTATTTATTCGAGAGTTATATGCTTGCTGGATATTTTGTAAAGTAACTAATTTTGAAGCTTCGATCTTCTTATTCATAATCTTTTCTGGTCGAAAAA
>M01000031273	AT1G01240 ESTCount=8
CACTTTCTTTGAAGATGCTACCAAATGACAAGAAACTACATCAATTCGTCGACTTGATTGGGATAAGAGAACAAGAAGTGGCAGACTATAGCTTTATGAGCAAGAAAGATATAGCTGCAACACCGTGGTGGAGAAGCACTACGGATAAAGACGAATTAGCTCTCTTGGTGGCGACTAGATCCCTTGACTATAATATTCAAAACTGTGATCTTCCTCCTCCCCAGAAGCTCCACAAGAGGATTCACTGCACCAGTGGCGAAAAAGGGTTTAAAACACTGGTGAAATCGCCGTGTAAACAAGTTGCTTGGGGTGAACCATTTGAGAGATCTCTGAGTAGAAGTGGTAGCACAGAGAGCAAGAACACGAGTCCAAAGTCTTCTCTTATGAGTGATGATCTTAGCAAAGCTCAAATTTTAGAAGCATTAAGGCATTCTCAAACGAGAGCTAGAGAAGCAGAGAAAGCGGCTAAAGAAGCTTGCGCTGAAAAAGAAGGTGTGATGTCAATCTTTTTGAGACAAGCGAGTCAGTTGTTGGCTTATAAGCAATGGGTAAATCTTCTTGAAATGGAAGCTAACTATCGGCAGATGAAGGAGGGGAAGGAAGAAGAACCAGGGCAGATCAAAGGAGTGAATCTGAAGAAGAGGAAGCAGAGAAGGAAGAAGATTAAAATGGTTGAGATTGGTAGAAGATATATGATGGCTTTTGCTTTAGGGTTTAGTCTCATTGGTGCTGGTCTGTTCTTAGGTTGGACTGTTGCATGGTTGTTTCCCTTCTAGAATCTTCAAA
>M01000004566	AT1G01240 ESTCount=49
CGATTCCTAACATTTTCAAACTTTTTTCGATCTAAACTAATACTATTAAACTTATATATTGGAAGGAAATATCACACACATATATACATGAAGACAACACACATAACACACAATTTTAGAGGCAAAGTGAAAACCTAAACTCCTGCAGAGATCAAACAAAAGACGTTTTTTTCAAGACTCTAGAAGGGAAACAACCATCCAACAGTCCAACCTAAGAGCAGACCAGCACCAATGAGACTAAACCCCAACGCAAAAACCAACAAAATATCTCCCAATCTCCCCAATTTTCTTATTCTTCTTCTTCCCTCTTTGCATCCTCTTCTTCAGATTCATTCCTTCGACATGCCCTTGTTCTTCTTCCTCCTCCTTCATATGCAGATAGAGAGATTCCATCTCAAGAAGCTTAATCCATTGCTTGTAACCTAAAATCTGCCTCGCTTGCCTCATCAAGACAGTTACCAGACGGTCTTTCTCAGCGCAAGCTTCTTTGGCAGCTTCCTCTGCTTCCCTTGCTCTGGTTTGAGAATGCCTTAGAGCTTCTAAAAGCTGAGCTTTGCTTATTAGATCATCGCTCTGAGGAGAAGACTTTGGACTCGTGTTCTTGCTATCTGTGCTATTACTGCTGCTCTCAAACCGATCACTCCAAGCACCTTGCTTCCATGGTGATTTAATAACTGCTGTCTGAAACCCTTTTTCACCATTAGTAGTGCAGTGAATGCTCTTGTGGAGCTTCTGAGGCGGAGGAAGATCACAGTTTTTGAATATGATGATCAACGGATCTAGTGGACACCAAGAGAGCTAGCTCATCTTGATCCGTAGCGCTTCTCCACCACGGCATTGTAGCTGTATCTTTCTTGCTAATAAAGCTATAGTCTTCTTCTTCTTCTTCTTCTTCTTTACTTATCTTGGTCAAGTCGACGAATTGTTGCAATTTGGTATCTTGGAGGAAGGAGTTTGCAATCTCCTCATCAAAACCAGCTGATCCTCCTTTAAGCCACCATTTGGTATCGGAAGAGAAATCAGAGGAATCTCCAAAACTTGTAGAAGAAAAGCTGTTTTTGCCAGAAGAAGAAGAAGAAGAATGTTGTTGTTGTTGTTGGTGGCAGCAACAAGCTAACCTCGGAGGCATTGTAGCATCTTCATGAACAAGAAAGCAACGGCTTGCTCTTCTTTGCCAGAGTGCTCTTACTTCAGCTGCTCCCATTTTTATCACATCAATGTTAAGACTCCCATAGATCGATTGCTTCTAAGCAAATGATTAATCCAATATACAAGCGAGAACTTTAATTAAGCAACATAACACGACGCAAGTCTTGCTGCGATCGATCATTCAAGCATCATTTTAATTAATTCGAAGATTCCACTGAATCTCTCTCTATTAAAATGATCTTCCAACCGAAGCTTT
>M01000045345	AT1G01250 ESTCount=15
TAGTAATCAAAACTGTATATAATAACATACATATACGTCCAGATCATACAAACCTAACAGGGTATATATTTATTAATCATATAAAACAATAAAACTAGAAACAAATAAAATAAAAAATGCATAACAATATAATATAGTTGCATTAAATCGATCTATCCAACACAATAACAATACAGCGCACACGTATAGCGAATACGACACAGTCGACAAGACAACTACACTCACAGACACGCCATGAACTGATACTGATACGAGTCACCGTCGACCACCCACGTGGCATCTTCTCCGGAAACGAAAAGCTCCGGTGACCACCCACCTCCGGTCATAATAAGCTCGGGCAGCTCTATGCCTGACCAGAAATCATCTCCGTCGTCGATATCTGCCACGTCATCTCCCGTTTTAGTGATCTTGACGGCGTTGGCAGCTTTGGCCGCGGCGACTTGGATATCCCTGGCCGTACATGTCGAAGGTCGAGGAAGATCGTCGATTTCGTCGGGGAAATTAAGCTGAGCTTTTCTTCCTTTCAGACAAAGCGCGGCCACGTCGTAGGCTTTAGCTGCCATCTCCGGCACCGGAAAAGATCCGAGCCAAATCCTAGATTTTTTCCGGGGCTCTCTAATCTCGGAAACCCACTTTCCCCATCGGCGTTTGCGAACTCCGTGGTACACTGGATGCCTCGTCGTCGAGAAGGTTTCTCCACCGCCTCCGCCGCAAGATTTAACGGCAGAAGCAGCGGCTGTTGGGTCGTTGTTATTAAGTGCTGGTGGTTGTGGTGGAGATAGTTTCATTCTTTC
>M01000024626	AT1G01250 ESTCount=25
CACTGCTATAAATGCTGAGTACAGTGAGTGAAACCACATCACAAGAAAGAATGAAACTATCACCACCACCACTTACCAACAACGAACAACCAGCCGCAGATACTGCAGTTAAATCTTGCGGTGGAGGCGGTAGAGAAACTTTCTCGGCGACGAGGCATCCAGTGTACCACGGAGTTCGCAAACGTCGATGGGGAAAATGGGTTTCCGAGATCAGAGAGCCCCGAAAGAAATCTCGGATTTGGCTCGGATCTTTTCCGATACCGGAGATGGGCAGCTAAAGCTTACGACGTGGCGGCGCTTTGTCTGAAAGGAAGAAAAAGCTCAGCTAAACTTCCCCGACGAAATCGACGATTTACCTCGCCCGTCGACGTGTACGGCCAGAGATATCCAAGTCGCGGCGGCCAAAGCGGCCAACGCCGTCAAGATCATTAAAACGGGAGATGACGTGGCAAATATCGGAGATGGAGATGATTTCTGGGAAGGCATAGAGCTGCCAGAGCTTATGATGACCAGATGTGGGTGGTCGCCGGAGCCTTTCGTTGCCGGAGATGATGCCACGTGGTTGGTGGACGAAGACTCGTATCAGTATCAGTTCATGGCGTGTCTGTGAGTGCATGTAGTTGTCGACTGTGTTCTGCGTATTCACTATACGTGTGCGCTGTATCGTTACTGTCTTGGCTAGATCGATTAGATGCATGCAAGTATATTTTTATGCATTTTATTATTTGTCTCTAGTTTATTGTTTTACGTGACGGTGACGTGATTAATATTATATAGATACTATCAGAGCACCTCCGATGAGGTTATATCCATTGGAGTTCTAAAAATTCATGTGTATAACTATATGTTTGTATATGTGTATGTATGTGAGGGATCCATTATTTTATGGAGAACTCCACCCTTAAGACCATGATTAACTCGGAGTTCTTAGAGT
>M01000010047	AT1G01260 ESTCount=13
CGAGCAATCTTTAACACTATTCAGAGTTTTTATAACCAAGAGGTTAATAATAAAACTAAAGCAAAGGCTGCAGATCACAACATTTGGCTAAAAAGTTGATGTACCTGTGGCACAATCACTTAGTTAAACTCACTCTAAGAAGAATCCATATCTCTCTGAGGAGGCCAAAAAATCAGAACAAAAGACAGATTCTCAAGCAAGTCCCAAGGCTTCTTCAACATAATAAATAGATGCTATTTTTTTTTGTGTAAAGCGAGTTGTCTACTTTTTGACAAATAAAAAAAAAAAACTTCTAAAATCCTAGCCTCGAGGATTGTTACAGACTACAAACGTACTTGCAACTTCTTCTTCTGGTCTTCTCAAAAGGCGCTATCTACCAGATGATGTTCTTGACTGAACAGAACCGGATTGCTCTCTAGATAAAGCTGAGATGAGCTTCTCCTTAGTCACCTCTTCAGATTTGATCACAAACGTATGCAACACTACGTCCTGTGGAACCTCCAGTTTTGCATTAATCACTTCTACTTTAGCCTCTTCAAACGCGTGGAAGATCCTCGACGCCGGATGAGAATCCAACGCACAGTTAACCGTCACCGCCACATCTTCACCCGCCGTTTGAACGTTAACGGCCGGCGGCTCCAAGCAGATGGAGAGGGTTAGAGCTATAGCCCAACTTCTCCCTCTCAGCTTCCATAACCTTGAGCTTAGCGTAAAGCTCGTTAATGTAAGAGACAGCGTCTCCCAGCAAGGAGGCTTTGTCCATCTTAGAAATGTTGGGAACAACTGATCTCAGTGCGTAGAACCTCTGGTTAAGCTTCTCACGCCGTTGCCTCTCAGCTTCCACGTGGTTCAGAGCTTCTGCTCTTCCGTTGGCAGGTCTCCTCCCTCGTTTCCTCGGCCTGTTGTCGCCGCCAGATTCATCAACACCGCCAACAAGATCAGACCAATCAGCTCCTCCTCCTCCTCCTCCTCCTCCTCCTCCGTCTGAGTTATTGTCAGAAGGCCTGGAACTGGCGCCGGAGAAATCAATCTGCATCTGAGCAGGAGGAAGCAGCCTGTGAGATGATGATGATGTTTGCTGCAATGGGAGAAACTTGAAATCTTCCCTGCTGGGAGCTTCTGGAGGGATCCATGTAGAAGTAGTCATGGTAGTGATGGGATTAGAGA
>M01000014050	AT1G01260 ESTCount=3
AAAGCTTCGGTTTTTTTATCAAATTAGAGAGATGAGTAGTAATAATAATAATAATAATAATAATAATAGCAGCAGCAGCGTGTGGAACGAAGACGACAAAGCGATTGTTGCATCCCTGCTCGGCAAAAAGGCTCTCGATTACTTGCTTTCAAACTCCGTTCCAAACGCTAAGCTCCTGATGACCGTCGGAAGCGACGACAATCTCCAGAACAAGCTCTCGGATCTCGTGGAGACCCCAAACTCCTCCAACTTCTCCTGGAACTACGCCATTTTCTGGCAGGTCTCTCGGTCAAAGTCCGGAGATTTGGTCCTCTGCTGGGGCGATGGCTCTTGCAGAGAGCCTAAAGACGGAGAGAGGTCGGAGATGATGAGAATGCTTTCCATGGGGAGAGAAGAAGAAACTCACCAGACTCTGCGCAAGAGAGTGCTACCAAAGCTTCACGTC
>M01000002224	AT1G01260 ESTCount=5
GGAAGCTGAGAGGGAGAAGCTGGGCTATAGCTCTAACCCTCTCATCTGCTTGGAGCCGCCGGCCGTTAACGTTCAAACGGCGGGTGAAGATGTGGCGGTGACGGTTAACTGTGCGTTGGATTCTCATCCGGCGTCGAGGATCTTCCACGCGTTTGAAGAGGCTAAAGTGGAAGTGATTAATTCGAAACTGGAGGTTCCACAGGACGTAGTGTTGCATACGTTTGTGATCAAATCCGAAGAGGTGACTAAAGAGAAGCTGGTCTCAGCTCTCTCTAGAGAGCAATCAAGTTCAAGAACATCATCAGGTAGATAGCCTTTTGGAGAAGGTCAAGAAGTAAGTTTGTAGTGAAGAAGAGAACCTGTAACAATCCTCCAGGCTAGGATTTTAGAAAGTTTTTTTTATTTGTCAAAAAGTAGACAACTCGCTTTACAAAAAAAATAGCATCTATTTATTATGTTAAAGAAGCCCTTGGGACTTGCTTGAGAATCTGTCTTTTGTTGTGATTTTTGGCCTCCTTGAAATACGGATTCTTAGTAGAGTGAGTTCAACTAAGTGATTGTGCCACAGGTTCATCAACTTTTTAGCCAGATTTGTGATCTGCAGCCTTGCTTA
>M01000016746	AT1G01260 ESTCount=6
TAATAATCTCTTGGGAACTCTGTTATCATCCATTTTCCTAACTGTCAGTTTCTCTCTGAACTGCCTATGTTGCTGATGAAGAAAACCAGAAGAACTGTGCAGATCCTTGCCGAATATCTTCGAGGAACTGTTATCATCATTATGATTAGCCACAACAACAGGTAATCTAACCGGAGGAGGAGGTGGAGGTGGAGGAGGACTCGAAAACGACAATCTAATAGAAGACAATGACTCATCACTATGAGGCAAACAAGAAGTAGACCCCAACTCAACAACGCCAATATCAGTAGGAACCAAAACAACAGTCTGTATCCCCGCAGACTTAGCAAGAAACGATCTAACGCAGTAATCAGAACCGGAATTAACCAAATCCGATAACCAAACGGGCTGGGCAGAGTGGAAACACTTGCCAGGGCCACCTTGGCCGCGAGGGAAAGAGAAGTACATTGAAGCGAGAAGAAACATCTCAGTGTCCGTAACTCTATCGAGCACCAAAGCGCAGCTATCTTCTTCATCATCCAACCCACCGAACAAAGCGTGAAGCTTTTGAAGCACTCTCTTGCGCAGAGT
>M01000029590	AT1G01290 ESTCount=4
TCAGGGTTTAATCTCAAGTCAACGCGAACATGCGTAAGAGCAATGTTATGACACAGTGGGAGCAAACTGCTGGTTTGTTTAGCTCCGTTGATGCCAGCGATCTTGGCCACTCCGAGAACGTCTCCTTTCCCCATTTGGTTGGCTAAGACCAAATCGAAAACTGTTTTGCCTAGAATGACTTTACAGCAAGCCAATGCGGTTCTCTTAGTATTGTCCTTTGAAGAAACATCCACCATCTGAGCTTCCCCCGAGACGCCGACATGGGTTAGCTTAGACATATCTTTGGGAGGTTGTTCATATTGCCTAGAACTCTCCGGTTTTGTAAATTCCAGAGATCCAATACTGGAATTCAACTCAGGGTAATCCATAGTCGCAGGAGGTTCAGCTCCAAAGATTGATTGCATTTCCTGATTCAGCTCATTTAATATTCGGAGATCTATTTCATCGGAAAATTTACTGCTGAAAGCCCTTTTCGCCGGAGAAATCACCGTCGGAAATCGACGGAGAAACATGGCGCGACGGAGCGTCGGAAACATTTTAT
>M01000033478	AT1G01300 ESTCount=12
TTTTTTTGACCCAAAGAGTTAAAAACATTTAAGACGCTAATAATACAGCCGACAACACGTGAAGTTATATCAACACGTATTTAAACTCAACCGCTAAAGATTCACTTGTCCGAAAAACACATCTAAAACATAAAATGAGAAAACGAAAACAAAGTACATTATCCGTACCGGCTCGGGTCGGGTCAGGATTAAGCACATCCTCGTGGAGCAAACCCGACTCGGGAACCCATCAAATCGTAAACGACCCGGAAACCCTGCTGCTGGATGTTCCCGATAATGGATAGCCCGCTCATCGTACCGGCAAATGCAAAGCAGAACTTGCCGTTAGTATCCACCGGAATCAAATAATTAGTCGCCGGAAGTGACACGTCAGCTCCGCGGAAGTGTAGAACCACCGTCGGAACTTTAACCTCGTTTTGATGAGAGAGATCGAAACACGTATCGAAGAGAGAGTAGTCAGGCGCTCGTTTCAAACTCTTGGCTCCGACCCGGAACGCGTCTCTCATAGCGATGTAAGCGGGTCGGACCGAGCCGGGTCACCAGAGGTACCCGAGTCGATAATGACTCCACCGTTACCGATCGGGTCGAGTTTGAAAAGGG
>M01000001576	AT1G01300 ESTCount=54
TTGTTGGTTCACTAAAAGTAAATGAAAGCTTTTGGCTAATTAAAAAAGATCATGCATGCTCCCATTGGTCCAAGAGTTAAAAACATTTAAGACGCTAATAATACAGCCGACAACACGTGAAGTTTTATCAACACGTATTTAAACTCAACCGCTAAAGATTCACTTGTCCGAAAAACAAAGGTCTCGTCTAATACATGAAATTTGAAAAAAGGAAACAAAGTACATTATCCGTACTGGATCGGGTCGGGTCAGGATTAAGCACATCCTCGTGGAGCAAACCCGACTCGGGAACCCATCAAATCGTAAACGACCCGGAAACCCTGCTGCTGGATGTTCCCGATAATGGATAGCCCGCTCATCGTACCGGCAAATGCAAAGCAGAACTTGCCGTTAGTATCCACCGGAATCAAATAATTAGTCGCCGGAAGTGACACGTCAGCTCCGCGGAAGTGTAGAACCACCGTCGGAACTTTAACCTCGTTTTGATGAGAGAGATCGAAACACGTATCGAAGAGAGAGTAGTCAGGCGCTCGTTTCAAACTCTTGGCTCCGACCCGGAACGCGTCTCTCATAGCGATGTAAGCGGGTCGGACCAGCCGGGTCACAGAGGTACCCGAGTCGATAATGACTCCACCGTTACCGATCGGGTCGAGTTTGAAAAGAGAAGCGGCTACGCCGGGGACGCGCGTCCCTCCGACGCTTATTCCGAGCAGCTCGACGTAGTAGAAAGTATCAAGCTTCGGATTCGATAAGAGCGGCGTGAACTTAGCGGTACGCGAAACAGCGGCGTTTCCGAAGACGACGGAGGAAGGTTTGGAGGAAGCGGATCTGTCGACTAAACAGTAAGAGAACTTCTGATTAAACCGGCGACCGGTCTGACCGGGAAACGATAACCTTCCTTTACCGAGACCTAACAAACCGGCGGCTCCGACGAAGAGACCTTCATTGTCGTGACCACATCCGACGGCGACGCCTTTAACGCGGTTTCGTCGGAAAGTCAGCGTTTCGGTGGCGAAATCGCCGACGGTGAAGGAACCGTCGCCGTACGAGACTTGGTAGAGGCAAGTCCGGCGGCGCGTGTTGCATCCGGCGGAGTCTAACCGGCGGCAGAGAGGCGAAGAACAGGGGATGGTCGAGTAGGTCCGGGACTTTCTCGGGTCGAAAATCGGGTCGGACTGAGAGTAGCATCTCCGACAAGGAGCGCATTGGAGCCAGACGATGTCGCTTCCGGTGTCGAGCACCATGTAGACATATCTCGCCGGAGTTCCGACACCGAGACGCGTGAAGTACTCTCCACTTCCCTGAGAGAGACCAGAGACGACGGAGCTGCTGAATCCGCCGGGTCTCGGCGCATGAGTGGTGTTTCTTCTTGGGATCCGGGCGGCGAGTGTGGCGATTGACTTCACGCGCCGGGAGTCACGCTGGAGTCGAGAGCTGAAGAGCTCTTCGGGAGTTCTGTTGGTCGAGAGAGCGTCGATGTGGTCGAGGTTTAGTGTAATGGACGACTCGGAGTCGGATCCGGATCCTATCAACGATTCAGAAACGGGTTCGGATTCGGGTTGGAAGGAGGTGGGAGAAGCGGAAGGAAGAGAGTGAGAGGTGGGAACTAGAGTTTGGTAAGCAGGAAGGGAAGACAATGAAGGTAGAGAGGAGAAGAAGAAACAGAGAGTAAAGAGGAAAGCTTTTCTTCTTCCTTCCATTTCTCTCGTTTTCTCTGGGAAAAT
>M01000009838	AT1G01320 ESTCount=7
TTGGCAAATTTATTATGCTCAATGAAAGCTTTCATGAGAGCGTCATAAGCCGCATCAAATGGTCTGCTTATCTGCTGCAGCAACTCAACCAAAGAATGACACAGAAGCTGCTGCTTCCCAGCTGGGAAAAAACCTGTTCTTGAAGCAACAACAGTGATAGGCTTCCCACTTGAAACTTTAACATCGATTTGGAATAGATCATCTACTCCTTTATCTTCGATCGATGGACGAACAGACCTTCTGATATATTGGATCGGTGGAGTAAGGTGGGAGAACGAGATAAACTCGTAGAACTGCCCGAGACGAATCGGCGGGGACATGTTGATTTCGCCCTTGTCCCCGACTTCCGCCGCCGGGGAAGCCTCACAGCCTCCGACGACGAGTTTCTTCTCCGATTTAGGGCTGAGATTGGAGCCTGAGTCGCCGGCATCCTCGTTCGAACCTGATTCCTTAGGCGATGCCCGAGACACAGGCGTTTTCGACGAACCGAAGGCGGTGGTGCAAGCGACGATGTCGAGGAGCCGCCGTATGTGCGCGGTGGCTTGCTCCTCCGTATAGTCCTCTTCGACGATGGTGAGGTGGCAGGGCTTGAGCGATACGATGTCAACGGAGTCCTTGAGCCTAGTGCCACGCACCTGGTGAGAGAGAGAGAAGTTGGTGAAGTGGCATGTCTGAACATGGACCGCCAAGAGCTTCCTCACATCTAAGATTCTGTCCGTGGAGATTCCCTTGAGAGTCACTTGGGATTCATCTGGTGTTTCAATACTTATCTCTATGACAGTGGGCAACACTTTCTCTTCCTTCTTCTTCTTATCTCCTTTGCTCTTGTGTGGCTTTGTTTTCCCAGCTTTAGGAGCCATTACCAATGGACACAATACTTAAAAAGTTGGGTTACAAAACCCAAATTGAATTTGATATGTGTCGAGTTGCATATACCAAAGGAAGTGTGTATATGAGTGAATAGTGATGAAAAGAAGGAAGGGGAAGAAGAGAGAAGGCGTGTGTGTTTTATAAGAATGACT
>M01000023084	AT1G01320 ESTCount=7
CTGGGACTCCATGTCAAAATCCCTTGGAATCAACTCAATACCAACCTTATGGCATAATCCACGGAGAATGGCAAACTTTCGTAGATCCTTGTAACTGAAGGCATTGAGATCGTAGTCATATCGTTTCTTCAAGAATTTCTCCAACCACCGGAAGATAAGAGGATGTACATTCCAAGAGTTTTCCGCTTCAGTTTTTGGAATCCCAAGCATCATGTTCAGAGCAGTAGCTACTTTTGCAGCTATTTTGTCAGTGTCAGCAGCAACAGCAGAAATCACCGCCTGAAGAATATGCTTAAGGGCTCTAACAATCATCTCATGAACACACAGAGACTGTACATGTGACAACTTATCTGAGAGCTTAACGACATATCCTAAAGAGCGCATCCGAAGACCTCTTGTGTGCATAAAATCAGTTAGAGTCCGGCCATCAACTGGGGAGAGTTCCAACGAACCAAAATCTGCAACCAGCTTCGGAATAGCGACTTCAGTATAATACTTTTGTGCCAAGTCGACAAGTTCTTGCAACGACTTGTCATGAAGTCCAGTATCTGACTCTTGTAGACGAGTGAAGGCTGCTTCAGACAACAAATTCTTCAAGATAAGCACATTTTCTTGAGCATTCTTCTCGGCGTCAGATTGCAAAGTTGCAGTTATTGCAGCATTATCAGCCTCTGAAGAAGCCGTATCAACCTGAGACGATACTGCAGTCTGCTGCGCCTTAGGGCTGCTTGCGTCTGTTTTTTTCTTGTTGCTGTTGAGAGACTTAAGCGGCTTCCCAAGCCCTTCAACCTTGAGTTCATTCTTAGACTTTTCGTTGGTTTGTTTTTTGTCCTTTTCCGTATTCTTTTGATCTTGTAAATGCTGTATCCAACAGGCTCCAAGTTCCCACCTCATGATACTATCCCTGTCTATCTCTTCTTCCTCAAGCTTAACAAGACTTTCCTCCAGCATTTTACTTACAAATTCTCGGGAAGATGTAAGCTCATCATCCTGTTGCTGATGTGTTTTCTTGTTCTGCTCAGGAGAGGATTTATGGAGGAGGAATCTCAAACTGTTGATGTTTAGAGCATTAGCACCA
>M01000013674	AT1G01320 ESTCount=8
GGCTGCGTTGATTACCGATATGCCAAGGTTTTCACTGCCTTCCTGCCAATTGGTGCCTTGAGTTGTCATTCCGGGAGAATGATGATCTCCATAGTTTGCATAGGACGCTGTACGCTTCTTCAGAACGTAGTATGTGGCGTTCGGCTGAGTAGCATTCTGGAGAACAGGGTTATCATTATCAGCTTCAACATTTTTCTTCTGATATGTATATACCTTTCCAACTGATGCTCGTCGTTGCTTCAACCGGCGACCATATGATCCAGCAGATCTCGGTCTATGCACCGGTTGCCATCCATCTTCACTACCATCAGGGTGTTGTGTCTCAGTTGAACCTTCAGCAGATGTAGTTGGATTACTATTATCCATAATAGCCTCGTCAATGACTGGATGTGAAGGTGGTTCTTCAGCTGGTGCAAGAATTGCCTCCTGATTCGCATCGCTCGATTGACCATCTTCTGATCCAGTTGCTTCTGTCTCCTCTTCAGACATTTCCTTTGGTAATTTCCCTTGGGTTTCTGTTAACTGCTCAGAAACAACGTTCTGATTGGATTTTTCCTTAGCTTCATATAGCTCTTCCTCTTTGCTGCCACACTCTGTTTCCCTTTGCGTTATGGCTTGGGTTGATAAAGTCCAGTAGATCGGATACACTTAGGTGGCCTTTGCTGGCTATAGACGCGTCAGGCTTAGGAGTACCATTTCTTGCAGCTTCCTGTTGTTCAAAAGCCTTGGACTCAAAGTATTCTAGCCAAGCAGCAGCATCCTGAGTACGCAAATCATCTGGGCCCAGCTTTGCTCGGAGGATTCTTAAGGTTGTTTGCTCATGCTGAACACTTAAATGGTATGCTTCCATCAACGAGAGCGCAATGGCTATGGCATGGTAGCTTGCAGCAGTCTGGATATGGTCAGGGACCAAGCAACCTTTGATTACACTTGAGAGCTTTGTGAAGATACCTCAAGGCAACATGTACATTTCCTAGACCTTCCTCCATCATGGCT
>M01000045054	AT1G01320 ESTCount=8
CAGAGTCTAGCAAACCTCAAGGCAAGAAGAGGATCGAAAGTAGAGTTACAATCGTCTGAAGTGGAATTCAAAGGGAACAATCTGAATGAAAATGAAGAATCTGGTGGGGGCATTCAGGTGGAAGAACCTGTACTTGAAGCTAACGAAGGTGTAACCGATATGATTCATTCCACCACAGAGCAAGAAGTGAAAGATCAGCTGGCCGCTGATTCCGATGATCTGAAGGAAAAACTGGGAATCTCTGCTACAGACTCCAGCGACGCCCCGCGAGAGTTACTGTTACCTAACAAGAAGTTATCAGCTTCAGCTGTTCCATTCAACCCATCATCACCTCCAAGTATCATACGTCCTACTCCAATAGGCATGAATATTGGACCGTCGTGGCCAGTGAACATGACTCTTCATCACGGACCTCCTCCTTTCCCATCACCTCCTGCAACTCCAAATTTGATGCAGCCTATGTCCTTTGTATACCCTCCTCCTTACACTCAATCAGTCCCCACAAGTACCTATCCTGTAACCAGTGGTCCTTTCCATCCCAATCAGTTCCCATGGCCGCATATGTCGGAGTTTGTACCAAGAACGGTTTGGCCCGGATGCCATCCCGTTGAGTTTCCCCCTCCACACATGATCGCTGCCGAGCCAATAGCTTCAACTGTCTTAGAGCCAACTGTCATTCTACCAACTGATATTGACACTTCGGGTGTGGAAGAAGGCAAGCAAGATGTGGCGGCAACCACGGATTCTGTTAATCATGTGAATGCAGTGGCTAGCAGTGAAATGGAGAATGGAACCAAGAAATTTGAGGATGACGAGAAGACTTTTAGCATTTTGTTAAGAGGAAGGAGAAACAGGAAACAGACACTGAGAATGCCGATCAGTTTGCTTAACAGGCCTTATGATTCTCAACCGTTCAAGATTGCTTATAGCAGAGTCATCAGAGG
>M01000018629	AT1G01320 ESTCount=4
AGTTTATAAATTATAATTACGATATTTCGTAGCAGGCCATTAGATAAGATGTAATTGATGACAAATACGCAAAAGTGAACAAGAGATAACAAAAGTTTTTTTAACATGGGCGGCCACAAGGGATATGAAAAAAGATTATGTCCAAAATTTCCTAATCTTTTATTGGCTGAATTAAAAATTAAACCCAGAAAACAATACTTCAGCACCTCACATGGTATAGAAGAAAAAAAGAATAGTTCTGGCTTTTCCCCCTCTTCAACCTCTCCTTCTCTTAGAATCCAGATCAAATCATTTTGAGACTATCACAAGCCACAGCTTCCGATGACTGATAACGAAATTACCTTTTATACTGTCCCCTAAGAAACAGCAAGGATCAGAGAGAGAGAGATGTGTGAGTGATGAATTTCATCGACGATGCTGAGTCTTTGGTTCAAGCTGCGGACTTGGGAGCCTCGCTGCCTCTGATGACTCTGCTATAAGCAATCTTGAACGGTTGAGAATCATAAGGCCTGTTAAGCAAACTGATCGGCATTCTCAGTGT
>M01000031958	AT1G01350 ESTCount=27
CGACCTTCCTAAGGAAGGGCGCAAATTTCAATTTTGATCTAACAATGTCAGACTCTGGAGGAGAACCAAACATCTCAGCAAGAAGAAGCTTCTCAACCTGAAATCTCAATCTCAATCTAAACAAGTTTGCACTTTCTTCAAGAAGCCATCTAAAAGCTAAAAACCTAAGGAAAAGACCTGCGGCTGATGCAGACGAAGAAGACGCAGATTCCAAAAGCGAAACCTCTATATTGAACAACCTCAAGAAAGCTGCTAAGCCCGACAACAAGCTGTTCTTCTCCTCTGGACCGTCCAAGACCTCTTCCACGACAACGGGTGAAGCTCCCGAAAAAGCCGTCGTCTTTCACTACGATTCATCCAAGGAGATCCAGGTTCAGAACGACAGTAGAGCCACCGCGACTCTTGAGACCGAGACCGACTTCAACCAAGACGCACGAGCCATCCGCGAGAGAGTTCTCAAGCGAGCTGACGAAGCTTTGAAAGGGAATAAAAACAAGGCTTCCGATGAGAAGCTCTATACCGGAATTCATGGATATACTGATCACAAAGCCGGGTTTAGAAGAGAGCAAACCATCTCCAGCGAGAAAGCTGGAGGCTCACATGGGCCGTTGAGAGCTTCTGCGCACATCAGAGTATCCGCTAGGTTCGATTACCAACCTGATATCTGCAAGGACTACAAAGAAACTGGCTACTGTGGGTATGGAGACTCGTGTAAGTTTCTGCACGACCGTGGAGATTACAAACCCTGGGTGGCAGATAGAGAAAGAGTGGGAAGAAGCAGAGAAGATTAGGAAGAGAAACAAAGCTATGGGTGTTGAAGACGAAGATGATGATGACGCTGACAGTGAGGAAGACGAAGATGCGTTGCCCTTTGCTTGCTTCATATGCAGAGAGACTTTCGTTGATCCAGTTGTCACGAAATGCAAGCATTACTTCTGCGAACATTGTGCTCTAAAGCATCACACGAAGAACAAGAAGTGCTTTGTGTGTAACCAACCAACGATGGGGATTTTCAATGCGGCACATGAGATCAAGAAGAGAATGGCTGAAGAACGGAGCAAAGCTCAAGGATTGTGAATTTTGTTTGTTCTATTACAAGCCAAAACTTACTGTCTCATGTTTGAGGAATGCCTTTTGTTTGTTGTGTTCATCGGCCTACATACTGTTATGGTCCTTTACAGATCAGGCGAGGAGTTTCTTACGTTTGATACTCTTGTTATCCAGCTTCCTAGTAGTCATCGTCAGAACTGTAATAGTCGTTAAAACTTAATATCCTGATTCACATAAGCTCTCTACTCTTTTGGACATGTCTAAGACCTTACTTTACGCGCAACAGAAGTTAAGGTTCCTGATGCGCATGGAGGCTGTGATTGTTTGTTCTTTTTCATCAAGTAGAAAAACCTGCGGAACTCGAACTGTCGAGGCATGTCTCCCATGATAAGCAGAAAAAAAATGATATATTCAAAACGATGACCAAGTACATATTGGCTGATC
>M01000041227	AT1G01350 ESTCount=3
TGTGGAGCATTCGCCATAAACGGAAAATCAAATTCAACATCGGAAGATTATAATGGTTTGGAGTGTAAGATAACTTGCAATAATTCAGAGGCGATCACAAAGCTGGGTTGAGAAGATAGCAGCCAATATCTAGCGAGAAAGTTGGAGGCTCGCACTAGCCAAATATTTGAAAGGATTACAAGGATGCTGATTATGTGGAGGTGGGGGTGGATGTAAGTCTCACGTGACCGTGTGGATACAAACCAGGATGAAGACAAAGAAAGAGTGGAAAAAAGCAAAGAAAGTTAGAAATGGAAATAAAACTATGGAGGAGTTGAAAATGAGGATAAAGTAAGTACCTGAGTACTGACAACAACATCAACGAAGACAAAGATACATTGCCCTTTGTTTGCTTCATATGCAGAGAGCCTTTCACTACAAGAAAACGTATCTTTACCGAGGAAGTTTAACGAGGAAAAATATTCCTCGTAAAAAAACGTTTGTATTTTTGTCGTAGGTAAATTTACGTTTGTAGTAA
>M01000047613	AT1G01355 ESTCount=28
CGAGATGGCCAAAAATATGTTTAGTAACAGTTTCTTGGTTTCCTTCCCCTACAGTTTCCTAAAGAGATAAAAAAGTTAAGGCTCCTCTCTCACACTCCCATAATTTTCGCCAAGAACACAATCATCATCAATCCCCCTTTGAGAGTTTCATTTTAATTAATCGACAAAAGTAAACTTAACACAGACCACATGGGGCATGCACACACTCTAGCTTGTTTGCCTCGTTCAAAGAGACTGCTTCTTGTTTCTCTCGTAAAAGAGATCTACTTGTGGATTTCTCTTCCTGCTCTCGCAATCCTCTTCTTGAGCCATTTTCTCAGCCAGATTCTTCTTGCGATGATGATCTTCACTTTGGTTATGGAGGAGCATGTTATAATCGTCGTAGCCGGGATAATTGCAAACATGGCAAAAATGCATAGGCTTACCGTACCAGGAGTCTCTAGGCACTATATCAGACAACTCCTTTATGTGTTCTTCACTCTTGAGATGAGTGATGAATTCGGCACATATTTCGAAAGTGTCATCGCATATGTCGCAAATGCAGAGAGGTTCATCTTCATTCACGGTCATCATCTCACATGTGATGTTGTCATTCAATAAAGTTTCCCAGACAAACTCTCCCACAAAAACTTTCTGAGCTACTGGCTGCTGGTCAAGGGTAACTGGCCGGCTATCTTTTGGATATACACAAAAAGCAGTGAATCGAGTAGGCCGAAAAAGATAAGGATCAACCATCGTATAATTGCAGGATATCAGCATGACAGTATAAGCCGGAGATGATGGGTTAAGCTGAGACCATTCGCCCAGTAACTTTCTGAAGTCGTTCCCACCGCAGGGAGCGTGGACAAGAACGATTCCAGAGTAAGCTATCTCTTCCAAGAGGTCACTAGAGATGTATTCTAGGTTGCCCATGGCATAGATGACGACTTTAGAACGATGACCCATCTGCTTGTGCACCGCTGATTCTATGCACCCACGCACACGACGAGGGTCAAAACCATCGGGAACCGGACACGTGTTCAGGTCCCACCACACTCCCGTCCGCCTTTGTAACGCCGCATCACCTGCCATATCGAATCGATATCTCAGCCGCAACGAATTTGGGATCGGTTTAGGGTTTCCTGCAACTTTTTCCCGAGCGAGAGATCTATTTATT
>M01000031056	AT1G01390 ESTCount=29
CGATGTAAAAGGATTGCTTGGCAGTCTACATCATATATGAATTTTGGTTGCGTGACTGAAGCTAGCTTTATTAGTTATTTGGGTAGATCAGCATTATTCTTGGATCAAGTCCATCAGAGAACAAAGAAAGTTAAGTACTACATATATTGTGGGTCGTGTCTTGTTCCACCTCTGGCTGGTGAGATTTCCACTTTAAGGAAACTTCAGTGAGTGCCTTCGTAGAGAGCCCATCTTCTCTCAAGACTCTTCCAGCTCCTTCTTTCAACTCTTTGATTTTATTCCTTATAGCCTTCCCTTCTTCTCCTTCCATCAACCTGTTAACCACTCTCACCACTTGTTCCTTTCTTACAATCATATCTTCACTGTTTTTCGCTCTTAGAGCCACCCCAACATCCTCCACAAGTAGCAATGCATTCGTCTTTTGCTCTGCGTATAAAGGCCAAGCTATTAGCGGTACACCATTCACAATGCTTTCAAGAGTCGAGTTCCATCCACAATGTGTTAGAAATCCCCCGGTGGATGGATGGGCCAAGATTTGAACCTGTGGTGCCCATGACGGAACCACTAGGCCTTTTCCTTTGGTTCGGTCCAAGAACCCTGGTGGCAAGAAGGTCGACGGGTCGGTTTGGCTGTGTGAGTTGAAAAACGAGAATTAGCTATTCCGCTCGGACTTCGTATGACCCAAATAAACCGTTTCCCGCTCTCTGCTAGACCGAAAGCAAGCTCATTGAGCTGCTCACACGTGAGTGTTCCACCGCTTCCAAATGAAACGTATAGAACCGAACCGAGTGGTTGGTCGTCCAGCCAGTTTAAACACTCATACTCATCGTTGGGACAAGAAGAACCCGTGTTGACCAATGGTCCAATCGGGTAAACCGGTGGTTTATCAGGAGCATGTTCTTGTAAAGCCTTAATAGCGTCTGGCTCCAAGTCGACGAAGGAGTTAAGCAGGATCCCCTCAGCCTCTTTGAACCTCTTGGCGTTGTGGAGAAGCCATTTGTATGCGTCATCGCTTTGGTCTTGACACGGATCCGAGAGATCCTTACCGGTTATCGGAACACAACCGGGAATCCTAATCGGTTCCGTCAAGTCCTTGAACTCACACGACAGCGTTTCGTCTAGTCTCGGCAAGTGAAACAAAAACGACAAGACGTTGGCATTTGATGGGTAGAATATGTATGGTGACACGTGGAACTCAACGGCCACGTCGAACGCATCCGTGCCAAATAGATCGACGACGAGGACCGCCGGGAGACGTTTCTCCGCCGATAACGAGCCGAAAAGCTCCCGGAGCGCCGGGTTAGAACGAGTCACGGTGAGTGAGATCCGAGTTTCGATTCCCGCCGTCGAGGGAAGGTCGGAAAGGTCTACGGGAGGGAGGAACACGGAGGCTATGGAGGAAGGGAGAGAGTTGAGAATGGCTATTTGGGCACTAGACGGTGATGATTGACCGGGGAAGATGAATGTGACGGTGAAGCGGTGGTGGTCGACGAGCCTCTTGCGAACTCGAGGAGCGGGATGAGGTGACCCCAGGACCCGGGGACTTTGGGTATGATTGCGATATGCGGAGTGTTTGCATATGCCATTAATGCAAGCTTGAAGAATTTAATGTGATG
>M01000007792	AT1G01430 ESTCount=4
CATCACCGATTCCACCGACTCTCCGATTGCACAAGTAAGAACCTCGCCCGGATCCTCCCGGTCTCACTGCCTCAGTTGCTCAAGCTCCAGCCCCCGTTTATTCCCCAGTAAACATCACCACTGCTGCTTCAGAGAACGCTTCCACAAAGTGTGACATCTTTAGCGGGAACTGGGTACCAGACCCGTCTGGTCCTGTCTACACCAACACCTCTTGTCGGCACATCCAAGAACACCAGAACTGCTTGAAAAACGGACGCCCAGATTCGAATTACCTTCTCTGGAGATGGAAGCCTCGCGACTGCGATCTCCCCAGGTTCGATCCAGAGCACTTTCTCGACAGAATGAGGAACAAGTGGTGGGCTTTCATCGGCGATTCAATCTCCCGTAACCACGTCCAATCCCTCCTCTGCATCCTCTCTCAGGTAGAAGAGGTAGAAGAGATCTACCACGACGAGGAGTACAGATCAAAGATATGGAGATTCCCTTCTCACAACTTCACTCTCTCCGTCGTCTGGTCTCCTTTCCTTTTGAAAGCCGACGTCTTCGAGAACTCCCAAGGCGTTTCCTTCTCCGACATTCAGCTCCATCTCGACACCCTCGACCCCCAAGTGGACCCATCAGTACGTCAACTTCGACTACGTTGTCATCTCCGGTGGCAAATGGTTCCTCAAAACATCCATCTTCCACGAGAACCACACCG
>M01000051975	AT1G01430 ESTCount=3
CGAACTAATGGGCTTTTATAGAACAAAATAACTAATTACAAAGAAACAACATCAGGAAATAGAGGGGCTAATTCTTGTTTTCAATCTCCCGGTTAAGCATGACCTCCACCATAAGATCATTCCACGAATCAATCGGACCGGGCAAGCACCAGTGAAGACAATCGTTCTGAACACGAACTGGATCCTTGATCTTCATCCCAGAGAACGGATTTGGATACC
>M01000043537	AT1G01430 ESTCount=3
CAGGTTCTGCTCAGAACGACAACGCCTGATCATTTCGAGAACGGAGAGTGGAACACTGGCGGGTTCTGTAACAGAACGATGCCGTTTAAGGAAAGCGAAGGAGAGATGAAGAGCGAGGATGAGTTGATGCGTGATATCGAGCTTGAGGAGTTCCGTAAGACGAGAGAAGAAGAAGCCAACATTGCGTTACTTGACACTACTTCAATGTCGCTTCTCCGACCAGATGGACATCCTGGACCGTACCGGTATCCAAATCCGTTCTCTGGGATGAAGATCAAGGATCCGGTTCGTGTTCAGAATGATTGTCTTCACTGGTGCTTGCCCGGTCCGATTGATTCGTGGAATGATCTTATGGTGGAGGTCATGCTTAACCGGGAGATTGAAAAGGAGAACTAGCCTCTCTATTTCCTGACGTTTGTTTCTTTGTAATTAGTTATTTTGTTATATGAAAGCCCATTAATTTGATTTTTGGCCCTTGAATGGGTCCAACTACAAGCCCGTGTTGTTCTCTATGTGGGGGGGAACAAGACGTCGTGTCGGTTTACTTTCTTCTAGCGTCGCTATCTTGCCGCTTTTGGTTCTTTCTTGTGAACAAGACGTCGTCTCGATATGCCAATTCTGAG
>M01000006224	AT1G01470 ESTCount=198
TTTAGTAGTCTTCCTACTATCATACCAAGTAAAAGTAACACCGCGCGATCGAAACCAAAAAATAAAGTTGTAGCGAGAAAGAATCAACATGGCGAGTTTACTAGATAAAGCAAAAGATTTCGTGGCTGATAAACTCGCCGGGGTTCCTAAACCGGAGGGTTCGGTTACGGACGTCGACCTTAAAGACGTGAACCGTGACTCCGTCGAGTACTTAGCCAAAGTTTCAGTCACCAATCCTTACGGTCACGCAATTCCGATCTGCGAGATCAATTTCACTATTCACAGCGGTGGCCGGGAAATTGGAAAGGGGAAGATACCGGACCCTGGTTCACTGAAAGCAAAGGACATGACGGTTCTTGATGTTCCGATCGTGGTGCCGTATAGTATACTGTTCAACTTGGCTCGAGACGTTGGTGCGGACTGGGACATTGACTATTTGCTCGAAATAGGTCTCACCATTGATCTTCCTGTAGTCGGGGAGTTTTACTATTCCGGTTACCTAGCAAGGGCGAAATCAAACTCCCTACTTTTAAAGTACTACTTCTGAGTCAACTTTACGCTGTTAAAAACAAAACAAAAACAAATATCGTTTGTACTAGTGATCAAATATAATAACTAATAAGTGTGGTTTGCCTATAAAATCATTAAATGTCTTTTTCAATGTATGTGTTTATTCATACAGTTAATAAATCAAAGTTTAAAACTAATAAATGA
>M01000003550	AT1G01490 ESTCount=53
GGAAAGTAAGATGACGCTGGGTAGCACTTGCAGACGTAATCACAACATGCGCCTTACCTTATCTCACGCGCATGAATGATAAAACAAAGAATGAGATCTATCCGTCCCTCTGCATGCATCTTTCTTTCTCTCTTAATCTCCACTATTTGTCAGTATTTATGCTTTTTTAAAAATAAAAACGATCAGAGCGTCCAATCTCTCTTATCGTTTCTTCAAAAGTTTCTAATTATTTCATTCTCAGTTTTCTCTCTTAAATCTCATAGACAATCTTCTTTTGCATCTCTCTCCCTCTCTCTGCAATGAAGAAAATTGTGTTAAAGTTGGATCTGCATGATGATAAGGCAAAACACAAGGCCCTTTAAAAACAGTTTCTACTCTCCCAGGAATCGATTCGATTGCAATGGATATGAAGGAGAAGAAACTAACCGTGATCGGAACCGTGGATCCAATAAATGTAGTAAGTAAGCTAAGAAAGTATTGGCCGATGACTGATATCATACTAGTTGGACCTGCCAAAGAGCCAGAAAAGGAGAAGAAGGAAGAGCCAAAGAAGGAAGGTGGTGGCGAGCAGCCGAAGAAAGAAGGGGAAGCTCCAAAGGAAGAAGGGAAAAAGGAAGGAGAAGCGCCAAAGAAAGAAGAAGAAAAGAAAGAAGGCAGTGATAAGAAGGAAGGAGAGAAGAAAGATCAACCGCAGCCACAGCCTCAGCCACAACCGCCACCACCAGATCATGTGTCGGAGCTTGTGAAGGCATATAAAGCATATAATCCTCATTTAACAACTTATTACTACGCCCCAAGCATGGAAGAGAACCCTAACGCTTGCGTTATATGTTGAAAAAAACATGTATAATAATATAATATAACTGGAAAAAATGTGAAAGAGATGGACAGATCTATGATGAGGAAGAAGAATAAGAACCAGAGCATATATCTTAGTCGTCTAAGATATATCATTTGGATCGAAAAAAAA
>M01000018177	AT1G01490 ESTCount=3
CCTTTGCAGGTCCCACCAGTATGATATCCGTCATCGGCCAATACTTCCTTAGCTTACTGACTACATTAACAGGATCCACGGTTCCTATCACCGTTAACTTCTTCTCTTTCATGTCCATTGCAATCGAATCGATACCTGGGAGAGTAGAAACTGTTTTAAGAGCTTTTTGTTTGGCCTTATCATCATGCAGATCCAACTTTAACACGATTTTCTGCACAATTATTACAAAAGACAGACAGTTTCTATGAGATTCAGTGAAATATATAGCTAAAGTGACGTGAGCACAAAGATGAGTTAACTAATCTTCTCTTTTCAGGTATACACAGATTTGAAGGTTTAAAAGAATACACTAAAAACACAACTGATGTGTGGTATACGCATACACATACACACAGGGACATGCATGCATGTGTTTATGTGTGTACGAACAAGAATCTAAACCCGTTTTCATATAGAAATTCAAGTACTAGGAATCAAATCTTGCATAGTGTAGAGAGAGAGAGAAAGAGTAAGAGATGAACCTTCATTGCTCTCTGTTTTTTTTTTGGATTTGGCTTTTGTTTGCAGAGAGAGAGAGATGCAAAAGAAGATTGTCTCTTAGTTAGAGAAAAACTGAGGATGAGAAGAAGAATGAAATAATAGGAAACTTTCGAAGATGATAAGAGAGATTGGACACTGATCTTTTTTAATAAAAAAAAAATCTAAATACCTGACAACTAACGGAGATCAAGAGAGNGAGAGAGAGAGAGA
>M01000042405	AT1G01490 ESTCount=20
GACCTAAACGTACACCCACATACGTTTTAAATATAATGGCTCCAATACATATTTTCTGTTTTGCAAATCTAATAATTATAAACATTATTTTGTCGAAGAACAAACAAACAAATAAACAATAGAAACTATAGTACATTCCAACGATATATATACACAAAACATATCATCGAAATAAGAACCTTTTTCGAAACATGAACTTTAAATCCCCGCCCCCATTATGTAGGAAAAGAACATAAGTGATCTAATCCTAATCGACATATCTTAGTCTAAGATATATCATCTATTTCTTATTCTTCTTCTTCAGTATAGATCGGTCCATCTTTTCACATTTTTCACCCAAATTATATTACATTATACATGTTTTTCAACATATAACGCAAGCGTTAGGGTTTTCCTCAATGCTTTGGGCGTAGTAATAAGTTGTTAGATGAGGATTATATGCTTTATACGCCTTTACAAGCTCCAATACATGATCTGGTGGTGGTGGTTGAGTCAGTGGCTGCGGTTGTGGTTGATCTTTCTTCTCTCCTTCCTTCTTATCGCCACCTTCTTTCTTCTCTTCTTCCTTCTTCTGAGCTTCTCCTTCCTTTTTACCTTCTTCTTTTGGAGCTTCTCCTTCTTTCTTCGGCGGCTCGCCACCACCTTCCTTTTTTGGCTCCTCCTTCTTCTCCTTTTCCGGCTCCTTTGCAGGTCCCACCAATATGATATCCGTCATCGGCCAATACTTCCTTAGCTTACTGACTACATTAACAGGATCCACGGTTCCTATCACCGTTAACTTCTTCTCTTTCATGTCCATTGCAATCGAATCGATACCTGGGAGAGTAGAAACTGTTTTAAGAGCTTTTTGTTTAGCCTTATTATCATGATGCAGATCCAACTTTAACACGATTTTCTTCATTGCTCTCTGGTTTTTTTTTTAGATTTGGCTTTT
>M01000028328	AT1G01490 ESTCount=52
CTACTAATTAAGTAAGTACTACTTTTTCGAAGCACTCTAATTAGTATTTCACAACTAAAATGCGATATATATAACACCATCCTACTGTATATATGTATACAAAAGTTCCCTTCAAAGTTCAAACAAACAAATAAACAATAGAAATTATAGTACATTCCAACGATATATACACAAAACATATCATCGAAATAAGAACCTGTTTCGAAACATGAACTTCAATCCCCTCCCCCGTTATGTAGGAAAAGAACATAAGTGATCTAATCCTAATCGACATATCTTAGTCCAAGATATATCCTCTATTTCTTATTCTTCTTCTTCAGTATAGATCGGTCCATCTTTTCACATTTTTCACCCAAATTATATTACATTATACATGTTTTTCAACATATAACGCAAGCGTTAGGGTTTTCCTCAATGCTTTGGGCGTAGTAATACGTTGTTAGATGAGGATTATATGCTTTATACGCCTTTACAAGCTCCAATACAGGATCTGGTGGTGGTGGTTGAGGCAGTGGCTGCGGTTGTGGTTGATCTTTCTTCTCTCCTTCCTTCTTATCGCCACCTTCTTTCTTCTCTCCTTCCTTCTTCGGAGCTTCTCCTTCCTTTTTACCTTCTTCTTTTGGAGCTTCTCCTTCTTTCTTCGGCGGCTCGCCACCACCTTCCTTTTTTGGCTCCTCCTTCTTCTCCTTTTCCGGCTCCTTTGCAGGTCCCACCAGTATGATATCCGTCATCGGCCAATACTTCCTTAGCTTACTGACTACATTAACAGGATCCACGGTTCCTATCACCGTTAACTTCTTCTCTTTCATGTCCATTGCAATCGAATCGATACCTGGGAGAGTAGAAACTGTTTTAAGAGCTTTTTGTTTGGCCTTATCATCATGCAGATCCAACTTTAACACGATTTTCTTCATTGCTCTCTGTTTTTTTTTTGGGTATTTGGCTTTTGTTTGCAGAGAGAGAGAGATGCAAAAGAAGATTGTCTCTTAGTTAGAGAAAACTGAGGATGAGAAGAAGAATGAAATAATAGGAAACTTTCGAAGATGATAAGAGAGATTGGACACTGATCTTTTTAATAAAAAAAAAAAACCCTAAATCCTGACAACTACGGGAGATCAAGAGAGAGAGAGAGAGAGAGAGATGCAT
>M01000036418	AT1G01500 ESTCount=4
AGGCCGAAGCTAGGCGTCTCGTCTCCCTCCGTGGAGGTTTACATAGCTGGTTGCTGTGGCGGTGTTCCGGTCATCTTGACTAAGACCATTCAGGCGAGTCCGAGGAGGAAGGTGGCCAGGCACGTGACGCTCGACGCTATCCCGGAGGACGAGGAGCAAGGCGTTGTTACCACTGGGGATGATGAATTCCCCCGCAACAGAAAATGATGGAGTCAGAAGTTGATGATGAGTCTGAGATGAAGATGAGGTACTACCCTGAAGGGATGTACGTGGATGAGGATGGTCAACTCTCGTGGTTCAATGCAGGTGTCAGAGTTGGAGTTGGGATAGGCCTTGGGATGTGCCTTGGCGTTGGCATTGGAGTTGGATTGCTCATGCGCTCATATCATGCTACTACTAGTAACCTTCGTAGGAGGTTCTTCTGATCATCATNACCCTGAGGCATGTCGAGATGTTTGAATGGTGGTAACTATGAATTCCGCTGTGGTGGGTTATAGAAAGCAAGAAACAAGTGGAGATAGAATTTTGGTAGATAGCTGTATAGACTTCTTCTTCGTTTTTCATCGCTTATAGTCGGCTTTTGTTTTTATTCAAATATTTGTTGCTTCGTGTTGTTGTCGCTGCTACACTCTGGAGCTTGTGTTTTCTTCCTGGTCAAGAAGAAATAATATTG
>M01000043793	AT1G01500 ESTCount=14
AAAACGACAAAATTCATTCTCCGTTCGTTCATCAATCGCCTTGAATTCTCTCGTCATCAACAATTGCTTCGAATCCATTTGAACCGATGATTTCGAAGGATCACCACCACCATCATCATCATCATCATCATCCGGATCCTTTGGTCACATCCTCCAAATCATTCCACATGAAAGCCTCCGCCGTTGCGCCGTCGTCGGCATCAGTTCAATTGTCGCAATCGGCGTGGCTGGAGGTTCGTCTGTTCTACGTCCGCATCGCCCCCTGCTTCGTCGAGAACGTCCCCGACTCCCTCACCCTCCGTCACCCCCGCCGTGAAACCGGCGCTTCTCTCGAGGTAAACGGCGTCCGCGTTCCTCCACTGCAGACGGCGTCTCTAAAGCTCCGACGCGACAGAGTGGACCGGGAATCGTCGGAGGTGACTTACGTGAGCACGGAGGCCGTGCGCGTGACGGGGTGCGTCGATTTCGAGGTGTACGATAAGGAGGAGATGGTGCTGTGCGGGAACCTAGATAGAATCGAAGGCGCGTGGAGTAATAACGGAACGGTGAGCGATGCCAAGACTGGGTGGGGCATGGATTGTTACGTGGCTATGAGAAACGGTTCGGGCTCTTCCTCCTCCTCTGCGTTTTTCAGGCCGAAGCTAGGCGTCTCGTCTCCCTCCGTGGAGGTTTACATAGCTGGTTGCTGTGGCGGTGTTCCGGTCATCTTGACTAAGACCATTCAGGCGAGTCCGAGGAGGAAGGTGGCCAGGCACGTGACGCTCGACGCTATCCCTGAGGACGAGGAGGTTGAGAAGGAGCAAGACGTTGTTACCACTGGTGATGAATTCGCCCGCCAGCAGAAAGTGCAGATGATGGAGTCAGAGGTTGGTGACTACGATGATGAGTCTGAAATGAAGATGAGGTACTACCCTGAAGGGATGTACGTGGATGAGGATGGTCAACTCTC
>M01000003751	AT1G01500 ESTCount=21
GAAAAAAGAACTCAACCTAAAAACGAAATATTTGTTCTCAAATTCTCTGTTCATCAAAGCCTCGCTTGAATTGGAATTGAATTTTATCACAATCTGAGCATCAAACTGATTCGGAATTCGATTTTCTTGAATTGATCGTTCTGGATGATTTCGAGTGATAACAATCATCAGGATCCTTTGGGTAGACAACCAATTCACACCGCATGAAATCCTCCTCCAGCGTCGCGCCGGCATCGATAACGCTGTCGCAGTCGTCGTGGCTGGAGGTGCGCTTGTTCTACGTCCGCATCGCCCCGTGCGTCGTGGACAGCGTCCCTGACTCTCTCACCCTTCGCCACCCTCGCCGCGAAACCGGCGCTTCCCTCGAGGTCAACGGCGTTCGCATTCCTTCCCCCCAGACGGCGTCTCTTAAGCTCCGCCGCGACAGAGTCGACCGGGAGTCCTCGGAGGCGACTTACGTCAGCACCGAGACCGTGCGCGTCGCCGGATACGTGGATCTCGAGGTCTACGATGGCGAGGATATGGTACTGTGCGGGAATCTAGATAGAATCGAAGGCGCGTGGAGTAACAACGGAACGGTGAGCGATCCCAAGACTGGATGGGGATTGGATTGTTACATGGCTATGGGAGGAAACGGCTCTTCTTCTTCTTCCTACTCTGCGTTTTCCCGGCCGAAGCTAGGCGTGGAGGTTTACATAGCTGGCTGCTGCGGGGGTGTTCCGGTGATCTTGACAAAGACGATTCAGGCGAGTCCAAGGAGGAAGGTGGCTAGGCACGTGACTCTCGACTCTATCCCTGAGGACGATGAAGTTTACAAAGACCACGACGTTGACGTTGTTGCCACTGGTGATGGACGGAAACTACATATCATGGAAGAATCACAAGTTGTTGATGAGTCTGAAATGAAAATGGGAGATAGTTACTACTACTACCCTGAAGGGATGTACGTGGACGAGGATGGTCAACTCTCTTGGTTCAATGCGGGTGTCAGAGTTGGAGTTGGGATGTGTCTTGGTGTTGGCATTGGTGTTGGATTGCTCATGCGTTCTTATCAAGCTACTACTAGTAACCTTCGTAGGAGGTTCCTCTGATCTGATCTGATCATCACCTACCATCTACTCTAAACCCCACGCAGAGACTATCTCGGGCTCTATGAATGATAATGGTAACTGTGGACTCCGCTGTGGTGTTATAGAAAGGGGATAGAATTTTGGTAGATAGATGTAAAGAGTTCTTTTCGTTTTTCATCGCTTATGTCCTTCTTGTGAGTGTATATGGTCGGCTTTAGTTGCACAAGAGAGAGTTCCCTTTGACTCTTCAGTCAAAATGCTTTGGTTTTCTCAAATCTCTGTGTTATGTTGTTACTTTTGTGTACAAGGAGTTTCATGTTGTTGTGGCTGCCAAATTCTCAATGATTGGATTCAGATC
>M01000007019	AT1G01510 ESTCount=40
GGAGAAGATGAGCAAGATCCGTCCGTCTGCGACAATGCCCCATCGTGACCAGCCGTCTCCTCTCGTCGTCACACTCAACTGTGTGGAGGATTGTGCGCTCGAGCAGGACTCACTCGCCGGCGTTGCTGGCGTCGAATACGTCCCTCTCAGCCGCATCGCCGATGGTAAGATCGAGTCCGCCACCGCCGTCCTCCTCCATTCCCTCGCCTACCTTCCACGCGCAGCTCAGCGCCGTCTCCGTCCTCACCAGCTCATCCTATGCCTTGGCTCTGCTGATCGAGCTGTGGATTCGACTCTCGCCGCCGACCTAGGTCTCCGCCTCGTCCATGTGGATACTTCCAGAGCTGAGGAAATCGCTGACACCGTCATGGCGCTCATCCTTGGTCTCCTCAGGCGGACGCACCTGCTCTCGCGCCACGCGCTGTCGGCTTCCGGATGGCTCGGATCGCTTCAGCCGCTTTGCAGGGGAATGAGAAGGTGCCGAGGTATGGTTTTGGGTATAATCGGTAGATCTGTATCTGCTCGTTATCTAGCTAGCAGGAGCTTGGCTTTCAAGATGAGTGTCCTCTACTTTGATGTCCCTGAGGGAGACGAAGAACGAATTAGGCCCTCGAGGTTCCCACGTGCTGCTCGAAGAATGGATACATTGAATGATCTACTAGCAGCTAGTGATGTCATTTCCCTTCACTGTGCGTTAACAGACAACACCGTTCAGATACTCAACGCCGAGTGTTTGCAGCATATCAAACCTGGGGCATTTCTTGTGAATACTGGAAGCTGCCAGCTGCTGGATGATTGTGCTGTGAAACAACTTCTAATTGATGGAACCATAGCTGGTTGCGCCATTGATGGTGCTGAAGGTCCTCAGTGGATGGAAGCATGGGTGAAGGAAATGCCGAATGTGCTAATCCTACCACGTAGTGCGGATTACAGTGAGGAAGTATGGATGGAGATAAGAGAAAAGGCCATCTCTATCTTGCAATCATTTTTCTTAGATGGTGTAATACCAACCAACACTGTTTCTGATGAGGAAAGTGAAGCAAGTGAAGAAGAAGAAGAAGAAGTATCACCTATCAGGCATGGCAAATTAGCACTAGTGGAATCCACCAGTAGACAACAACAGGGAGAAAGTACTCTCACTAGCACCGAAATCGTTCCTATAGAGGCTAGTGAGTTTAAGGAATCTCTGAGCCCCGGTCAAAACACTGCCATAAAACCTGAAGTAAGGCGTAGCAGATCGGGTAAGAAAGCCAAAAAGAGGCATTCACAGCAGAAGCACATGCAAAGAGCAGAGGGTTCATCAGGACTACATGAAGAAAGTAGTACTTCACGAAGAGAGGATATTGCTATGAGTGACAGCGAAGAAGTACTAAGTTCCAGTTCTAGATGTGTTTCCCCTGAGGATTCAAGAAGCAGGAAAACACCACTTGAAGTCATGCAACAAAACCAGCTTGTAAGGTCAAGCAAGAAGTTCATCGGAAAATCAAGTGAACTGCTGAAAGATGGATATGTAATAGCCATGTATGCAAAAGACCTCTCGGGTCTCCATGTTTCAAGGCAAAGAACGAAAAACGGTGGTTGGTTCCTCGATACTTTGTCAAACGTGTCCAAACGGGACCCGGCTGCACAATTCATTATCGCATACAGAAACAAGGACACTGTGGGCCTGAGATCATTTGCTGCAGGTGGAAAGTTATTGCAGATCAATAGAAGAATGGAGTTTGTGTTTGCGAGCCACAGTTTTGACGTGTGGGAGAGTTGGAGTCTAGAAGGTTCTTTGGACGAATGCCGCCTTGTCAATTGCAGGAATTCCTCTGCGAGTTTGGAGGTGCGTGTGGAGATTCTGGCGATAGTAGGAGAGGATGGTGTCACACGTTGGATCGATTGAGAAAAACAAAAGAGAGAAGAAACCAGAGTTTTCTTCTTTTGTGAGTTTCTCTCCTATGTTTTTTTTTTCCTTACGTTTGTAGGATTCACATATTTTGTTGTTTACGGTCGTCGGTGTCGTGTTGTCTGATTCGTATCAGTCAATCTTATTATATATTCTTTTCATCTGTAATGTGTGTTTGTTTCTAACCTCTTTTCTTTATTCGGTTTGCGGAGTAAGCTAAGATTCTTAGATTGATGTTTGTTTTTGTTTTTGAACTTTATAAGTAATATGTGTTGCTGTTTAGTGTTCGA
>M01000039275	AT1G01520 ESTCount=3
TACTTTTAGGAAAGCCTTTTGTGGATAGGGATGATTAGCTTTCCTCTTTGGTCGAGGAGGAGGAAGATGTTCGTTAGTCCCATTCTTCTGAACCTTTAGAAAGTATTTCTGCGCGTGGCTTCGTATCTGGATAACTGTTTTTGATCCAACAAAGGCCTCTATTTTCTTCCAATCACGGTCAAACAAATGGAGAGCTTCAATGAACTTGTCGTGTTCTTGCTCCGTCCAGTTCTCTCTAGACTTGGTGATTGTGTATGGCTTTCTAATCTTCTTTGTTGGATCCTCGCTGAACGACATCGTATGGCTCCGTGCAGAAACAGGCATCGTTGTCTTCGAGTGGGGGAGAGTAGTACTGAAACCCGGTAAGTTCATATTCATGGAGGAAACAAATGAGAATGGCTAGTATCGGTGGGTTTTATTGAGACAATAAAAACTCTGAAGTTCACTTTCAAGTCTGAAAGAGAGAGAGCCTCTTGACGTTTGTGACTTTGTTGCTAGGCGAGAATGGCTGTGCTTTACTATTTACCCATTTACCAT
>M01000051714	AT1G01540 ESTCount=3
ACTCCAATTTTTATATATATATATGACATGTGATATGTGAACGTTGACAAAATATTACAAAAAGGAAAAACAAAAAGGTTAATTAGACGTAACTCAAGAGCCAAAGAATGAAAAATATTTATGTATGTGAATGTGACACAAAACTAATAATAATAAGAATCAATTGAAGTGGGAATTGGTCGTGTGTGAGAAGCAAAGTCACTTAAAATGATGATCCTTTTGTTCATCTTAGCTTTTGCTGGTGATGCCGCGAACCGCTCTCCCCGCTTTCAGTAGCCGCTGTCTCTTGCTTATCTCTGTTTCCATGGTCCCTCGTTGTTCGGCGTTCATCGCGATAGAGTGAGTCTTCAGCTTCAAGCATATGAATGATATGTCCCATTTTAGGTCTCTTGTTTGCATCTGGATCCACACAACGCAAAGCAACTAGCAACACTCGTTTAAGCGCCTTCGATGATGGTGGTTCCGCTATTTTGGGATCAACTACTTCTTCTGGTCTTCGGTTTCCTACCATTGTTTTCAGCCAGTCCACTAGATTCG
>M01000030436	AT1G01540 ESTCount=9
GGGAAGACGGAGCACAGAGTGGTGTTCTCAGGTCGGGTGTCGAGTGGAGAGAGTAGAGGAACTGCGAGTGCCAGCGAGACGGCGTCGTTTTCGGGGAGCGGAAACGTTGGACCGGAGGTGTCGCATCTCGGGTGGGGACGGTGGTATACTCTGAGGGAGCTTGAGGCGGCCACGAATGGGCTCTGTGAAGAGAATGTGATCGGAGAAGGTGGTTACGGGATTGTGTATCGTGGAGTTTTAAACGATGGAACTAAAGTCGCCGTCAAGAACTTGCTTAATAACAGGGGACAGGCGGAGAAGGAATTCAAAGTAGAAGTGGAAGTGATTGGTCGTGTACGACACAAGAATCTCGTTAGGCTTTTAGGTTATTGCGTTGAAGGTGCTTACAGGATGCTGGTGTATGACTTTGTGGATAATGGCAATTTGGAGCAATGGATTCACGGTGACGTTGGCGATGTTAGCCCTCTTACTTGGGATATCCGTATCAACATTATACTCGGGATGGCTAAAGGGTAAGTTAAATAGATTCGTCTTGCAGTCAGCTATGTTTGTAGTTTATCTTTGTAAGAGTGGTATATATATATATACTTATGTAGATTGGCGTATCTACATGAGGGTCTTGAACCAAAAGTGGTACATCGGGATATAAAATCGGGGAATATATTGCTTGATCGCCAGTGGAATGCTAAGGTTTCGGATTTTGGACTTGCTAAGCTCTTGGGGTTCCGACAGCAGTTATGTGACCACCCGTGTCATGGGAACCTTCGGTTATGTAGCGCCGGAATATGCATGCACCGGAATGTTAAACGAGAAGAGTGACATCTACAGCTTTGGAATTATTAATCTATGGAGATCATCAC
>M01000001803	AT1G01540 ESTCount=11
CGAGTGGTGTTCTCGGATCGAGTGTCGAGCGGGGAGAGCAGAGGAACGGCGAGTGCGAGCGAGACGGCGTCGTATTCGGGGAGCGGGAACGTGGGGCCGGAGGTGTCGCATCTGGGATGGGGGAGGTGGTATACTCTGAGGGAGCTTGAGGCGGCGACGAATGGGCTGTGTGAGGAGAATGTGATCGGAGAAGGCGGCTACGGGATAGTGTATCGTGGGGTGTTAACCGACGGTACTAAAGTCGCGGTCAAGAACTTGCTTAATAACAGGGGACAGGCAGAGAAGGAATTCAAAGTAGAAGTGGAAGTGATTGGGCGTGTACGGCACAAGAATCTCGTTCGGCTTTTAGGTTATTGCGTTGAAGGTGCTTACAGGATGCTGGTGTATGACTTTGTGGATAATGGCAATTTGGAGCAATGGATTCACGGTGATGTTGGTGATGTCAGCCCTCTTACTTGGGATATCCGTATGAACATTATACTCGGGATGGCTAAAGGATTGGCGTATCTACATGAGGGTCTTGAACCAAAAGTGGTACATCGGGATATAAAATCGGGGAATATATTGCTTGATCGCCAGTGGAATGCTAAGGTTTCGGATTTTGGACTTGCTAAGCTCTTGGGTTCCGACAGCAGTTATGTGACCACCCGTGTCATGGGAACCTTCGGTTATGTAGCGCCGGAATATGCATGCACCGGAATGTTAAACGAGAAGAGTGACATCTACAGCTTTGGAATATTAATCATGGAGATCATCACTGGTAGAAACCCTGTTGATTATAGTCGCCCTCAAGGAGAGACGAATCTAGTGGACTGGCTGAAAACAATGGTAGGAAACCGAAGATCAGAAGAAGTAGTTGATCCCAAAATAGCAGAACCACCATCCTCAAAGGCTCTTAAACGAGTGCTGCTAGTTGCTTTGCGTTGTGTGGATCCTGATGCAAACAAGAGACCTAAAATGGGACATATCATACATATGCTTGAAGCTGAAGACTCACTCTTTCGTGATGAACGCCGAACAACGAGGGACCGTGGAAGCCGCGATAAGCAAGAGACAACGGCTAGTGAAAGCGGCGAGGGCATCATCAGCATCATAAGATGAAAAAAAAAGAGTCACTCAAGTGATTTTGCTTCTCACACGACCATTCTATTTGCATTGATTCTTATTATTATTATTGTGTCAATTACATAGTATTTTCGTTCTTGGGCTCTCGAGTCTTTGCCTTTGCGTTTTTGACGTTTTCCCACAAAGATCATTAAAATCCCAAATGGGTAGTACAAGTGATTCTCGAAGCCCAATTCCCTACATTAATCCTACTACGCTACCCAAGAGCCATGTACAAGAGGTAAAAACACGTGTAACTATCAACCACTTTGGAGATT
>M01000000430	AT1G01540 ESTCount=27
ATCACATCAACGCCGAGCTATCCAAACCAACGTCGATCTTCGGTCTCAAGCTCTGGGTCGTCATCGGAATCTTACTAGGCTCCCTCATAGTCATCGCCCTCTTCTTTCCCTCTCCCCTCCTGCCTCACCTCCCGCCGCCGCAACCGCAAGCCGCGCCACGCCGATTTCGCCTCCGCCGCCGTGGCGACGCCGCCGGTTTCCAAAGAGATTCAGGAGATCGTCCGTCCTCCGTCGCAGCAGGACCACCATTACCATCCGGGGCGAGCCGGAGATCCAAGTCGATATCGGGAAGGCGGAGCACCGCGTTGTGTTCTCGGATCGAGTCTCGAGCGGCGAGAGCAGAGGAACGGTCAGCGTTAGCGAAACGGCGTCGTACTCGGGGAGCGGTTGCGTTGGACCGGAGGTGTCGCATCTCGGATGGGGGAGGTGGTATACTCTGAGGGAGCTTGAGGCCGCGACGAATGGGTTGTGTGAAGAGAATGTAATCGGAGAAGGAGGCTATGGGATTGTGTATCGTGGGGTTCTAAACGATGGAACTAAAGTCGCTGTCAAGAATCTGCTTAACAACAGGGGTCAAGCGGAGAAGGAGTTTAGAGTCGAAGTAGAAGCTATTGGGCGTGTACGGCATAAGAATCTAGTTAGGCTTTTAGGTTACTGCGTTGAAGGTGCATACAGGATGTTAGTGTATGACTATGTGGATAATGGCAACTTAGAGCAGTGGATACATGGTGATGTTGGTGACAAGAGTCCTCTAACTTGGGATATTCGTACCAATATAATACTCGGCATGGCAAAAGGATTGGCGTATCTACACGAGGGTCTTGAGCCGAAAGTGGTCCATAGGGATATAAAATCAAGTAATATCTTGCTTGATCGTCAATGGAATGCTAAGGTATCTGATTTTGGACTCGCTAAGCTCTTGTTTTCAGAGAGCAGTTACGTGACAACTCGTGTAATGGGAACTTTCGGTTATGTTGCGCCAGAATATGCTTGCACCGGAATGCTAACCGAGAAAAGTGATATCTATAGTTTCGGGATATTGATTATGGAGTTGATCACTGGAAGAAATCCGGTTGATTATAGTCGACCTCAAGGAGAGGTGAATTTGGTTGAGTGGCTGAAAACTATGGTTGGAAACAGAAGGTCAGAGGAAGTAATCGACCCAAAAATAGTTGAACCGCCATCTTCAAAGGCTCTTAAACGGTTGTTGCTAGTTGCATTGCGTTGTGTGGATCCTGATGCTAATAAGAGGCCTAAGATGGGTCATATTATACACATGCTTGAAGCTGAAGACTTGTTCTATTCGTCGAACGTAACGAACGACGTGCCGTGAGGGAGAATGAAAGCCGCGATCATAACCAGATACAGGCTGCCGTTTCAGCAGCCTGAGACCAGCGCAAGTGACAGTTCAAGAGACGGTAGATAAAAGATGTTCCGGCCACTAATTTTTCAGATTTTTCTCTTTTGTTTTGGTTTAATCAATTTTAATTAATTGTTATGTGTGACAAAAATATTATTTATTTTATTTTTAGTAGGCGTATGATTAAGAATGTTCACTCG
>M01000045797	AT1G01550 ESTCount=34
TCAGCACATCGTTTCCAAGAACCCGAGGTTGGAGAGCTGTCACGCGATCCTGACCAGCCTTGTTCAGACCTTGAATCTCCCCAAGGTGAAGAACTCTGCCAAAGGCAAAGTCCTGATGCGAGCTTTGTACGGTGTAAAGGTCAAGACTCTGTACATCTCTGGTGTCTTCGCTGCTGCCTTCTCAGGCTCATCGCAGAACCTTCTGTACGTTACGGTCTCAAACGAGCTTCCGTGGGCACCTTCCTTCATGGATATGCAGAACACGATGAACTCAGAGATGAAGAGCATATTCTTATCAGACGGTTTAACCGTTATGAAAGAGCTCGAGGCTGTTGATTCAGGTGTTAAGAACCTTGCCCCTGCGATCCAACAAGGGTCTATAGATTCCATTTCGCTGCAGCCGTTGAAGGACTCGGTCACGGAGTTGACGAGTGGGATAGACCTTGTTTCCAAGGAGGTGGATTGCTTCTTCAAGATTCTGTTATCGGGGAGGGACACTTTGCTGGAGAACCTCAGGTCGATGGGAGCACCAACAACGGTGCTGACGACGTCACCAAAAAAGGCTGCCGGAAAAAAGCAGAGAGGATTCTGATAAACTGCTGTTGTGTTGTGAATAGATGGTATTGTAAGTGTTCCATCTTGGTCGTCGTGAATGTATTATTATTAGGTGCTTGTGGTATTGTGGTCGTTTGTATGAGACGCAGTGAAACTAATATATGTATAAGAAAAAGTTTTAATCAACTTATCTATAAAGCTCG
>M01000012179	AT1G01550 ESTCount=77
GATTTCTTATCTCTATCTCTCTCTATCTACACAGAAACTTGTATCAGGCGAATCCCAGTTTCATTCTTCTTCTTGTTCCAAGGATCTATCACTTTATTATCAACTTTAACAAAATGGCACGTCCACAAGACCCTCCACGCGGTTTCTTCCCTTTTGGAAACCCTTTCAAGAACCTATCTTCCAAGAACCCAGTACTATCCTCTAACCTTCTCTCCCTCTTGAACACTTTCGAGACCAACTTAGCATCTTCCATTACAAAGCTTGTCCCCAAGGAAAAGTCCCAGATCCTCACCCTTTCATGGATGAGTCAAGCTATGGCGTCTCTTTGCCAGACCCACAACGCTATCAAGACTCTTATAACCGATCTAGAGCTTCCTGTCTCAGATTGGGAGGACAAGTGGGTCGACATCTACCTAGACATCAGCGTCAAGCTCCTCGACCTCTGCAACGCCTTCAGCTCGGAGCTAAGCCGCCTCAACCAAGGCCATCTCTTCCTCCAGTTTGCTCTGCATAACTTGGGGACCAACGCTCCTCAGAATCTGCCGAAAGCTCAATCGTCCCTCGACGCCTGGAAGCAGCACATCGTTTCCAAGAACCCGAGGTTGGAGAGCTGTCATGCGATCCTGACCAGCCTTGTTCAGACCTTGAATCTCCCCAAGGTGAAGAACTCCGCCAAAGGCAAAGTCCTTATGCGAGCTTTGTACGGTGTAAAGGTCAAGACTCTGTACATTTCTGGTGTCTTCGCTGCTGCCTTCTCGGGTTCATCGCAGAACCTTCTGTACGTTACGGTCTCAAACGAGCTTCCGTGGGCACCTTCCTTCATGGATATGCAGAACACGATGAACTCCGAAATCAAGAACATATTTTTATCAGACGGTTTAACCGTTATGAAAGAGCTCGAGGCTGTTGATTCAGGTTGTTAAGCAACTTGCCCCTGCGATCCAACAAGGGTCTATAGATCCCATTTCGCTGCAGCCGTTGAAGGACTCGGTCACGGAGTTGACGAGTGGGATAGACCTTGTTTCCAAGGAGGTGGATTGCTTCTTCAAGATTCTGTTATCGGGGAGGGACACTTTGCTGGAGAACCTCAGGTCGATTGGCGCACCAACAACGGTGCTGGCAACATCACCAAAAAAGCAGAGAGTGTAAGACGCTTGATAAACTGCTATGGTTGTGTGAATAGATGGTATTGTAAGTGTTCCATCTTGGTCGTCGTGAATGTATTATTATTATTAGGTGCTTGTGGTATTGTGGTCGTTTGTATGAGACGCAGTGAAACTAATATTTGTATAAGAAAAGTTTTAATCAACTTATCTATAAAGCTCTATAATAATGTGCTAAAGTTG
>M01000004128	AT1G01580 ESTCount=60
TCTTACCGGTGGCGACGTGGGTCGTCTTTGCTACCGGCGGTGGGACTAACGTCGGAGTCAAGCATCAAATACCATATTTGGCTCGGCCATATGGTCCTAGCCATTTTTCACCGTTCATGGTCTATGTTACGTCATCTATTGGGTGTCTATGCATGAAACCTCTCAGATGCTCATGTGGGATACAAAAGATATCTCGAATTTAGCGGGAGAGATATCACTAGTGGCCGGACTTCTGATGTGGGCCACCGCATTTCCGGCGATGAGGAGGAGATTCTTTGAAGTCTTCTTCTACACTCACTATCTCTACATCGTCTTCATGCTTTTCTTCGTCCTCCACGTCGGCATAACATTTTCATTCATCGCTTTACCTGGCTTCTACATCTTCATGGTCGACCGTTTCCTTAGGTTTCTTCAGTCACGTGACAACATCCGTGTCCTCTCTGCTCGGATTCTCCCTTCCCACACAATCGAGCTCACTTTCTCCAAAAACCCTAGGTTGGTTTATAGTCCGACGAGCATATTGTTTGTGAACATACCGAGCATTTCGAAGTTGCAATGGCATCCATTTACGATTACTTCAAGCAGCAAACTCGAACCAGAGAAGCTAAGTGTTGTGATCAAGAGCGAAGGAAAATGGTCAACTAAGCTTTATCAGAGGCTTTCTTCTTCTGCTCAGATCGACCACCTCGCTGTTTCTGTCGAGGGTCCTTACGGTCCTGCTTCCACTGATTTCTTAAGGCATGAAGCTCTGGTTATGGTGAGCGGAGGAAGCGGGGTAACTCCATTTATCTCGGTCATCCGTGATATGATCGCAACAAGCCAAAACCAAAAATGCAAAATCCCCAAAATCACTCTGATTTGCGCTTTTAAGAACTCTTCAGAAATATCCATGCTTGATCTTGTCTTGCCATTATCCGGTCTCCAAACACAACTATCATCGGACATAAACATCAAAATCGAAGCCTTCATAACCCGAGAGAAAGAACCAAGAAGCGAATCTCCCACGGAGAAAAACAAAACACTATGGTTTAAACCAAGTCTTTCAGACCAGCCCATCTCATCAATCCTCGGACCAAACTCATGGCTATGGCTCGGCGGAACTCTCTCATCCTCGTTCTTGATCTTCTTGATAATTATCGGTATCATCACTAGGTATTACATTTACCCGATCGACCACAACACCAACAAGTTCTACTCACTGACTTCAAAAAACATCATATACATCTTAGTCATCTGTGTGAGCATCATGGCGACTTCAAGTGCAGCTATGTTTTGGAACAAGAAGAACAAGTACGGAAACATCGAAAATAAACAGGTTCAGAACGTCGACGTTCCGTCTCCAACATCTTCTCCGACCTCATGTGGTAACAATTCCTTGAGAGAAATCGAAAGTTCCCCACAAGAATCTCTCGTGCAATGCACCAACCTGCATTACGGAGAAAGACCTAACCTCACGAAACTTCTACTTGACGTGGAAGGTTCGAGTGTAGGAGTTCTTGTGTGTGGTCCAAAGAAGATGAGACAAAATGTTGCGGAGATATGTTCCTCTGGTTTGGCTAAGAATCTCCATTTTGAATCTATCAGTTTCAGCTGGTGAGGGCTTATTATGTAGTACACACACTGTTTTCATCTTTTGTGGAAGCTGCTTGCATCGCAAGTTAATAAGGGGGGGTCCTGTGACTTGACCTATCTTTCTGTGCTTGTTACATTTGACTTTTTCTGGTTTTTGTTTTGCTCCCACCCTCCCGAAGTTACGAGACCCTTTTGTTTGTAATCCTTACGTACGTTTCTTTATGTTACAAACTCGGTCACGAATCGGGGCATGTAGCTTTTGTAAATTGTAAATGGTGACAAAATAATAAAATCTTTTTGAGTCGAA
>M01000054460	AT1G01580 ESTCount=4
GTATGATTAAGGGAGTGAGTAAGTTCTTCATGATGGTTGTTTCCTTGGAACTATCATGCTTTGGATCATGATGCCAACACTTACCTATCGCAACAAGTGGCTTCCTTATATGCGTTTAAAGTTTGGAGCATCAACTTATTTTGGTTCCTCAGGGACGACACTTTTCATGTATATGTTCCCAATGGTCGTCGTAGCTTGTTTAGGATGTGTCTATCTTCACTTCAAGAAACGAAAGAATCCACACCATATCGTTAGGGAGACGAATGGAGGAGTGTTGAGTGCACTGAGAAAGCCAATGTTAGTGAAGGGACCATTGGGGATCGTCTCAGCGACTGAGATCATGTTCTTGGCTATGTTTGTGGCTCTTCTTCTTTGGAGCTTTATCACTTACTTGCGCAATAACTTTGCCACTATCACTCCTCGATCAGCCGCCGCACATGGCGAATCTTTGTGGCAAGCCAAGCTGGAGTCAGCGGCCTTAAGGATAGGGCTGATTGGAAACATATGTTTAGCATTTTTGTTCTTACCGGTGGCACGTGGGTCGTCTTTGCTACCGGCGGTGGGACTAACGTCGGAGTCAAGCATCAAATACCATATTTGGCTCGGCCATATGGTCCTAGCCATTTTCACCGTTCATGCATAGACGTCTATGTTACGTCATCTATTGGGTGTCTATGCATGAAACCTCTCAGATGCTCATGTGGGAT
>M01000006234	AT1G01610 ESTCount=7
CGAGTAAACGTACGGTTCGTTGATTCAAATGTAATAGTAAATCTATTCCTCCAACAAATCCGTTGAAAAAAGGTAATAGCGAAATCCAGAAAGGCCTAACTTGACTTCCCAAGTAAATTAGCAGAAAGGCAGTAATTAGCTGTATTTGTTACTCCTTGGCCTTGCTCTTATTGATAGACTCAACCTTCCCGTCGTTGCCTCCAAGCAAAAAGATACTTATCCTTCCTTGTGAGCTCAGTGCACTCGAATCCCAATACTCCACCGATCACCTTCTGAACGTAATTTGCCACCTCTATTGGAGTTTTACCGCCGCCGTTTACTGTCCATTCTTCAGGCAAACGGTCCAAGAAAGTGGCCTCGTAGCTAGGTCTCGGGTTCATGAAGAAGAAGTAAGGGTCCCAGAATTTTACACCTCGTACTGTGGTTCCGTTGAACATCCCTTGCTTGCAGTTCATGGCCACGGGCACGATCCGGTCGCTGAGCTCTGCAAATAGAGCGCTAAATCGTAGTAGATACGGTTCTCTACAAGTGGTGCCTTCAGGGCAGATCACCAAATCACCTGTTACAAAAATAATAAAAGACTTATGTGATGGACCTTATATCTAGTAAACATAGATGCTCTGTTTCCCACTTTTATATAGACGAACGCTATCTGATTCTCCAACTATCTTTTGTGCCTAGCGTGATAATATGTATAGAAAACACACAAAGATGCTATGTTTTATGTTTTCTAGTTATGCAGTTGATTCTTAAAAGTAACCGTGACATGGAAACCTACAATATTTTTATTTTTGACTGAAGGCTTTCAAAACCTATATTATTTTCATATTGGAACTCATGAGATGATGAAACCAATGATATAGAATGATAGTAACAAGGGTTGATGTCACCTTTCT
>M01000026946	AT1G01620 ESTCount=27
CGAGAAGACTTGCAGTAACAATTAATTTAAAGCAGATAATACAATCCACAGCTAATTAAAATAGAGAAGCAAAACAAATCCATGAAACAAAATCACAAATATTTTCAGGCTCGGGAAACAGACAAAAAAGAAGATAAAAGAAACAGAGAGTAATCATAAAAGAAACAAAGGAAATCAGGTTCTGGTCTTGAAAGGAATAGCTCTGATGACAAGCTGGTGGTAGAGAGCCGCAAGAGCTGCTCCGATGAATGGTCCCACCCAGAATATCCAGTGGTCATCCCAGGAGTGGTCCTTGTTGTAGATGATTGCAGCTCCTAGACTCCGAGCTGGGTTAATACCGGTCCCGGTGATCGGGATCGTCGCCAAGTGAACCAAAAACACAGCGAATCCGATTGGGAGTGGAGCCAAAATCGGAACGTGTGAGTCACGGGCGCTTCTCTTGGCGTCGGTGGCTGAGAAGACGGTGTAGACAAGGACGAAGGTTCCGATGATCTCAGCTCCGAGTCCAGATCCTTTGGTGTAGCCGGGAGCGACTGTGTTGGCTCCGCCGCCGAGGGTTTGGTAGGGGGAAGGCTGGAAGCCTTTGACAACACCGGCGCCGCAGATGGCACCGAGGCATTGCATGACCATGTAGAAGACAGCTCTGGTCAGTGAAAGTTTCCGAGCTAAGAACAGCCCGAATGTCACCGCTGGGTTTATGTGTCCACCGGAGATTCCGGCAGTACAGTAGACGAGGGCAAAGATCATGCCACCAAAAGCCCAAGCTATGCCTTGGATTCCGACAGATGCACACATGTTTGGTGCTCTCTTCACTCCCATCACCGTCAATACTGTGATGTAAAGGAACAGGAAGGTAGCTATGAACTCTGCGATCCCTGCTCTCCAGAAAGACCACGAGCTCAGCTCCCCTGGCTCGAACAGCGGCGCTGGTGGTGGCTCCTTGTAGTCCTTGTCAGTCTGAGCCGATGTCCCGATAGGCTGCCTCTCTGGGAACTTGTTCGCTCCCACTCTCACATCCTCTTCCTTCCCTTCCATTTTCCCTTTTCTTTTCTCTCTCTCTCTAGACGAACGTTAAAGTTCTGAGGTTTTCTTTTTATTCTGC
>M01000005206	AT1G01650 ESTCount=23
CTCTTTTGCATCGGTGGCGTAGAGGGGCTGCAAACCTGTTTGGTCGCTTTGCTCTCATGTTTCAGATGGTTCCGGCGAATAGGAGAAATCATATGCGAAAGTTCCTTTGCTGGGGGCAGTCTCATACTTGACTCTGGCCGTTTGTCCCTTGTGCATAGTATCTGCTGTTATCTGGGCAGTTTACCGCCAATACCCTTTTGCTTGGATAGGCCAAGATATCCTTGGAATCTCGCTGATAATCACAGTTCTTCAAATCGTCCGGGTACCAAATCTTAAGGTTGGAGTTGTTCTTCTCAGCTGTGGCTTCATGTATGACATCTTCTGGGTTTTTGTTTCAAAATGGTGGTTCCGTGAAAGCGTGATGATTGTGGTAGCTCGTGGTGACAAAAGCGGAGAGGACGGCATCCCTATGCTACTAAAGATCCCACGTATGTTTGATCCTTGGGGTGGCTACAGTATCATCGGTTTTGGCGATATCATCTTACCTGGACTTCTTGTCACTTTTGCACTCAGATACGACTGGCTGGCAAACAAGAGGCTCAAGTCTGGATACTTCCTTTGGACAATGTCTGCTTATGGTCTAGGTCTTCTCATAACATATATTGCTTTAAACTTGATGGATGGACACGGGCAACCAGCTTTGCTTTACATCGTTCCATTCATACTTGGTACTTTGACAGTGTTAGGTCATAAGAGAGGTGATCTGAAGACCTTATGGACAACAGGGGAACCCGAGAGGCCATGTCCTCACGTTCGCCTTCAACATCAATCTTAAAAGAAACCCCATGGGATCAGACCAGATCATTCTCTAGTTTTATTGTTAATACGGACACACGCTTGGTAGGTTTATATATAAATGTATCTCTTCCTCACCCCTTACAGAACCAAAGTAGAACCCCCCGCCCTTCCTACACACCCTCTGGTCTTTTACTCTGTTCATTTTTAACCTCCTTTTCTTACTTACATCTTTCTTC
>M01000031493	AT1G01650 ESTCount=3
CCATAGAAAGACCTCAGCCACATCAACTGCTGGACGTTTAGGCGAATATAGCTGCAAGGTAACTATGGAGTTACTCTGAACGGTCTCCTCGAGGCTTCTACCAGCATCAATAGGTAGCATAACAACAGGGATATTGATATCTAAAACGTTTTCACCCTTCTCACATACCATCTTAAAAAGATCAGTGCTGTTGTTTATGATGAGGATGGCAGAGGCACCAGCAGCTTCAGCTACCTTAGTTTTGGTGGTAAAACTGCAATTACCACGGTGAACAAGAATGACCTCTCCAGTAAGCTTGGATTTGGGGGTGGTGCAGCAATCAGGAGGGTCGGCAAGGGCGAGTTTGATGAGGGTAGCATGCTTCTCCTTAGATTCCAAGGTTGGCCCAAACCTAGCACCGACACCAACAAACTCCTCTTTTCCTTCCCATCTACTCGAGTTGGGACTTTGACCAGTACGAAATTGTTGTTGCAGCCAGGTCTCTGTGGAATCGAATCATCGTGGTGAACTATGTCTCCACCACAAACCAAACTAGCACTGTACAACAACAACACCCCCAAAACATACAACAAACAGCTGAAAGATCTCCGCTGGATCATACTTTCACTCTACCAAGGAGAAGAAGAAGACTAGGTCGAAGAAG
>M01000043818	AT1G01650 ESTCount=4
CATCATGCTCTACAAGCTTATGTCATTCTGGTTTATAGAAGTGTTGGTCGTACTCTTTTGCATAGGTGGCGTAGAGGGGCTGCAAACCTGTTTGGTCGCTTTGCTCTCATGTTTCAGATGGTTCCGCAGCATTGGAGAATTTTATGTCAAAGTTCCATTCCTTGGTGCAGTCTCATATTTGACGCTGGCCATTTGTCCGTTTTGCATAGTATCTGCTGTTATATGGGCAGTTTACCGCCAATACTCGTTCGCTTGGATAGGGCAAGATATCCTTGGAATCTCGCTGATAATCACAGTTCTTCAAATCGTCAGGGTTCCAAATCTTAAGGTTGGAGTTGTTCTTCTCAGCTGCGCCTTTATGTATGATATCTTCTGGGTTTTTGTTTCAAAATGGTGGTTCCGTGAAAGCGTGATGATTGTGGTAGTCCCGTGGAGACAAAAGCGGAGAGGACGGCATCCCAATGCTACTAAAGATCCACGTATGTTTGATCCTTGGG
>M01000031563	AT1G01660 ESTCount=5
AGCTGTACAACGAGCAACTGAGACAGAGGAAAGAGATGGAGGAATCTGTGAAGAGACAAGAGGAAGAGCTTGAGAAGACAAAGAAGGAGAAGGAAGAAGCCTGCTTGATAAGCAAGAACTTGATGCAACTATATGAAGACGAGGTAATGAAATCTTTAAGATGAGTTCAGGAATTAAAAAAGTGATAATCTATCATGTACAAAACAAAACAGGTGAGGCAGAGGAAAGAAACAGAGGAGTTAGTGAAGAGAAGAAGAGAGGAGGTTGAGAAAGTGAGGAAGGAAAAAGAAGAAGCTTGCTCTGTGGGACAAAACTTCATGAGGTTATACGAAGAAGAAGCAAGACGTAGAAAAGGAACGGAGGAAGAACTCAGCAAGGTCGCTGCTGAGAAAGACGCAGCTAGCTCTGTCTGTTCAGATATTATGTTGCTTCTTCAGAGCTACACTCGCCGCCATGGAATACCTTCTGGTTTCTCCGATGAGGATTCCCTTACCCGTCAGCCTCCGTCGTATTTCATCTGCCCAATATCGCAGGAAGTAATGCGAGAGCCTCGTGTTGCAGCCGATGGATTCACGTACGAAGCTGAAGCCTTAAAGGAATGGCTCGACAATGGTCACGAGACCTCACCAATGACGAACCTTAAGCTCACCCACAATAACCTTGTTCCTAACCACGCCCTTCGTTCCGCCATTCAAGAGTGGCTTCAACGCAACTCTTAAAATGAATCTTTGGTTAGTGTTGTGAATGTATTAAATCTGAAGCTTGATTATTTGTTTGCAGCTAAGTTGCTTGCTGTGCTGATGAGTGGAATTCAACAAAAAAAATAGAAACCGTTTGATTCAAAAAA
>M01000016801	AT1G01670 ESTCount=8
GATTCTGCTTTAGTACCATATGAGGAAGGCAGTGAGAGGTGAACATGACAATGTGTCGCATGCCCTACTCTTCACCTGAAGACCAATCAGCTAGAGGGTTTGAGACAATGTACTATGAAGAGCAGAGACGGGGATTAGAAATTGAGGAACGCAGGATAAAAGCAGAGGAGGACCTGAGAGCAGAAATCGAAAACATGAAGGGGATCCAAAAGGAACTCGAAGAACAGCTTTATATTGATTGCCCCCGTCAGTTTGAAATGTTCCAGAAAGAGCGAGATGAAGCTATGAAAACAACTGTAGAGCTTTTGAGACTTCTAAACCTGGACAACAGTGAGTCAGCATCACATTCACCATCATCCTCGTTTCAGCGGTCGGTTTCCAACGAGCCTCCCCCATATTTTCTCTGTCCCATTACACAGGAAGTAATGCGAGAGCCTAGTGTTGCAGCCGATGGGCACACCTATGAAGCTGAAGCCTTAAGAGAATGGCTCGACAATGGTCACGATACCTCACCAATGACGAACCTTAAGCTCGCCCATCGTAACCTTGTCCCTAACCACCCCTTCGTTCTGCCATTCATGAGTGGCTTCAAGGACACTCTTAAAGAATCTCTGGTTAGTGTTGTGATTTGTGAACATCCTAAATCTCAAGTTATATTTGTGTTGGTTGTGTTTCAAAAAAAATGTGTTGGTTAAAAAGGTTGTTATGAATATGATGAGTGGAATTCATTAAAAT
>M01000018487	AT1G01670 ESTCount=4
TTTAGTTCCTCGATTTCTAGTCTCCGTCTCTGCTCCTCGTAGTACGTCGCCGCAGACCCTCTAGCTGATTGGTCTTCAGGTGAAGAAGACAGGGCATGTGACTCGCTGTCAGGTTCAGCTCTTACTACGTCCTCGAATGGTATCAGAGCAGAATCAAGGTCATGAAGGCTGGCTAAGGATTCAGGAGGAGGAGTGCGATGAACCCTCAAGATCGAACCGTCCCTCCCTCGTTTGGATGAGGTTTCCATTACAAACAAGCCATATTTTACAGCAATGAGGCGCGTGGCTACTCACATACTTGGCTTTTCTAGATGTGATATTAACCATTCCCTCGGAGTAGCGGGAATCAGCAGCTGCTCCTATAATAAGCTTCTTGATATTGTTTTCATAGATGAGGTTCACAAATCCCCTCCTCAACGTTATCTCCCACATCACAGAATATTTCCACATCTTGCTCGATAACTCCTTCATGAAGGCAGATATCACGGTACTTGAGAAGGCTCTCGTATGTACTTGTCAATTCCGACACCTGGATTGCATCGATCTCGCTTTGTTCTAGCCCACTTGCTGCAATT
>M01000020022	AT1G01680 ESTCount=5
ATTGTCTCTAATAGAGAAGAGAAGAGTAGAAAAAATGGACATGGCGGAGGAGGCTTGGATTGACGATCCTGTTTATGTTGCAGTAAACAAAGATGCTGGTGAAAGCAGATCGACTCTCACATGGGCTCTGAGGCATCTCCAATTCAAAAAGCTTTTCCTTCTTCATGTTCATCTTCCCATTTCCATGAACCCTACCTGTAATAACTCTTCTTTTTAATCGGTGATATTAGTAAATTTTTCTCTCTGCTTTCCTACTTGTTTACACTTTGCAAGCATTAAATCACACGAACAGATGGCTTTGTAGAAATTGATGTTTTTTTNTTTTAATCTTTAGTATTTCTTGATCGGTAGGG
>M01000007214	AT1G01710 ESTCount=20
CGACCAAAATGTCATTTTCTCATAACCACACAATAGTAAATTTATAGATATGAATACATGTCATCATCATAAGACATAAAAACCGAATCATACCAAAGAAACGGGGTTTGTCTAATAACAATACACAAGTAGCATCAATCTTATTATTACCAAATGTTTTTTCTAATGTCTTCAGTACATCTTTTCCTTTTCTTTATTCGCCACATCTTTAAACTAACACAGTGAGACAAATCAGAGCTTCGACGTCACGGAGGGTTTAGGAGGTCTTGCCTCTCTTAACAAGGCCTCTTGCGTTAGCGATACAACCAGCTCTCCTTTTCGGTTGAACATTTCACCAGTGACAAAACCCCTGGTCATGTGCGCAGTTGGACTAACAATCACAAAAAGTAACCAGTCATCAGCTCTTAGAGGTCGGTGAAACCACATCGCATGGTCAAGGCTAAGTGCAGCAGATCTCAGGCCCTTTCTTCGGTGAGGGTTCAAACTGATACTTGCAAATATCAAATCCGAAGCAAATGCCACAACACATCGATGCAAAGCTTGGTCATCAGAAAGCTTTCCCTTTGCTCTAAACCAATACCTTAATCTCGGTGGAGACTTTGTCTGGTTTGTAGAATTACTAGGCTCACAAAACCGAATCTCTATAGGCCATGGAATAAAATTTGCAGTTGCAACTTTGTTCCGGTAACTCCTAGGTAGTTGAGGGTCAGTTATACGACGTTCACGCAACTCCTCTAGTGATAGAAGCGTATCAGGATCCGGTGCAGAGGGCATGGCTGACTCTTGGTGATCAAATCCTTGTTGCTCTTTCTGAAAGAGCCATCAATATGAAGATGATATTCCCTTTCTGTATAGCATCTACTCTTCGGGTGGCAAAGTTATTCCCATCACGTATACGGTGAACTTGATATATAATGGGGATATCGATATCTCCAACGAGAAGAAAATAAGAATGAAAACTGTGGACAATCTTCCGAAAATCAACAGTTTTTGATGCCGCAGCAAGTGCCTGTCCCATAAATTGACCACCGAAAACTTTGCCAAAGATGGGAGCATCAGGTAGAGTGATACCCCTGAAGATATTCAGTTCTAAAGGGTCAAGATGTAAAATGCGTTCGACTAAAGAGCATTTGTCGACTTCTTGATCCGACTGCCAGATTGAATTGGTCTCAAGCAAACGGCAATGATCACGCGGCAACACCAAACATGTGAGCTGCTCGGAGGTAGCAATTATGTCTGCTGAATGAACATGCGCAGAAATACCATGGCCGAAGTAATCATATTGTTTCAAGAGAAATTCGGAACGATTTTCTTCTTCTTCTGGTCCGGAAACCTGAGCCTCTCCAGAGAAAATGAAATAGCAACCATCCCAAGCTTGTTCTTCCCGAATCACATACTCCCCTCTCGCGTAGCGTTTCAAGACAACAACTTGGGCGATTTTCTTAAGAGAAGAACTCGGCAGCTTCTGAAGTAAGGGCACGTTTCCAAGAAACTCCACTACTGATTCGGTGTTCATGGCCGAGTCGGAAGAAATCGCCGGTGTCTAGCGATCGCAACAACAGCAACAACAACAGATATTGTGGATTACTCCTCCTCCGACCAGGGTTGGATAAAATGGTCTTGTTTTTCTTTCTTTC
>M01000002430	AT1G01720 ESTCount=528
ACGGCCAAGTTTCAGGGGGGATTTCATTAGGATTATTACTGCAGACAGATCCTCGAAATAGGAAAAAATGTCAGAATTACAGCTGCCTCCAGGATTCCGATTCCACCCAACCGACGAAGAGCTGGTGATGCACTATCTCTGCCGCAAATGCGCCTCTCAGTCCATCGCCGTCCCCATCATCGCTGAGATCGATCTCTACAAATATAATCCTTGGGAGCTTCCCGGTTTAGCCTTGTACGGTGAGAAGGAATGGTATTTCTTCTCTCCAAGAGACCGAAAATATCCGAACGGTTCTCGGCCGAACCGGTCAGCTGGGTCAGGTTACTGGAAAGCAACTGGAGCTGATAAACCGATCGGACTTCCTAAACCGGTTGGGATTAAGAAGGCTCTGGTTTTCTAACCCCCGGGGAAAAGCTCCCAAGGGTGAGAAAACCAATTGGATCATGCATGAGTACCGTCTTGCCGACGTTGACCGATCGGCTGCTCGCAAGAAGAAGAATAGTCTCAGGTTGGATGATTGGGTTCTTTGTCGGATTTACAACAAAAAAGGAGCTATCGAGAAGCGAGGACCACCACCAACTCCGGTTGTTTACGGCGACGAGGTCGTGGAGGAGAAGCCGAGGCTGTCGGAGATGGGCATGCCTCCGCCGCCGGTGATGCCGAATGATTTCGTGTACTTTGACACGTCGGACTCCGTGCCAAAGCTGCATACGACGGAGTCGAGCTGCTCGGAGCAGGTGGTGTCGCCGGAGTTCACGAGCGAGGTTCAGAGCGAGCCCAAGTGGAAGGATTGGTCGGGTGCTGCTAATGATAAGAATAGCCTTGATTTTGGGTTTAATTACATAGATGCCACCGCGTTCGGAGGTGTAGGGAGCAATCAGCTGTTTCCGCTACAGGACATGTTCATGTACAACATGCCCAAGCCTTACTAGGTGAAGGCAAACGCTTGTGTTTTTCGTCTATGGGTATCACGAGATCGGTTACGATCGGTCAATGAGTGTGCCGATTCGGCGGAGCCTCCATTAGATATTTTATTATCATGATGTTGTTCAGTGTTACTTTTATTTTCTAAGCTGTCAGATTACGGGAAATCTCTAATCGGACGGCGGCCGATGTGTCATTGTACTAGTGTTGTTTGGTAGAAGAATCCACATGTCTTGTTCTTTTTGGGCTTTAGTGGGGGCATAAAAGTCAAAAGCTAAGGATATTTGTTATTATCTCCGTCGTAATAATCAATTAAATATTTCTTGATCGAAAAAAATCCGTTTCTGTTTATGTGATTAGTTGTTTTTGACTGGGTGAAGGAGGATTTTTATATGAAAGTGGTATTTATTACTCCTTCTGTTCCGCATAGATAGATTTTTTTAAGTATTTTATACAAATTAAGGAAAAACACATTTTATAGACCATAATAAATGTATCGTTTTATGTAATTTTCAATTTTTTAATAATTTTTAGTCTAATAATAATTCAAT
>M01000050627	AT1G01720 ESTCount=360
CGGCAAGTTTCAGAGGATTTCATTAGGATTATATTACTAGAGACAGATCCTCGAATAGAAAAGAAAATGTCAGAACTACAGCTGCCTCCAGGATTCCGATTTCACCCAACCGACGAAGAGCTGGTGATGCACTATCTCTGCCGCAAATGCGCCTCTCAGTCCATCGCCGTCCCCATCATCGCTGAGATCGATCTCTACAAATATGATCCTTGGGAGCTTCCCGGTTTAGCCTTGTACGGTGAGAAGGAATGGTATTTCTTCTCTCCAAGAGACAGAAAATATCCGAATGGTTCTCGGCCGAACCGGTCAGCTGGTTCGGGTTACTGGAAAGCTACTGGAGCTGATAAACCGATCGGACTTCCTAAACCGGTTGGGATTAAGAAGGCTCTGGTTTTCTACGCCGGGAAAGCTCCAAAGGGTGAGAAAACCAATTGGATCATGCATGAGTACCGTCTTGCCGACGTTGACCGATCATCGGCTGCTCGCAAGAAGAAGAATAGTCTCAGGCTGGATGATTGGGTTCTTTGTCGGATTTACAACAAAAAAGGAGCCATCGAGAAGCGAGGACCACCACCAACTCCGGTTGTTTACGGCGACGAGGTCGTGGAGGAGAAGCCGAGGCTGTCGGAGATGGGCATGCCTCCTCCGCCGGTGATGCCGAATGATTTCGTGTACTTTGACACGTCGGACTCGGTGCCAAAGCTGCATACGACGGAGTCGAGCTGCTCGGAGCAGGTGGTGTCGCCGGAGTTCACGAGCGAGGTTCAGAGCGAGCCCAAGTGGAAGGATTGGTCGGGTGAGAAAAGTAGCCTTGATTTTGGGTTTAATTACATAGATGCCACCGCGTTCGGGGGAGGAGGAGGGAGCAATCAGCTGTTTCCGCTACAGGACATGTTCATGTACAACATGCCCAAGCCTTATTAGGTGAAGGCAAACGCTCGTCTATGGGTATCACGAGATCGGTTACGGTCGGTCAATGAGTGTGCCGCCATTAGATATTTATTACCATGATGTTTGTTGTTCAGTGTTACTTTTATTTTCTAAGCGGTCAGATTACGGGAAATCTCTAATCGGATGGCGGTCGATGTGTCATTGTACTAGTGTTGTTTGGTAGAAGAATCCACATGTCTTTTCTTTTTTGGGCTTTAGTGGGGCATAAAAGTCAAAAGCTAAGGATATTTGTTATTATCTCCTTCGTAATAATCAATTAAATATTTCTCGATATATCCGTCTGCGTGTTTGTGATTAGTTGTTTTTGACTGGGCGACGGACGTTTTTATATGAAAGTGGTATTAT
>M01000044138	AT1G01725 ESTCount=9
CTGGAGACATTTCATCACATCTTCTCGATGAATCCGCAGGTGGACAAGGTGGTGAGAAGAACGACGATGGTGGCCACTGCTGTTGCGTCTTACTTACTCCTCACTGCTGATTACGGCCCCGAGCCTAACGCTCTTGATCCCATCAAACAGAGAATAGTATCAGCTCAAGATTCTGTCAAAGACTTTTTCTTTCCTTCTTCAAAGCACAAGTAACAAGCGGAGACAATCGGAAGCAAAGATGTTAGCTGAACACCAAAACACCCACTTTCTTTCATCAGTCTTTTGTTCTTTTGTCTCGTTTTCACACTCTCTAGCGCTTTCATAGTGTCTCCACTCCACTCTTTGGACTATATAAGAAGACATAATGTTCATAATAACAGGTCAAGTCATATGTGGATTAATAATTAATTTCTTTGAACCTTTTCGTGGAGATACACTACCCAATCAGCTGAACTTCTGACTT
>M01000044782	AT1G01725 ESTCount=10
CTCCGACTCTGGAGACATTTCATCACATCTTCTCGATGAATCCGCAGGTGGACAAGGTGGTGAGAAGAACGACGATGGTGGCCACTGCTGTTGCGTCTTACTTACTCCTCACTGCTGATTACGGCCCCGAGCCTAACGCTCTTGATCCTATCAAACAGAGAATAGTATCAGCTCAAGATTCTGTCAAAGACTTCTTCTTTCCTTCTTCAAAGCACAAGTAACAAGCCACAAAGCAAATATGTTTGCTGAACACACCAAACCACCCACTTTCATCAGTCTTTTGTTCATTTTGTCTCAGTTTCTCTCTCTACCGCTTTCATAGTGTCTCCACTCTACTCTTTAGACTATAAGACACAATGTTCATAATAACAGCTCAAGTCATATGTTGATTAATTTCGTTGAACCTTTGCCCATTTCGTGGAATACACAACCAATCAGCTTAACTTCTGACTTGAAGCTTCGGTTTATATTT
>M01000013488	AT1G01730 ESTCount=15
GGTTGAGAGAAACCCCTTTTTGAAAATGGAGAAATCGACCTCCACCGCAACTCCTCCTCCTCCTCCTTCCGCTACTTCATCTCTCCCGCTTCCTACAGCAGCTGCAGCAGATCAGAGATCTTCGCCGGCGATGGACTTAGATAACCCGCCGGTTCCGAGTCGGCCACATATAGGAGGAGCTCAGGTGGCTCCGTCAGATCCGTCGTCAAGGGGGAGAAAGAGGGGGCTGGAAGGGAATCTGAAGGTGGAGAACTCCAACTACTACAAGATGCGTCTCCTTGTCAAGGATCTTCGCCCTCACGTTCTCGAGGTACTACGAGCTCCCGACTTCAGAAACTGCAAGGCAGCAATCCAAATTCAAGAGAAGATGAAGCTTTTGCTTCAACTGTACCAAGAGATGATTGGACAAACACCCAAACTTGAGAAATCAACTAAGACCGAGTCCTTATCCAACGGCAAGGCACTCAGTCAAACACCTGAGGCAACAAGCACTACTGATAATAAGCACAACAACTCTGTTGTTGGTGACGACAAGGTCGTTGGAGGGTCTGCTTTTGGCTGGAACTTCGTCACCTATGGAGGCACTGATGCTGTTTACTGTGGCCTCTCCAAGGAAGAATACAGAGCTTCTCACCCAATTGTTCAAGCAGAGGCACATGTAGAGGCTCAATTATAAAAGGTTTCTTTAGCCTTCCTGTTAATGTTGTTTGTTTTAATATTGTCTAGTACATGCACTTTGGTGTCTGTACATCCCATTATGTTGTTGTATCAACTGAAACCAATGGGAGCTCTTGCCATGAATGTTTAATTAGTACCAATGTTTAACAGTTCTCG
>M01000046764	AT1G01730 ESTCount=130
TTCCCCAGGATTGGTTATTAAAGGAATGCAAAACAAAAGCTAAAGGTAATCTTCATTGTTTGTGTTCAATTGGTAAGCGTCGAGAACTGTTAAACATTGGTACTAATCAAACATTCAGGGCAAGAGTAGAAGCTACTCCCATTGGTTTCAGTTGATACAACAACATAATGGGATGTACAGACACCAAAGTGCATGTACTAGACAATATTAAATAATTGAGCCTCTACATGTGCCTCCGCTTGAACAATTGGGTGAGAGGTTCTGTATTCTTCCTTGGAGAGGCCACAGTAGACAGCATCAGTGCCTCCATAGGTGACGAAGTTCCAGCCAAAAGCAGACCCTCCAACGACCTTGTCGTCACCAACAACAGAGTTGTTGTGCTTATTATCAGTAGTGCTTGTTGCCTCAGGTGTTTGATTGAGTGCCTTGCCGTTGGATAAGGACTCGGTCTTAGTTGATTTCTCAAGTTTGGGTGTTTGTCCAATCATCTCTTGGTACAGTTGAAGCAAAGCTTCATCTTCTCTTGAATTTGGATTGCTGCCTTGCAGTTTCTGAAGTCGGGAGCTCGTAGTACCTCGAGAACGTGAGGGCGAAGATCCTTGACAAGGAGACGCATCTTGTAGTAGTTGGAGTTCTCCACCTTCAGATTCCCTTCCAGCCCCCTCTTTCTCCC
>M01000004073	AT1G01760 ESTCount=5
TAAGCTCAAATCTGGATGTCACTTTGCATCTCTACGTTTCTCAGTTGCCATGTGGTTATGCTTCTACTCTTCACCCTGTATGCACTCAAAAGATCCCATCTACACAAGTAGATGATGAGTCATTGTCACATAATGGCTCCCACAGCTGCTCCTCCTTGGGGAGGTTCCGATGCTCTAGATATAGGTAATGCAACAGACACGGGTTCAGAGAAAGCCTGGTCGCGGTGAAACCACTCTCTCTGTTAGCTGTTCCGATAAGATCGCTCGTTGGAATGTCCTTGGTGTTCAAGGGGCTTTGCTTTACCAGTTCCTTCAGCCTATGTATCTTTCTACCATCACCGTTGGACAGTCTCTGCACTCTCCTGACAACTTTTCTTTCACTGATCACTTGCGAAGATCTTTGTATGAGAGGATCCTTCCCTTATCCGATGAGCTACTGCCTTCCTTCCGTTTGAACAAGCCACTGTTTTTGTAGCTCCAGTACCACCATCGGAATTTCAGCATTCAGAAACTGCTCAGGCTACCTTAACATGCGGTTATTCCTTGTGTTGGAACCGTTCTGGCTTACACGAAGCTATTCTTGGAACAACCGGTAGAAAGCAAGGCACCTCAGCTAAAGGAGCTCTGTATCCCTCTACTCAATCATCTATATGCAAACAGCGGTTTCTGGAGATGTTCTTGAAAGAAAGTTATGGACACGAAAGTGAATCTTCTAAGTCAAAAGGATCTTACAGAGAACTGAAGGACAGAGCAACTGAATATTCTCTGATGTCAAAGAAATTTAAAGGAAAGTATCCATTCAACAACTGGCTTACAAAACCCTT
>M01000039595	AT1G01770 ESTCount=9
AAAGTACGTATTTCTTGAATATAAATTATATATAGTGCAGTAGTACAAAGTCTCATTTGCACAAACATGATTACCACACAATTATTGAATTGAATAAAAGTAAAAAAATTAAGTAGTGTCATAACACAACTTGTTGACACAAGATGAGATCTGAGATTGTCTTTCCATGTCTATCAATTCTCCTGGAACAGTTGACTCCCCCATCTAACACGTTCCGTACCACAACATTCAAAGCATGAATGCCTTTCACATCATATATCTCTACTGACACATTTCCATCGACTGGTACTTTTGCATCCATCTTCATAAACGAAGAGGTTGATAACAGAACTGACATCACGTTTTTAACCCATTGAGGAGTAATGATGAGTTTCAGACGCTCTATATCTGGTGGATAGTGCGGGATTAGTGAGAAGTTTATGTCGTTTCCTTTATCACCTGCCCTGCTATGAGCAACAGAGTAGAGTGGGATCTTTTGGCCAAATGGAGCAGGAGAGCGATGAATTCCAGATAAATCCGTCCATTGATCCCCTCTCCTTGTCAGGATATTTTGATTATCGGTAGAGGTCGTTCCCATTTTCTCTCGAGAAACTGGAAAATGATATTCAGTGGCCTCTGACTCTGACGTGTTGGTGTGCTCAACTCCAGTTTTCCACATTACAGATCCACGGCTGACCAAACGCTTTTCAAGAACAATCTCCATCTTGTGTCCAGTACTGATTCCACCACCACCAGCTGGTCCGTTTGTATATAAAGCAGTAAACTCTTTGGTTAACTGGACCGCATGTTCCTTCAGTTTGAAAAGACCATCCATGCGTAATCTAAT
>M01000035245	AT1G01780 ESTCount=3
CACTTTTGCCACCCAATTTTATCTCAATTCATTTTGCAAACACACAAAGAGAGAAAGAGAGAAGAAGAAAATTTGTTCCGTTACAGCCTCACAATTGCAACAAAGTTTCGTATAAAAGAAGACATAAATTTCGCTGGTTCCTCCTTTGTCTGAGGATCTTGGAGACGAGGAAACAACAAACACACACAAAAAAAACCCAAAAAAGAAAGAGAGAAAGCAAAAAAAAAATAGTCTTTCACAGGAACAACCGACAAATGCAATGTTTGCGATAAGACAGTCTATGTGATGGACATGTTGTCCATTGAAGGAATGCCTTACCACAAGTCTTGCTTCAAATGCACCCATTGCAAAGGCACCCTTGTGATGAGCAACTATTCATCCATGGATGGAGTGTTGTACTGCAAGACTCATTTTGAGCAACTCTTCAAGGAATCTGGCAATTTCAGCAAAATTTCCAACCAGGAAAACTGAGAAGCCGGAGCAGAGTAAGACTCCAAGCAAGATATCTT
>M01000017748	AT1G01790 ESTCount=14
GCGCTTGGACTTGCTGCAGTCAAAGCAGCAGTTGCTATTACTGCCATAATTGCTGGTGGCCGTCTTCTTCTTCGGCCAATCTACAAGCAAATTGCAGAAAATCGAAATGCTGAAATATTCTCTGCCAACACACTTCTTGTTATCCTTGGCACTAGTTTACTGACAGCTAGGGCTGGACTCTCCATGGCATTAGGAGCGTTTTTTGGCTGGTCTACTCCTTGCGGAGACAGAATTTTCCTTGCAAGTGGAATCAGATATTGCTCCTTATCGTGGTCTTCTACTGGGACTTTTCCTCATGACGGTTGGCATGTCTATTGATCCGAAACTTCTTCTCTCTAACTTTCCTGTCGTAATTGGGACTTTGGGACTCTTGATAGTGGGCAAAACTTTATTAGTCGTAATCATGGGGAAACTGTTTGGCATTTCAATCATATCTGCAATTAGAGCCGGTCTTCTTCTTGCCCCAGGCGGAGAGTTTGCATTTGTTGCTTTCGGGGAAGCTGTCAATCAGGGTATAATGTCTCCTCAGCTGTCTTCGTTACTGTTTCTTGTGGTGGGAATCTCAATGGCTATCACACCTTGGTTAGCTGCTGGTGGGCAGTTAATTGCATCCCGGTTTGAGTTGCATGATGTTAGAAGTTTATTACCGGTTGAAAGTGAGACGGATGATTTGCAGGATCACATAATTATTTGCGGATTTGGACGAGTTGGTCAGATAATTGCTCAGCTTCTCTCAGAAAGACTTATCCCATTCGTCGCCCTCGATGTCAGCAGTGATAGAGTGACGGTCGGACGCTCCATGGATCTTCCTGTTTATTTTGGAGACGCTGGGAGTAGAGAGGTTCTCCACAAAATTGGAGCAGAGAGAGCATGTGCTGCTGTGGTTGCTTTAGACGCACCAGGAGCAAATTACAGATGTGTGTGGGCTCTGAGCAAGTACTACCCAAATGTCAAGACCTTTGTACGTGCACACGACGTTGTTCATGGTCTTAATCTTGAAAAAGCTGGTGCTACTGCTGTTGTACCGGAGACTCTGGAGCCAAGTCTACAGCTGGCAGCCGCTGTTCTTGCTCAGGCCAAACTACCGACATCAGAAATAGCAAACACGATCAACGAGTTCAGAACCCGTCACCTGTCTGAACTAACAGAGCTAAGTGAAGCAAGCGGAAGCTCTCTGGGGTACGGCTTTTCGAGGACGACGAGTAAGCCAAAAGCTCAAGAGTCGGATGCATCTGAGGAGAACCAGATCATGGAAGGAGGTGGTACACTCGCGGTCTGAGGGGCCGTTTCTTCATTCTAGCAGGAACAAGGAGCTTAGGCATTCTTGTGGTGGCCATTTCTTTTGCCTGGTAGTTTCTTACTTTGATGGGGAAAAAATGAAACAGTCTCCTTTTGAACAGATTAGTTTATGTAATTAAAGAGTAAATATTACTCGATCCAGCTCATTTGGGAGTTTTAAGTCTCTGTTCTCAGAACAACAAAACCATATTATTGCAGGAGGGGGGGAAGCAAGGAATGTTTTTCCATGTGTTGTAATACGTGCCGAGACTTTCTTTTGACACTTCAATACAGCACTATGGTTCCCTC
>M01000041316	AT1G01790 ESTCount=4
TGTGGTTCTTCGAGATCAGAACTTCACTCAATCAGAGATATGTACTGTACATATGATGGATCTTCGATCGCATGAATCAGTTCACCATACATTAAAAGGGAACAATGAACACCACAAACGGTGAAAAGTGAAAAGTGTTCTTCTTCTTAACGGAGTGACGAGAGGTCATCAGATAGCGAGTGTGCCTCCTTCCATTATCTGGTTATCATCGGATGCATCAGACGCTTGTGGTTTAGTCTTACTCGTCGTCCTCGAGAAACCATACCCCAAAGAGCTTCCACTTGTTTCACATAGCTCTGTTAGCTCAGACAGGTGACGGGTTCTGAACTCGTTGATCGTATTTGCTATTTCTGTTGTCGGTAATTTGGCCTGACAAAGGTTTTAACCCACAAAATGATCACACATTCTCTGTTTATAGGACTAATTATGTTTTACCTGAGCAAGAACAGCGGCTGCCAGCTGTAGACTTGGCTCCAGAGTCTCCGGTACAACCTACAAGTTGT
>M01000043180	AT1G01790 ESTCount=12
ACCTCTCTACTACCAGCATCTCCAAAATAAACAGGAAGATCCATGGAACGGGCGATAGTCACTCTATCACTGCTAACATCTAGGGCAACGAATGGGATAAGTCTTTCTGAAAGAAGCTGAGCAATTATCTGACCAACTCGTCCAAATCCGCAAATAATTATGTGGTCTTGCAAATCATCCGTCTCACTTTCAACCGGCAATAAACTTCGAACATCATGCAACTCAAACCGGGATGCAATTAACTGGCCACCAGCAGCTAACCAAGGCGTGATAGCCATTGAGATTCCCACCACAAGAAACAGTAACGAAGACAACTGAGGAGACATTATACCCTGATTGACAGCTTCTCCAAAAGCAACAAATGCAAACTCTCCGCCTGGGGCAAGAAGAAGTCCGGCTCTAATTGCAGATATGATTGAAATTCCGAACAATTTGCCCATGATCACGACTAATATAGTCTTGCCCACTATCAGGACCCCCAAAGTCCCCAATACGACAGGGAAATTAGAAAGAAGAAGTTTCGGATCTATAGACATACCAACAGTCATGAAGAAGAGCCCCAGCAGGAGACCACGATAAGGAGCAATATCTGACTCTACTTGCAAGGAAAATTCTGTCTCCGCAAGGAGTAAACCAGCCAAAAAACGCTCCTAATGCCATGGAAAGTCCAGCCCTAGCTGTCAGTAAACTAGTCCCAAGAATAACAAGAAGTGTATTAGCAGAGAATATCTCGGCGTTTCGATTTTCTGCAACTTGCTTGTAGATTGGTCGAAGAAAAAGACGGCCACCA
>M01000008423	AT1G01790 ESTCount=9
TCCTTATGGTCTTTCGATAATCCGTAATGTGCACGCAACCAAGGCCATCGCCGAGTTTGGAGTTGTTTTCTTGCTTTTCAACATTGGCCTTGAGCTATCTGTTGAAAGACTGAGTTCCATGAAGAAGTATGTTTTTGGATTAGGCTCCGCTCAGGTTCTGGTGACAGCAGCAGTAGTTGGATTGATTGCGCATTACGTTGCTGGCCAGGCTGGTCCAGCGGCAATAGTTATAGGAAATGGCCTGGCACTGTCCTCCACCGCTGTTGTCCTTCAGGTTCTACAAGAACGGAGTGAGAGCACATCTAGACATGGACGGGCGACATTTTCCGTCTTGCTTTTTTCAGGATCTAGCTGTAGTTGTTTTACTGATTCTCATCCCACTTATTTCACCCAATTCATCGAAAGGAGGGATTGGGTTTCAAGCCATTGCTGAAGCTCTTGGACTTGCTGCAGTCAAAGCAGCAGTTGCTATTACTGCCATAATTGCTGGTGGCCGCCTTCTTCTTCGACCAATCTACAAGCAGATTGCAGAAAATCGAAATGCTGAGATATTCTCTGCCAACACACTTCTTGTTATCCTTGGGACTAGTTTACTGACAGCTAGGGCGGGACTCTCCATGGCATTAGGAGCGGTTTTTGGCTGGTCTACTTCTTGCGGAAACGGAGTTTTCCCTGCAAGTAGAATCAGATATTGCTCCTTATCGTGGTCTTCTACTGGGTCTTTTCTTCATGACGGTTGGCATGTCTATTGATCCGAAACTTCTTCTCTCTAACTTCCCTGTCGTAATTGGGACTTTGGGACTCTTGATATTGGGCAAGACTATATTAGTCGTTGTAATGGGAAAGTTGTTCGGAATTTCAGTCATATCTGCAATTAGAGCGGGTCTTCTTCTGGCCCCTGGTGGAGAGTTTGCATTTGTTGCTTTTGGAGAAGCTGTCAATCAGGGTATAATGTCTCCTCAGTTATCTTCGTTGCTGTTTCTTGTGGTGGGAATCTCAATGGCTATCACACCTTGGTTAGCTGCTGGTGGCCAGTTAATTGCATCCCGGTTTGAGTTGCATGATGTTAGAAGTTTATTGCCGGTTGAAAGTGAGACGGATGATTTGCAGGATCACATAATTATTTGCGGATTT
>M01000042185	AT1G01790 ESTCount=4
ATCTTTATCTTCGAATTGATCATTAGTTTCTTCGAATTCCACATTACCAAGAGAATCATTACTTTGACAACTTATCCTAAACCCAAAGGGGATATGTTTAGCTTGGGAGCAAATTGATTTTGAAGAATGCAAATGAGCTGCATTTCTCCTCAATCGATGACCAAAGTGCGATCTGTGATAAGTCGTTGGAGCCCAGAATCGAGTGCTGATTACTCTTCTGGGACTAAGCAGGCGATTAGAAACGCAGGAAGTGGCAGGATGAAACACGCTCGGCCGCTGAATAGTAGAAGCAGATTCCATGAGGACTCGATCTAAATTAGTATTTCCTCAAACCTTTATATACAACACCACCCCCACAATCAAGCGAAATGGTGGGAGACAGAGAGAGAGAGAGTTTAGCGAGCGAGTGTGAGTGGCTTCGTCCGTCGTCGTTTCAACAGATTTTCTCGTCTCTCCAAAGTTTCTCCGGTCAAAGTTTAATTTCTCTCCTCCGTCCTTCGGAGTCGAGTTTCTCGCCAACCACC
>M01000013113	AT1G01790 ESTCount=5
TTAATTCTTGAAAAAGCTGGTGCTACTGCTGTTGTACCGGAGACTCTGGAGCCAAGTCTACAGCTGGCAGCCGCTGTTCTTCTCCGACTCAGATTACCGACATCAGAAATAGCAAACACGATCAATGAGTTCAGAACCCGTCACCTGTCTGAGCTAACAGAGCTATGTGAAACAAGTGGAAGCTCTTTGGGGTATGGATTCTCGAGGACGACGAGTAAGACTAAGCCACAAGCGTCTGATGCATCCGATGATAACCAGATAATGGAAGGAGGCACACTCGCTATCTGATGACCTCTCGTCACTCCGTTAAGAACAAGAACATTGTTTGTGGTGGTCATTGTTCCCTTTTTAATGTATGGTGAACTGATTCATGCGATCGAAGATCCATCATATATGATCAATGTACAGTACATATTCTCTGATTTGAGTTAAGTTTCTGATCTCTGAAGAACCACATTTGAACAATTCAAGAAGGACACGATAAAAAAAAACCAAGGAATGTGTTAATTTGTAGTTGAACCCAAGATACAAAGACAATTTT
>M01000010120	AT1G01790 ESTCount=5
AACTTTGACCGGAGAATTTGAAGAGACGGGGGAAAAATTCTGTTCACGACGGCGGCTCTGAGGATTTTAAATATCAGAAGAAGTCAGTACTACCACTTGGAGTAGTCTTGAGCTCGCTAAACTCTCTACGTCCACCATTTCGCATGTGGGTAAGGCAACAAGACTACTTTTAAGTTGACTCGACATGGAATCTGCGTTTAGTATTCAGCGTCCCAGTTTCTGCTTGTCTAATCGGCTCATTAGTTCGAAACTGTGTCCCAAAGGAATCAGCAACAGGTTTCAGTTTGGTAATCGATCGAGGAGAAGTGCTACATTGACTATGACTGGAAGATTTTACTTGCATTCTACAAAATCAATACTTGCGCGTATCCCCTTTCGATTTAGGACAAGCTGTCAAGGTAATGATTCCCTTGGTAATGCGGAAACTAATGATCAAAGTGAAGAAAAAGATGAAAGCGAATCTGATAGTTTGGAGGAACTCAGGGACTTACTTCACAAGGCTATCAAAGATTTGGAAGTTGCTAGGCTCAACAGTACCATGTTCGAGGAAAAGGCTCAGCGGATTTCTGAAACTGCCATCGCTCTCAAGGACGAAGCCACTAGCGCTTGGCATGAGGTTAACAAAACTCTTGATGTCATGCGAGTTACGGTTGATGAGGAATCTCTTGCCAAAGAAGCTGTTCAAAACGCTACCATGGCCTTATCTCTCGCTGAAGCAAGGCTTCGGGTTGTTCTGGAGTCACTTGAAGAGCAGCTGGAAGTAATGGTGTTCCAGAATCCTCTCAGGAGACTGAGAAAAGTGACAGG
>M01000041239	AT1G01790 ESTCount=8
CGAGAAGAGGAGTTAATACCCACACACTAAATAAAATGTTCTTTAAGGTTTTGTATTTATTACCGACTGTGTCAACAAAACAGTACAATCGCCCTCCTAATATATTGATCAAAGGAGAACAAGTAATTTAATAAATCTCCCTCTAAAAGGACCCACCACAACACAAGAATGTTAAAGTTGTCTTTGGTTATAAAAAGAAAGTCCCATCAGATGGCGAGTGAACCACTTCCTTCGATGTTCTGGTTCTCCTCAGTTGCATCAGACGTTTGAGTTTTAGGCTTAGTAGTTGTCGTCCTTGAAAACCCATAGCCCAGAGAGCTTCCGCTTGCTTCACATAGCTCCGTTAGTTCAGACAGGTGACGAGTTCTGAACTCGTTGATCGTGTTTGCGATTTCTGAGGTTGGTAATTTGACCTGAGCAAGAACAGCAGCTGCCAACTGTAGACTTGGCTCCAGCGTCTCCGGTACAACAGCGGTGGCACCAGCTTTTTCAAGATTAAGACCATGTACAACGTCGTGTGCACGGACAAATGTCTTCACATTGGGGTAGTACTTGCTCAGAGCCCACACACATCTGTAATTTGCTCCTGGTGCGTCTAAAGCAACCACAGCAGCACATGCTCTCTCAGCTCCAATTTTGTGGAGAACCTCTTTACTACCAGCGTCTCCAAAATAAACAGGAAGGTCCAAGGAACGGGCGATAGTCACTCTATCACTGCTGACATCGAGGGCAACGAATGGTATAAGTCTTTCTGAGAGAAGTTGAGCAATTATCTGCCCAACTCGTCCAAATCCGCAAATAATTATGTGATCCTGCAAATCATCCGTCTCACTTTCAACCGGCAATAAACTTCTAACATCATGCAACTCAAACCGGGATGCAATTAACTGGCCACCAGCAGCTAACCAAGGTGTGATAGCCATTGAGATTCCCACCACAAGAAACAGCAACGAAGATAACTGAGGAGACATTATACCCTGATTGACAGCTTCTCCAAAAGCAACAAATGCAAACTCTCCACCAGGGGCCAGAAGAAGACCCGCTCTAATTGCAGATATGACTGAAATTCCAAACAACTTTCCCATTACAACGACTAATATAG
>M01000016950	AT1G01790 ESTCount=3
CCTGGAGTCTGTGAAAAGAGACAATCTTGAAGATCAAGAAGAAGAAGCACTTTTAGCTGCCAAAGATGACATAAAACAATGCCAACTGAATTTAGCGAATTGTGAGGCCCAGCTGTGTAGTTTGCAGAGCAAAAAAGACGAGCTGCAGAAGCAAGTGGACAAGTTGAATGACCTTGCTGAGACTATACAGATCAATGCCTTGAAAGCAGATGAGGATGTCGCTAATATCATGAAATTGGCTGAACAAGCTGTCGCTTTTGAGCTTGAGGCTACTCAACGCGTTAATGATGCACAGATTGCTTTGCAGATAGCTGACAAGTCTCTTTCCACCTCCCAGACCCCAGAAGAAACTCAGGGCCAACTCTCCGATGAAGAAACTCTTCTTGGAGATGAGGTGGTACTCCTAAGTAATACTGAAGATGCTAGCCTTCAGTTTGAAATTGAATCACCAATACATGAAGATATATCATCGGTACAGAACACAGCTGATCATTTGCCTGATAAAGTTGCTCTGAAGGCTCTAAAACTAACGCACCCTTCTGATTCAAGCGATCTTGAGAATGGAAAGCCAAGTGTAGAGTCTTCTAAAGTGGTGGAATCTGATTCTGAAAAGTCAAAGATTATTGGTCAGACGAAAAAAACNGGAAACACAGAAAGATCTGCCAAAAGAGGGCTCTTCTCTTACTGCTCCCAAGGCATCG
>M01000006787	AT1G01800 ESTCount=16
GTGATGGTGAGAATCTAACTTTAGAGAAAATAGATGAAGTGATGAACGAGTACCTCAAGGATTACAGAGAAGGCTCATTACAAGACAAAGGTTGGCCAACAGTAATGTCTGGATACATACTATCGAAAGCTGGAGTGATCGCACTGACACGAGTTTTGGCAAAGCAGAACAAATCAATCATCATCAACTGCGTCTGTCCTGGTTTCGTAAACACAGAGATCAACTTCAACACTGGGATTTTGACAGTTGAAGAAGGCGCTGCGAGTCCTGTGAAGCTGGCTTTGGTCCCTAATGGGCATCCATCTGGTCTTTTCTTTGACCGCACCAATGTCTCCAACTTTTGAACAGTACAAATGTTGTGTGATTCGGTAAAATGGTTTTACCAAAAACCAAATAAGGCAATAAGATTGTAATTTTTCGTTGCGGGCTTGTAGTGAATATTTATAGCCCAATATATTTATCAGCTTAAGAGAGTTAAAGCCCAACGGGCTTTTTAATAGTGTACTTAAACGGTTATATAAACGTTACATCACTTCGTTTGTGTTTTTTTACCGGCGGTGAAAGAAGCTTCTGAGCTTTCCTCTCTCAAGCTTCTCGAGAAGTTTATCAGCGCCCATCACTTCCATTTCCGAGAGCTTCTTCAGATACCCGATGGCACCGTACGAAACCATCACTTTCTTACTCTTCTCGCTCCCGCCAATCCCAATAGCCCCGCCACGGCGTACTTTTGGTCTGTGTTTCCAGGGTTCGAATCCAGCAGCATCACCAGATTCGTCACGCTCTTCCCGTCTTCCTCAACTCCCTTCTTACTCTCCCCTCCGTCACCAATCCGGCAATCGCTTGAGCCGCCGCTTCTCTACACCCGTTTGATTTCGATTCCAGCAGACACGACAGGACGCCAAAAAATGTTTTGTTAATGTGATGAAGAGAACCTAATAAAGCTGGGAGAGCTGTTGAGAGATCTTGCAGAAA
>M01000007873	AT1G01800 ESTCount=69
GCTGATAAATATATTCGGCTATCTATTAACTAACATATAAATATTCACTACCGAAAATTACAATCTTATTGCCTTATTGGTTGAGATAGGATAATACAGTACCATTTTACACAACATTGTTGTTGCTCAAAAGTTGGAGACATTGGTGCGGTCAAAGAAAAGACCAGATGGGTGCCCATTAGGGACCAAAGCCAGCTTCACAGGACTTGCAGCGCCTTCTTCAACTGTCAAAATCCCAGTGTTGAAGTTGATCTCTGTGTTTACGAAACCAGGACAAACGCAGTTGATGATGATTGTTTTGTTCTGCTTTGCCAAAACTCGTGTCAGTGCGATCACTCCAGCTTTCGATAGTATGTATCCAGACATTACTGTCGGCCAGCCTTTGTCTTGTAATGAGCCTTCTCTGTAATCCTTGAGGTACTCGTTCATCACTTCATCTATTTTCTCTAAAGTTAGATTCTCACCATCACCCAGCACTCCTTTTGCCCATTCATTTGACACATTCTGTAACATTCCCATGGTGGAAGCAATGCTGACGATTCTTGGGGAATCAGAAGCTTCAAGGAGAGGAATCATGGCCTCGCACATTCGCTTTACCCCGTAGTAGTTCGTCCTGATTGCCTCCTCCACTATCTCATATGTATCGCTCATTATCTTTGAAATATCGGTAGGTGCACCAGCCTCCGCTATCTGAGATTTGAGAACATCGACATTAACATTTGCACCTCCAACTCCGGCATTATTGACCAGAACATCGAGCTTCCCGAAGCGGGTCTTAACAAAGGAAGCAAGAGAAGCGATGCTGTCTGGATTGGAGACATCAAGTAGGTGAAAGAGGATGGCTTGATCAGAAAAACCATTCTCTCTCTTGAGCTTTTCGACAGCTTCGAGACCTTTCTTCTCATCTCTCGCTGTTAGAATCACAGTCATCCCATTTTTAGCAAGTTGCCTGCAGATCTCAAACCCAATCCCTTTGTTCGAACCACTTACAACTGCAACTCTTGACTCTGCCATCGAATTGATCAGAATAGTCGATCAGCTATCTGTCTTCTTCGGCTTGAAATAAAT
>M01000008471	AT1G01820 ESTCount=133
CTCGCTGTCTGATTCAATCTCGTCTGCACCAGAAGATTATTCGTAAAGGATTTGAAGATGAGTAGCAGCAGCCTGGAGACGACGAGAGCAGAGCTAGGTCTACTAGTTGTGTATTTGAACAAGGCGGAGGCGAGGGACAAGATATGCAGAGCTATACAGTACGGATCCAAGTTCGTGAGTGATGGACAGCCTGGCACTGCTCAGAATGTCGACAAGTCCACCAGCTTGGCCCGTAAAGTCTTCCGTCTCTTCAAGTTTGTGAACGATCTCCATGCTCTCATCAGCCCTGTCCCCAAAGGCACTCCTCTCCCTCTTGCTCTCCTCGGAAAGTCCAAGAACGCATTGCTCTCTACCTTCTTGTTCCTCGATCAAATTGTCTGGCTTGGCAGGACTGGCATTTACAAGAACAAAGAACGCGCTGAGCTTCTTGGACGTATATCCCTCTTCTGTTGGATGGGTTCTTCCGCTTGCACATCCTTAGTCGAGCTTGGGGAGCTTGGTAGGCTCTCTGCTTCCATTAAGAAGCTTGAAAAAGAGATCGGCAACAAGGACAAACACCAAAATGAGCAATACCGAGCGAAACTGCAGAGATCAAACGAGAGGTCATTGGCTCTGATCAAAGCCGGAATGGATTTCGTTGTTGCTTTCGGTTTGCTTCAATTGGCTCCGAAGAAAGTCACTCCCCGTGTCACTGGCGCTTTCGGTTTCGCCTCCTCTCTTATCTCTTGTTATCAGTTACTGCCATCGCATCCCAAGTCCAAGACGGTTTAAGAAAAGATGAAGTAGAGTGTCCTAGTGTCTGGATGTTCCTTAGTGTTCTTCTGCTTTAACTACTTTTGTGTTTGGTTTGTCCTTCCTACTTTTATTTTGTGATAAACGTTTCAGTCTGTTTGAAGAATCTATATCTTTATATATAAAGTTGACTCGTCTCACTTCTCATAAAGCCACCTCAGCCAAGAGGA
>M01000000098	AT1G01830 ESTCount=11
TAGTGAATATTTATATGTTAGTTAATAGATAGCCGAATATATTTATCAGCTTAAGAGAGTTAAAGCCCAACGGGCTTTTTGATAGCGTTCCAAGACATACTTAAAACGGTTAAATATAAAACATGTTACAACACCCTTTTAAACCTCGTATGTGTGTTTTACCGGCGGTGAAAGAAGCTTCTGAGCTTTCCTCTGTCAAGCTTCTCGAGAAGTTTATCAGCGCCCATCACTTCCATTTCCGAGAGCTTCTTCAGATAACCGATAGCTCCGTACGAGACCATCACTTTCTTACTCTTCTCGCTCCCGGCCAATCCCAATAGCCCCGCCACGGCGTACTTCTTGGCCGTGTTTCCAGGGTTCGAATCCAGCAGCATCACCAGGTTCGTCACGCTCTTCCCCTCTTTCCTCAGCTCCCTTCTTACTCTGCCCTCCGTCACCAGTCCGGCAATCGCTTGAGCCGCCGCTTCTCTACACCCGTTTGATTTCGATTCCAGAAGCTTCACCATCGCCGGAACGCACCCTGACTCTCCCACTAGCCTCTTCGCCTCCGGTGAGCTACCGAATCGACAGATCGCAGACGCCGCTGCTTGTTGCGCGCCTAACGATCCTGACATTAGCACGTGCGCTAATCGTGGGAGCAAGTTGAGAGCCACCCACGTCTCCGTGTTTACCGACGGGATTAGATTTCTCAGCGCCGTAACCGCCGGTTCTTGCGCCAGAGGGCCGTCGATGTAAGCCAAGAGGCTCGGGACTCCGCCTTCCGAAACAATTTCTTCGCGTAGAGATTCGCTCGCTGCAGAGAGATTCTGCAAACACTGAGCCATGTGCTCTCTGCATCCCAACAGTATCCCATTGTTTAGAAGATCTATCGACACTCTCACCATCCCTTCTTCCCCCAGCAACTGCCTCAGCTCCGCCACTCCCGATACGTTCTTCAGCGCAGCTGCTGAAGCCGCTTGCGACACCGAGTCCCCCGTTTTGCAGAGCTCGATCAGCGGCGTGATTCCTCCCTGCCCTGCGATTTCCCGCGCGTTTTCCTCTGTTATCGACAGTCTCTGGATCGCGATCGCAGCTTTCTCCTTGGCTTCGAGGCTTCCTGATTCGACTAGCCTCACCAGAGGAGGCAGCACGCCTTCGGAGACGAGCCATTCGTCGCAGTGTCCTGATTCCGCTAGTACGCTGATCAGAGTCACCGCCTTTTCTCTGATTCTTGTACAACCTGTTAACAGCTGAACCAAAGCTGCTACGTTGCCCCTTCCCATCAAAGGCATCACCATCTTCTCGTCTTCTTCCATCACCCGAATCAGGTTTTCGAGTGCGTTGTGTTTTGATTCCAAGTGACCTATCTGAAGCCTCGCCAAGAGTTCCTTTAGACTTGACATTTTGGGTTGTTTCCGTATGAGCT
>M01000047123	AT1G01830 ESTCount=10
AATCAGGTTTCGAGTGCGTTGTGTTTGATTCCAAGTGACCTATCTGAAGCCTCGCCAAGAGTTCCTTTAGACTTGACATTTTGGGTGTTTCCGATGAGCTTGAGATGTACAGAGGCAACGTAGCTTCGCCTAGAACTCCCGTCTTGATCAAAACCATGCAGTCTCTTAGATTCAAATCCAGTTTTCCAGACAGAGCATCGAGATCGCTCTGCATACGCAGCTTCCCTTCGTATTCGTCAGCTGAACACAACTCCGCGAGCTCCATGGCTTCGTTGAGTGTTTTAGCCACGGATTGCAACTGCTCGTTGCAGAGCTTGTTCTTGGAGAAACAAGGGTGGCTTGAGAGGTCGGATAAGCAGCCTGGGATCTGTTGGATCTTGGAGATGATGGTCTTCCATCTTCCTGTGAAATTGGGAACCGTTTTGGCTTTGTGGAGGACGGACGGTATGAGAGAATGGACGTGGGATAGCCATTCTTCTGCTGATTCTCTGTATAAGACTATCTGATTAGCCTGTTGCTGCTCTTCAAACTTTCCCATGCTTCCTAATTCTGCCATCGTTCCCATTTGAATACAAATCAAAGCTTTGTTGTCCCTTTGGGTTTTAATTTGACCTCATCTGAAACTCTCAAGTGTCAGACAGATCATCAGGAGACAGTTTGCCTTGTTGGGTTTTTAGCAGTTGACTTTGAGAAATGATGCATCCATTGAGAAACACAACTTGGAACTTTGCCCAGCAGACACGACAAGGACGCCAAAAAATGTTTTGTTAATGTGATGAAGAAGAACCTAATAAAGCTGGGAGAGCTGTTGAGAGATCTTGCAGAAACAAATAC
>M01000031944	AT1G01840 ESTCount=5
CAAAATATCTGGAGAAAATTTAGAGAGAGTAAGGTCATGGGAAACAGAAAGCAAGTAGCTGAGCTGATAGCATCGCTGGAGCAAGCAACACTCATGTCTCATCAAATCGGAACCGCCGTGGAACGAAACCAGCTCCTTCAAATCTCCTCCTCTCTCCGCACAGCCCACCACCGCCTCTCCACCTTGCTCCTGTCCACCGTTCCATCGCCGGCATCTGATAACTCTGTCTCCTCCGTCGATCCGATGCAATTAGGAGGAGGGCGAGGCTGAAGCGATGGAAGATGAGAGAGACTCGGCGGTGGAGAAGGTGGAGGAGAAGATGAGAGAGTGTTTTATAAGGAACAAAAGAGCCAAGAAGCGGCCACTGTCTCCGTCGTCTGCGGTGGTGGAGACTTCGGCGACAGAAGAGAGGAGTAGCCGTGATTATTATTACGGGCAGTTCGATTTGGACCCAAATGCCTCCAAGTTGAGAGCTTTGGATCTTATCTACCAATTCCATGGATGATAGTAGATTAATCTCACTAGACGGTGAGTTTCTTCAAGAACAGCATTGGGTCTGTGTTCTCAACATTATTTTCTCTTCCCATTGAATGCAGAAATTCACCTTGTTTTTGTGAGATTGGATTCAGCTGTTTTTGGTGCCTCAGAAGCAGACTGAAGAGAGTTCTATCAACCATAGAGAAGCAACTTTTGGTGTGTTTCAGTCTGAATGTTACAACAAGACCAAAAGCGGGCATATATATATATATATGTATATGTAAATGGTAGTGATTCATTGTCACTGTGATGCAAAAGTTTAGACAGTTAAAATAGAATTATACCTTTGGCTGAGGGAAGAAGTGTTCTCCCTAGGAACTCTTGAAATGTATTCCGGTTCTTGAAAAAGAGGAAGTTTCTCATCGA
>M01000025925	AT1G01860 ESTCount=9
TATTCCGGTTCAGAGTAGAAGTTGACCAAAATGTTGATGGGTCGGTATTCAGATGTTCGCAAAGCCGGCTCAACCAATCGCAAAGCTGCCTCATCCTGGAGTAAGAGAACAACGTGAGAGAAGATGTCACCCATAGGAAGAAGAAGCTTGACAACATCAGTACTTATGTTAAAAGGTAAGTTGGACACAACCTGCATTATTCATAATATTAAAATACAAGTGTAAACAATCAATATCAAGATATATATATATATAAACATGTGGTGCTTGCTGAGTTAGAGCCACACAAAAGAGAGAAACTTGTGTGAGACCTTTGCAAGAGCAAAATCAGGATGAGATAAGTTTCTAGTCTCTAAAAAGGAGAGCATGTGAGAACGGATGTGAGACTTGACAAAATCCTCATGCAAAAACCTACAAATGATTGTATGTACCCTCATCTCTTGTTAGAAAACCACAAAGCTTCCATCAGAGAGACAAACCACACACACGAGCTGTTGTTGTTGGTGATAATACCTTGAACTTGTCGGAACCTGCGAATCTTTCTCTCACCAAATCCACCATATGAGGATCCTTGTCGATGGCAAGAACAGAAGCACCTAGGTTGAGAAGAACATTGGTCAAAGAGCCTGTCCCAGGACCAATCTCTAACACAAAGTCTCCTTCTTTCACTTTAGCAGCTGCCGCTAACTGATCGTTGATGTCCGAATTCAGCATGTAATGCTGCCCAAGGGACTTTCTGGGAAAGCGGCCTCGAGAATTGAGTGATTTGATGGTCGCGTGGTAATCATCATCTGTGCTCTTCGCGCCGCAACACACCTTCCTCTTCTTCCTCAGAAGAGATATATTCGAGCTCCTCCTTGAGAAAGAGGCCGAGGTCTCCCTCAGGGAGGGAGAATTGTCTCCGTTGTTGTTCACCCATGACGGAACCCGCGAGGAATTGATGGTTGATGTTATTGTTACCACTACACTCATCCTCCTCTCTCTTTGCTCCCGATAAAGAACCAAACCTTTGCT
>M01000029270	AT1G01860 ESTCount=19
AGCTTTATAAAAGTTATTTAAAGCTTTTGTCATTGTAAAGACACTTATCATTTTGTGATACTACAACTTTTACACCATACAGAGAGACTTACACCAGAATATGATTGGTTTGATCTGCGTTCTACTTACTTCCTGCTCGTATCGACAATGGTCATAATATTCATCTGCATCTCAGTAGCCTCCCCCTCATGCTGCTTTCTTCTTTGCTGGTTTCCCGAAAACTTCAATACGTATGGACCACCTTCTATTCTCTGCCTATTACATTATGCAACTTGACAAAGTCACCCAACGTAAGCTCTTCTGGCCTCGAGGTGACTGGAAGACCTGCTACTCCAAGAGCTTTCTCGATCTCCGGAGATGACGATAGGTGCTGGAGTGACTTTCTTAACATTTTTCTCTTCCCATTGAATGCAGAATTCACCAAAGAGAAGAAACTTTTGGTGGACGAGACATCGGGATAGTCCCTCGGATGCTTTAGTTTGAATGTTACAACAGCTGCATCAACCTTGGGCTGAGGGAAGAAGTTCTCCCTAGGAACTCTGAAATTGTATTCCGGTTCAGAATAGAAGTTGACCAAAATGTTGATGGGTCGGTATTCAGATGTTCGCAAAGCTGGCTCAACCAATCGCAAAGCTGCCTCATCCTGGAGTAAGAGAACAACGTGAGAGAAGATGTCACCCATAGGAAGAAGAAGCTTGACAACATCAGTACTTATGTTAAAAGGTAAGTTGGACACAACCTTTGCAAGAGCAAAATCAGGATGAGATAAGTTTCTAGTCTCTAAAAAGGAGAGCATGTGAGAACGGATGTGAGACTTGACAAAATCCTCATGCAAAACCTTGAACTTGTCGGAACCTGCGAATCTTTCTCTCACCAAATCCACCATATGAGGATCCTTGTCGATGGCAAGAACAGAAGCACCTAGGTTGAGAAGAACATTGGTCAAAGAGCCTGTCCCAGGACCAATCTCTAACACAAAGTCTCCTTCTTTCACTTTAGCAGCTGCCGCTAACTGATCGTTGATGTCCGAATTCAGCATGTAATGCTGCCCAAGGGATTTTCTGGGAAAGCGGCCTCGAGAATTGAGTGATTTGATGGTCGCGTGGTAATCATCATCTGTGCTCTTCGCGCCGCAGCACACCTTCTTCTTCTTCCTCAGCAGAGATATTTCGAG
>M01000043525	AT1G01880 ESTCount=10
TTAACTGCAGAGAAACCGATTGTTGTATGGGAAGAAGACGAAGAAGTGGTGGAAGAGGAGGATTGTGTTGTTGATCCCTTAGATGGGTTAAATGAACCACAGGTGCAAAATGATAACGGTGAATGCTTCTTGCTAACTGATGAATGCATAGGACTTGTCCAGTCTGCTTTCCCTGAGGAGACAGAGCACTTCCTACAAGAAAAGAAACTGCGAGAGTCGAAAAAGAAGAATGTTTGTGAAGGAGGAGGAGGAGGAGGAGCAGCAGCATCATCAATGGGTGCACAGAGAAGTATAACAGATTTCTACCGTTCAACGAAAGCAGCAGCAACACCAGCTGAAAGTATAGAAACAGGGGGGAGCTCAATAGCTTCTGCTTCTGCAGAAAAGAAGAGACAAGCAAGTAGTAGTAGCTTTTCAAAGTCTGTAAGGCGTCGTCTTTTGTTTGGATAGGAACAGAACATACTCGTGTTATTCGTAGTAAAAACCCAGTTTCAGGTCTGTATAAAAGGGATTTGGCTTTGAATTTCTTCTCTAATCTAGTAGACCATCTTGTTTCTAGTTAGAGACTTGCACATCCATCTTTGTATTCAGTCAATCAGTCGGTCTTTCCACTGAGTTAAGAAATAAACCTTTTTCG
>M01000019657	AT1G01880 ESTCount=10
GCCCTTTCTCTCCCTCTTCTTCCTCCTTCTCGCTCTCTCTGTGTGAGTGTGTGTTCGGCCGTTGGCAATTGATTTGATGGGAGTGGGAGGAAAGTTCTGGGATTTGTTGAGACCTTATGGTCGACACGAAGGCTCTGATTATCTCAGGGATAAACGGGTGGCCGTTGATCTCTCCTTCTGGATCATTCAGCATGAGACTGCCGTCAAGGGTTTGGCCCTTAAACCTCACCTGAGGGTCACCTTCTTCCGAACCATCAATCTCTTCTCCAAGTATGGAGCGTACCCAGTGTTTGTGGTTGATGGAACACCTTCCCCCTTGAAATCCCACACCAGAATCTCTAGGTTTTACCGTTCTTCTGGAATTGATACTACTTGCAGTCTCCAAGAGGGAGTCTCCGTTGAGAGAAATAAGCAGTTTTGTGAATGGGTTAGCGAATGTGTGGAGCTACTTAAATTGCTCGGTATCCCTGTTCTGAAAGCAAATGGTGAGGCTGAAGCTCTCTGTGCTCAGCTCAATAGCCAAGGCTTTGTGGATGCTTGCATTACTCCTGATAGTGATGCTTTCCTCTTTGGTGCTAACTCCGTTATCAAAGCCATCAAGCCTAACTCCACTGAGCCATTCGAGTGCTACCATATGTCTGATATCGAAGCTGGCCTCGGTCTGAAGCGGAGACACTTGATAGCCATCTCTCTTTTGGTTGGAAACGACTTTGATTCAGGTGGTGTTCTTGGGATTGGTCTCGATAAAGCACTTCGCATTGTCCGTGCCTTCTCTGAAGACGAGATCCTCCAAAGACTAGAGGATATTGGGAAAAAGGGTTGAAACCTGCAGTGAGTGGTGGAATTAAATCAGTGGATGATGATGGTGAAGAATCCAGCTCCCAGATGAAAAGAAGACTTCCTCACTGTTCTCGTTGTGGACACCCAGGCAGCAAGAGAACTCATTTCAAGTCCTCTTGTGAGCATTGCAGCTCTGATTCTGGTTGCATTAAGAAACCATTGGAGTTTATATGTGAATGCTCCTTCTGTTCCAAGGATCGAGTTTTGAAGGAACAGAAGAAATCCGAGAACTGGTGGATCAAAGTCTGCGATAAAATTGCTCTAGGCCCAGATTTTCCAAACAGAAAGATTATCCAACTCTATCTATCCGATATTTTCACAGAAGAAAGGGTCTTCAATGTCTTGGGGAACTCCTGATACGGAAATGCTAGTGGATTGCTTGGTTTTCAACCTGCACTGGGATCCTTCTTATGTTAGAAAATGCTGCTTCCGATGTTGTCGACCATTTATCTTAAGAGAAAGGGGCAAGGAAACAGCAACAACAACAAGGGAAATCCTGTTATGCGACCAATACGAGTTCCATTCAATCAAGTGCATGAAACTAGATATGGGCATAAGTCATTT
>M01000019350	AT1G01880 ESTCount=22
TGTGGACACCCAGGCAGCAAGAGAACTCATTTCAAGTCCTCTTGTGAGCATTGCAGCTCTGATTCTGGTTGCATTAAGAAACCATTAGAGTTTATATGTGAATGCTCCTTCTGTTCCAAGGATCGAGTTTTGAAGGAAGAGAAGAAATCCGAGAACTGGTGGATCAAAGTCTGCGATAAAATTGCTCTTGGTCCAGAATTTCCCAACAGAAAGATTATCCAACTCTATCTATCCGATATTTTCACAGAAGAAAGGTCTTCAATGTCTTGGGGAACTCCTGATACGGAAATGCTAGTGGATTGCATGGTTTACAACCTGCGCTGGGATCCTTCTTATGTTAGAAAAATGTTGCTTCCCATGTTGTCGACCATTTATCTAAGAGAAAGGGCAAGAAACAGCAACAACACGGGAAATCCCTTGTTATGCGACCAGTACGAGTTCCATTCAATCAAGTGGATGAAAACTAGATATGGGCATAAGTCATTTGTGATAAGGTGGAGAAAACCCATATCTACATGGGGTTTAACTCCAGAGAAACCGATTCTTGTATGGGAAGAAGACGAAGAAGTGGTGGGAGAGGAGGATTGTGTTGTTGATCCCTTAGATGGGTTAAATGAACCACAGGTGCAAAATGATAACGGTGAATGCTTCTTGCTAACTGATGAATGCATAGGACTTGTCCAGTCTGCTTTCCCTGAGGAGACAGAGCACTTCCTACAAGAAAAGAAACTGCGAGAGTCGAAAAAGAAGAATGTTTGTGAAGGAGGAGGAGGAGCAGCAGCATCATCAATGGGTGCACAGAGAAGTATAACAGATTTCTACCGTTCAACGAAAGCAGCAGCTACACCAGCTGAAAGTATAGAAACAGGGGGGAGCTCAATAGCTTCTGCTTCTGCAGAAAAGAAGAGACAAGCAAGTAGTAGTAGCTTTTCAAAGTCTGTAAGGCGTCGTCTTTTGTTTGGATAGGAGCAGAACATACTCGTGTTATTCTTAGGTAAAAACCCAGCTTTCAGGTCTGTAAAAAAAAAGGATTTGGGCTTTGAATCTTTTCTCTAATCTAGTAGATCATCTTGTTTC
>M01000028716	AT1G01910 ESTCount=52
TTTTTTTTCGAAATTAAGCAAAGAGAGTGAATAAACAAACTTTAGTGTAGAAAAATGTGCAACATAAGACTGGAAAAATGCTTCCAAAGATTACTATGTTTGAAGTTTGATCCCCTGCCCTGTAACGAGTCTTTTTCTTGACACATGAAGAACTAGAAGAGACATTTGAGTACACCAAAAAAAAAACACCTATAAATTGTTCAAAACAGAAACAAGAAGAAAGCTCAGATCCAGAAGTCTCGCATGTAGGAAGCAATTGAGTTTTCTGAGTATCTGGTTGAGAAAGAAACTTTGGGAAGCTTCATCTTTCTCAACTCTTGATCCGTTCCAGTTCTTCTTCCGCTGTTTTCAACTGCAGACGCAATGTGTGTACTTTCCTCTCCAGCTCTTCTACATTGCTTCTGCTTGTCGTTGGATGGTACGGCGTCAAGAACTTATCCGAGAATGCCTTTAACGCTTCCACCCCTGTCACCTCTTCGGGAAGCAGAGGAAGTTTTGTGATATTGAAGTCATCGTATAGCATATAAAACTGATCAAGGTACTTCTGCTGCATCCGCATCCTTGCTCTGAGCAACTTGGATTCCACATCTTCGTCATCGTAGAGTACTTGGTTGATGATGATGTTATGCGTGTCGATCTCAAACTTGGCGAGTTCCTGAACTAATCTCTCTGTTTCATAGAGAGACAAGAACTCAGGGATGCAGACACAGACGAACGTTGTCAAATCCGGGTCTTTAAACTGGCGATTAACTTGTTCAATGACATCCTTCAAGCCCTCAAGTCTTCCCAAGAGAGCATCCTCCCCAAACTCATCTTCCATGCCAAACATACGGCTCATCTGATTCATCAAGCCACCAAAGCGACTCTTCAAGGACATCAATTTGGAAAGGCCCTTTTCAAGAGTGGCGGGGAACTGCAAGAGACGGAGAGTGTGACCAGTAGGAGCGGTGTCAAAGACAATAGTTGCATAATCCATTGTTTGGACCAACTTGAGCATCTCAGCAAAACTCATGGCCTCATCGATTCCAGGAATGGCATTGGCCAAATCAGAGAACAGACTATCCATCCCTTCAGGGCCAGCTAAGTCATCAGTCTCAACAGTAGGATCCACCTCCATGGCAAAGAGATTGGAGAAGCCTTGGACCAAAGTGGGGGATTTAGTGAAGCGCTGCTGAAAGGCGTCGCTGAGATTGTGAGCGGGGTCGGTGGAGATGATGAGAACGGAGGATCGAACCCTAGCGAGACAGATCGCGAGGATGGAACTGCATGTCGTCTTCCCAACGCCTCCTTTCCCACCCACGAATACCCATTTTAGAGAATCTTGATCCAGAATGTTCTGCACTGTCGCCTCCGGCATATCCGACGCCATTCCTTCCTTCCTTCCTCTTCGACTCGCTCGCTCGCTCGCTCTGCC
>M01000010694	AT1G01920 ESTCount=3
GAACCAACTAGTAAATTACAGGATCTACCAGTCTTTTTCCTTCTCATCGTCTTTCTCTGTACTTTTGATGTGTTGTGGAAAAAACCATGATCCAGTAGCGATTTTGGCAGGAGACACCGGAGTTGAGCTTTCTGAGCTTCAAGAAGCTGTCCCTTTGAATCAGAGAAAGGGATGCTGGGAATCGCCTCAACAGGATAATGTACCATGAGATAATCATCGGGATTGTTCTCTATCACAAATCCGTACAGGTAAAGAAGCTCCTCGTTTCCTTTGTCACCATAACTGATCGTGATCTCCTTGTTTGGAATAGGATTTTTGTGCAACGGAGAGAAGATACATGGAGAAAAGACAACTTTTAGATACAGATCCGGTCCCATCAACTTCCCAAGTCGCCAAAGGCTTCAAGTCTATACATGATTGCAAAAGTCAATGCCGGGAACAAGCCCT
>M01000044656	AT1G01920 ESTCount=5
TTTTCGACCAAAATATTTTTAAATTTATTAAATTTAGTTTTGTAGAAAATATAGTATCAGGCTTTAAAAGCTACAGTACAATAATTTTAAAAAGTATCCAGCCTTTTATTTAATCTTTTAGAAGAATACTACTCAACAATGGTCAGAGGAGAGGGCTAAGTGAAGGGCGTGCTCTGCTTCTTTCAAGAACAGTCTAGTGAGTTGTTTCTGGCCTCTACGGTATACCACACTTGACCACTTGTTTCTGCTTATCATCCTTTTCCCTTCCTCCTCCTCCAACTCCCTGGGCTGATCATGGCTCTCCAAGACGCATGCCTCCTCAAGGAGCCCAGCATCTTGTTCTTCACTGCCCGAATTCTCTTCCAGCTTCATCATCTTTGCATTAAGGAGATCCACAAGCAACTGCAAAGCTCCAGAATCCCCGCATGCTTCCCATACCGCCATCCTCACCTCAGTTTCACTAGGTTGCTCGTCTGGTCTTGACTCTACAAGCTCTTCAAGCATAGCT
>M01000019750	AT1G01920 ESTCount=3
AAAAGAAGAAGCTTATTGAGAGGGGCTCAACTTTGTCATGGTAAAGAGAGAGCAACTTCTTCTTCTGCAACAGGGTAGCGTCGTACAGGTTAGTGCCTTTGAGCTCGAGGAAGTCATCATCGGAAACCAAAGAGGATTGCCAAATCGAGTGGGAAGCATGTCAAGATACGGCTTCCAAGAAGAAAGAGGACGAAGACGCTCAAAAGTAAGGAACAAAATGATGAGAAAGCGGTCATCGACATGACCTTGTTCGAACATGGAGCGACACTCAGGGCCCAGGAGAGGCTCCTGAAGGACTCTCATAGGGGTGATGGCCAATTCAAGCGGAACAACCACCAATACATCGTCATCGTCGGAAGAGCCTTGAGCGTCGGCGAAAATGCCAAATCCTTTTGGGGAAGAGTTGATGGTGCAGCCTCGTAACTCAGCTCCATTCACCTGCAGCCAGTCTACGAACACTTGCACTTTCGCTCCTTTTCTGATGATGTCACCGCCGCCGCCGCCATTCT
>M01000032587	AT1G01920 ESTCount=4
TTTTCGACCAAAATATTTTTAAATTTATTAAATTTAGTTTTGTAGAAAATATAGTATCAGGCTTTAAAAGCTACAGTACAATAATTTTAAAAAGTATCCAGCCTTTTATTTAATCTTTTAGAAGAATACTACTCAACAATGGTCAGAGGAGAGGGCTAAGTGAAGGGCGTGCTCTGCTTCTTTCAAGAACAGTCTAGTGAGTTGTTTCTGGCCTCTACGGTATACCACACTTGACCACTTGTTTCTGCTTATCATCCTTTTCCCTTCCTCCTCCTCCAACTCCCTGTTATCATCACATAATTTTCAAACCAACATGTCAATAAAGAAAGATTGTGTACTTCTCTATATTTGTTTAGATTACGCATGCCAACAACCCTCTCCTTTGATATTCCCAACTCTTAAAAACTGTCTATAATTATCATCAACATTGTACCTGGGCTGATCATGGCTCTCCAAGACGCATGCCTCCTCAAGGAGCCCAGCATCTTGTTCTTCACTGCCCCGAATTTCTCTTTCCCAGCTTCATCATCCTG
>M01000026977	AT1G01930 ESTCount=4
TTTTTACCAAGACCACCTTTCTTCCATGCTCTTGTTGATAAAAAGAAGCTCTTTATTCTTCTTCACACTGGTGACAAGGTTTCTATCTGGAAAAACTTGATCATGGACGAGGCTGAAAGGGTTTCCTACACAGGAGTTTCTCTTGATGATTCTGGGAGCTTGCCCGAGAGTGATGTCACTGAGAGGCTGAGGACTTTCGTTAATACGGATGATAGGAGAATGTGTGTCGTGTTGCTTGCTAGTGGTGGCCGCTTTGCTGGGACTGTCTTTAATGGAAAGTCCGTTGTGGCTCATAAGACATTCCATAGATACGTTGTAAGAGCCAAGGCTGGGAAAAAACAGTCCACAAAAGATGGCAGCGGGGGAAGGTATCCACTCTGCCGGTGCCTCCCTTCGTCGTTATAATGAACTTGCTTTGAAAAAGGATATACAAGAGCTACTTGCTAGCTGGAAGCCTTATTTTGATGGTGCATCTTGTGTTTTTGTCCATGCTCCCTCAAGCAGTAGGCAACTGCTTTT
>M01000019803	AT1G01930 ESTCount=11
ATACTTTAGCAGACCAAAACTGCGCTGTACGAAACGTTCCATTTACTATCCGGCGGCCAACCTTACAAAGAATCACAGCGTATATATAATCAGTTGACTCAGGTTGCATATGTAACTGAGGAGTATTTTTGTAAATCCACCAGAAGAAGCCAAAGCTAATATCGTGCTGCACACCCACATTGAGGATTCGGGTGAAATCTCAAGACAGGATGAGCCTGTTGAAACTTCTACCAGCATAATCTTAGAGGAACCAAATGTTATAGAAGAGGACCTCGGGGATGGAGTTACTGGTACGTCAACTCCATTACACGAAGCTGCTAAATCTGGTGACTGTGAGAGAGTTGGGAACTTACTGGAGGAGGGTATGGATCCTTGTGCTAAGGATGAAAGAGGCAGAACGCCATACATGCTTGCAAATGACAAGGAAGTGAGAAACATTTTCAGGCGGTTTATGGCGTCAAACCTTGAAAAATGGAATTGGCATGATGCTAAAGTACCCAGCCCGCTCACCAAGGAGATGGAGGAATCTCAAGCTGCTAAGCAGGCAGAGAAAGACGCCAAGAAGAAAGCAAGAGCAAAAGAAATGAAGAAACTACGCAAAGCCCGAGAAAAAAAGGCTCAAGCAGAAGCTGAACATGCTGAGAAGGAGAAACCCATCTCTAAAGTGGAGGAAGTGAGAAGAGCAATGGCAGCGGAGAGGGAAAAGAGAGCAGCGGCGGCAGAAAGCGGATGGCATCACTTAACATTCAAAGCAGTTCGACGACAGCACCATCATCTTAGGCCGCGCGAGTATTATATATTCACCTTCTATCCCAAAATAAATCCGCTTGTGATAGGCTTTTTACATATTGTTTTTGGGGCTACGTAATTCTTATAGATTTTGCCGTGGTGATGTAAACATAGCACTTAGTCTTTT
>M01000005559	AT1G01940 ESTCount=27
GTTGCAGAAAAATCTGGAAGAAAAAGGAGCAGCATCGAGGAAGGAAGAGGAGGAGGGGGGGAAATCAACTCAAAGCTCCGCTAGTTTCCAAGCAAGCATCACAGCGTCAATGTCAGTAACACTGCACACGAATCTGGGGGATATAAAGTGCGAGATCTTCTGTGACGAGGTTCCCAAGAGTGCCGAGAACTTTCTGGCGCTATGTGCAAGTGGGTATTACGATGGGACAATCTTTCACAGGAATATCAAAGGCTTCATGATTCAAGGCGGAGACCCAACCGGAACTGGGAAAGGAGGAACTAGCATCTGGGCTAAGAAATTCAATGACGAGATTCGTGACTCCCTCAAGCACAATGCAAGAGGGATGCTGTCGATGGCAAACAGTGGCCCAAACACAAACGGAAGCCAGTTCTTCATTACCTATGCAAAACAACCTCATCTCAATGGACTATACACCATCTTTGGCAAAGTCATTCATGGCTTCGAAGTACTTGACATCATGGAAAAGACTCAAACAGGTGCGGGAGATAGGCCGCTTGCTGAGATAAGGCTAAACCGTGTGACAATCCACGCCAATCCACTTGCTGGTTAATTTGTCAGAATGCTGCTGCTGCCGCAGACCCTGTTATTCGTTTTCACCTATTAAGAAGCTTGTACTGGATTTCTTTTTTTTTTCAAAATTATCACTCACTTAAAAATCCATGTCCTCACACTCCTCAGAGAGAGAGTTTCAAAGTTTTAGAAACGTATGTGACCATTATTATTGTGTAATAAAATTATGGAAGCT
>M01000014995	AT1G01950 ESTCount=10
GAATCTGCTTCCCAGAAGCGCGTCTACCAAGTGGTTGCCAAGCCTGTCGTTGAGAGTGTTCTTGAGGGTTACAATGGTACCGTCATGGCTTATGGTCAGACTGGTACTGGCAAGACCTTTACACTCGGTAGATTAGGTGACGAAGATACCGCTGCTCGTGGTATCATGGTCAGATCTATGGAAGATATCATTTCTGGCACCTCTCTTGACACTGATTCCATCTCTGTCTCCTATCTCCAGCTTTACATGGAGACCATCCAAGATCTCCTTGACCCTAGCAACGACAATATTGCGATTGTGGAGGACCCCAAAACTGGAGATGTGTCCCTGCCAGGTGCCACCCATGTTGAGATCAGGAACCAGCAAAATTTCCTCGACCTCCTTCATCTTGGGGAAACACACAGAGTTGCTGCCAACACTAAATTGAATACTGAATCTTCTCGAAGTCATGCCATTCTCATGGTTCATGTCAAGAGGTCGGTGGTGGAACACGAGGATTCCGTCTCTAAATGAAACTGACAACTCATCTCACTTTGTCAGACCGTCTAAGCCACTTGTCAGAAGAAGCAAGCTTGTTCTTGTAGATCTTGCTGGCTCTGAACGTGTTCACAAGTCTGGCAGCGAAGGGCACATGCTGGAGGAAGCTAAATCCATTAATCTCTCTCTTAGTGCTTTAGGGAAATGCATTAATGCAATCGCTGAGAATAGCCCTCACGTTCCACTTCGTGATTCTAAACTTACTCGCTTGTTGAGAGATTCCTTTGGTGGCACAGCAAGAACATCCCTTATTGTGACAATTGGTCCCTCTCCGCGTCATAGAGGAGAGACAACAAGTACTATATTATTTGGTCAAAGGGCAATGAAGGTAGAGAATATGTTAAAGATTAAGGAAGAATTTGATTACAAGAGTTTGTCCAAGAAGCTTGAGGTTCAACTTGATAAGGTTATCGCTGAAAAATGAGAGGCAGCTGAAAGCATTTGATGATGATGTGGAGAGAATAAATCAACAAGCACAAAATCGTATATCAGAAGTCGAAAAGAACTTTGCAGAGGCCTTGGAGAAGGAAAAACTAAAGTGTCAAATGGAATATATGGAGTCAGTTAAGAAGCTTGAAGAAAAATTGATCTCGAACCAGCGGGAGAATGGCAAACGAAATGGAGAGGTCAATGGGGTTGTTACCGCTAGTGAACTCGCTAAGCTAAAAGAATCACTTGAGGAAGAAATAAAGTTAAGGAAGGCAGCTGAAGAAGAAGTTAACAAATTAAAAAGCCAGTCAACACTGAAGACAAGATCAGGGGAAGGCGAAGATGCTGGAATATCAAGATTACAAAAGCTGCTGGAGGATGAGGCTCTTCAGAAAAAGAAACTTGAAGAGGAGGTCACCATTTTACGAAGTCAGCTTGTGCAGCTTACTTTTGAAGCTGACCAGATGAGAAGATGCTTGGACAGAGGTGCACCGGGGAATTCATACTCTGACACGGGACTCATTACCATCACGTCATTCCCAAGCAAGAGAATCTGTGAACGGCAGAAGGCACCATTTGCTACACTATGTGAACAAGTGGGTCTACAAAAGATCTTGCAATT
>M01000016834	AT1G01950 ESTCount=3
TTACGAAGTCAGCTTGTGCAGCTTACTTTTGAAGCTGACCAGATGAGAAGATGCTTGGACAGAGGTGCACCGGGGAATTCATACTCTGACACGGACTCATTACCATCACGTCATTCCCAAGCAAGAGAATCTGTGAACGGACAGAAGGCACCATTTGCTACACTATGTGAACAAGTGGGTCTACAAAAGATCTTGCAATTGCTCGAATCAGATGATGCAAACATCAGAATTCATGCTGTGAAAGTTGTGGCCAACCTAGCAGCTGAAGAGGCAAATCAGGAAAAGATCGTAGAAGCTGGAGGGCTTGCATCATTGCTGATGCTTCTCAGGAGTTACGAAGATGAAACTGTCCGAAGAGTTGCAGCTGGTGCAATTGCGAATCTCGCAATGAACGAACGTGAGCCAACAACTGATTGTGGACCAAGGAGGAATCAGCTTGCTATCGTTAACAGCTGCAGATGCAGGAGGATCCGCAGACCTTACGAATGGTTGCTGGAGCTATTGCCAATCTCTGTGGCAACGACAAACTTCAAGCAAGACTATGGTCGGATGGTGGAATAAAGGCGTTGTTGGGAATGGTTAGATGCGGACATCCGGATGTTCTTGCTCAGGTGGCT
>M01000013090	AT1G01950 ESTCount=3
TTCAAGCAAGACTATGGTCGGATGGTGGAATAAAGGCGTTGTTGGGAATGGTTAGATGCGGACATCCGGATGTTCTTGCTCAGGTGGCTCGAGGAATTGCCAACTTTGCAAAGTGTGAATCCAGAGCAACCACGCAAGGTGTGAAGAGTGGGAGATCACTGCTAATAGAAGACGGAGCTCTTCCCTGGATAGTACAACATGCTAACGATGAAGCTGCACCAATCAGGCGCCACATAGAGCTCGCTTTATGCCATTTGGCCCAACATGAGGTGAATGCGAAAGAGATGATAAGCGGAGGAGCGTTGTGGGAGCTGGTGAGAATATCAAAGGAATGCTCAAGAGAAGACATTCGAAGTTTGGCTCATCGTACTCTCTCTTCCAGCCCCGTCTTCCGCTCTGAGATCCGCCGCTTAGGCATCCACTTTTGATTTCTCGCAATAATGTATGTAATAATAATAATGTACTTTTATAAACTATCCATCACCAACAAACATTCTCCATTCATTCTAATTTTGTTACTAACCTATTGTCATCTCTCTTATTTAGTTTTAA
>M01000014586	AT1G01960 ESTCount=55
CGATGATCTTATCAGGCATATGCAAGAGAGGTTTAAAGAAAAAGCTCGCAAATCTGAGTCAGTTTATTATGCAGCCTCGGATGTAGTTATTCTCAGATTTATGGTTGAGGTGTGTTGGGCTCCTATGTTGGCTGCTTTCAGTGTTCCACTTGACCAGAGTGATGATGCAGTCATTACGACATTATGTCTGGAGGGTTTTCACCATGCTATCCATGTTACTTCTGTAATGTCTTTAAAGACGCACAGAGATGCCTTTGTGACATCACTAGCAAAATTTACTTCTCTCCACTCTCCTGCTGATATCAAGCAGAAAAACATTGAGGCCATAAAGGCAATAGTCAAATTGGCAGAGGAAGAAGGTAACTATCTGCAAGATGCTTGGGAGCATATATTGACTTGTGTTTCTCGGTTTGAACATCTTCATCTCTTGGGGGAAGGAGCGCCTCCTGATGCTACCTTCTTTGCATTTCCTCAAACCGAGTCAGGAAACTCTCCAATGGCTAAGTCAAATTCAGTACCTGCAGTTAAAGAAAGAACACCTGGAAAACTTCAGTATGCTGCTTCTGCTGTGATAAGGGGTTCCTACGATGGTTCTGGTGTTGCTGGCAAGGCCTCTAATACGGTGACATCTGAGCAGATGAACAACCTGATATCCAATCTGAACTTGCTAGAACAGGTTGGTGACATGAGTAGGATATTTACGCGTAGTCAAAGATTGAACAGTGAAGCCATAATTGACTTCGTTAAAGCACTCTGCAAAGTTTCCATGGATGAATTGCGATCTCCATCTGATCCACGAGTCTTCAGCCTTACAAAGATTGTAGAAATAGCGCACTATAACATGAATCGCATAAGACTTGTCTGGTCGAGCATCTGGCATGTGCTCTCCGATTTCTTTGTGGCTATTGGCTGTTCTGATAATCTCTCCATTGCAATTTTTGCTATGGATTCCTTGCGCCAGCTGTCTATGAAATTCTTAGAGCGGGAAGAGTTGGCTAATTATAACTTCCAAAATGAATTTATGAAACCTTTTGTTGTCGTCATGCGCAAAAGTGGTGCTGTTGAGATCAGGGAATTGATTATACGATGTGTCTCACAGATGGTTTTATCACGTGTTAACAGTGTCAAGTCTGGATGGAAGAGCATGTTCATGATTTTCACGACAGCAGCGCACGATGCACATAAAAATATTGTGTTCCTGTCTTTTGAAATGGTTGAGAAGATAATCCGAGACTACTTCCCACACATCACAGAGACAGAGACAACCACCTTCACAGACTGTGTGAATTGCCTTGTTGCGTTTACCAATAGTAAATTTGAGAAAGATATCAGTCTCCAAGCCATTTCGTTCCTGCAATATTGCGCGAGAAAACTTGCTGAAGGCTCTGTCGGTTCATCATTGAGGAGGAACCCTCCATCTTCTCCACAGGGAGGAAAGGGCGGGAATCATGATAGTGGGAAATTTCTAGAAAGCGATGAAGATTTATATTCTTGGTTTCCCTTGTTAGCTGGTTTATCTGAACTTAGCTTCGACCCAAGAGCAGAAATAAGGAAGGTTGCGTTGAAAGTCCTGTTTGATACTCTGCGGAACCATGGTGACCATTTCAGTCTGTCCTTATGGGAACGGGTTTTCGAGTCTGTTTAATTTCGGATATTTGAATTATGTGCGTCACGACGACATTGACCCGCCTGGTGAGCATTCAGCTGATAATGGGGAAGTCGACCAAGAGTCTTGGCTCTACGAGACATGCTCGTTAGCTCTGCAGCTAGTTGTAGATCTCTTTGTGTAATTTCTACAAGACGGTTAACCCTCTCCTTAAGAAAGTACTGATGCTATTCGTAAGCTTGATAAAACGCCCTCACCAAAGTCTTGCTGGTGCGGGCATTGCGTCGCTCGTACGTCTGATGAGAGACGTCGGTCATCAATTCTCAGACGAACAATGGGACGAGGTTGTGTCATGTATTAAAGAAGCGGCAGATGCTACATCCCCTGACTTCTCATTCGTCACCAGTGAAGATTTGACGCAGAAGGACGTTGTAAGCAATGAGGATGAAACTAGTGAAAATACCAACGACGCACTGAGAAGAAGAAACAGGCAGCTTCATGCTGCCGTAGCAGATGCCAAATCCAAAGCTTCAATTCAGATTTTTGTGATCCAGGCGGTAACAGATATATACATTATGTACCGTACATCTCTCGCAGCCAAACACATGTTGATGCTCTATGACGCTATGCACGGCGTCGCATCCAACGCTCACAAAATCAACGCCGACACAGTCTTACGTGCCAAGCTTCAGGAGCTTGGGTCGTCCCCTGAATCCCAAGAAGCTCCTCTCCTTCGCCTGGAGAACGAATCTTTCCAAACATGTATGACCTTCTTAGACAACCTCATAACAGACCAGGCCTTGGGCTACGAGGAGGCGGAGATAGAAAGCCACCTCATAAGGCTGTGCAGAGAGGTGTTGGAGTTTTAACGGTGGAAATTTCATGTTCGAAGGAGCAGTCGTCTAGATGGGCGGTTCCCTCGGGGTCAGGAAAACGCAAGGAGCTAACGGCGAGGGCTCCGCTAGTGGTGGCTGCGATTCAGACACTGGGAAACATGGGAGAGTCGCTGTTCAAGAAGAACTTGCCGGAGTTGTTTCCTCTGATAGCGACGTTGATAAGCTGTGAACATGGGTCAGGTGGAGAGGTACAAGTAGCTCTTAGTGATATGCTTCAGAGATCAATGGGACCTCTTCTCCTCCACTCTTGCTCCTGATTATTATCTCTGCGAGGTTTGTATACTCTTCTTTTTTTTCATTTTCTGTTACCTTCACTCCCTCCCCCTTCGGTTTTCGATTTGCTTCTCTTAATTTTTTTTTCTACTACATTTGCTGCTGCTTTTGTTCTTTCAATGTTTGGTAGCAATGGGCAGAGATTAGCGTTCACGAGTTGTGGTCGGATATGTTGTTTTTCGTCTATGTAAATTGTAATATTAGACAAGCCTATGATTATGACACATTGCATAATAAGTCTTAAAACGAATCTTTCTTTATTTTATATTGAGGTTTGAATAAATCACGCAAACCTTACATCAAAAAAA
>M01000021721	AT1G01960 ESTCount=3
CTTCTCTTTCCCCCAGATAATCCCCTACCAACGTCTTGTTCAACCCCGATGCATCTTTCAAAAAAGCTGCTATTTCCTCTGGTGAATCTCCCACCTTGTTTGCCTTGATTAGAAACTCAATACCTTTCTTAGGTTTCTGGTTGAAAATAGAAATACCTTCCTGAAGTTCAAGTTTGTAAGCTCGACGTTGCTCTATTGCTAAGGCATCCGAAGTTCCACTGGACAATTCAGACTGAGACTCTGATCTTTCAAACCCTCCATGGCCCCCGTCCCCTTACCGTTTTCCACCGGATGGCCCCCTTCTTCAAGATTTCTATCATCAATTTCTAGCATTTTGCTGAATAGGATCTGGAGACGCAACTGTTTATTCACCCAGTCTCCCATGGACCTTAAAACAGCGACTAAGCACTTAAGGGCTTCAAGTTTCATGGCTGCTTC
>M01000016461	AT1G01960 ESTCount=3
TAGGAGGCACCCCTTGAGCAGTTTTAAGCAGACCATTGACCATCCTCTCAAATATATTGGATGAATTGACATCGCAATCGTAGTTGATGAAGATATCTACTAAAAATCTGTGAATCAACGCAGAGCTTTTCCAGGAACCGAAGCACTATCATCTTCTGTTGAAAATCAGGTTGAGCGACATTCTCTAACACTCTTATAACAATCATAGGGAAGAAGACCCCAATCTCTGCCTTCAGCCCAGCACGAAATCTGGAAACCAGACTAAGTAAAATCGAGCAGGAAAGCTGGAAAATGATCATAAGATTTGAGGCACTGTTTTTCAGCAAGGAGAGACACAGATACTGCTTGATGGCGCCTAAGAACCTGTCGCTAGTTCTAAAGACAGCACCAGCATTCTCGAGCAGAATCTTCAACAGCTCGAGAGCCACAATCTTTCCCTCATCAACTCTGGATCTTCC
>M01000021631	AT1G01960 ESTCount=3
CATTGCCCACGGCTATCTTCGCGGCGAGGCCGATCCCACCGGCGCTCCCGAGGCCCTTCTCCTTCCAAGCTCATTGAGACCGTCTGCAAATGTCACGAGCTGGATGACGAAGCGCTCGAGCTCCTCCTCCTCAAGACGCTCTTAACTGCCGTCACTTCTATTTCCCTCAGGATCCATGGAGATTCTCTGCTTCAGATCGTCAGGACTTGTTACGGTATCTACTTAGGAAGCAGAAACGCCGTTAATCAGGCCACCGCTAAAGCCTCCCTCGTCCAGATGTCTGTCATCGTCTTCCGGAGAATGGAGGCTGATTCTTCCACTGTCCCATTCAGCCCATCGTCGTCGCCGAGCTCATGGAGCCCACCGGCAGATCCTCTGAGTCTGACCCTTCCACCACTCAGTCCGTTCAAGGTTTCATTACCAAAATCATGCAGGACATTGATGGAGTCTTCAACTCCTCAGCTAACTCCAAGGGCACTTTTGGCGGCCACGATGGGGCCTTCGAGACTTCATTGCCTGGGACTGCCAATCCTACTGATTTGTTGGACTCCACCGATAAGGGATATGTTGGATGCCAAGTACTGGGAGATTAGTATGTACAAGTCCGCCCTCGAAGGAAGGAAAGGGGAGCTGGCCGATGGAGAAGTGGAGAAAGACGATGATTCTGAGGTCCAGATTGGGAATAAGCTGAGAAGAGACGCCTTCTTTGGTTTTTAC
>M01000017668	AT1G01960 ESTCount=7
TGCTTCTGTTGCGGACCCAAACCATCATCCTTCATCTTTATTTCATTTCTAGATATCCTTTCATATAATGCACGCAGATATTCCTCGGGTAAAGTCTTTCCCGTCATCTATCCCACGATTATTTCTAATAAAACCAATCAGCCGTCATCTTGCTCTTAACCATAGGGTTATGTGCATCTGTGTTGAGCAAAATGACAGAGTAAGCGAGTACATATGCCGTATCAGCGCTAGAGAAAGCCTTTGGGTTACATTTACAGTAACGCTCCGCAAACTTCTCCATGATACGATCAATTTTCTGTGCTTCTCCTGGCAGCCTAAAGCCCCTTAGAAAGGCTCGAATGGCCTCATCAAATTCCATGCCTTGAAAGTCGAATGAATCCACATATGCATGCATCACTTTAAGGGATAGGTCTTCTCTTTCCCCCAGATAATCCCCTACCAACGTCTTGTTCAACCCCGATGCATCTTTCAAAAAAGCTGCTATTTCCTCTGGTGAATCTCCCACCTTGTTTGCCTTGATTAGAAACTCAATACCTTTCTTAGGTTTCTGGTTGAAAATAGAAATACCTTCCTGAAGTTCAAGTTTGTAAGCTCGACGTTGCTCTATTGCTAAGGCATCCGAAGTTCCACTGGACAATTCAGACTGAGACTCTGATCTTTCAAACCCTCCATCGCCCCCCGCCCCCTTACCGTTTTCCACCGGATGGCCCCCCTTCTTCCAAAGGATTTTCCTAATCATCAATTTCTAGCATTTTTGCTGAATAAGGATCTGGAAGACGCAACTGTTTATTCACCCAGT
>M01000005110	AT1G01970 ESTCount=3
GAATTTGGTTAAGCTTCCCATAGTGATGGATGATCTTGGTATAGTCGCGGGGGTTAGCTTCAAAGGAATCCTCGAGCAGCGCAAATTCAGCCACCTTGATATAAAAGGGAGAGTGAAGATTGGTGAGCTCTTTAAGAAGGGAAAGCCAGTCAGCTCGAATGGGTTTCATCCTCCTAACCCAAGCACCTAACATCTCGCTAAAGCTGCTACCCTTTTCGAAGCATATTATCTGCTTCATAAGCGCTTGACAGCGTTTTGACATCTTAACTGGAATCCGAGTGATTGCCTCCTCCTCCTCCTCTTGTTCTTCTGTAAGACCAACCCAATTGAATCTTCTAGGGTCCCTTTTCTTCCTTGTCTACAACCTCCCCAGCCATCATACATTTGCAACTAAAACGACGACGACGAGATTCTTCTACAGAGAATGGGGTTTTTGGACTAAAGTAGAGCCTATAGTGGCTTCCACCACCACCAACAAAGGGAAGACGGTGTTCAACACTGCGTTACAGCTATAAACTCCCATCATAGAAAATACCCCCAGAAGATTGTGAGCGGAACTTAAGTTCGCCGAG
>M01000031245	AT1G01970 ESTCount=14
TTTTGACAATAAATAGAACATGAGATTAGATGGAACATGTATATAAAGTGTATTGGTTTAGATAATATATTGAACCATTGTATAGATAGAAACATCAGATTGTGCATCTCGTTTGCAAGCATGATGATGTGAATCCCAATCAATCTCCTAAGCCTGTCTGTCAGAGTGTCTTGTGGGATGAAAATTCCCTGAGAAGTAACTCAACTTCTTCAACAACACCCAGCTTCTTAAACCACCGAGCCAGCACAGCAGAAGCTTCTTCCCCAACCATGATCGAGTCTTTCTCTAGCTCAACTAAGAACCCTAACGCCTCATTGAGCTTTTCTTCAATTTGATATGCAGAGAGCACAAGAGCCACACACTTGTCAGTAGCTTTGATTCCGGCTTTTCTCATATTCTCAAAAGCCAAACGCGCATTCTGGCTCTGACCCGAGACACTGTATGCGTTAATGAGCAGTCCACATAGCTTTGCATCAGGGGTGATCCCCGCGATCTGAAGAGCGTCAAAAACACGCTTGGATCCTTGGGGATCTCCAGACATAGAGTAGGATCTCAACAAGGCCTTGTAAACCTCTCTCCCGGCGCAGATATCATGGGAGTCCATTTCTCTGAGCAAAGCCTCTCCTTTCTCCG
>M01000010650	AT1G01990 ESTCount=20
AGAAGAAGGTTAATTAATTGTGGTGGTGCAAATAGCTTCAACCAAAAGGATGAAAATTGGGGGTTTAGGGTTCTTCTTCTTCTTCTTGGCAGCACTAAATTGAATTTGTCGAAACAACGTTGTTTGGTGAAAGATGGGAAGCCTCACGAAGGCGTATTGTCAGCACAACAACATCCCCTTTCACCCTTATTATTACAGACCTTCCAACCTTCACAACCCTATTTCTCTCTTCGCCATCACATCTCCTTCCATTTCACCCACAGACCCTTCTCCTCCTAGTAGTGGTTACAAACCACCACAAAAGTTTCAGTTCGGCGGCCACTTGATAATCCCCGCCGTGGCAGTCGCAGCTTCCGCCTGGTTCTTCCTTCGTCTCCACCGATACCCTCCAATCATCACCGCCGCTCCTATGGATCTCGAGTTGGAGGAAGAAGGTGCGATCAAAGAGGTCCCTTTGCAGCGCAAGCCGGGCCATGTGAAAGCTCTCCACTTTTACAAAACCAAGCCAGGTACCGTCTTCAAACTGATCCAAGTGTACGCCAATGGTAACTACGAATCCTTGAAAGCCCGGATTCGCCTGTCCGCGGAGTGGCTGGAAAGGGCGAGGAGAGAGCTGGAGGAGGTGGTGGAGAGAGACCCGGGTCGGGTCATGGAGTATTCGCAGGTGGTCGACGAGCTGATGGATCTTCTCAAGGATATGGAGGTTTACGTGGATCAATGCGAAAAGGACAAGGTTAAGGGTTACCTTACTTCTTGCAATCGGTTGCTTGCCCGTGTCAGGAAAATGGAAGCTCGGATTCTCAATGCCCTCCAAGAGTTTCACGATGATGATGATGAACCTGGAGGAGGACACCACTAGCTTTACCAAGGAGGACCCTCTCACTCTTGTCATTTCATTTGCCTTTTTTTTTTGCTTTGCTTCTATGAATGAATCTCTGTAGGATGGTAAACAGGTCGAACTCTCTCTCTCTCTCTCNTCGCTCTC
>M01000045895	AT1G01990 ESTCount=8
CCGCCGCTCCTATGGATCTCGAGTTGGAGGAGAGGTGCGATCAAAGAGGTCCCTTTGCAGCGCAAGCCGGGCCATGTGAAAGCTCTCCACTTTTACAAAACCAAGCCGGGTACCGTCTTCAAACTGATGGAAGTGTACGCCAGTGGTAACTACGAATCCTTGAAAGCCCGGATTCGCCTGTCCGCCGAGTGGCTAGAAAGGGCGAGGAGAGAGTTGGAGGAGGTGGTGGAGAGAGACCCGGGTCGGGTCATGGAGTATTCGCAAGTGGTCGACGAGCTGATGGATCTTCTCAAGGATATGGAGGTTTATGTGGATCAGTGCGAAAAGGACAAGGTTAAGGGTTACCTTAGATCTTGCAATCGGTTGCTTGCCCGTGTCAGGAAAATGGAAGCTCGGATTCTCAATGCCCTCCAAGAGTTTCACGATGATGATGATGAACCAAGAGGAGGAGACAACTAGCTTCAGCAAGGAGGACCTTCTCACTCTTGTCTTGTCTCTTGTCATTTCATTTGCTTTTTTTTTTGGTGAGAGTTATGCTTTGCTTCTATGAATGAATCTCTGTAGGATGGTAAACAGGTCTCTCTCTCTCTCTCTCT
>M01000045467	AT1G02020 ESTCount=3
AAGTTGAAGATGAGTTTGAGATCAATGAAGGCTTCTTGACTGCTTCTGCTGTCTTGTAGATGATGTCCCAACACAAATGCTCTTTACTCAGGACATTAGGAGTCCCTTTCCACTCCAAACTAGTGAACCCTTCTCTAATAGCAGAGCTTATACCTTTGTAATCTATGTTAATAAAATCACTACCTCCCTTGGGGAAAACGAGCAGCAAGCAATCAGGATGCTCAGATTCAATTTCTGGGAACTCAGGGAGGCCCATTAGCACGTTGAGATCATCACTTCCTAATCCATCAAGAAGCTTCAACTCCCACCCCAGCTCTCCAGCTGCAACGGCCAGAGCAGCGATCGCGTGACCCACGTCGTGGTTACAGTACCTAACGCGCGTTCTCCGTACTTCCAAGCCTCACGCCAGAAGATTGAAGAGACACCGATGAGGAAGAGTTCTCAGGGAAGAACTTGGGGAAGAAGGTGGAAGGCACGTGAGCTCTGACCT
>M01000045897	AT1G02020 ESTCount=3
TGCACCCCACGGAAGCTTACCTCATCTCTCCCCCCATCCCTTCGCTCTCCCACCTCCCTTTCGTCGCTCACTACGCTCCAAAGGAGCATTCTTTGGAGGTCAGAGCAAACCTCCCTTCTTCCTTCTTCCCCAACTTCTTCCCTGAGAACTCTTTCCTCATCGGTGTCTCTTCGATCTTCTGGCGTGAGGCTTGGAAGTACGGAGAACGCGCGTTTCGGTACTGTAACCACGACGTGGGTCACGCCATCGCTGCTCTGGCCGTTGCAGCTGGAGAGCTGGGGGTGGGAGTTGAAGCTTCTTGATGGGTTAGGAAGTGATGATCTCAACGTGCTAATGAACCTCCCTGAAGTTCCGGAGATTGAATCTGAGCATCCTGATTGCTTGCTGCTTGTTTTCCCCAAGGGAGGAGGTAGAGATGTTGTTATTAACATAGACTACAAAGGAATAGCCTCTGCTATTAGAGAAGGGTTCAATACTCTGGAGTGGAAAGGGACTCCTAATGTCCTGAGTAAAGAGCATTTGTGTTGGGACATTATCTATAAGACAGCTGAAGCAGTCAAGAAGCCTTCATTGATCTCAAACTCATCTTCAACTTCAATAGATGCTTCTTCCTTTAAGGGGAATGGTGTGGTTAGCAGGAGTTCGTATAAGGAGTTAACAGTGAGTCAAGTCGTGAGGATGAGGAGAAGTGCGGTTGATATGGACGGTGTTACTTTTATAGACAAGTCTGCGTTTTACCAGATGTTGATGCATTGTCTTCCTTCTGGCTCTTCCACCAAGGGAGAGCAGCTTGCGCTGCCCTTTCGTGCTCTTTCTTGGGATTTCGCTGAGGTTCATCTTGCGCTGTTTGTGCATAGAGTTTCGGGTTTGCCCAAGGGTTTTGTATTTTCTAGTGAGAAACGAGGATCATCTCGGTGAT
>M01000045410	AT1G02060 ESTCount=3
ACGCTTCAGAATGTCTCTTAACCTTACACAGTCCTTCTAGGACTCTGTTGCATCTGCTGATATCTATCATCTGATTATTCTCCAGACAAAACAGCACAAGCCTGTGAGCGGAATCAACTAGTTTCCTATTCTCGCATAAGAAATCAATCAACTCCTCCATCTTAACCACATAACCGTTCTCATAAACCAACCTAACAACCAAAAACGCCTTATCCTTCTGACCACTGCTAAACAGCAACCTGACAACATCCGTCGAAAGATCAATGCTCTGTCTTATTCCTTTCTCCAACATTATCCTTACCAAGTCAAAACACTCGTTAGCAAAACCTCCTTTAACAAGCTCCCCAAGTACACAATGGAAAGTGGCTGCAACGGGAAGATAAGAGCTCCTCAACATTCTTTCCAAGACATCATGAGCGAGAAGAGCTTCACCAGTCTTCAACAGCCCATCAATAAGTAACTCATAGATTTCAAAATCAGGCACAAACTCCCTCCTCAGCATCAGAACCAACAGCTCGTAACCACCTTTGAAACCACCTTCTCTGCAGTGTCCCATGAT
>M01000004425	AT1G02060 ESTCount=5
AAGCTTGTCCTGTTTTGTCTGGAGAATAATCAGATGGTAGATATCAGTAGATGCAACAGAGTCATAGAAGGACTGTGTAAGCGTAAGAGACACTCTGAAGCGTTTGGTTTGTTTAATGAATTGGTGGAAGTAGGAAAACACCAGGAGCTTAGCTGCCATGTGGTTTTGAGAAACGCCTTAGAGGCTGCTGGAAAGTTGGAAGAAGTTCGGTTTGTGTCAAAGAGGATGGCTGTGTCAGATGATTGCTATGGACTAAAGCAAGGGATATCATCTTAAATCTTCTTGACCCGGAGGGATATTGGCAGGCCCGTTTGTGTTCGGTTCAAGTCCCACATGAGTCTCTTTGTTTCATGGTCATCCCCTGAATCAATGAAAGGGAATCTAGGGCCGGACAAGGCCGTGTCAGAGTATTCTTCAACAGCAGCAGAAATGATTCAAGGAAAAGACATGAACACACAAGGATCTGACTCCATCACTACTGTAAAGTCCATAAGCAGATACATCTTCAGCTTCTCATTGTTTTCAATGTAAAGCAGAACCCTTTGATGATTTATTTATGTCATATATTCAAAGATGTATGCTCTGTTATCAAAGATTCACATGATATGGCTTATAA
>M01000016377	AT1G02080 ESTCount=3
TACGGAATTCTCTCCAGGGGATGAATATTAAAAAATGAAGCTCTTGAACAAATTGTGCAACTTGTCACCAATGACAACCTTGATTTGGGTTGTGCTGCCATTGAACAAGGACGGACTAACAAGAAGAAAGGACAAATAACAAACTATTGATGCGGACATTGACCAGCAATTGTCGTTACGGAAAAAGCATAGAGATGGTGCCGGATCCTCCCTTTTTGATCCGAACATGCTATCGCAGAATTCTGTTAGTTTTATACCAGAGTCCCTCCGTCCAAAACCGGGACATCTATCCCTGTCTCAACAGCGAGTTTATGAGGACTTTGTTCAGCTTCCTTGGCAAAAGCAGACAACTCAAACTTCTCACGGTTTATCTGCCGCTTCAAGCTCATCTGGCGATGTTGGGCTTAGTAGTAGTTATGGTCCAGCATCAGGTAAAAGTGCTTCGGACTTTTTGTCTAGTGCTCGAAACGCTCGGATGGATAACGTCTCCCAGCCATTGGATATCTCTGTGGAGGGTTTTGAATCTCCTCCAGTTTCACTTTTAAGCTCACAAGTTGATCCAGCTGTTGACACGGCCGGTCTTCAGTTCTCTT
>M01000000565	AT1G02080 ESTCount=27
TGTTAGCTATAGTAGATATTATTGATTATGAAAGATATTTTGTCCTGGACATCTGAAGGTGGAGCCTCTATTGCGTTTCCCTTCTCTCTGCTGCTGCAACCAGGGTTTCTATGTTCAAAGCAGAGCCAAACCTCGTTGATGTGGCTCCACGAGCTGGACGAACAAAACCAGCTGAGGTCAGTGAAGAAGTCGAAATGCCAGGATTCTTAGGAATGACAGAAACATCAGCAGAAGTGCTAGATGACGAGGGCAGAAGTGGCTTTGTTTCGATAGATGGCACACTTGGCACTTTGCTGTGGTCATCAATATGCACTTCATTTTTCTGTTGAGGCTGTACAGGAGAAGGAAGTTGGAGTGGAGACTGACCAATTCCAGAAACATTAAACTCGCCATTTCCAGGGAGAGACTGTGAAGGACCAGGGTGCGAAAACGAAGCATCTGATTCCAAATTACCAGATGATATCCTTGAAAGTGCTTGTTCAATAACAGTGACTAACTCGGGATGAGTGCTACGCAGATGAGATATTTGCAAAATATGGTTGCAGTACTGAGGCAATTCAACCAGACGATTCACAAACTGTTCCAGAGCTTTGCTTCCAAAGAGAAACATTTTTGAATCTGCAGGTTTACGCAAAGAATCCAAGACTAGACGCAGTGCCATACCCAATGTGATTGAGCTTATAAGCTGGTGCTTGATAACAGAACCAAAGAGAATGGAAGCTATTTTCAGCTGCCTCTCGGGATACTTGGGGAAAAAACGATATTCCTCAAATAGATTAGCAATCATGCATTCAAAAATTGATTTTTCCCTCTGAACCAAAGAGTCCTTGTATAAGGAAAGCATTTGAACCATAGCATCAACACTCAGCTGACCAGAAAACATTTGATGAAAATAAGCGTTTGCTTCTGCCTCAACATCTTCTCCATATGCATTGGACGCTGATGAATCTTTAGCTTCGCCATTCTGCAGTTTCGAATTACAATCCAAGATTGCTGCATTTACTTTTTCTATATCTTCTACCAGTTGAGATGAAGTAATCACATTATCATGAGCTTTCAAAATTTCCAAAAGCAAAGCTGTTGCATCCAAATGAAGATCTGATAAAGGATCAGACGGATGGAAATGTTTGGAAGTAAAATCCTCCGATTGGTTAAAATGCACATTCTTGACAAATTTGAGACACTCCACAGCAAAGGTGTCCTTATACACATATAGACAGTTTGGCAGCCAGTTCTCAATGTCCAAAAAATCCTCTCAGTGAGGCAAGGGCTGCCAATCTGATGCTGAATGAGACTGGAACTGATTCTAAAACGACAGAGAGAATCTTGAGCTCATGGCAGATTTCAATTATTCTGAGTATGCTGTCTACTTTAAGATTTTGGGCATTTAAAATCCCCCACAGAACGAGCTCAGCGTTTTGATGCCAGAGATGAAGGATAAAACCACTATCCTGGGAATTCGTTATTATCAGTGGGAAAACAACAGAAAGCACCTCTCGCTGGATGAGATTATAGGCAGTTTTGATGTGTGCCATTCCAAGAAGCAGGGTTTTAGGACAATGTGTGAGTGGATAATGGAGCAGCGAACTAACTAAAACAGTATGACCTCTCTCGGCCAGCTGGCATAACACATCTAAGAGATCGAGAGATAGCCAAGCTTGATTGGAAAGTCCTAATTGTTGCTCATGGCTGTGAATGTTATTATCAACATATACCAGCTTCTTTGGAGAATGCGTAAAGGTGAACACTTCTGGTGGGGCGGCTATTGCATGCTTAAGAAAGGATAATTGACCTTCCATATTTTTCCAGACAGAAGCGCATACAGCATCCAGAGGAAATGGGTCCTTGCAAGCAGTTTTATATAGCCGCATGAAAAACGAGAAAGACTCCATATTAGGGATGTCAAATCCACTATGGTCGAGATTCTCGATTACTTTCCTCCAGCTTGTGGCAGGAGCAAGCTGGATGATTGTTTCGATTAAGATGTCAGCATTCCACGACCTTGGCGTGGAGTCAGTTGGAAGGCAGCATCCAAGGGCCAGAGCGAATGTTGGAAGGTGGTGTGATTATCTTCACGATCAGGACATGCACGAGCGACATTTGCAAGAATTCTGGCGATAGCACG
>M01000027957	AT1G02080 ESTCount=11
AACTCGCTTGTGCTATACACTGGAATTCAGGCTATTCAGCAGCTACAGGCGGGTGAGACACAGGCTCAAAATGTGGTGGCCTTGCACATGTTCAAGTATTTAAGTATGGAACTTGATACGGAAGGGCGGTACCTGTTCCTTAATGCAATCGCCAATCAGCTTCGATATCCCAACAACCACACCCATTACTTCTCCTTCATCATGCTCTATCTCTTCTTCGAGTCTGACCAGGAGATCGTACAGGAGCAGATAACAAGAGTGTTGCTGGAAAGGCTAATTGTGAACAGGCCGCATCCATGGGGACTCCTGATAACATTCATAGAGCTGATAAAGAATCCAAGATATGGCTTCTGGAAACAAGCCTTCATCAGGTGTGCGCCTGAGATTGAGAAACTCTTTGAATCTGTCGCCAGATCCTGTGGTGGTCTCAAGCCCCCTGACGAGGGAATGGTCTCCGGTTGGGTCTCGGACAACTCTCATTAGCTTTTCTGCCACCATTTGGTTGTATTATGGAGAGAAATTTCAGGATTAAGAATCTTAATTTTATTTATTTTAGAGATGTTATATTCGTATAAAATGTTATCTCTTAATTTTTTTTTTAATTGAAATTGAGCTATAAGGAATCG
>M01000026197	AT1G02080 ESTCount=25
TGATAATCGCAGAGGAACTCCGGAAAGTCATGAAGCAGCACCAGCAACACTCTCAGTGTCCCTTTGTATAGGAAATTAACTGGTCCTCCGAGTTCAGCATTCCTACAAAAATGGCTCAAGAAACTGGAGCAAGTCTACCAGCAGGCGTTGAACATATGGCCAACCTTTCTGGCCATTTACTGTAAGTAGCTTGGGCATAAAGCTTCTGTGGCTGACCAGTTCTAGCCATGCAAAGCTGAAGGCGGGAATCTTAAGAGGCTGCAACGCGTGGAATGCATTGGCAAAAGCTGATAGAACCTGAAAGTTTGCACCATCAGTCCCGGGATCCAAGGAACATAAGTCCAGCAGCCAATTGATGAATAACCTAAAATAAGGTCTTGGATTGAGTGATGTCTTTTTATCTTCTGCATCTTTTTGAATAGATCTCACAGTAACAGCCATGATCTCCGACAGAAGAAATAACTTGCTGCTCGACTCCTGTTCCGGGAGATACTTCAAGATCGAGAAAACAAGTTTGGCATAAATATCAATGATAAGGAATGATGGACTCTGAGCTTGCTGAGGAGATTGCACAGCACCAGAACTAATTTCTTCAGAAGATATACAATGAGCAACAGAAAGTTCCAGAAGAATTCGGAAAAAACTCTCTGTTGTATTATCTCCCTTAAGTAGTCCAGTTTCATGTAAATGCAACACGTATTGTGAGCAAGCGGTTTCATTTGCACCAGAAACTTCGCAGATCTGATACCAGCTTTCAAAAAGTGTGGACACCCGACTCCGGAAACCCGCAGACTCTGATTCCACAAATTCCAAGTTGGTGTTCTCTTCTGTGTTAGCGGTGGTATTGCACACAACCTTTTTTATCCTTTGATTGCTTATCATTGTTCTCAATTCCGATTGCGCTATTAGAGTGATCACTTGTGTTAGTAACTGGATTTCGTATGATGTCAATTAGTTGTTGCAATGACTCGGGAGATCCATATTTTGAGGAAAGCTTTGCCAGTGCATCAACAAGACTGTGTAGCTCTGAAATGACACTTGACCCCTCAGTGACCAAGGATTGGAGTAGAGAAATAGAAAAGTCAGTGGCGCTTTTGTTTCTCCCTCCATCAAGATACTTCGCCATGTGGACATTGTACTCCGCTAGGTTAAGTAACTCGCGTTGGATAAGACCGATAGTAATGTCTTTGTTAAGCTTCCGCTCCTCCTCTGAATATATCACCCAACTAGTGAGCTCTTTAACAACACGCTTGCAAACATCTCGAACAGCCACAAGAATTGCTAGGTTAGCACTGACGTGAAGGTTACTTGATGCATTGTCATAAAGAGCCTTGAAAGCTTTTTGGGCGACAGCCAAGGCAGCTTCGTCTCTGCTTATACATCTGAGGATGATTTCAGGAACTTCAGAAACTACAGCCTGAATTTCATCATCTCCTGCAATATTAGCCACTAAGTCCTCCATCTTCTGTGTAACAATATGATACTTTTCTAGTGCATCTCTCGTGGACAGAGAAGGCTGTATAATATTATTTCCACCAAGACGCTCCATGGTAGCAGCTGAAGTCAAAGTCTGCAATGATGCTCCAGTTTCTTTCACAGCGGTGTCAGAGGATTCAACCAGGCTCAATTCAGAGGTCGAAAGGGATTTAGAGAACTGAAGACCGGCTGTGTCAACAGCTGGATCAACTTGTGAGCTT
>M01000023160	AT1G02080 ESTCount=8
GGGAAAAACGATACTCCTCGAACAGATTAGCAATCATGCATTCAAAAATTGATTTTTCCCTTTGAACCAAAGAGTCCTTGTATCGAGATAGCATTTGAACCATTGCATCAACACTCAACTGACCGGAAAACATTTGATGGAAATAAGCGTTGGCTTCCTCCTCAACATCTTCTCCGTATGGACTGGGAACTGAGGAATCTTTAGCCTCCCCATTCTGCAGTTTCGAATTACAATCCAAGATTGCTGAATTGACCTTTTCTATCTCTTCGACTAGTTGAGATGAAGTAATCACATTATCATGAGCTTTCAAAAACTTTCAAAAGCAAAGTCGTTGCATCCAAATGACGATCTGATAAAGGATCCGAAGGATGAAAATGCTTGGAAGTAAAATCCTCTGATTCGCTAAAATGCACATTATTGACAAATTTGAGACACTCCGCAGCAAAGAGGTCCTTATACACATACAGACAGTTTGGCAACCAGTTCTCAATGTCCAAAAAGCCTCTCAGTGAGGCAAGGACTGCCAATCTGATGCTGAATGAGACTGGAACTGATTCTAAAACAACAGAGAAAATCTTAAGCTCATGGAAGATTTCAATTATTCTGAGTATGCCGTCTGATTTAAGATTTTGGGCATTTAAAATCCCCCACAGAACGAGCTCAGCATTCTGATGCCAGAGCTTGAGAATGAAACCACTATCCTGGGAATTCGTTATTAGCACTGGAAGAATAGCAGATACCACCTCTCGCTGGATGAGATTATAGGCGGTTTTGACGTGAGTCATTCCAAGAAGCAATGTTTTAGGACAATGTGTGAGTGGATACTGGAGCATCGAACTAACTAAAACAGTATGACCTCTCTCGGCCAGTTGGCAGAGTACATCTAAGAGATCAAGAGAGAGCCATGCTTGATTGGAAACTCCTAATTGTTGATCATGGCTGTGCATGATATTATCAATATATG
>M01000020982	AT1G02080 ESTCount=3
TCAATCTCGTTGTCACTGAAAACATAAGATTGGTGATCTTGAGGAGAAAGGAAAGGCGTAAGAGCAAAAGAGAAGTCATCTCGAGGTTGAGCAGAAGAGAGGATACGGAGGAAGGAATCCAAATGGCTGGAGAGGTCCTCAGATTGCTGGAGAAACAAGACAACATTCTGAATTTGCTCAGTTGACTCGAGCTGGCCAGGAGTGGCACACAGTTGCTCGATCTCGGCCAATAATAAGTTTCGTCCACTTGACTTTGCATCGGATCTTTCAGAATCGGCCAGGACCAGAGCAACGCTAACTTTCTCAGGGATTGAAAGCCCAACGCATTGGTCAATCATCCACAAAATCGTCAGTGACCTCAACATCTTGGAGTGCGTGAGAAATCAGGGTTTGGAGATTATTAGAGTTGTTCAAAACGCGTTTGAAGACCAAGGATACAAGTTCTCAAGCTGCAACGCATT
>M01000017712	AT1G02080 ESTCount=5
AAGGTATAATCCTTCAGCACAAGTTCTTTTGTTGTTTGGCAAGCAATACATACACTTCGCTGAACAATACCAGACACAATCTCCTTGATAGCTCTGTCCATGGCAAGTGGTACCACTCTATGAAATGGGAAGTGCAGAGCAAATCCGCTTAATTTCTGATTAATAACAACATGATTTCCAATATTGGGAAGTGCTGCTGACAGCTGGCTAATAGAAAACAATGGGGATGGAGTTGACGGGAACAGTCCTTGAGGTGATGGAAGCTGATCAGACAAGCCTAAATGGGAAACTTTTTCGTCTTCCATCAAAGTATTAGTATATACACGTTGAGGGGCTACATACTGTGATAATAACTTCGAGGAATCGTCTGTATTAGGTGAATCTGCAACATCCAGAGGCAGGTCTATTTGCTTAAGAGGAGAAATTGTTTTCGGCTCTTGGATTATCTGTGGTTGAGATATATGTGTTACTCCAAGATCTTTGTTGCTAAAATCAGGATTCCCATCTATTTCTCTCTTCCGGTCCTTTAGAAGGGAAGTCGGCGCTACTTCCTTCAAATCAACACCAAGGTTCTTGAATAAAACCTCTATGTCAAACTTCAGATTCATTTTAAGGTTCGGCATCGAATAAATCTCAGCAAGCAACCCGAGTATAGCCATTGTCCAAGGATTGGGAGGCTGATACGCAATACTCATTTGGCATGGCTCCAGAACCTTCGAAGTAAATGGAATGACTGCAATCATCAACCCTTTTTCATACGCCTCCACAATCAAGGATTTTGGATCAATTTCTCGCGCCCTTAAAACATAATTCCTTCCAATCGTTAACTTTCCAAGCCAGCTGCCTAAATTTTTAAGCAGAGATTCGCTACTTACAGAAACTTGACTTTATGAGCTCTGAACCCAACAGAAACCTTGCAATTTTCGTATGTATTTTGGAGTATCTCCTTAAACAACAGCTTGGAATCAACTTTGTCCAAGAACTTCAAGTACAAATCGTG
>M01000000676	AT1G02080 ESTCount=71
GAATGTAGAACTGAACTTTCTGGTCATCCGACTTCAACATGTTTACATTTTCAAAACGAAAAAGTTATCGGTGATATTTTGACATAAATTAATAAACTAAATAAAATGCATATAATCTATTGTTACAACATAATCCCAAATGGAATGAATGATGCATATACATATTCATAATACGAAATTGAAAAAGCTAATGAGAGTTTTCCGAGACCCACCCGGCGGAGACAATTCCCTCGTCAAGGGGCTTGAGACAACCACATGATCTGGCCACCGATTCAAAGAGTTTCTCAATCTCAGGAGCACACCTGATGAAGCCATGTTTCCAGAAGCCATACCTTGGATTCTTTATGAGCTCTATGAACGTTATCAGGAGTCCCCATGGATGCGGCCTGTTCACAATTAGCCTTTCCAGCAACACTCTTGTTATCTGCTCCTGTATGACCACCTGGTCAGACTCCAAGAAGAGATAGAGCATGATGAAGGAGAAGTAATGAGTGTGGTTGTTTGGATATCGAAGCTGATTGGCGATTGCATTTAGGAACAGATACCGCCCTTCTGTGTCAAGCTCCACACTTAAATACTTGAACATATGCAAGGCCACCACATTTTGAGCCCCTGTCTCACCCGCCTGTTGTAGCTGCTGAATAGCCTGCATTCCAGTATATAACACAAGCGAGTTGATCAATGGTACATTGTAACGAGTTCCAGCTGAACTAGCCTCGCTGGACGAGACAAGTAGCTTCAGCTTCAACTCACTTAGGAAAGTTGTATCATGTTGCCTCGAAGTGAGATACTCTTCCACGTCATTCTTCATTTGATTTGCTTTTAGCGCAGCATCAACCTCAGATAGAATACACGGAGCTTCTACTATCTCAGGCAGCAAATCAATCTTTAAATTTGGGGTAGATGGGTCTGGAAGCCTCATGTTCCGTGGAAAAGAACTTAGTATAATATTTCGCATTTGTACGCAACTTGAAGGAATCACATCACAGAAAGTAAAATGATAATCGCAGAGGAACTCCGGGAAGTCATGAAGCAGCACCAGCAACACTCTCAGCGTCCCCTTATATAGGATATGAACCGGTCCTCCGAGTTCCGCATTTCTCAAAAATGGCTCAAGAAACTGGAGTAAGTCTACCAGCAGGCGTTGAACATATGGCCAGCCCTTCTGTCCATTTACTGTAAGTAGCTTGGGCAAGAAGCTTCTGTGGCTGACCAGCTCTAGCCATGCAAAGCTGAAAGCGGGAATCTTCAAAGGCTGCAATGCGTGGAATGCATTAGCAAAAGCTGTTAGAACCTGAAAGTTTGCACCATCAGTCCCAGGATCCAGGGAACATAAGTCCAGCAGCCAGTTGATGAACAATCTAAAATATGGTCTTGGACTGAGTGATGCCTTTTTATCTTCTGCGTCCTTTGGAATAGATCTCACAGTGACAGCCATGATCTCCGACAGAAGAAAAAACTTGCTGCTAGACTCTTGTTCAGGGAAATACTTCAAGATCGAAAAAACAAGCTTTGCAAAAATATCGATGATGAGGAATGATGGACTCTGAGCTTGCTGAGGAGATTGCGCAGCACCAGAGCTAATTTCTTCAGAAGATATACAATGAGCAACAGACAGTTCCAGAAGAATTTTGAAAAAACTCTCTGTTGTATCGTCTCCCTTAAGTAGTCCAGTCTGATACAAATGCAAGACATATTCTGAACAAGCGGTTTCATTTGCACCCGAAACTTCGCAGAGTTGATACCAGTTTTCAAAAAGCGTGGACACCCGTTTCCGGAAATCCGTAGAACCTGATTCCACATATTCAAAGCTGGTATTATCTTCTGTGTTAGCGATGGTATTGCATACAACCTTTTCATCCTTTGATTGCATATCATTGATCTCGTTTTCAGTTGCACTATCACTGAGACCACTTGTGTTAGTAACCGGATTTCGTATGATGTCAATGAGTTGTTGCAACGAGACAGGAGATCCAGATTTTGCCGCAAGCTTGGCCAGTGCATCAACAAGGCTATGTAGCTCTGAAATGACACTCGACTTCTCAGTGACCAGGCATTGGAGTAGAGAAATAGAAAAGTCAGTGGCGCTCTTGTTTCTCCCTCCATCAAGATGCTTCGCCATGTGGACATTGTACTCCGCTAGGTTAAGCAACTCGCGTTGGATAAGACCAATAGTAATATCTTTGTTGAGCTTCCGTTCCTCGTCTGAATAAATCACCCAACTAGTGAGCTCTTTAACAACACGCTTGCAAACATCACGAATAGCCACAAGAATTGCTAGGTTAGCACTGATGTGAAGGTTACTTGATGCATTCTCATAAAGAGCCTTGAAAGCTTTTTGAGCAACAGCTAAAGCTGCTTCATCTCTGCTTATACATCTGAGGATGATTTCAGGAACCTCAGAAACTACAGCCTGAATTTCATCATCTCCTGCATTATTAGCCACTAAGTTCTCCATCTCCTGAGTAACAATATGATACTTGTCCAATGCATCAACACTCAACTGACCGGAAAACATTTGATGGAAATAAGCGTTGGCTTCCTCCTCAACATCTTCTCCGTATGGACTGGGAACTGAGGAATCTTTAAGCCTCCCATTCTGCAGTTTCG
>M01000019574	AT1G02080 ESTCount=4
CAGGGATAGTACTGTTGAGGCAAAATCTCAGCGAACTCTTTCCCCTTGGATTCAATATTGGCTGTAGAGATATTATTGATTATGAAAGAAATTTTGTCCTGAACATCTGAAGGTGGAGTCTCTATTGCGTTTTCCCTTCTCTCTGCTGCTGCAACCAGGGTCTCTATGTTCAAAGCAGACCCAAACCTCGTCGAAGTGGCTCTACGAGCGGGACGAACAAACCAGCTGAAGTTAATGAAGAAGTCGAAATACCAGGATTCTTAGGAATGACAGAAACATCAGCGGAAGTAGTAGATGAAGAGGGCAGAAGTGTCTTTGCTTCGATAAATGGCACACTTGGCACTCTGCTGTTGCCATTAATGTGCACTTCATTTTTCTGTTGAGACTGTACAGGTAAAGGAAGTTGGAGAGCAGACTGGCCAATTCCAGAACCACTAAACTCGCCATTTCCAGGGAAAGACTGTGAAGGACCAGGGTTCGAAACTGCCTCTGATTCTAAATTACCAGATGATATCCTTGAAAGTGCTTGTTCAATAACAGTGACTAACTCGGGGTGAGTGCTACGCAGATGAGATATTTGCAAAATATGGTTACAGTACTGAGGCAATTCAACCAGACGATTCACGAACTGTTCCAGAGCTTTGCTTCCAAACAGAAACATTTTTGAATCTGCAGGTTTACGCAAAGAATCCAAGACTAAACGCAGTGCCATCCCAAGTGTGAGAGAACTTATAAGCTGGTGCTTGATAACAGAGCCAAAAAAGGATGGAGGCTATTTTTAGCTGCCTCTCGGGATACTTGGGGAAAAAAACGATAATTCCTCGAACAGATTAGCAATCATGCAATCAAAAAATTGAATTTTTCCCTTTGAACCGAGGAGTCCTTGTATCGCGAAA
>M01000012861	AT1G02080 ESTCount=5
TTGATAACAGAACCAAAAAGGATGGAGGCTATTTTTAGCTGCCTCTCGGGATACTTGGGGAAAAAACGATATTCCTCGAACAGATTAGCAATCATGCAATCAAAAATTGATTTTTCCCTTTGAACCGAGGAGTCCTTGTATCGCGAAAGCATTTGAACCATTGCATCAACACTCAACTGACCCGAAAACATTTGATGGAAATAAGCGTTCGCTTCTGCCTCAATATCGTCTCCATATGCATTCGAAGCTGATGAAACTTTAGCCTCACCATTCTGCAGTTTAGAATTACAATCCAAGATTGCTGCATTGACCTTTTCTATCTCATCGACCAGTTGAGATGAAGTTATCACATTGTCATGAGCTTTCAAAACTTTCAAAAGCGAAGTCGTTGCATCCAAATGAACATCTGATAACGGATCAGAAGGATGGAAATGTTGGGAAGTAAAATCCTCTGATTCGCTAAAATGCACATTTTTGTACAAACTTGAGACATTCCTCCGCAAAGAGGTCTTTATACACACATAGAACGTTTGGCAACCAGTTCTCGATGTCCAAATAGCCTCTCAGTGAGGCAAGGACTGCCAATCTGATGCTGAATGAGATTGGAACCGATTTCTAAAAACAACAGAAAGAACCTTNAGTTCATGGCAGATATCAATT
>M01000033163	AT1G02080 ESTCount=4
CAGTCTCAGTTAAGAGTAATTTGTTAGTGTATATATATGGACATCCCATAGCTTTAAAGGATTATACAAGCATGATTTACATTCCGTCTTCTTTATGATCTTCATTTTGTACATCAATTAGAAGAAGACTACTCTATTCTACGACTTTACATGATATTATCTGATGCCACATTTACACATATAGCTAAGTGTTCACCCCCGCTTCAGAACTGGCAACTGATTCAAATACTTCCTCAATTCCTGGTGCACACCTTATGAACCCTTGTTCCCTAAACCCATATCTAGGATTCTTGGTGAGCTCCGTGACCGTGAAGACGAGCCCCCATGGATGTGGCCCCTTCACGGTTAGGCGCTCCAACAACACTCTTGTTACCTGCTCCTTGATGATTTCCTGGTCCGACTCAAAAAACAGATAGAGCATGATGTAGGAGAAGTAA
>M01000010732	AT1G02080 ESTCount=9
GTCTCCGACTCAGTCTTTCATAATCAATAATATCTCTACAGCCAATATTGAATCCAAGGGGAAAGAGTTCGCTGAGATTTTGCCTCAACAGTACTATCCCTGGTTCGCTCAGTATATGGTTATGAAAAGAGCGAGCATTGAGCCCAATTTTCACGATTTGTACTTGAAGTTCTTGGACAAAGTTGATTCCAAGCTGTTGTTTAAGGAGATACTCCAAAATACATACGAAAATTGCAAGGTTCTGTTGGGTTCAGAGCTCATAAAGTCAAGTTCTGAAGAGCGATCTCTGCTTAAAAATTTAGGCAGCTGGCTTGGAAAGTTAACGATTGGAAGGAATTATGTTTTAAGGGCGCGAGAAATTGATCCAAAATCCTTGATTGTAGAGGCGTATGAAAAAGGGTTGATGATAGCAGTCATTCCATTCACTTCGAAGGTTCTGGAGCCATGCCAAAACAGTATTGCGTATCAGCCTCCCAATCCTTGGACAATGGCTATACTCGGGTTGCTTGCTGAGATCTATTCGATGCCAAACCTAAAAATGAATCTGAAGTTTGACATAGAGGTTCTGTTCAAGAACCTTGGTGTTGATTTGAAAGAAGTAGTGCCAACTTCCCTTCTAAAGGATCGGAAGAGAGAAATAGACGGGAATCCTGATTTTAGTAACAAAGATCTTGGAGTAGCACATATATCTCAGTCCCAGATGATCTCGGA
>M01000002004	AT1G02080 ESTCount=4
TTAAACTCATCGATCATCTGTGGTCGGGATCCCTGGGCCATACCAACATCTTTGTTCCTAAAATCAGGATTTCCATCTATTTCTCTGTTCCGGTTCTTCAGAAGGGAAGTTTGGTTTTTACACTTTTGATATTAACCCCAATGTTCTTAGAAAAAAATCTCTATCTCAAACTTCAGGTTCAATTTTAAGGTTTGGCATTGAATAAATCTCTGACAGCAACCCGAGTATAGGCATAGTCCATGGATTCCGGGAGGTTGATATGCAATACTGCTTTGGCATGATTCCAAAACCTTTGCAGTGAACGGAAGGATAGCAATAAGCAGCCCTTTTTCATATGCATCAATTATCAGTGATTTTGGATCTATTTCACACGCCCTTAAAAACGCGATTCCTTCCAATGGTCACCTTCCCAAGCCAGCTGCCTAAGTTTTTAAGCAAGGACCGCTCTTCTGAATCTGACTTTATGAGCGCTGAACCTAACAGAACCTTGCAGTTCTCATAGGAAGCTTGGACTATCTCCTTGTATAATTGCTGGGAATTAACTTGGCCCAAGAACTTCAAGTACAAGTCATGAAACTGTTGCTCGGTACTCACTCTTTTTATGACCATATACTGGGCAAACCAAGGGTAGTACTGAATAGACAAAATTTCAGAGAATTCTTTCCCTTTGGATTCAACGTTTGCTGCTGAGACATTATTCATTATGAAATAGATTTTGTCCTGAACTTCTGAAGGTGGCGCCTCTATTGGATTATCCTTTCTCTCCGCTGCAGCAACAAAAGTTCCTATGTTCAAAACTGCTTCATGGACCTTTTCTAATTCTTCAAACAGTTGACGTGATGTAATTACGTTAGTATGCGGTTTCAAAGCAT
>M01000015970	AT1G02080 ESTCount=18
AAAGCTTTTTGAGCAACAGCTAACGCTGCTTCATCTCTGCTTATACATCTGAGGATGATTTCAGGAACCTCAGAAACTACAGCCTGAATTTCATCATCTCCTGCATTATTAGCCACTAAGTTCTCCATCTTCTGAGTAACAATATGATACTTGTCCAACGCATCTCTCGTGGACAGAGAAGGCTGTGGGGTATTATTTCCAATAAGACGCTCCATGGTAGCAGCTGGAGTCAACGTTTGCAATGATGTTCCAGTTTCTTTCATAGCGGCCTCGGAAGACTCAACCAGGCTCAATTCAGATGTCGAAAGGGATTTAGAGAATTGAAGACCGGCTGCTGGATCAACTTGTGAGCTTAAAAGTGAAATTGGAGAGGATTGAAAACCCTCCATAGAAGTATCTGATGCCCGGTAGGCCATATCCGTCCGATCATTTCCAGCACTAGACTCGAAGTCCGAAGCATTTTTTCCTGATACTGGACCATAACCATTACCAAGCCCAACATCGCCGGATGAGCTTGAAGCAACGGATAAACCGTGTGAAGTTTGGGCTGACTGCTTTTGCCAAGAAAGTTGAACAAAGTCCTCATAAACGCGCTGTTGAGAAAGGGACAATTGTCCCGGTTTTGGGCTGAGGGACTCAGGTATAAAACTGACAGAATTTTGCGCTAGCATGTTTGGATCAAAAAAGGAGGACCCAACACCATCTCTATGCTTTCTCCGCAACGATAATTGATGGGCAATGTCCGCATCAATATTTTGTATTGCCTTCTCTGTAGCCGCCTGCTCAATGGCAGCACAACCCAAATCAAGGTTGTCATTGGTGACAAGTTGAACAATTTGTTCAAGAGCTTCATTATTAATATTCGGACCCTGTAGCGAATTACGTAGATGACCCGAAATTGAAGTGCGCAGGGGTTCCTTGCACGTCACATGAGCCAAACTCCCAGCTAAACTAGCAACCATCAAGTGAGCTGCATTATATATACGTGTCTCATCTGGTTCCGAGGCATAATCCTTGAGCACAAGCTCTTTTGTTGTCTGGCAAGCAATACAAACACTTCGCTGAACAACACCAGACACAATCTCCTTGATGGCTCTGTCCATGGCAAGTGGTACCACTCTCTGAAATGGAAAGTGCTTACTAAATCCGCTTAATTTCTGATTGATAACAACAAGATTTCCAATGTTCGGAAGTGCTGCTGACAGCTGGCTAACAGAAAAGGGAGGAGTCGACTGGAACGGTCCTTGTGGGGACGAGAGCTGATCAGACAAGCCTAGAGTTACAACTTTTTCGTCTTCCACCGAAGTATTAGTATAAGCACGTTGAGGGGCTACATACTGTGACAATAACTGCGAGGGAGCGTCTGTATTAGATGAATTTGCAACATCAAGAAGTAGATCTATTTGCTTAAGAAGAGAAATTGTTTTAGGCTCCGAGATCATCTGGGACTGAGATATATGTGCTACTCCAAGATCTTTGTTACTAAAATCAGGATTCCCATCTATTTCTCTCTTCCGATCCTTTAGAAGGGAAGTTGGCGCTACTTCTTTCAAATCAACACCAAGGTTCTTGAATAGAACCTCTATGTCAAACTTCAGATTCATTTT
>M01000042559	AT1G02080 ESTCount=4
TCAATAATATCTCTAATAGCTAACATTGAATCTAAAAGGGAAAGAGTTCGCTGAGATTTTATCTCAACAATACTATCCTTGGTTCGCACAGTATATGGTTATGAAAAGAGCGAGCATCGAGCCCAATTTTCACGATTTGTACTTGAAGTTCTTGGACAAAGTTGATTCCAAGCTGTTGTTTAAGGAGATACTTCAAAATACTTACGAAAATTGCAAGGTAAATACAATCGATTCGTTGTGATGGGTCTGGGGTGTTCATTCTGTTTAGCAAATTTTTTACTTCTTCATTTTCTTTGGTTTTCAGGTTCTCTTGGGTTCAGAGCTCATAAAGTCAAGTTCGGAAGAGCGATCTCTGCTCAAAAATTTAGGCAGTTGGCTTGGAAAGTTGACCATTGGAAGGAATTATGTTTTAAGGGCGCGAGAAATAGATCCAAAATCCTTGATTGTGGAGGCTTATGAAAAAGGGTTGATGATAGCAGTAATTCCATTCACTTCAAAGGTTCTTGAACCATGCCAAATGAGTATTGCGTATCAGCCTCCCAATCCTTGGACGATGGCTATACTTGGGTTACTCGCTGAGATCTATTCAATGCCAAACCTAAAATGAATCTGAAGTTTGATATAGAGGTTCTATTCAAGAACCTTGGTGTTGATTTGAAGGAAGTAGCGCCAAC
>M01000028395	AT1G02080 ESTCount=91
GATTTCACGGAGAGTTTTTTTGATCCGGTCTGCTTCGTTAGATAGATAATGTGAATTGCACAGTGTTACTACAGTTGACTTTCCACATTTGCAAATTAAGCAGTTTTTCTTATACAGGGAGTGCAATTTCTCTTCAAATAAACTTAGAAAATGTAAAACTTTAAATACTGAAATACCGACTATGTCGTATGGTAATGGATACCAAATCAGGCACATATTACAAATTGAAAGGAGAAGAAAAGACAAGCTAGTGATTGTTGTCGGCCCAACCGGAGACCATTCCCTCGTCAACTACTGGCTTGAGACTACCACAGGATCTAGCGACCGATTCAAAGAGCTTCTCAATTTCAGGAGCACACCTGATGAAGGCATGTTGCCAGAAGCCATATCTTGGATTCTTGATGAGCTCGATGAACGTTATTAGGAGTCCCCAAGGATGCGGCCGGTTCACAATTAGCCTTTCCAACAACACTCTTGTTATCTGCTCCTGTATGATGATCTCCTGGTTAGACTCGAAGAAGATATAGAGCATGATGAAGGAGAAATAATGAGTGTGGTTGTTGGGATATCGAAGCTGATTGGCGATCGCGTTGAGGAACAAGTAGCGCCCTTCCGTATCTAGTTCCATACTTAAATACTTGAACATGTGCAAGGCCACCACATTTTGAGCCTGAGTCTCACCCGCTTGTAGCTGCTGAATAGCCTGCATTCCAGTATATAGCACAAGCGAGTTGATCAATGGTACATTGTAACGGGTTCCAGCTGAGCTGGCCTCGTTGGACGAGAGAAGCAGCTTCTGCTTCAACTCACTTAGGAAAGCTGAATTCTGTTGCCTCAAAGCAAGATACTCGTCCACGTCATTCTTCATTTGCTTCGCTTTAAACACAGCATCAACCCCAGAAAGGATACATGGAGCTTCTACTATCTCAGGCAGCAAATCAATCTTCAAATTTGGGGTAGAGGGATCTGGAAGCCTCATGTTCCGTGGAAAAGAACTCAGAATAATATTTCGCATTTGTATGCAACTTGAAGGAATCACATCACAGAAAGTAAAATGATAATCACAGAGGAACTCCGGGAAGTCATGAAGCAGCACCAGCAACACTCTCAATGTCCCTTTGTATAGGAAATTAACTGGTCCTCCGAGTTCAGCATTTCTCAAAAATGGCTCAAGAAACTGGAGCAAGTCAACCAGCAGGCGTTGCACATATGGCCAACCCTTCTGGCCATTTACTATAAGCATCTTAGGCATGAAGCTTCTGTGGCTGACCAGCTCTAGCCATGCAAAGCTGAAAGCGGGAACCTTAAGAGGCTGCAACGCGTGGAATGCATTGGCAAAAGCTGTTAGAACCTGAAAGTTTGTTCCATCAGTCCCAGGATCCAGGGAACATAAGTCCAGCAGCCAGTTGATGAACAATCTAAAATATGGTCTTGGATTGAGTGACGTCTTTTTATCTTCGGCGTCCTTCTGAATAGACCTCACAGTTACAGCCATGATCTCCGAAAGAAGAAATAACTTGATGCTAGACTCCTGTTCGGGGAAATACTTCAATACTGAAAAAACAAGCTTTGCATAAATATCGATAATAAGGAATGATGGACTCTGAGCTTGCTGAGGAGATTGCCCAGCTCCAGAACTGATTTCTTCAGAAGATATACAATGAGCAACAGAGAGTTCCAGAAGAATTCTGAAAAAACTCTCTGTTGTATCATCTCCCTTAAGTAGTCCAGTCTGATGCAAATGCGAGACATATTGTGAACAAGCGGTTTCATTTGCACCGGAAACTTCGCAAATTTGATACCAATTTTTAAAAAGCGTGGACACCCGATTCCGGAAACCCGCAGGATCTGCGTCCACGTATTCCCAGCTGGCATTCTCTTCTGTGTTAGCAGTTGTATTGCACACAACCTTTTCATCCTTCGATTGTCTATCATTGTTCTCGTTTCCGGATGAACTATCAGAGAGACCACTTGTATTAGTAACTGGATTTCGTATGATGTCAATTAGTTGTTGCAATGACTCAGGAGATCCGGATTTTGAGGAAAGCTTTGCCAGTGCATCAACAAGACTGTGTAGCTCTGAAATGACACTCGACTCCTCAGTGACCAAGGATTGGAGCAGAGAAATAGAGAAGTCAGTGGCGCTCTTGTTTCTCCCTCCATCAAGATGCTTCGCCATGTGGACATTGTACTCCGCTAGGTTAAGCAACTCGCGTTGGATAAGACCGATAGTTATATCCTTGTTGAGCTTCCGCTCCTCCTCTGAATAAATCACCCAACTAGTTAGCTCTTTAACAACACGCTTGCAAACATCACGAATAGCCACAAGAATTGCTAGGTTAGCACTGACGTGAAGACTGCTTGATGCATTCTCATAAAGAGCCTTGAAAGCTTTTTGAGCGACAGCCAGAGCTGCTTCATCTCTGCTGATACATCTGAGGATGATTTCAGGAACTTCAGAAACTACAACCTGAATTTCACCATCTCCTGCATTATTAGCCACTAAGTCCTCCATCTTCTGCATAACAATATGATACTTATCCAGTGCATCTCTCGTGGACAGAGAAGGCTGGGTGATATTACTTCCACCAAGACGCTCCATGGTAGCAGCTGAAGTCAATGTCTGCAATGATGTTCCAGTTTCTTTCATAGCAGTGTCGGAGGATTCAACCAGGCTCAACTCAGAAGTCGAAATGGAATTAGAGAACTGAAGATCGCCTGTTTCACCAGCTGGATCAACTTGTGAGCTTAAAAGTGAAACTGGAGATTCAAAACCCTCCACAGAAAGATCTGATGCCCGGGAGACCATATCCATCCGGGCGTGTTCAGCACCAGACAAAGAGTCCGAAGCACTTTTTCCTGATACTGGACCATAATTACTACCAAGCCCAACCTCACCAGATGAGCTTGAAGCAGCAGATAAACCGTGTGAAGTGTGGGTTGACTGCTTTTGCCAAGGAAGTTGAACAAAGTCCTCATAAACTCGCTGTTGAGATAGGGACAGCTGTCCCGGTTTGGGGCGGAGGGACTCTGGTATAAAACTGACAGAATTTTGCGATAGGGAGGATCCAGCACCATCTCTGGGCTTTCTCCGTAACAACAATTGCTGGGCAATGTCCGCGTCGATAGTTTGTACTGCCTTCTCTGTAGCCGCCTGCTCAATGGCAGCACAACCCAGATCAAGGTTGTCATTGGTCACAAGTTGCACAATTTGTTCAAGAGCTTCATTTTTAATATTCCCCTGGAGCGAACTACGCAGATGACCTGAAATTGAAGTGCGCAGGGGTTCCTTGCACGTCACATGAGCCAAACTCCCAGCTAAACTCGCTACCATCAAGTGAGCTGCACTATATATACGTGTCTCATCTGGTTCCAAGGCATAATCCTTCAGAACAAGCTCTTTTGTGTTTGGCAAGCAATGCAAACACTTCTCTGAACAATACCAGACACAATATCTTTGATAGCTCTATCCATGGCAAGTGGTACCACTCTCGGAAATGGAAAGTGCGTACCAAATCCGCTTAATTTCTGATTGATAACCACATGATTTCCAATGTTGGGAAGCGCTGGTGGCTGGCTAGTAGAAAACAATGGGGATGGACTTGACGGGAACAGTCCTTGAGGTGACGGGAGCTGATCAGGCAAGCCTAAAGTTGCCACTTTTTCGTCTTCCATCAAAGTATTAGTATACACAAGTTGTGGGGCTACATACTGTGATAATAACTTTGAGGCAGTGTCTGTATTTGCTACAT
>M01000007013	AT1G02090 ESTCount=21
ATTAGTGGTGTCCAAAACCCTAGCACAGGAAGTCGAATAACCGTGGTGCGAGAGCGATGGATATGGAGCAGAAGCAGGCGGAGATCATCGATCAGCTCGTTCGCCGAGCATCTACCTGCAACGGCGAGTCCCTCGTGCCTATCATCATCGATGCCACATCGCATCCTTCGCTTTTCGCCTTTTCCGAGATTTTGGCTCTCCCCAATGTTTCCCAGCTTGAAGGAACCTCAGATTCGGTGTACCTGGATGTTCTACGGTTGTTTGCACATGGCACCTGGGGTGACTACAAATGTAACGCTAGCCGTATCCCTAAGCTGTCTCCTGACCAGATTCTGAAGCTTAAACAGCTCACTGTGCTTACCCTTGCCGAGTCAAACAAGGTGCTGCCTTATGATACACTGATGGTCGAGTTAGATGTCACCAATGTTCGTGAACTCGAGGACTTTCTTATCAATGACTGTATGTACGCGGGTATAGTTAGAGGCAAACTGGATCAGTTGAAAAGATGCTTCGAGGTCTGTTTTGTCTCTCCTATATAATCATTGTGCTTCTGAGTCATATATTTCTTGGAAATGTGCAGGTTCCATTTGCAGCTGGTAGGGATCTAAGGCCAGGACAACTAGGGAATATGTTACACACATTGTCAAACTGGTTGAACACATCAGAGAATCTTCTCGGTTCAATTCAAGACAAGATTAAATGGGCGGACAATATGAGTGAGATTGACCAAAAAACATCGTAAGGAAGCAGAAGAAGGAGTGGAAGAAGTCAAGAAGTCTCTGTCCATGAAGGTCAGTGATAGGCTTGGAGGCCTAAGGGCTTCGCTATTCCCTCCTACTAATTATATAATGTAACTAATTATAGGTTTAGTAACCCTGAGTTAGAGTCTGAGAACTGAAATGGGTTTTATCAACAAGGGACACCACTAACGAAAATTCTTTCAACTTTGTAATTCCAGTACTATCATAGATTGAAAAAGCTATCAATTTTATTATATAC
>M01000045275	AT1G02090 ESTCount=8
CCATTTGCAGCTGGTAGGGATCTAAGGCCAGGACAACTAGGGAATATGTTACACACATTGTCAAACTGGTTGAACACATCAGAGAATCTTCTCGGTTCAATTCAAGACAAGATTAAATGGGCGGACAATATGAGTGAGATTGACAAAAAACATCGTAAGGAAGCAGAAGAAGGAGTGGAAGAAGTCAAGAAGTCTCTGTCCATGAAGGGGGACATTGACAGCAGAGGGCATAAAGAGATGTTTGGGGAACCAAGTGGAGTGATGGACTATGAAGAAGATAGAATCCGACCAAAGAGGAGGCGGCATCCGGTAACAAGGTAGAGAGAGGAGAGAGAGTGAAAAGGGATTTGTAATGGTGTTGATGGACGTATAATTTACTTTTGGTGGCGGTTTTTTTATTGTTAGCATTTCATTTCAACTTGTATAATGAAGTATCCTTGTCTCTTTCTCAAGGCAAGAACAAATTCGGTGGTTATTCGACTTAAAAATGATATGAATAGACAAGCAAAAGTTGGTACG
>M01000041771	AT1G02090 ESTCount=3
TTCTAGGTTCCATTTGCAGCTGGTAGGGATCTAAGGCCAGGACAACTAGGGAATATGTTACACACATTGTCAAACTGGTTGAACACATCAGAGAATCTTCTCGGTTCAATTCAAGACAAGATTAAATGGGCGGACAATATGAGTGAGATTGACAAAAAACATCGTAAGGAAGCAGAAGAAGGAGTGGAAGAAGTCAAGAAGTCTCTGTCCATGAAGAGGGCATAAAGAGATGTTTGGGAACCAAGTGGAGTGATGGACTATGAAGAAGATAGAATCCGACCAAAGAGGAGGCGGCATCCGGTAACAAGGTAGAGAGAGGAGAGAGAGTGAAAAGGGATTTGTAATGGTGTTGATGGACGTATATTTACTTTGGTGGTCGGTTTTTTATTGTTAGCTATTTCATTTCAACTTGTATAATGAAGTNTCCTTGTCT
>M01000052300	AT1G02090 ESTCount=17
AATCTATGATAGTACTGGAATTACAAAGTTGTAAGAAGTTTTCTTAGTGGTGTCCCTTGTTGATAAACCCATTTCAGTTCTCAGACTCTAACTCAGGGTTACTAAACCTATAATTAGTTACATTATATAATTAGTAGGAGGGAATAGCGAAGCCCTTAGGCCTCCAAGCCTATCACTTTATGCCCTCTTCATGGACAGAGACTTCTTGACTTCTTCCACTCCTTCTTCTGCTTCCTTACGATGTTTTTTGTCAATCTCACTCATATTGTCCGCCCATTTAATCTTGTCTTGAATTGAACCGAGAAGATTCTCTGATGTGTTCAACCAGTTTGACAATGTGTGTAACATATTCCCTAGTTGTCCTGGCCTTAGATCCCTACCAGCTGCAAATGGAACCTCGAAGCATCTTTTCAACTGATCCAGTTTGCCTCTAACTATACCCGCGTACATACAATCATTGATAAGAAAGTCCTCGAGTTCACGAACATTGGTGACATCTAACTCGGCCATGAGCGTATCATAAGGCAAAACCTTGTTTGACTCGGCAAGGGTAAGCACAGTGAGCTGTTTAAGCTTCAGGATTTGGTCAGGAGACAGCTGAGGGATACGGCTAGCATTGCATTTGTAGTCACCCCAGGTGCCATGGGCAAACAACCGCAGAACATCCACGTATACAGAATGTGTGCTTCCTTCAAGCTGGGCAACGTTGGGTAGAGCCAAAATCTCGGAAAAGGCGAAAAGAGAAGGATGCGATGTAGCTTCGATGATGATAGGCAACAGGGCCTCGCCTTTGCAGGTAGAAGCTCGGCGAACCAGCTCATCAATGATCTCCGCCTGCTTCTGCTCCAGCTCCATATCCATTAGGGTTTTTTTCCACACC
>M01000002788	AT1G02090 ESTCount=25
CGATTCTCGATCTATCGGAGCATATTAGTGCGTGGAAAAACCCTAGGCACAGGAAGGTCGAATCACCGCATGGATATGGAGCAGAAGCAGGCGGAGATCATCGATCAGCTCGTTCGCCGAGCTTCCACCTGCAACGGCGACTCCCTCGTTCATATCATCGTCGATGCCACATCGCATCCTTCTCTTTTCGCCTTTTCCGAGATTCTGGCTCTCCCCAATGTCGCCCAGCTTGAAGGAACCTCAGATTCGGTGTACCTGGATGTTCTACGGTTGTTTGCGCATGGCACCTGGGGTGACTACAAATGTAATGCAAGCCGTATCCCTCAGCTGTCTCCTGACCAGATTCTGAAGCTTAAACAGCTCACTGTGCTCACCCTTGCCGAGTCAAACAAGGTGCTGCCTTATGATACTCTGATGGTCGAGTTAGATGTCACCAATGTTCGTGAACTCGAGGACTTTCTTATTAATGACTGTATGTACGCGGGTATTGTTAGAGGAAAACTGGATCAGTTGAAACGATGCTTCGAGGTTCCATTTGCAGCTGGTAGGGATCTTAGGCCAGGACAACTTGGGAATATGTTACACACCTTGTCAGACTGGTTGAACACATCAGAAAATCTTCTCGTTTCAATTCAAGACAAGATTAAATGGGCTGACAATATGAGTGAGATGGACAAGAAACATCGCAAGGAAGCAGAAGAAGGAGTGGAAGAATTGAAGAAGTCTCTGTCCATGAAGGGGGATTTTGGCAGCAGAGGGCATAATGAGATGTTTGGGGAACCAAGTGGAGTGATGAACTACAAAGAAGATGGAATGCGATCAAAGAGGAGAAGGCATCCGGTGAGAAGGTAGAGAGAGAGAGAAAGAGAGAGAGCAATGGTGTTAGATGGATGTATCATTTACTTTTGGTGGCAGTTTTTTATTTGTTAGCATTTTATTTCGACTTTTATAATGATATCGGTCTCGTCTTTTTCTCAATGCGACAACAAACTTGATGGTTATTTAGCCCAAAACTGATATGAATAGAGAAGGCAAAAACTTGGTTG
>M01000007740	AT1G02090 ESTCount=3
CGAGAAAAAGAGACGATATCATTATAAAAGTCGAAATAAAATGCTAACAAATAAAAAACTGCCACCAAAAGTAAATGATACATCCATCTAACACCATTGCAAATCCCTTTACTCTCTCTCTCTACCTTCTCACCGGATGCCTTCTCCTCTTTGATCGCATTCCATCTTCTTTGTAGTTCATCACTCCACTTGGTTCCCCAAACATCTCATTATGCCCTCTTCATGGACAGAGACTTCTTCAATTCTTCCACTCCTTCTTCTGCTTCCTTGCGATGTTTCTTGTCCATCTCACTCATATTGTCAGCCCATTTAATCCTTGTCTTGAATTGAAAACGAGAAAGTATTTTTCTGATGTGTTCAACCAGTCTGACAAGGTGTGTAACATATTCCCAAGTTGTCCTGG
>M01000052111	AT1G02100 ESTCount=3
GGGATTTGATCGGAAGATATGGCAGAATCTCGCAGCAACAGAGCGGCGGTGCAGGCTACAAACGATGATGCATCCGCCAGTAAACTGTCTTGTGTCAAAAAGGGTTACATGAAAGACGATTATGTTCATCTCTTTGTGAAAAGACCCCTTCGAAGATCGCCCATTATTAATCGAGGTTACTTTTCCCGTTGGGCTGCCTTCCGAAAGCTTTTGGCTCAGTTTCTGGAAAGTGGGATTAGTTCTAATGAAACTGCTCAACCCAAGAAACAGATACTCTCTCTCGGAGCTGGCTTCGATACTACTTACTTTCAGCTTCTGGTTGGTGCCTCCCTCCTCCTCTTCTTTCTTTCTTCTGAATTCTCCATTTTGCGTGCTTCTCTTCTCATTTTCCCAATTTTGTAGGATGAGGGGAAAGCGCCCTTTTTGTACGTGGAACTGGACTTTAAAGAGGTAACAAGTAAGAAGGCTGCTGTTATCGAAAATTCCAGCCAGCTGAGGGACAAAATTCTAGGAGCTAATTCATCTATTTCAGTTGAGGAAGCCAAGTTCT
>M01000002012	AT1G02100 ESTCount=19
TTTTCGTTTTACTTTTACTTAAATTATATATTTGAGAAATTAAATCTCTATTTTCTCAGTTACTTTTAAAGTTTAAGGGAAACGTTTAAACAGACAATGCAGATTTGCATTTGCACCGTCTTTCATTGGTATGACAAACAAGAGTAGAGCAGAAACAAAACGAAGAAGAAACTGAGTTATTGAGCCTCAAGGAGGCGACGACGGGCCCAGATAACTCGAAGCGATACAGTCTATCATCTTATCTCAAAAGCTTGTTTCAAACAAAAAACACTCCCCTTCCTTTTTCAAGGTGACATTGCAGATGAGATGTTCATGCTTTCACGGCTTCCTCTTGTGAAACCGAAATCCCCAAATATCCCCATTGCGTCATTGACAGCATATGTGACGCAGTAATGTTCCTGCATCATGTGCCACTCTTCAAATTCGTCAAACAGCTCCAATCGCTCGATCCTGCGTTTTTCTTGAGTATCAACAAAGCTTCCATACACTTTCAGCATATCCCAGGCAACAGCTCTCTGCCATCCATTCTCAAGAAACAATCTCTCCTTTGCGAGTAAAGTCGGTGATGCATCAATGCTTAAGAGTGCACAACCCCGACTCTCCAAGTTTATAATCATCTGATGTCCAAATGCATCATCTGGATGGATCTGCTCATATAAGAAAAATACTGCAGTTGAAAACGTCTTTGACGCCCAATTGACGATGGCACGGCTGGAATCGGGGTCCAGATAAATCAGAACACATTCTGCAATAATAAATGTCGGCAGACTAGGATCCATACCAGCAAATGATACAACATCTCTTAATTTTGGTATATCACGCAGGTCAACAGGAAGTAACTTGTAATGATCACTGAGAACTTGGCCTTCCTCAACTGAAATAGATGAATTAGCTCCTAGAATTTTGTCCCTCAGCTGGCTGGAATTTTCGATAACAGCAGCCTTCTTACTTGTTACCTCTTTAAAGTCCAGTTCCACGTACAAAAAGGGCGCTTTCCCCTCATCCAGAAGCTGAAAGTAAGTAGTATCGAAGCCAGCTCCGAGAGAGAGTATCTGTTTCTTGGGTTGAGCTGTTTCATTAGAACTAATCCCACTTTCCAGAAACTGAGCCAAAAGCTTTCGGAAGGCAGCCCAACGGGAAAAGTAACCTCGATTAATAATGGGCGATCTTCGAAGGGGTCTTTTCACAAAGAGATGAACATAATCGTCTTTCATGTAACCCTTTTTGACACAAGACAGTTTACTGGCGGATGCATCATCGTTTGTAGCCTGCACCGCCGCTCTGTTGCTGCGAGATTCTGCCATATCTTCCGATCAAATCCCTAGCAAGACTAA
>M01000047110	AT1G02120 ESTCount=20
GTAAAAATTTTTGTAAATATATAAATCAGCAATATAGAAAGATTTGCAGTTGAGAAACAAACAATGTCCAATACTTACAACACTGATCCATATCATACCCGTGGGTGTAACTTTGCAAACTAACATCCGAAAATACAAAAGCTTATACATGATACATACAGACATATAGATACAAATCCGCCAGCAGAATTATCTCATTGTTGGTGGCGGAGAAGGAGGCGTTCCAATTGGTGGAGCTGAGCCTTCAAGGCAGCGTGGTCTTGTCGCATCCTCTGCAACCTATCCTCAACCATAATCATCTCCTCCCTCAGGAAATGCATTCTCTTCTCCAACCATCCAACACTCTCCCCAATTCCACTCTTGTCGTAGCTGCTGTAGTATTCACTACCCATTTGCACTTGCTCCGGTCCTCTCTTCAGAAGCACCACTATCGTCACCTGCATAAGTAGGATCACTGCAAACGCTATTACTAAAGCCTGCTTTGTCGAGCTTTGCCTCTTCACAAATGATGTCACATTCATTAATGATTCCCTTAAAATATTCACTACCCCTCCTCCTCTTCCTCTTGCTATCTCCACCCTCTGCTCTTCACATTCAGATACTCTTTCTTCGCTTGCTGAGCTCACGGCACCATCCTCACTCAACTTGATACCTTCTTGGTTCTCCAGCTTCTTCTGTTTCAACAGTTCATGTGCCATTCTTATCCATGCTGCATAAGCCTCTCTACACTCTTCCAAAGTTGACTGCACTATTTTTCCTTTCCACACTGTTCTCTTAGAGAAGGCCACATTGACATAAACATCCAGTATAGAACCTTCTATCGAGTCTTTGCAATCTCTTTTCACATCCCAGACCCCCTCTACCGTAAAGTAATCTGCATAAGGCACATCGGTGATCTCTTGCGATGTTTCAATAACCAAATGGCTATCTCTGTACATCCGAAATTTCTGTGACTCCTGGCAGCCACCAAACTTTGCACCAAAATATATTTTTATCGGATGCTGAAATGAGACATTGCGAGTGTGTCCAAGCTTTTCATGAGGTTCCCAAGAGCTACACCTAAACTCTTTATCTCCACAATTTTTATGGAAAGATTCAACAAAACTGACAGCCGCATCTGAAAAAAACAATCTAAAGAACTCTTCTACTGGAATCGGAAATCGGTGCCTCTGCTACCTTTGTAAAATCAGATGATAATTTTGGTGCATTTAAGTCTTCAGGCTTGGAGTTCAAGATATTGG
>M01000031763	AT1G02120 ESTCount=4
GCCAAACTGAGCACACTTCCTCTTTGGCATCAACAACATAACATCCTTTTTTAGTCTCATTCATGGCGATGCTTTCTACTCCGGAGACGGTCATGAACATGGACGGATCTGCATCTGCATCTGCATCTGCATCTGCTTCTCCGGAGGTGGTCGTTTCCGATCCCTCACCATCGTCCCCCGACGGATCGCGCTCTAGCGGCTCACCTGATCGCACCTCTTCTCCAAGCCCTAGTCGTGGTGGTGAAAATCAGTCTGAAGTCATATCGAGGAGTGAAGAGTATCGGCAATTATTTCGGCTCCCAGCTGACGAAGTCCTTGTTCAAGATTTCAACTGTGCTTGTCAAGAGAGTATTCTTCTCCAGGGTCATATGTACCTCTTCATTCATTATATCTGCTTTTACTCTAACATCTTTGGCTATGAGACCAAGAAAATTATTCCATTTGCGGTATATCTCTTGTGTT
>M01000049539	AT1G02130 ESTCount=17
TGTCATCTAAAGTCGAAACCAACCACCATGAATCCCGAGTACGACTACCTTTTCAAGCTCCTGCTCATTGGGGATTCTGGCGTGGGCAAGTCTTGTCTTCTGTTGAGATTTTCTGATGATTCGTATGTAGAAAGTTACATAAGCACTATTGGAGTCGATTTTAAAATTCGGACTGTGGAGCAAGATGGGAAGACGATTAAGCTCCAAATTTGGGACACTGCTGGTCAAGAGCGCTTCAGGACTATTACTAGCAGTTATTACCGTGGCGCACATGGAATCATTATTGTCTACGACGTCACAGATCAAGAAAGCTTTAATAATGTGAAGCAATGGTTGAGTGAAATTGATCGTTATGCTAGTGACAATGTGAACAAACTCCTAGTTGGAAACAAGTGTGATCTTGCTGAAAACAGAGCCGTTCCATATGAAACCGCAAAGGCTTTTGCCGATGAAATTGGAATTCCTTTCATGGAGACTAGTGCAAAAGATGCTACAAACGTGGAACAGGCTTTCATGGCCATGTCGGCATCCATCAAAGAGAGTATGGCAAGCCAACCAGCTGGGAACAATGCCAGACCGCCGACGGTGCAGATCAGAGGACAGCCTGTTGCCCAAAAGAATGGCTGTTGCTCAACTTGATTGCCTAGCAATATCCTTTTCCGTTCAGTCTTCGAGTCCTACAACCTTAAGCCAAAATTGTTTTCTCTTCAGTTCACTTGTACGTTGTACGTCATTTCTGGTTTGTAATTAAGCTCACTTGTTCTTTGGTTGGTTGTTTTCTCTTTGCGTAAACATTTTCGTACCACCACATTTTTGTGGCTGCCTTCAGTGTATTTATATACTGTCGTTTTGCTTAACAATGTTTATTAGAAAACCCACTGTTTTATTAACATAACACAAGTTACCTCGAAA
>M01000031009	AT1G02140 ESTCount=85
TTTTCGCTTCACAACTCATTACGCCTGTCCTCAATTTACTATCGAAAATAAGAGCAAGCCCACTGCTTACAAGTACCAAACCGTTGTGTCCATTTCCAATACCAACGCTCATTTAAGATTCATTGCAACAAAAAGAAGAAATAAAACAGCATACGAATGAAACTCAGGGTTTTCAAGGTAACAACACAAGACAACGCAAATAGCAACCAAACTTCAGGCACATGCTCCCTCCCGGTAACTCAACAGGTTTCTTCTCTAAATAGGCTTGATCTTGAAGTGCAGTGAGATGAGCGAAAAAACAGACATTTCAAGTCCTGAACAAGATAGTAAAAGATGCGAAGACCTTCAGGATCATCACTGCTCTGGACATCAACGAGAGAACCAATCTTAGATGTAGCGAAGGAGATGTGCTCATTTCCCATAACGATCTCAAGCTCTTGCCTTCCAACACGGTCAGGTTCCGGCCACTTAAAATCATCTTCTTTCATTATCTCGCTCTCGGAGACGATACGCTTGCATTCCTTGAGAACGGCGGGGGTGAGAAACACCTCCTTCCGGATCATCGTATCGTTCTTGTAGTTTGAGTTATTGGCGTATCGGAGCTTACCGTCCGGTCTAAACTCGAACTCCAGGAACTCGTGTCCAAATTTCCCCTTGTGCCCGACATAGTACCGCAGGTAGAACTCGTTTTCTTCTTCCGCCGCCATGCCTTCTCTCCCGATTTCTCTTCTGGAGAATTAAGACCTCGAGCTCGCTCTCCCGATTTCTCTTCTGAGTTGTGTT
>M01000007044	AT1G02140 ESTCount=5
GAAAAAAAGAAGAGAAATCGGGAGAGAAGGCATGGCGGCGGAAGAAGAAAACGAGTTCTACCTGCGGTACTATGTCGGGCACAAGGGGAAATTTGGACACGAGTTCCTGGAGTTCGAGTTTAGACCGGACGGTAAGATCCGATACGCCAATAACTCAAACTACAAGAACGATACGATGATCCGGAAGGAGGTGTTTCTCACCCCCGCCGTTCTCAAGGAATGCAAGCGTATCGTCTCCGAGAGCGAGATAATGAAAGAAGATGATTTTAAGTGGCCGGAACCTGACCGTGTTGGAAGGCAAGAGCTTGAGATCGTTATGGGAAATGAGCATATCTCCTTCGCTACTTCTAAGATTGGTTCTCTCGTTGATGTCCAGAGCAGTGATGATCCTGAAGGTCTTCGCATCTTTTACTATCTTGTTCAGGACTTGAAATGTCTTGTTTTTCGCTTCATCTCTCTGCACTTCAAGATCAAGCCTATTTAGAGAAAGAAATCAGTAGAGTTGCTTGGAGTATGTGGCTGAAGTTTGTTTTTTGTTTTTTTAAATGTTTCTGACTCATCAACATTAGTGAGATTCATGCTAGTTTCTTGTTCTGTTGTTTCAATGAATCTTAAATAAGCGTTGGTATTGTAATGGACAATGGTTTGGCT
>M01000034367	AT1G02140 ESTCount=3
AGCTGAAAGATAAGCTTCAACTCATTACGCCTGTCCTCAATTTACTAATCGAAAATAAGAGCAAGCCACTGTTACAAGTACCAAACCGTTGTGTCCATTTCCAATACCAACGCTCATTTAAGATTCATTGCAACAAAAAGAAGAAATAAAACAGCATACGAATGAAACTCAGGGTTTTCAAGGTAACAACACAAGACAACGCAAATAGCAACCAAACTTCAGGCACATGCTCCCTCCCGGTAACTCAACAGGTTTCTTCTCTAAATAGGCTTGATCTTGAAGTGCAGTGAGATGAGCGAAAAAACAAGACATTTCAAGTCCTGAACAAGATAGTAAAAGATGCGAAGACCTTCAGGATCATCACTGCTCTGGACATCAACGAGAGAACCAATCTTAGATGTAGCGAAGGAGATGTGCTCATTTCCCATAACGATCTCAAGCTCTTGC
>M01000052036	AT1G02140 ESTCount=3
GCTGGGAAAAGATCACCTAAGTATAAGTTGCCAAACCATTGTCCATTACAATACCAACGCTTATTTAAGATTCATTGAAACAACAGAACAAGAAACTAGCATGAATCTCACTAATGTTGATGAGTCAGAAACATTAAAAAAACCAAAAACAAACTTCAGCCACATACTCCAAGCAACTCTACTGATTTCTTTCTCTAAATAGGCTTGATCTTGAAGTGCAGAGAGATGAGCGAAAAACAAGACATCTCAAGTCCTGAACAAGATAGTAAAAGATGCGAAGACCTTCAGGATCATCACTGCTCTGGACATCAACGAGAGAACCAATCTTAGAAGTAGCGAAGGAGATATGCTCATTTCCCATAACGATCTCAAGCTCTTGTCTCCCAACACGGTCAGGTTCCGGCCAC
>M01000038439	AT1G02145 ESTCount=11
GAAGTTTTCTGGTTTAACTCCATTCTGAATCGAAGTTCTGACTGGGGTCACTCCCACGGTCTTTGCTTGTAGCTTATCCTCTATCCCTGTTTGGTATCTTACTTGACAGAAGGGTTCCATTCCTTGTTATTCCAGTTATATCCTTTGTTTTACTTTACTCTAAGCTTCCACACAAGGAACTCCGCTTTATTATTAGTTCAGTGCCAATGCTCAACTTATCTGCTGCTGTTGCTGCTAGCAGAATCTACAAGAATAGGAAGAAAACTATTTGGAAACTGGCAAACATGGTTATGCTAGCATTATTTGCAATCAGTGTAGGGTGCACGGTTTTTCACATTCATGGCATCTTACAACAACTATCCAAGCGGCTATGCTCTTAAGCGCTTGCATCAGATAAGTGAGTGACTTGTTCTTTACGGGGTATCTTGTTATTGAAGCAGCGTTTACTTTGGAACCGAACAAGAAAATATGGTAGCCACGTATTATACATAATCATCTTTGTTTTGTGGGCTGTATGTACCTAGGGTTGATAATTTTCCTACGATATGATTAATTTTACGGGGTGCCTTCCATGTTTTCAGGCCATCCTGCAAATGTAAAGGGAGAAGAGTGGGTTCACATAGACACTTTTAGTGCTATGAATGGAATATCTCGCTTTTGTGAAAGTGCTTTTCCGTGGAGGTGAGTGAGGTTGATTATTCTTTCTATGTTTTTAGCTGCCCTACCCCGTTTTATTGTTGGTAGAAGTAAAGGAGGCATCAAGGTTCCTGGATAACAACTTGCCACTTGTAAAGGATCGAATAGTGCTAGAGAGGCATTTTGTTTGCCATATTCATTTTCTTGGAGACGAATACCACAAACTGGGAAAAGATCATATGTTACTCCACCGCCTTGAATATGTAGAACAGGCGTGTATCTGTTTAGCTGTTTAGGAGGAGATATATTTTTTCGTGTGCAATGCAGATACTCAAAAAGAGGAAGAAATGGTGGTGGAGGAGTTACAAAACCGAAACTTCACCTACCTTGTGAACGAGCACCCGTCTGTGGATGGATACAAGTGCTTGTTTTCTGAAGAAGGCTTCGACAGAGTCGAACTGCGGCAAGGTTTCCCTCCCATTGTTCTGGTAAAAAGAGCCAAAGTATACGTGCACCAGGATATGAAGGCGGATGACCAGTTGCATAAGAAATGGCCAGGATGTTAGATTCATTGTTTTGGTCGATGTAGCACAGCTTTGTTATCCTGAGAGAGGAGAAGATCATGTAGCGATGTCCAGATATTAGTATACTTCCTTCCATATGCCTGTCGCTGTTCTGATTCATTGTCCTGGTCGATGTATCACAGCTTTCTGAGTTGACTTTTCTGGTTCGAGACGCTCGCTCACCATTTCACTTGCCGGGTTTCCTACGACCATTCTAACACTTATTCCGCCCTTGTGTTGTGTGTAATTTCTATGTAAAAGAGATACAGAAAAAAACAATAATTCTGATGGTGATTATGGTCCTTACTGATGTAAACTAATAATGTTTACATTGTTTTAATTCTTCAAGAAGGATTATAATTAAAAATAAANAAANAAA
>M01000008494	AT1G02145 ESTCount=18
TAGAATCATTCTTTCATTCATACATATAGGGTTTTCAATCAATCTTATTATTACACACATATTATTATAAGTATATATCGTTACATCAACTCCTCTCTCGGGATAAGTTAACAAAGTTGTGCCCCTGCATCGACATGTCTCTTAACATCCTGGCCATTTCTTATGCAAATGATCTTCCTTCTTCCTATTCCTGTGCACGTATACTTTGGCTCTTTTTACCAGAACAATGGGAGGGAAACCTCGCCGCAGTTCGAGTCTGTCGAAGCCTTCTTCGGAAACAAGCACTTGTATCCATCCACCGAGGGGTGCTCGTTCACAAGGTACGTGAAATTTCTGTTTCGTAACTCCTCCACCACCACCTCTTCTTCTTTTGAGTATCTCCACGGAAAAGCTTCTTCACAAAAGCGAGATATTCCATTCATAGCACCAAAAGTGTCTATGTGAACCCACTCTTCTCCCACTACATTCGCAGGATGGCTTATCTGATGCAAGCGCTTAAGAGCATAGCCGCTTGGATAGTTGTTGTAAGAAGCCATGAATGTTACAATCGTGCACCCTGCACTGATTACAAATAATGCTAGCATAACCATGTTCACCAGTTTCCAAATAGTTTTCTTCCTGTTATTGTAGATTCTGCTGGCAGCAACTGCAGCTGATAAGTTGAGCATTGGCACTGAACTAATAATAAAGCGGAGTTCCTTGTGTGGAAGTTTAGAGTAGAGTATAACAAAGGATAAAACAGGAAGAATAAGGAATGGAACACGCCTGTCAAATACGGTACCAAAGAAGGGAAAGAGGATAAAGCTACTAGTAAAGATCGTGGGAGTGCCGAGGTGAAGTACCAATGAATGGAATGTGTACCCCAGTCAGAACTCCGGTTCAGAATGGAGTTAAACCAGAAAACTTCAAAACTCTGGCCAGACAAACTTCTTCCACATGATAGAGTCAACGGAAATGGTAAGACCTACAGCCACCACAGCGGTTCCAACACAATACTTAAGTGCTTTCCAGAAGGAGATCGATCTGGTCAATAAAAACTCAAGACCGATAGGGCCGAGCAGTAACATCACATCGCATCTGAAGATTATAGTGGAAAAAATCAGGAAGCTCAAAGCAGAATAAAAGTTTCCCTTTAACCAATGACCATATGCCAGATTAACTAATCCCAAAGCTAGAATATTAGGGAGAGGACGAGTGCAGTAGAAAAGAAAATGAAATTGCAGACTGGTGAGAAGTACAAAGAAAGATTCCACTTGAGGTCCAAACTTTTTCTTATCTGAATACCGGAAAATCTTAGTGTAGATAATATGATGCAGCCCAGC
>M01000043319	AT1G02145 ESTCount=5
CCGCAGTTCGACTCTGTCGAAGCCTTCTTCAGAAACAAGCACTTGTATCCATCCACAGACGGGTGCTCGTTCACAAGGTAGGTGAAGTTCGGTTTTGTAACTCCTCCACCACCATTTCTTCCTCTTTTGAGTATCTCCACGGAAAAGCACTTTCACAAAAGCGAGATATTCCATTCATAGCACTAAAAGTGTCTATGTGAACCCACTCTTCTCCCTTTACATTTGCAGGATGGCTTATCTGATGCAAGCGCTTAAGAGCATAGCCGCTTGGATAGTTGTTGTAAGATGCCATGAATGTGAAAACCGTGCACCCTACACTGATTGCAAATAATGCTAGCATAACCATGTTTGCCAGTTTCCAAATAGTTTTCTTCCTATTCTTGTAGATTCTGCTAGCAGCAACAGCAGCAGATAAGTTGAGCATTGGCACTGAACTAATAATAAAGCGGAGTTCCTTGTGTGGAAGCTTAGAGTAAAGTAAAACAAAGGATATAACTGGAATAACAAGGAATGGAACCCTTCTGTCAAGTAAGATACCAAACAGGGATAGAGGATAAGCTACAAGCAAAGACCGTGGGAGTGACCCCAGTCAGAACTTCGATTCAGAATGGAGTTAAACCAGAAAACTTCAAATTCTGGCCAGACAAACTTCTTCCACATGATAGAGTCAACGGAAATGGTAAGACCTGCGGTCACCACAGCGGTTCCAACACAATATTTAAGCGTTTTCCAGAAGGAGATGGACTTGGTCGAAAAAAACTCGAGAGCGATAGG
>M01000041918	AT1G02145 ESTCount=4
TCATATGTTACTCCACCGCCTTGAATATGTAGAACAGGCGTGTATCTGTTTAGCTGTTTAGGAGGAGATATATTTTTTCGTGTGCAATGCAGATACTCAAAAGAGGAAGAAATGGTGGTGGAGGAGTTACAAAACCGAAACTTCACCTACCTTGTGAACGAGCACCCGTCTGTGGATGGATACAAGTGCTTGTTTTCTGAAGAAGGCTTCGACAGAGTCGAACTGCGGCAAGGTTTCCCTCCCATTGTTCTGGTAAAAAGAGCCAAAGTATACGTGCACCAGGATATGAAGGCGGATGACCAGTTGCATAAGAAATGGCCAGGATGTTAGATTCATTGTTTTGGTCGATGTAGCACAGCTTTGTTATCCTGAGAGAGGAGAAGATCATGTAGCGATGTCCAGATATTAGTATACTTCCTTCCATATGCCTGTCGCTGTTCTGATTCATTGTCCTGGTCGATGTATCACAGCTTTCTGAGTTGACTTTTCTGGTTCGAGACGCTCGCTCACCATTTCACTTGCCGGGTTTCCTACGACCATTCTAACAACTTAATTACCGACCTTTAGTAGTTAGTGTGTAATTTCTATGTAAAAGAGATACAGAAAAAACATAATTCTGATGGTGATTATGGTCCTTACTGATGTAAACTAATATGTTTACATTTGTTTTTAA
>M01000035958	AT1G02145 ESTCount=11
ATAGAGTCAACGGAAATGGTAAGGACCTGTGCTAGAGGAATATCCGTGACCACAAGAGCCTGACTAGTATCCGAAGGGAAGAACCAAATATACCAGATAATGAAGGGGGGGACTTTAACTAACCTGCGGTCACCACAGCGGTTCCAACACAATATTTAAGCGTTTTCCAGAAGGAGATGGACTTGGTCAAAAAAACTCGAGAGCGATAGGCCCAAGCAGTAATATCACATCGCATCAAGAAGTTCAAAGCTGAATAGAAGTTTCCCTTCAACCAATTACCATATGCCAGATTAACTAATCCCAAAGCTAGAATATTAGGAAGAGGACGAGTGGAGTAGAAGAGCAAATGAAACTGGAGAGTGGTGAGAAGTAGGAAGAAAGATTCCACTTGATATCCAAACTTTTTCCTTATCTGAATCCGGAAAAATCTAAGTGTGGATAGTATGATACAGCCCAAGACGAAACGAGCTGCAACAAGACTATAAATTTTGGGGAAGCCAAGGAAGCTGATAATGAACACAAGGGGTGATGCAAAGAAAGAGATTATAAAGGCTCCAATAAAAGTTCGAGGCACAACACCAGGGAACTCCAAATGATCGTAAGAGTCCAAACGATGGCGATGGTAAAGAATGTCGTGCATTGACTGTACGTTGAAGCTCTCTTCCACTTTAGTGTATGGTGCCATGAGCACATAAATTGCAGCTATAGCTCCCAGAATCAGATCATATCCATAGGATTGAAGAAACTTGGCCATTTTCGAATCCG
>M01000028777	AT1G02145 ESTCount=5
TTGAAATTGCAGACTGGTGAGAAGTACAAAGAAAGATTCCACTTGAGGTCCAAACTTTTTTCTTATCTGAATCCGGAAAAATCTTAGTGTGGATAATATGATGCAGCCCAGCACCAAACGAGCTGCAACAAGACTATAAATCTTTGGGAAGCCAAGCCAGGTGATAAAGGAGACAACGGGTGATGCAAGAAAAGAGACTATGAAGGCTCCAATGAAAGTTCGAGGGACAACACCGGGGAATTCCAAATGATCATAAGAGTCCAAACGATGGCGATGGTAAAGAATGTCGTGCATTGACTGTACGTTGAAGCTCTCTTCGACCTTAGTATATGGTGACATGACCACATAAATTGCAGCTATAGCTCCCAGAATCAGATCATATCCATAGGATTGAAGAAACTTGGCCATTTTCGTATCCGTCGGCATCGCCTGTGCAACTT
>M01000009703	AT1G02150 ESTCount=16
CAGACAGAGAGAGAGATATGCTGCTTCAGGCGGTACAGAATCGCAATGTTCCGCTGGCTTCCTCCGCCTCCTATTCTCGCCTCCCTCGCTGCAGGTCACCCGTCGTCTCTGTAGCCCCACTGAAGAAGAAGACAGCAATAATCGTGTGCTCCATCTCCCAGGTCTATGGCTACGGAACGGTGGACTACGAGAGAAGGCCGATTATCCAGTGGAATGCCATTTACAAGAAGATATCTCTCATGGAGAAGCCTGAGCTAGGTGCCGCCTCCGTCTTGAACCAGTGGGAGAAAGGCGGCCGTAAGCTTACCAAGTGGGAGCTCTGTCGGGTCGTCAAGGAGCTTCGCAAGTATAAGCGTCCTAACCAAGCTCTCGAGGTGTACGACTGGATGAACAAGAGAGGCGAAAGGTTTCGATTGTCTGCAAGTGATGCTGCCATCCAGCTCGACCTTATCGGCAAAGTCCGTGGGATCTCAGACGCCGAAGAGTTCTTCCTCAGTCTCCCTGACAACTTTAAGGACCGCAGAGTCTATGGCTCCCTCCTCAATGCTTATGTGAGGGCCAAGTCGAGAGAAAAAGCTGAAGCCTTGATCGACATTATGAGGCAGAAAGGATACGCCCTTCACCCGCTTCCCTTCAACGTTATGATGACTCTCTACATGAACCTAAGGGAATACGACAAAGTAGACGCTATGGTCTTCGAGATGAAGCAGAAAGATATTCGTCTCGACATCTACTCCTACAACATCTGGCTCTCCTCCTGCGCCTCTGTTGAGCAAATGGAGCAAGTGTATCAGCAGATGAAATCAGATGTTTCCATCAATCCCAACTGGACCACTTTTAGCACAATGGCCACCATGTACATTAAGATGGGCGAACCCGAGAAAGCTCAAGATGCACTCAGGAAGGTTGAGGCCAGGATTACGGGTCGTAATCGTATCCCATATCACTACCTTTTGAGCTTGTACGGCAGCGTTGGTAACAAGAAAGAGCTCTTCCGGGTGTGGAATGTCTACAAATCTGTTGTACCCAGCATTCCCAATTTGGGATACCATGCTCTCGTCTCCTCCTTGGTGAGGATGGGTGATGTTGAAGCTGCCGAGAAGGTATATGAGGAGTGGCTTCCAGTCAAGTCGTCTTATGACCCCAGGATACCAAACCTTCTTATGAATGTCTACGTTAAAAACGACCAACTAGACAAGGCTCAAGGGTTGTTCGACCACATGATCGAAATGGGGGGAAAGCCGAGCCCAGGTACTTGGGAGATTCTAGCCGATGGTCATACCAGAAAGAGGAGTATCACTGAGGCTTTGGCTTGTCTGAAAGAAGCTTTTTCTGCGCAAGGGTCCTGCAATTGGAGGCCTAAGGTGCTGGTGCTGTCAGGCTTCTTCAAGCTCTGTGAAGAGGAGTCGGATGTTATTAGTAAAGAGACGGTTTTGGAATTGTTGAGTCAATCGGGGCACCTTCAAGACAAATCTTACCAAACTCTTATTGATGCTGAAGAAAATGATGCCCGTGAGACCGATGTACTTGTTACGCAACTGCAAGATGATTTGTAATAATAAGATAGATGTAGATCTGGCTGTAAAAGAGGAACCGGGTCCCCTAAATTGCAGTTAGTGAAACATGAATGAATGAATGCTTGCTTGCGTTGACGTCGAAA
>M01000054482	AT1G02160 ESTCount=24
CGGGGAGTGAAGGGGAAATGGCGACGAAAGGCGGAGCGGCGGCGGCGGCGTACCCTAGCGCAGCTCGGATATCTGATTCTCCATGTTACCATCAGTACTCTGCATCTCTGAAATGTCTTGAAGAGTTTGGATCAGACAAGAGTAAATGCCAGGATCATTTTGATGTGTACAAGGAATGCAAAAAGAAAGAGAGGGAAGCTCGACTGGAACGCAATAAGACACGGTCATTGTTCTCCTGAGCGCACAGCACAGTATAGATCCTCAAATGCTTATGATGTCCAAGAAAATAAATGAGTCGTCTAGTTTCCTCTTATTTCATTTGCCTCTGAGAAGTGGTGTTTTGTGTTTTGCATGCTGTTATAAATAATCATTCTCAAGTGAGGGCAGTGTTTGTAAACATTATTTGACTCACCTACATGTTACTTTTAAGGGAGATTATTAGTGATGGACTTATATTACGCTATGTTATTAATGTTGATC
>M01000033576	AT1G02170 ESTCount=3
AGAACAATAATAAAGACAATAATACAATAATCCTACATTAAAGACAACGAATCAATGTCTTACATATTATTCTTTTGAAAGAAAAAAGTAAAAAAAAAAAATCAGATAGAACAGATTCGCATCGCACTCGCTATACATTAAGTTTTGTCTTTACTAAAGAATGAAAGGCTTTGCATAGACATCGAATGGTTCACAAGCAGTAAGTTGAGGCTCCTGTCTTAATCCACCCATACCACTTCCCCCCTGTCAGAAGCATAGGTCAGCACACTCGAAACAACTCCACCACCGCCACCACCAACACTAACACCACCGCCACTCCCTGTATTCCTTATCGTTGTACGCATAGAGTTCAGAATTGTTTCCCAGTTAGGTTGTACCTTGTGGGCTGCGTTCAATCGCTTGGAATAAACAGAAAGTCATAGCACCAGTAGACGTGATCTTCGACAACGCTGATGTATCCGCCGATGTCTGATCATCATCACATCCACTTATTGATA
>M01000035384	AT1G02170 ESTCount=3
CATTCTACATAAGAACGGTAAATCAAGAACAGTTCCACTATGGCAAGCATCAATAATCGAATGAAGCTTAACACCATGCGGAAGAGGACGCACAATAGTCGCATTAATCTCATCATCAACAATCATCCCCTGAGTTTCGAAGTCCAGAGGACAGAGCGTCTCATCATATCCATCAACTTCATCACCGTTGTAGTTTCTTTGACGAGAACCATGACCAGAGTAGTGAAAGACAAGCGAGTCGCCAGCTGTACATCCCTGTACTAGCCAATACAACGCCATCCTCATGTTTTGCTTGTTAGGGATACGGTACGGGTCAGTTTCTTCCTCGGTGAGCATGAGAATGGAATCTGGAGCGAATTTGAACTTATTGATGAGAAGGTGACGCATGCACTTGGCGTCGTTGATGCATCCCTTAAGCTCGTGGCGAGAGAAACGGTACGAGATACCGCAGATCACAGCTCTCTTCCTGCCGTGAGGGTGAGGAAGCTGACCGAGGAGGCGCGGGGACGTGCGAAGGAGGAGGAGCGACGGCGGAGGAGTGCGATTGAGGAGGAGGAGGGGCGGAGCGAGGATCGGCGATGTGAGTTATGGCTTGGCAGAGAGCGCAGCGTATGGATCGGGCGCCGGATGGGAGCTGGAGAGGGGTTCGGCAGCCGGAGCAATTGACGAGCATCGGAGGAGGGTACATGATTGGCGGGTG
>M01000010977	AT1G02170 ESTCount=5
CTGTTCTTGATTTACCGTTCTTATGTAGAATGGACAGATCTGGGCAGTATGTGTGGGAAGACCATAGGCCAAGGTCAGGTTTGTGGAAAGGAACAGCTGGTGGAGAAGCTATATCAATAAGTGGATGTGATGATGATCAGACTTCGGCGGATACATCAGCGTTGTCGAAGATCACGTCTACTGGTGCTATGACTTTCTGTTTTATCCAAGCGATTGAACGCAGCCCACAAGGTACAACCTACGGAAACGATTCTGAACTCGATGCGTACCACTATAAGGAATACAGGGAGTGGCGGTGGTGTTAGTGTTGGTGGTGGAGTTGTTTCGAGTGTGCTGACCATGCTTCTGACAGGGGGAAAGTGGGTATGGGTGGATTAAGACAGGAGCCTCAACTTACTGCTTGTGAGCCATTCGATGTCTATGCAAAGCCTTTCATTCTTTAGTAAAGACAAAACTTAATGTACAGCGAGTGCGATGCGAATCCTCCATCTGATTTTTTTTTTTTTACATTTTTTCTTTCAAAAAGAATAATATGTAAGACATTGATTCGTTGCTTTTAATGAGGATATGATATGCTATATATCTATGTTATGCTACG
>M01000037662	AT1G02250 ESTCount=17
CGAAGAGAACTTACGTGTATATATAGTCCGTTAAATATTAAATATGCCAACAATGTACAATAAACCACTTCGGCTCATGTGGTAAAAGCCGCTGTTTGGTTGTAGTGAAACACCATTTATAACCCTTTTTCTCACCAATCTTCTCTCGAGTCCCTCTCTTTCGCATGATATCCGTCATAACTGAAAGCAAAAAGGTAAACAGAGAATAGAAACAGAAGATATACTCAAAGCTTAAACCCCATTTTTATTACTTAAGAAATTTTTTTTCTTTTTATACTTAATAACTTGTACATCCTTTGTTATTTATACAGAGAGGACAAGCTTAACCTAATGGAATATATTAAGGAATTTTCTACTCAGAGAGCTTAAATGTCGTTTTCTGCAAGGAGACCAAATCTGTTCTCCAACTTAATTGTTGAATCCATACTCTGCTTGTTTTCAGCGAAGGCTGAGCTGTTGACAGTCAAGCTAGCTGTTGGTGTCTTGAGCTGAGTTGTGGGCTTGCGTTGTTGATGGCTCACTTCTTCTTCTTTCTTGTCATGGGCTGTTGGACTGTTGGGTTGATCATGTTAACAGTAACTCCGGTCTTCTTCCAAAAACCAGAACTCTTTTTCCTGCTCTGTCTCCCTCCTCTGTTATATTTGTCTTTTTTTGGAAAAAGGGGTTCCTCTGTTATATTTGTCGTCTTTACTTTTCTTTTTGTGTGCACATATTTGTTGTCTTTACGACCGAAGAAATACCAAACATAGTCCTTCCTTATCGAACTCGAGTTGGAAGGTAACTCCCAAGGATCGAAGCTATAGATATCGACTGTGTTAATGAATTCATTGACATGAGTCGTGTTGCCATCCATATTTTTTGCCCTGAGGTAATAGCCAATGATCTCCTCGTCGGTCGGATGGAATCTGAAACCCACCGGATGCGAATTTACCATATTCTCCACGAGAAATCTAAAATTTTCAGATCAAAAACGAAAAAGAAGAACTAAGAAAAAAAAAATTATGCAGCAGAGCAGAGCGCTTCTTTCTATGTTGTCGCTTGCTGTTCTGTTAATT
>M01000019232	AT1G02260 ESTCount=5
TTATTCGCTTTTGATCTTCTTCTGCGGGATGTTTATAACCGTGGATGGATTCAACAAAACTGGTATCCCTACGGCTCTGTGGGATCTCATGGAGCCGTATGCGAATATTGGTGAAGCTAAAGGAACCGCGGTGCTAGCAGTGGTGATTCTTGTCCTCTCCAATGTAGCATCCAATGTACCAACAGTGCTATTGTTGGGAGCAAGAGTAGCGGCATCAGCGGCGGCAGGGGAGGAGGAGAAGAAGGCGTGGTTGTTGCTGGCGTGGGTGAGCACAGTGGCGGGAAACTTGACGTTGCTTGGTTCAGCAGCTAACTTGATAGTGTGTGAGCAAGCTCGTAGAGCAGTGAGCCATGGATACACTCTCACTTTCACTAAACACCTGAAGTTTGGTTTACCTTCGACACTCATCGTTACTGCCATTGGTCTCTACCTTATCAAGTAATCCACAACTCACTCTGTACATGCTTTGTTTTTTTTCTTTGCACACTTTTTGTAAGTCATTATGCATAGAATCTATATTTGTATCTTTAAAAAT
>M01000028588	AT1G02270 ESTCount=5
TTTTTTTTCGATCCAATAAAAAAAAGCACACTCTTTAATTTGTCTGAAACCAGAGTGATGCTACAAAGGCTCAAAACCTTGTCTCAAAACTATACAAACTTTAATAGGTTTGTAAAATTTCTTGTGTTGCACATCTCAAATCACATTGCTTCTTTACATGTACAAGAGCCAAACAAAACTTAACTACAGAGCACTTTCACCGGTGAGAACTGTACGGTGAGACAAGCATGATCGGAGAGATTGTAATTCTCCGGCCACATTCCTTTCTCTGCTTCTTCCGGGAACAAAACAGCTTTCTTCACTTTCAGTCCAATCGCTTCTTCTTCTTCCTTATCTTCTCCTTCTTCTTTCTTACTCTCCATCATGCTCCCTTTGCAGTTTTCAGATTGAACCATCACTGTCATGTTCCACATTTTCTTAAGTTCTTCATAGTCGAAGACACCATTTCCATCAACATCCGCTCGATCCCACAGCTCTTTTGTCTCTTGGAAGTCTAAGTCCATGAGGCATACCTGTTAGATTTTACCTTTTGAAGTGT
>M01000001260	AT1G02270 ESTCount=11
TGCAAAGCTATCATCACAATCGAAGCAGCAGCAGCAGCAGCAGGAGGAGCATTGTTCAACGGTCCAGATTCATCCTCCCTTGTTTCTCATCATCGCCACTCTCCCTCTTCGTCGTCCTCGCCGCCGCTGTTCCTTTCCCGATCTACTTCTCCGGTCTCCTCTCGTCTCTCTCCGGCAGAAACAACAAGGCGGCTTCAACTATGAGAGTGAACTCGAACATAGCTTCGACGAATATAACGTGTACCACTTTCAACGTCTTGGCTCCCATTTACAAACGCGTTGATCAACAGAATCAGAGCATTCGTGAGAGTCAGTTTCGCGCGCTTTGGTTTACTCGGAACCAAAAGATTTTGGATTTATTACTCAATCAACGCTCTTCAGTCATTTCTCTACAGGAAGTTTGGGTGGGGAATGAGGAGCTTGTGAACATGTACCACGACCGCCTTGCCTCTGCTGGCTACACTACTTTCCAGCTTGCTAGAACTAACGCTCGTGGCGATGGTCTTTTAACTGCCATCCATAAGGACTACTTTAAACTTGTTAATTATCGGGAGCTGCTTTTTAATGAATTTTTGGGAGACCGTGTTGCTCAGCTCTTACATGTCAAGTCTATTTTTCCTTTCCCGCTTAATGAGAACCAAGATGTTCAGCAAGAGGTCCTTATTGTCAACACTCATCTCTTGTTCCCACATGATTCTAGTTTGTCTCTTGCAAGACTGCATCAGGTTTACAAAATTCTCGAATATCTGGAAGCTTACCAAAAGGAAAACAAACTTACCCACATGCCCACTATCCTCTGCGGTGACTGGAATGGAAGCAAGCGTGGGCATGTGTACAAGTTCTTGAGATCTCAAGGGTTCATATCATCATACGATGTTGCTCATCAGTATACGGATAGTGATGCTCATAGGTGGGTTAGCCATAGAAACCACAGGGGAAACATATGCGGAGTTGATTTCATATGGCTCTGTAACCCTACTAGCAGCAATTCAAGAAAACCATTGAGAACGAGTTGGGTAGAAGCTGTTTTCAGCATTATCAAGTATCAAGTCCAGAAAGCTTCCATAGCTGAAGACAAGGCCTTTGCTTTTCTTGGGGAGAATAATCACAGTGATTCATTAACTTACTCTGGCTTTTGCCAAGCACTTCAAAAGGTAAATCTAACAGGTATGCCTCATGGACTTAGC
>M01000034963	AT1G02270 ESTCount=3
CCTAGCTAATTGTACTTTCTATAGGAACGTATTAACCCCCTTACAAACTTCTACTACTTTTAGTTAACTGAAGAGTCGTCGATCCAAAAAAAAAGCACACTCTTTAATTTGTCTGAAACCAGAGTGATGCTACAAAGGCTACACACCTTGTCTCAAAACTCTACAAACTTTAAAAAGGTTTGTAAAATTTCTTGTGTTGCACATCTCAAATCACATTGCTTCTTTACATGTACAAGAGCCAAACAAAACTTAACTACAGAGCACTTTGACCGGTGAGAATTGTACGGTGAGACAAGCATGATCGGAGAGATTGTAATTCTCCGGCCACATTCCTTTCTCTGCTTCTTCCGGGAACAAAACAGCTTTCTTCACTTTCAGTCCAATCGCTTCTTCTTCCTTATCTTCTCCTTCTTCTTTCTTACACTCCATCATGCTCCCTTTGCAGTTTTCAGATTGAACCATCACTGTCATGTTCCACATTTTCTGAC
>M01000015983	AT1G02280 ESTCount=3
GATCTTTCCTACGAAACTTTTTCCTCCAAGAGATCGGATTCTCTCCTCAAAACTATCCGCGCTGGTTCTAAGATGCGTAAACAACAGTTTGAGGATTCTGCAATTGAGGTTGTATATGCGGAGAACAGTGGGAGATGCAGCAAGAATGACAAGGACGAAAAGGCTTTACCGAATGGTGAAGCGTGGATCCCGAACTTGGTTAAGGCGATAACCGATGTAGCTACAAATCAGAAGAAAGCGATTCATGTAGACAAAAAGATGGTTGATGGATCTTACTCTGATGACAAAGGCAAAAAACTCATCCCTCTTATCATCGCCGCTCAGTGGTTGGTCGTTAAGATGATCCAAGGAGCCATCAGAAATGACATCAAGACAAGTGGTAAGCCACTCTAAGAGAGCTCTGAAGACGACAAAGTTTTGTTGTGATCCAACTTTCAAGGAGATGAGTTTTTTTCTTTAATCGATTTTAGTTGCAGCATTTTCATCTTTTCCTGCTTTTGTCTTGTCTGTAATTTTGGGTATTTGTTC
>M01000000310	AT1G02280 ESTCount=44
CGTATAGTTAAACGATTTATATTTGAAAAAATATAATAGTAAAGCTCATGACCAATCATAGTGCAAAAACACCAATTTAGCAGTTAAATTTCATTGGGCTATAGCCCAGCACTCCTATCGAAGAGCCGGTCTTGACAAGCATGCTGTTTGGTTTAGTCGGAGACAGAGGAAGAAGACAACAGATAACTTGACAATTTAAAGCAAAAACTCAGAGACAGAGAGGATGTAAATGATTCGAACATAAAGCCGGAAACAAGAAAAAAAAAAGTCTTCTCAGTTTAGTTGGATCACAATAAAACAGAGCTCTTAAAGTGGCTTTCCACTTATCTTGACGTCATTTCTGATTGCTCCTTGGATCATCTTAACGACAAAGTACTGAGCGGCGATGATAAGAGGGATGAGTTTCTTTCCTTTATCATCAGAGTAAGATCCATCCACCATCTTCTTGTCTACATGAATCGCTTTCTTCTGATTCGTTGCTACATCCGTTATCGCCTTAACCAGGTTTGGGATCCACGCTTCACCATTCGGTAATGCCTTTTCTTCCTTGTCATTCTTGCTGCATCTCCCACTGTTCTCCGCATACACAACCTCAATTGCAGAGTCCTCAAACTGTTGTTTCCCCATCTTGGAACCAGCGCGGATGGTTTTGAGGAGAGAATCTGATCTCTTGGAGGAAAATGTTTCATAGGAAAGATCATCAGGCGGGGAGAATTGAGCATGAGTCAGAACAAGCAACGTTTTGCACCAAATCTCTTTTCCAAAGGTTTGGGTGATAGCTTGAACAACTTGCTTATCTAGCTCATCCACTCGATACACATCCAGACGATCAACATAGAGCAACACATCTATGGTTCTGTTCACAAGAAACCCTTTGATTAACTCGAGGGCTTGGTGGTTGACATAACCAGCTTCGACAAGGCCAGGGGTGTCAATAATGTTAATAGTGAAGCCTCCCATTGTTCTTGAAACCATCACTGGCCTCAAACCCTCTGCCTGGAAAGGACTGACACGGACGACTTGTTCACCAATAAGAGAGTTGACAGTGGATGATTTTCCCACACCGCCTTTGCCCATTACAACAACTGTCAATGAGTTCATATCCTTTTGCTTCAATTTGGCGAAGAATTCAATTAACTTTTCCTGGGTAGCTGCTGGAAATTGCTGAAACCCAACCCATTCGCGAACAATGGACCCCATCACGTTGTCTGAGGTTTAGGAGAAAGAAGCCGAAAGCGTT
>M01000003518	AT1G02305 ESTCount=126
TTTTTTTCGAACAAAAGCTAAAAGGGTATATTTTGTAGTTAATATACTTTTGTTTGGGTTTATTGAAGTCGTTTGATTCTTTTCAATTGGAAAACAGGAAGCAAATTACATATATTACAGAGAGTGTCGAGACAGCGACACGTCTTTTGTTTTCTGATTTTTAGTTTTAAAATGAGGAAACTAGAACATCATCTGATGTATTAATACCATTAAAGACGTTCCTGTCTGAAGGCAAACCGGCGACAACACCGTGTTCGATTCCACATTCGTTCGTTCCTCTCTTGATCTTGAAGTAACCATCATCACCCCAGCTTCGGTTCCATTGATTTGCAAGCAACCAATAATCTTCGCCATCATCAGAAGTTCCCCAGCCAATAAGCTTGACAGCATGACCTCCAATGTTTGCACCTGTTATGTGCTTGTACACTCCAGATTTGTAATGCGCAAAAGTCCTCATAAACGGTAAAAGGCAACCTCAACAGGTCCCGTTTTTGGAAAACTTCAGCCATAATGTCTTGAGGGCCATGTCTGACTTTGTAGGCGCTAAACACCATAGTGTTTTGATTCACGCCAAAGCTGGTTTCCACTAACACATTTCCTCACACATTTTGGTGTAGGGTAAGCGGGTTCACATCCCGGGTGAGAGCATCCAGTATTGTCAAAGTATGGATCACACTCTTCGGTGACTACACCGTGGTGCTTAAAGTATCGCCACGCGGAAATAGGGTAGCCACCATTACAGCCTTGACCGCAAAGGAATCCACAACATGCTAAGAGATCATTGACTGATAAAGATATATTCATGTTATATTTGATGCAGAACCTGTCAGACAGTGACTCTACAGCCCCAAATGCCCAGCAAGAACCGCAGTGACCCTGATCTAGGATCCTTCCAATACTGGAGCACTGAGACCAAGCAGTTCTAGCGTCAAATTCTTTAGGAAGCTTGAGAGAGATGTCAATGTCATGGCTTACAACAGGTACGCCTAAGAATTCGTTCTTAGGTGTTGGTTTAACACCGAGGAGGCGCTTAAACTCTGCAACGGTGGAGTTAGCAAAGCGATCATTGAAAGCAGCTATCCATCCAGCGTTTGGATTCTCATTGACTTCCTTCACAATCTCATTCTGAAGAATTCGTGAAGTTAGCTTCTGCTCGGAAAGATTCTCTGCTGCAATTCCCGTATTAATAACCGCTAAAAGTAAGATAGCAGAGGCTAAGTAGACTCTGATGCGATGATGATGTTCAGCCATGAATCTCCCTTCCCCTCCCCTCCTCCTCTGCTAACTCAGTTGCAATGATTTGCCCAGAGACTTTTTTTGAATAAAAGGTATTCAATTCAAAGATGATGATGATCTCTTTTCTAAAATAAAAAAAAGAAGAAGAGAAGGGGCTTGAAAATGACACATCATTTAATTTATTTTATTCCAAGGAAGAGAGAGATCTTGGCCGTTCAGTTTATT
>M01000036145	AT1G02310 ESTCount=15
TTTTTTACGACTTTTATAAAACCCCAAACCAAAAAGTATATATCTAGTTTATACCTTTTAGCTTTTGGTCATGTTTAATTTTTTTACATGTTTCCTATCTTTACATATTATCTGTCTACTGTTTTTGTATCTATACTGTTTTTCATACTGCACTATGTGTGACTAATGGTGGACACTTGAGGTTTTTCAATTTAATAGATTGCTCTGCGATAAGCCTAGCAGTAGTATTAGGACCTTGTTGCATGAAAACCTCGTATCCATCACCTAGCAGACCAGTTCTATTGGTCGTAAGTTGCCAGAAAACTCCACCAGTACACGAGCCACCTGTTCTTGCACTGTCGTAGATCACATCGTATACTCTCTTGAAAAACTTGTTGCGTTCCTCTAAACTGAAACCAGGAAACTTCGAAGATTTACCAAACTCTGTTATCAATAGAGGCTTCTTGATAATGTTGTCACAGTCTTGAATGTGTGCTCCTATCCAGTTGTCCACGAATTCATTTTGTTCTCCTGTTCTTGAGCTCTGTAATGGGAGCCAAGAATCGGGATAGATATGGATAGTGGCGAAATCAATTTCAGGAATTTGGTTATCGGAGATGAAATCTGTACCGGTTAAGACCGCGCCGCCGGGATTGTAAACCGTTCTTTCTGGTTTAGATTCTCCATAGAACCCTTCAAGTCCTATTTCGAGTAGATGGTTTGAGTCTATGGACTTCACATAACTTGCCATTTCCTTTACCCAACTCTGTAGGATAGTAGAATCGTTACAGCGAGGTTCATTGATGAGCTCCCATGAAAAGATGGTTGGGTCTTCTTTGTAAACACGACCAGTGATTGTGTTTTTCCTCGTCAGCACGGTCTTCACGTGGTTCTTGTAAAACTGCTTGACAACCGAGTTTGTGTAGAACTCCTCCGGTTCATCTAAACCGGCCCATTCCACATATTTCTTTCTCCCTCCAAAATCTTCGAAATTATTGACTAAACTAATTATCAACTTAATCTTATATCTTCCAGCTTCAAAGACTACAAAGTCTAGTCCCTTGAAAACGTCTTCACTATAGGAGCCAGGAGAGATCTGAAGAGGAAGGTAATCTCCTTCGTTGAAACCCCAAATCCTGGCAACGTTCATTCCAACGGCGGAGGCTTGCCGGAGCGCGGTCGTGACGGTGGCTCTTCCTTTAGACGCAGTATCAGCAGCAGTGGTCATCATCCAATAAGCGTTGAAGCCGTTTAGGTAAACTCGTTCTCCGTTCAACACGAACTGCGTGCCGTTTCTCCCGACGAACCCTGCCTTTTCGGCGACGCTAATGCGGTAGTTTCCGACGAGAAACAGAAGAAGGAAAAATAAAAACGGTACGGTGTTTAACATTGTGAAGCTTTTGCCGACTTGATAGAATAGGA
>M01000029468	AT1G02330 ESTCount=4
TTTTTTTCGAAAACCAGATTATAAAAAAAAAACTTGATTCCTTGAATGAAATGTTACATAATTCAAATATCGGGAGAAAGTTTTTCAAAATATCAAATTGTACATAATCAAAGTATCATCAAGCCTCTCTTTTATCTCCTCATCACACGGTTACGCTCTCTCTTGCGGAACCGTTCCATCATGATCTGGTCAGTTGCAGCTTGTCTGGTATTCCCTGAATCCGTAGCATTATTGTTAGTAGTAGACGGTTTAGGTCCTTCCCCATCAGCTCGAGGTCCTTTATCTTTGTATAACTCGGGATGTTCTCTTCTAAGCTTTTCAGCATAATCTTTCCCGCGTTGGAAATAATCTGCACTGTAACTAGACGGAATGTTAAACTCTGATTTTTGGCCGACCCGTAAGCCTCTTCTCTTGAAGAGCTTCTTGGCCGCTTCCGTTTCTTCAATGTTCTTCAGCTTGTATCTAACATTGAGACCAACCATTAGTCTTTGAACATAGAAAAAACACTTATCATCAATCTATGGAAAAAAGTTATTCATCATACTCTATTGGTAGTTGCACTTCA
>M01000034787	AT1G02330 ESTCount=13
ACATTATAAATATAAACTTGGTTCCTTGAATGAAACGTTACATAATTCAAATATCCGGAGAAAGTTTTTTCAAAATATCAAATTGTTACAAAGGTCAGAGTATCATCAAGCCTCTCTTCATCTCCTCATCACACGGTTACGCTCTCTCTTGCGGAACCGTTCCATCATGATCTGATCAGTTGCAGCTTGTCTGGTATTCCCTGAATCCGTAGCATTATTGTTACTAGTAGAAGGTTTTAGGTCCTTCGCCACTCGCTTGAGGTCCTTTATCTTTGTATAACTCGGGATGTTCTCTTCTAAGCTTTTCAGCATAATCTTTCCCACGTTGGAAATAATCCGCACTGTAACTAGAGGGAATGTTAAACTCCGACTTTGGCCGACCCATAAGCCTCTTCTCTTGAAGAAGCTTCTTTGCAGCTTCTGTTTCTTCAATGTTCTTCAGCTTGTATTCGATAGGGAGTTGCACTTCAGCTATTCCAGTAGTCCACTGCGTTGAGCTCTCTTCTGAGCTACGCTTCTTAACTTTAAGGTGATCAGGGATCTTATACAATTCATCTTCCACTCGCTTCAACTCGTTCTCAACCTCCTCTGCATCCTCAAGACTCTTCCCCCTTTTCTTAGCAAATTCTTGTTCAACGTACTTTACCATGTTGGGATCTTCAATCAAAACAGCAGTCTCTTGAGCAAAGGTATCCTGCAACACAAGCTCCTCTTTCTCTCCTTCAGCTTCAGCTTTCTCAGCTGGTTTCCCTTTCCCCGTGCTATTCTGCGCCGTGGACAAAGCTGGGATCCCTAGCTTCCTCTCTCTCAGCTTCTGCAAAAACTTCACCTCTTCCAACGCCAATCTTCGTTTCTCTTCTTCTTCTGAACTCGCGGCTTTACTTGGCTCATCTTCTTCTTCCTCCTCCTCTAACGGACGTTTCCTGAAATTTCTCTTCGGCGGCATCGCAGAGAGTATCACCTTCTTCAAATTTGATTGCTTAGAGAGCTGATCGAGAC
>M01000023249	AT1G02370 ESTCount=3
GTTTTAACTGTAAGAAAGATGAACTTCCGCAATCTGATAGCCTCCGGCTCCCGCCTCGGGAAGAGGTTCTGCGCAACGGTCTTCTCTCCGGCGTCTTCCGCCGGCGTCGTCGAGTCCTCTGTTTCCGCTTCTCCGACGGCGGCGTCACGGCAGCGAGAGATCTACAAGAAGCTCTCCAAGCTCAGCGTCACGGGAGGGACAGTGACGCAGACGCTGAATCAGTTCATCATGGAAGGCACTCCCGTCAGAAAAGACGATCTCTTTCGCTGCGCCAAAGACCTTCGCAAGTTCCGCCGCCATCAACACGCCCTCGAGATCTTTGATTGGATGGAGAAGAGGAAGATGACGTTATCAATCGCCGACCACGCGATTCGTTTTGGATCTGATCGCAAAGACTAAAGGCTTAGAAGCTGCGGAGAGCTACTTCAACGGTTTAGATCCTTCCACGAAGAGTCATCAGTCTACTT
>M01000046869	AT1G02370 ESTCount=57
GAAATAATATCTGCCGCATGGCTTCTCTTCAGCTCTGGAAGAAAATCGCTGCCCCGCTAACTTCGAACGGTCGTAAGTGGAAGATGGCTTGCACAACGGTGGCTGCGCCGTTTTCATCTGGCGCTGAGAGCTCTGGTCCGATCAAGGTTGAGAAGGAGAGCTCTGGTCCGAAAAAGCCAGAGAAAGTGAAAGTGGAGAAGAGGAAGGTGTTTCAGAAGCTGAAGTCTCTTAGGGTTGAGACCATAGATCTCATCATAAGGGAAGAAGAGAATAAGGGCGTTTTTGTAGATCAGGAGGATCTTTTCAGGTGGGCCAAACTTCTCAAGAACCACAAGCCTGAAAACTCCCTTGAGATCTTTAGGTGGATGGATAAAAAGAAGATGGTGTTTTCTCCCTCCCAACTTGAGCTTTTTGTGGATCTTCTGGGCGAGCTTAAAGGAGCAGAAGCGGCTTTAGCCTACTTTGACAAAGTAGAGCCAAATTTCGATGAGATGGACGCTGAAGCCAAAAACCGCCCTGCTTACTTGAAGCTCTTGTATTGGTTCCGGGTTAAAGAAGAGAGTCAGACTTCGGGGGCAAGAACACATGTTCTCAAGTTCCCTAAGTGTGATGATAATTGGAATGTTCTCAAGTGAATTTAGTTCTTTCAAGCTGTTTGGTGTGTGTTTTAAAACTTTTAATGAATGAAGCACGACTCTCACATGCCTTCTTGTAGTCACTCATCTATGTAATAATCTTTTGCTCTGGAAAACTAACTCTTTAAGTTAATTGTATCTCTTCTGTTTAGTCCTTATAAATATTAAATTTTCATGTTACAATATCG
>M01000008482	AT1G02370 ESTCount=7
AAGCTAGGTGATATAGATGGGGTTAAGAGGGTCTTCACTGAGTGGGAATCCAAATGCTGTGCTTACGATATGAGGCTGGCGAATATAGCAATCAACGCGTATCTCAAAGGAGGTATGTATAGAGAGGCGGAGATGATTCTGGAGGGAGCGTTGAAGAAGTGCAAAGGGCCTTTTTCGAAGTCGAGGCAGCTTCTGATGGTTCATCTGTTGGAGAAGGGTGAAGCGGGTGTGGCGATGAAGCATTTGGAAGCAGCGGCTTCTGATTTTGAAGAGAAGAAAGACGAGGAGTGGAGCTGGAGCTCGGAGCTAGTGAGCTTGTTTTTCATTCACTTTGAGAAAGCTAAAGATGTGGAAGGAGCAGAGGAGTTGTGCAGGATCTTGTCCAAGTGGAGACCTCTTGACCCTGAAACAGTGACTTTTCTTATAAAGACTTATGCAGCAGCTGAGAAGACTTGTCCGGACATGCGTGAGAGATTGTTCCGAGAGCAGATTGAAGTAAGCGAGGAGATACAAGACTTGCTTGAAACTGTTTGTCCTTAAAATTAGTCATGCTCAAAAGTGTCAAGTCTCTTTTTTATGAGTTTAAGCTTCTTGTCAACCAATAGATTGTGTTTTGTTTATCCAAATCCAACAACAACCTATTTGCTCG
>M01000042660	AT1G02380 ESTCount=9
ATTTATACAAAATCAAAAGGCAAAAACTCAATTCGGATTTCAACCAGAAGAACCCTAATTCCAGGGAAAGTAAAGGGTTTGATCAGCTTTTGCTTTTGTGGGCATTTCACTTGGCAGTTTGAGAAGAAACTCAGTGTTGTAGGATGGATCAATTGATTCCAGGAGAACATGATCTTGAACTAGACATCGAAGCTGGTCTAGCTCATGCTACGCAAGAATCCACTTCAGATACTGTTTCAGGGAACAATGGGGTGAGCTTCGGTGTGTCTGAAAAGACTGATGATGATCTGAATTATCCCCTAATGGGAACAACAGAAAAACAAGCAGCCAAAGTTTAGATCTTTCTGGTGGAAAACGCAATGATATTGTTAAAGTTAAGAAGTCGAGAAAGGCTTCGAAGCCACCGAGACCTCCTAAAGGCCCTTCTTTCACTGCAAATGACCATAAGGTGATGAAGGAAATAGCAGAGCTCGCTATGCGAAAACGCGCAAGGATCGAAAGGATGAAAATTTCCCTGAGAAGAATTAAAGCAGCCAAGTCATTATCATCATCATCATCATCATCCCCGTATTCATGCATT
>M01000028873	AT1G02400 ESTCount=6
ACATACGCGCCGTTAAAGGTCTAGCATGTGAGATAATTGATCTGACGGCGGAGAATTTGTGGGGCCAGAGATCTAGCGAGGTGAGCGAGCTTATCAGAGACGTCCGTAGCGACTCAATCCTGCGGCTGAATCTATATCCACCTGCACCGTACGCGCTAAGAGGCGTTAGCCAAATAGGTTTCGGCGAGCATTCTGACCCTCAGATCTTGACGGTGTTGAGATCCAACGACGTAGATGGACTTGAGATTTGTTCACACGACGGTTTGTGGGTACCAGTCCCATCTGACCCTACATGCTTCTACGTATTGGTCGGTGACTGCCTTCAGGCATTGACAAATGGGAGGTTCACTAGCGT
>M01000041143	AT1G02410 ESTCount=3
CGAGAATGTAACAAAGTTCTGATATTATTTAACGAATCTTCTGTTTCAAGTTATTAAGCTCTTCGCGCTTATAATATTTCCATGTTTCTTAGACATAACTGAAGCACATAACTAACAGCATAACAAAGATGCCTTCATATTCTACAAAGATTTGAGAATTTCTCTTTAGAAAAAATAGACAGACACTTTTTACTTGGTTTCTTGAACTGGAAGAGAGCTTTTATTGTCGACCGAATCTGAAGTATTTTCCTCGGACACTTTGAAGAAAGTGTAAGACAATATCAGATTGTTGATTCCGTCCATTCTTGGATCAGTCTCAAACTCCGGATCAATATAGAAGAAGACCGGCATGTCGATCTGTTCTCCGGGAAGAAGTCGCTGCTCCTCAAAGCAAAAACACTGTATCTTGTTGAAATAAACTCCCGCCTTCATGGGAGTGACATTGTATGTGGAGACTCCGGTTATTGGAGCTGAGCTTTT
>M01000047407	AT1G02410 ESTCount=9
TTTCGACATAACTGAAGCACAAAACTAACAGCATAACAAAGATGCCTTCATAAAATTCTACAAAGATTTGAGAGTTTCTCTTTAGAAAAATAGACAGACACTTTTTACTTGGTTTCTTGAACTGGAACAGAGCTTTTATTGTCGACCGAATCTGAAGTATTTTCCTCGGACACTTTGAAGAAAGTGTAAGACAATATCAGATTGTTGATTCCGTCCATTCTTGGATCAGTCTCAAACTCCGGATCAATATAGAAGAAGACCGGCATGTCGATCTGTTCTCCGGGAAGAAGTCGCTGCTCCTCAAAGCAAAAACATTGTATCTTGTTGAAATAAACTCCCGCCTTCATGGGAGTGACATTGTATGTGGAGACTCCGGTTATTGGAGCTGAGCTTTTGTTTTCAGCAGTGTAAAAGGCCAGCGCGCTTTCTCCTGGCTTTACTCTCACCTCTCTTTGAGTTGGAGTGAACTTCCACTGCATCCCATCTGCAACATCAGCATTGAACTGCACCACAATCTCCCTGTTTCCGACACAAAAAGTGACTAATAAGCTAGCACCTTCACCATACACACATATTACCAAAAAGAAGACGGTTTATGAATGGGTCCCTTAACACCACCTTTCAGTGACGGTGCCAGATTCTGAATGCCTAGCAATCTTCTCCTCAACAGTCTCTTTGCGTTGAACAGTACCTCCATAACCAGTAGCTTGGCAGAACGTTCTATACAATGGCACAGCGGCGTAAGTTAGCCCCACCATGCCAAAGACAACACCAGTTAGGTAGTAGAGCATTTTCTTTGATTTGGTTTCTGTTATCGACTGAGTAGAATACTGTCGATGAGCACCACCGAGCAACATCGATTTAGCAGCAGCGGAATGAGAATTCAAAGGGAAAAACGAAGATGAGCTTCCCCAAATCGCTCTCTTGCTTTGGAGATTATACTGATTGCCATAACGAGACCAAGGAACAAGAGGCACGCTCCTCGTTGAATGCAACGATGTTCGATGAAGATTCTCTAAATATGACGAATTCGAGTCCCTCTACATGCCTTCGACCACGACATAGCCGCCGAAGATTAATGATCTCAACCGATCGATGCAGTGAGACACGGTAAACGAACGGCGTTTCTGGTGTAGATATCAAGACGTCACTTG
>M01000041688	AT1G02410 ESTCount=4
CTGTTCAACGCAAAGAGACTGTTGAGGAGAAGATTGCTAGGCATTCAGAATCTGGTACCGTCACTGAAAGGGAGATTGTGGTTCAGTTCAATGCTGATGTTGCAGATGGGATGCAGTGGAAGTTCACTCCAACTCAAAGAGAGGTGAGAGTAAAGCCAGGAGAAAGCGTGCTCGCCTTTTACACTGCTGAAAACAAAAGTTCAGCTTCAATAACCGGAATCTCCACATACAATGTCACTCCCATGAAGGCGGGAGTTTATTTCAACAAGATACAATGTTTTTGCTTTGAGGAGCAGCGACTTCTTCCCGGAGAACAGATCGACATGCCGGTCTTCTTCTATATTGATCCGGAGTTTGAGACTGATCCAAGAATGGACGGAATCAACAATCTGATATTGTCTTACACTTTCTTCAAAGTGTCCGAGGAAAATACTTCAGATTCGGTCGACAATAAAAGCTCTGTTCCAGTTCAAGAAACCAAGTAAAAAAGTGTCTGTCTATTTTTTCTAAAGAGAAACTCTCAAATCTTTGTAGAATTTTATGAAGGCATCTTTGTTATGCTGTTAGTTTTGTGCTTCAGTTATGTCTAAGAAACATGGAAATATTATAAGCGCGAAGAGCTTAATAACTTGAAACAGAAGATTCGTTAAATAATATCAGAA
>M01000042870	AT1G02475 ESTCount=3
GAACTCGATCAATCACTTGTCAGCATCCCTGTAAAACCCCCAATCTCCACTTACCCATCTGCTCCAATCGCAGATTCGCTCTACCTTCTCCTCGTAAACCCAACTGTTCTCAGTCTCAGTTGCTTCCCAAATCTCTAAATGGCTCCTCCCCTCTCAATCGAAGATCGAGATTCAACACTCGCAAACGCTTATCCGTTTCCATGGAGTGGCAAGACTGCACAGTGAAGATGGAAGTAGATATTCCAGTATCAGTAGCGTACAACTTCTACTTGGATCGTGAATCTTTCCCCAAGTGGATGCCTTTCATTTCATCCGTTGAGGTGTTAAAGGACAAGCCTGATCTATCTCGTTGGTCACTCAAGTACAATGCTTTTGGCCAAGACATCAAGTATTCTTGGCTTGCTCGCAATCTTCAGCCTACTCCTAATCAGAAAATCCATTGGAGATCTCTTGAAGGTCTTCCTAATAAAGGCAGTGTTCGGTTCTTCCCTAAAGGTCCTTCATCTTGCCTTGTTGAGCTAACTGTATCATATGAAGTCCCTGCACTTTTAACCCCCGTGGCATCGGCGCTCCGGCCCTTTTTAGAAACCTTGCTTAGAGGTGGGCTTGAAAGATTTGCAACATTGGCTAAAAACCACTTAAAGAAAAGGAACCTCTGTATGTATGTATGCATCTCTGTGTCTTTCTGATTCTAGGCTTATAAATGGTCTGGAACTTGATTATTGTCCCCATGATTAAGGAGGGCTTTGTCTACTCTTGACTTTTG
>M01000041461	AT1G02500 ESTCount=27
TCCCCGCCAAGTACCTAGACGAGAAAACCATCTTCCACCTAAACCCATCAGGGAGATTTGTCATCGGTGGTCCACACGGTGACGCTGGTCTAACCGGACGCAAGATCATCATCGACACGTACGGTGGCTGGGGAGCTCACGGTGGTGGTGCATTCTCTGGCAAAGACCCATCTAAAGTGGATAGAAGCGGTGCGTACATAGCTAGACAAGCGGCTAAGAGCATTGTGGCTAGCGATCTAGCACGCAGGGCTCTTGTTCAGGTCTCTTACGCCATTGGTGTCCCCGAGCCGTTGTCTGTTTTTGTTGATACTTATGGAACAGGGAAGATTCCAGACAAGGAGATTCTCAAGATTGTGAAGGAGAACTTTGATTTTAGGCCAGGGATGATGACTATTAACCTTGACCTCACGAGAGGTGGCAATGGGAGGTTCTTGAAGACTGCTGCATATGGGCACTTTGGTAGGGATGATCCTGACTTTACATGGGAGGTTGTTAAGCCTCTCAAGGCTGAGAAGGCTTAAGAAGAGTCAGCTTATTGTTTTAACTACGTTTATGTTTGTTTGAAACTCTTTAAATTGCTTTTGTGGTTTTCAGTCTCAGTCTTGTTTGTTTTTTATTTATTTTTATCAGTGTGATGTTTGTGCTCTTTGGTTTGGTACTTTGGTATGATGTTACGTACTCCTTGATGGTTTTTTATAATAGAGATTAGTGTGGTGGCAAAA
>M01000029746	AT1G02560 ESTCount=11
TTTCTACGGTCAGTGTCTTGGTTTATCTTCTCCAGGCATTGACCGTGATTTCTTCATGAGTGCTAAAGAGGCAAAAGATTATGGACTTATCGATGCTGTCATCATGAACCCTCTTAAAGCTCTTCAGCCACTTGCACCAGCTTAAGAGCCTGAAGGTAATACTTCTGCTTAGCACTTTTAGTAGGCCTTTTATGAACTGATGGAAATCAGATTTGTTTGGGATCAAAATCATTAGTATCTGTGATACATTTATGAAGAACAAAGTAAAGTTTCTTGCTGTTTGGTTGAATAACATTGGCCTTCAAGGAATGTTTTTACCCTTGTAATCGAATTATTGGCCCATTTTAATCAATTTTCTAGTTTCATAACC
>M01000008782	AT1G02560 ESTCount=22
TTTTTTTTCGAAACTAGAATATTGATACAATGAGATTAAAAATGGGCCAATAATACGATTACAAAGGGTAAAAACATTCCTTGAAGGCCAATGTTATTCAACCAAACAGCAAGAAAACTTTACTTTGTTCTTCATAAATGTATCACAGATACTACTGATTTTGATCCCAAACAAATCTGATTTCCATCAGTTCATAAAAGGGCTACTAAGCTGAAGTATTACCTTGAGGCTCTTAAGCAGGTGCAAGTGGCTGAAGAGCTTTAAGAGGGTTCATGATGACAGCATCGATAAGTCCATAATCTTTTGCCTCTTTAGCACTCATGAAGAAATCACGGTCAGTGTCTTGGTTTATCTTCTCCAGGCTTTGACCAGTCTGGTAAGCGAGGTAACCGTTTAGGTTGGCCTTGTGGTGCAGCATTTCATTTGCCTGAATGTCGATATCGGTCTGGCCACCTTGAGCTCCACCAAGCGGCTGATGGATCATTATCCTTGAGTTTGGTAGACTGTATCTTTTTCCTTTGGTTCCAGCACTAAGCAGAAAAGCTCCCATACTAGCAGCAAGACCAACACAAACAGTGGAGACATCAGGTCGGATATGCCTCATAGTATCGAAGATAGCCATGCCAGCAGTAACAGAGCCACCAGGAGAATTCACATACATGACAATATCCTTAGTAGGATCAACGGCATCAAGGTAAAGAAGCTGAGCAACGATGATGTT
>M01000026746	AT1G02560 ESTCount=3
AAGAGAGGCTTTTAAGTGTTGGAAGCGGAAAAGGATAAGGGGGGGCGAGGAAGTTCATCGCCGGCGACGGAATTGAAGAAGAAGAAGATGGGTCATGCATGCGTCTCGACATCGTCGGCTTCTTCTCTGAGGATTACAGCTGGATTCGTCTCCAATGGCTCTTCCTCTTTCGATTCTCAGAAGCTTTCCCTCCCTCTTCCTTCAAGAAAGACGAACAAGTTAGTTAGCGAGAGAAAGAACTGGAAGAGGTCATCATCATCATCATCATCATCATCATCATCATCATCATCATCATCATCAACTCGGAAGGCTGTATACTCCGACGGCAATCTCTGGACACCTGCGCCTCCCTCTCCTCAAGGAGTTTGGTCCATAAGGTTATTATACCTTTGACTTTGAGCTTGACCATATCTTCTTCAACTGTGATTTTAGGCTAAATCTGGAATGCTTGTTGGCAGAGATGATTTACAAGTCCCTTCTTCTCCCTATTTTCCTGCCTACGCTCAAGGACCGCCTCCTATGGTTCAAGAGCGTTTCCAGAGTATCATTTCCCA
>M01000001534	AT1G02560 ESTCount=69
TCTTTCGTCAAGCCAAAAAAAAAACCCCAAACTTCCGGAAGGATAAGCCTCGCCGGCGACGAAATCAGGGTTTCATCGAACAACAAGATGGCTCACGCTTGCGTCTACACATCAGCTTCCTCACTCAGGTTCACAGCCGGATTCGTCTCCGCGAGTCCCAACGCCTCCTCGTTCGATTCTCAGAAGCTTTCCCTCCCTTTCGAGCCTCTTCGTTCAAGAAAGACGAAGAAGTTAGTTAGCGGCAGAAAGAATTGGAAGAGCTCGGCTCCGAAGGCTGTATACTCCGGCAACCTCTGGACGCCGGAGACTCCCTCGCCTCAAGGAGTTTGGTCCATCAGAGATGATTTACAAGTCCCTTCTTCGCCGTACTTTCCTGCGTACGCTCAAGGACAAGGACCACCTCCTATGGTGCAAGAGCGTTTCCAGAGTATCATAAGCCAGCTCTTCCAATATAGGATTATTCGTTGTGGTGGTGCTGTGGACGATGATATGGCCAACATAATCGTAGCTCAGCTTCTTTACCTCGATGCTGTTGATCCTACTAAGGATATTGTCATGTATGTGAACTCTCCTGGTGGATCAGTTACAGCTGGCATGGCTATATTCGATACTATGAGGCATATCCGACCTGATGTCTCCACTGTTTGTGTTGGTCTAGCTGCTAGTATGGGAGCCTTTCTGCTTAGTGCTGGAACCAAAGGGAAAAGATACAGTCTGCCAAACTCAAGGATAATGATCCATCAGCCGCTTGGTGGAGCTCAAGGTGGCCAAACTGATATCGACATTCAGGCAAATGAAATGCTGCATCACAAGGCAAACCTAACGGTTTCCGTCGCGTTACCAGACTGGTCAAAGCCTAGAGAAGATAAACCAGGACACAGACCGTGATTTCTTCATGAGTGCTAAAGAAGCAAAAGATTACGGGCTTATCGATGGTGTTATCATGAACCCTCTTAAGGCCCTTCAGCCACTTGCAGCAGCTTGATCGCCTGAAGGTAATGTTTCAGCTTGTCACTTACATTTTGGTGGGCCTTTTCTGAACTTAGAATGAAAACAAATCAGTAGCTGATACATACATGAACAAGTAAAGTTTTCTTTCTCTGCTGTTTGATTGAATAACAATGACATTGTAATGTTTTGATCCTTTGTAATCGAATTATTGGCCATTGTTATTTC
>M01000051989	AT1G02560 ESTCount=26
TTCGAATACTGATACGCGAAATAAGAATGACCAATAATTCGATTACAAAGTAACAAAACATTACAAAGTCATTGTTCAATCAAACAGCAGATAAAGAAAACTTTACTTGTTCTTCATGTATGTATCAGCTACTGATTTTGATTTCTTTCTAGAACCAAACACACATTTTATGGAAACCCATCAAAATAGATGTGCTAAGCCGAAACACTACCTTCAGGCGATCAAGCTGCTGCAAGTGGCTGAAGGGCTTTAAGAGGGTTCATGATAACACCATCGATAAGCCCGTAATCTTTTGCTTCTTTAGCACTCATGAAGAAATCACGGTCTGTGTCCTGGTTTATCTTCTCTAGGCTTTGACCAGTCTGGTAAGCGAGGTAACCGTTTAGGTTTGCCTTGTGATGCAGCATTTCATTTGCCTGAATGTCGATATCAGTTTGGCCACCTTGAGCTCCACCAAGCGGCTGATGGATCATTATCCTTGAGTTTGGGAGACTGTATCTTTTCCCTTTGGTTCCAGCACTAAGCAGAAAGGCTCCCATACTAGCAGCTAGACCAACACAAACAA
>M01000049146	AT1G02660 ESTCount=3
GAGAAAGCGGGAGGAGCTCGGGGACTGCCATCGGTAACAACGGTCAGGATTTCTCAGGGATGATGAAGACAGGAAGAAAGTCTTTGCAGAGGTTTAGCCGCCTTGTGGCCTCTCAACATATGCCTTTGATCGTTGTTCTCTTGTTTCCGGTTAAGTTGTTGTTCCTTGAAGCTTTCAACGTCCTTAGTTTCCGTTGAAATGGTTTTATTTTGGCGGTTTAAAGTCGTTTGATTATATTCCGGTATAGACCGGTTTAGATCATTCTTTATTCATGTTTTGTTGCGTTAATGCAGTAAATGGAATATAAGGGTATCGAAAGGACGAAAGTCCTGACCAATGTCATGCACACAAAGTAGTAACTTTAATTCTAACCCATCTGTTTTTGTGTCCCACCAACCAGACCTTCTACAGTTTTTTTTTCTTTTATGATATAAGCTCTGATGATCAAAGAATCGCAATCCCGAATAATAATAAATGTTAGGATCG
>M01000055144	AT1G02660 ESTCount=3
TAGCAGAGCTTCTCAAAGCTGTTAACGGACACTTCCGTAGCCATCCTTGTCTTAACAAGCAGAGTATGTTGTATTCTCCCATGGGGGAGCTTCTAATCCTCCAACCGGATGAGTCATTCTCTCCAGGACACGATCTACTTCCTATAGGAAATGGTTTATATCTTCTAACCGGTGGTGGTTTTGAATCGCTGGATGATGAGGAGGAACAACGGTTGAGAGCTGCGCAAACGGTTTTCTTGAACACGCCGCATCCTCTGGATATCCTTAGCGACAGATCAGCTTACGGGTCGAGCGGGACCATACAAAGGGACCATGACATGAACTCATATCTGAAAGCGGTTAGGAGTGTGATAAGAAAAGAAGTGAGTCAGATAAGGAGGTTGAAGAGGGAGCATCGTCGGAGTCTCTGGTGGCCTATTCTGGTTGCTAGAGAAAGCGGGAGGAGCTCG
>M01000047632	AT1G02660 ESTCount=5
CACACAAATATTTGTATAGATTTTGGTCACTTTCCACAATCTTTATGCATAAGCCAATGAATCTAACAAGAAAAAGCTTCCAACGGGCCCCCAACATACAAACAAAATACACATGAATAAAGAATGATCTAAACCTGGTCATTACCAGAACCCGGTCTAAACCGGTATAAGCCAACAACGACTTTAACCCGCCAGAAAAAAAACAACAAACCATTTTCAACGGAACCCAAAGACGTTGAAAGCTCCAAGGAACATCAACTTAACCGGAACCAACAGAACAACGATCAAAGGCATATGCTGAGACGCCACAAGGCGGCTAAACCTCTGCAACGACTTCCTCCCTGTCTTCATCATCCCTGAGAAATCCTGACCGTTGATTTGTCTCCCCGAGCTCCCGCTGCTTTCNCTAGCCACCAGTAT
>M01000016521	AT1G02680 ESTCount=6
CTCCGGTGAGTTACCTCTCTTCCTCTTTTCGACTCTTTTATCGTCCGGTAGCTCTCTGGTTTAGAGGAATTGAGAATTTGGACTTTGGATGCTTTTTTGTGAAGTTTTCCCCTAAAACACTCACACTAGGGTTAGAGAAATTTGGAGAGAAGAAGAAGATGAGTAACACACCAGGAGCGGCGGCGCCGTCGTACGTTCGAAATCTAAAGCTACGGGAAATTCTCAAGCGCCGGAGAAACGCAAACCCCTCTTTCAAAAAAGGAATTGCAGCATATGATGTATGGATTTGGTGATGAGCAAAACCCGCTTCCAGAGACTGTGGCGCTTGTAGAAGACATTGTTGTGGAATACGTCACTGATTTGACACATAAGGCTCAAGAGATAGGCACAAAGAGAGGAAGGCTACTAGTTGATGACTTCTTGTATCTAATCCGCAAGGATTTGCCAAAACTTAACCGTTGTAGAGAACTATTGGCAATGCAAGAAGAGCTGAAACAAGCTCGTAAAGCTTTTGATGTTGACGAAGAGAAGATTACTTCACTCGACTGATTGATTGATCCTTCTTTCTTATGAGTATGTCTTTTTTTTTTCTTTTTTTGTTGTTGTGATAAATCTTCTGAAAGTTAGTCAGTGACCTTTTGAAATCAAGACTGTAACTCG
>M01000020304	AT1G02680 ESTCount=3
ACTTTCATCATCGTCGCCGATTTGCCACTGACCTTGTTATACGGGGAGAAGCAAATCCGCATCTGTTCATCTCCGAAGAAGAAGATGAGTAACACACCAGCAGCAGCGCCGACGTCATCGTCTAAATCGAAAGCTGCCGGAAGTTCTCAGGCGCCGGAAAAGCGCAAACCCCTCTTACAAAAAGAATTGCAGCATATGATGTATGGATTTGGCGATGAGCAGAACCCTCTCCCTGAGACTGTTGCCCTTGTTGAAGATATTGTCGTCGAATACGTCACTGATTTGACACATAAGGCTCAAGAGATTGGCACAAAGCGAGGAAGGCTACTGGTTGATGACTTCTTGTATCTTATCCGCAAGGATTTGCCAAAACTTAACAGGTGCAGGGAACTGTTGGCAATGCAAGAAGAGCTGAAACAAGCGCGTAAAGCTTTTGATGTTGACGAAGAGAAGATCACTTCCCTCGATTGATTGATTCATCCTTCTTTCATATCCAGTTAGCTTGTTCTTTTTTTGGGTAAAAATCTTCCGGGTGGTGTAGCTTTTGAACTCAAAAGACTAGTAAAAAAACACAGTAAAACTGAAATTTACCCGACTAGTACATGTTGTCCGGATAACGAAATTGCGGTAACTTGTTTTGT
>M01000048212	AT1G02700 ESTCount=3
TTCTAAGCGAGAACACACTGAAAACATTGTGAAGAAGATGATGATGATGCAGTCCCGATTATTAGCGTTTGCTTCAGCGGCGCGTTCCCGCGTCCGACCAGTCGTTCAAAGGAGTTTAGCGTTTGGATCATCAACGTCCGGCCGAACTGCTGACCCGGAGCTTCATTCCGGAAACGATGGGGGGAATGGATGACGTGGCGAACCCTAAGACGGCGGCAGAAGAAATCGTCGATGAACAACCACGGTCAAGTTTAGAAGAGCAACCGCTTAACCCGCCAAAATCTCCACGCGCCACCGCACACAAGCTAGAGAGCACTCCAGTGGGTCGTCCTTCCGAGCCTAACTTCCAACAGAAGCGGAGAAGAAGCACCGAGGCCTCTCCACCTTCACTTGATTCTGCGAGCTGCGTCAGCTTAGACGAAGGAGAAGAGGAGGAGCGAAGGCGGAGACAAAACGAAACAGAGAGCGACAAAGAGTATTACG
>M01000053174	AT1G02700 ESTCount=131
GTAGAAACTAAACTTACAAAGAATCACTAATACTACTACTTCTAAGCGAGAACACACTGAAAACATTGTGAAGAAGATGATGATGATGCAGTCCCGATTATTAGCGTTTGCTTCAGCGGCGCGTTCCCGCGTCCGACCAGTCGTTCAAAGGAGTTTAGCGTTTGGATCATCAACGTCCGGCCGAACTGCTGACCCGGAGCTTCATTCCGGAAACGATGGGGGTGATCCAGCTGTTTATCCAAAAGACCCTGAAGGAATGGATGACGTGGCGAACCCTAAGACGGCGGCAGAAGAAATCGTCGATGAACAACCACGGTCAAGTTTAGAAGAGCAACCGCTTAACCCGCCAAAATCTCCACGCGCCACCGCACACAAGCTAGAGAGCACTCCAGTGGGTCGTCCTTCCGAGCCTAACTTCCAACAGAAGCGGAGAAGAAGCACCGAGGCCTCTCCACCTTCACTTGATTCTGCGAGCTGCGTCAGCTTAGACGAAGGAGAAGAGGAGGAGCGAAGGCGGAGACAAAACGAAACAGAGAGCGACAAAGAGTATTACGCACACCACAAAGCGTCTCCATTGTCCGAGATCGAGTTCGCAGATACTCGGAAGCCAATCACTCAAGCTACCGACGGAACCGCGTATGCGGCGGGGAAAGATGTGATCGGATGGTTACCGGAGCAGCTTGACACGGCGGAGGAGGCTTTACAGAGAGCTACAATGATATTCAAACGTAACGCAGAACGCGGGGATCCTGAAACGTTTCCTCATTCTAGAATCTTGAGAGAAATGAGAGGCGAATGGTTCTAAACTAAATAAATAATAATAAATGTTTTGTCTGAATAAACTTGTCATGTTTCTCTGAATCTTTTCTTACAACAAACATAGAGGTGGTCTTAAACCAAATGATTATTACAAACATGAACTTCGAA
>M01000051329	AT1G02700 ESTCount=176
AAAGAATCACTATACTACTTCTAAGCGAGAACACACAGAAACATTGTGAAGAAGAAGAAGAAGAAGATGATGCAGTCCCGATTATTAGCGTTTGCTTCAGCGGCGCGTTCCCGCGTCCGACCAGTCGCTCAAAGTCGTTTAGCGTTTGGATCTTCAACGTCCGGCCGAGCTGCTGATCCGGAGCTTCATTCCGGAAACGATGGAGCTGATCCAGCTGTTTATCCGAGAGACCCCGAAGGTATGGATGACGTGGCGAACCCTAAGACGGCGGCAGAAGAAATCGTCGACGAACAACCACGGTCAAGTTTAGAACAACAACCGCTTAACCCGCCAAAATCTCCACGCGCCACCGCGCACAAGCTAGAGAGCACTCCAGTGGGTCGTCCTTCCGAGCCTAATTTCCAACAGAAGCGGAGAAGAAGCACCGAGGCCTCTCCACCTTCACTTGATTGTGCGAGCTGCGTCAGCTTAGACGAGGGAGAAGAGGAGGAGCGAAGGCGGAGAGAGAACGAAACAGAGAGCGACAAAGAGTATTACGCACACCACAAAGCGTCTCCGTTATCCGAGATCGAGTTTGCAGATACTAGGAAGCCAATCACGCAAGCTACGGATGGAACGGCGTATGCGGCGGGAAAAGATGTGATCGGATGGTTGCCGGAGCAGCTTGACACGGCGGAGGAAGCTTTACAGAGAGCTACAATGATATTCAAACGTAACGCAGAGCGCGGGGATCCTGAAACGTTTCCTCATTCTAGAATCTTGAGAGAAATGAGAGGCGAATGGTTCTAAACTAAATAATAATAAATGTTTTGTCTGAATAAACTTGTCATGTTTCTCTGAATCTTCTTCTTATAACAAACATAGAGGTGGTCTTAAAGCAAATGGTTATTACAAACATGAAC
>M01000017381	AT1G02730 ESTCount=3
GGGTACAGTTCATAGTCCAGTCCCTCGACATAACGTTCCTCATCTTCTTACTCTCGATAACACTCACTCTCTGCATGCTGTCGCTCCTTGAGATCAAGTGGTCTGGGGTTACTCTCCACGAGTGGTGGAGGAACGAGCAGTTTTGGGTGATTGGTGGAACAAGCGCGCATCCTGCAGCCGTTCTCCAAGGTCTTCTCAAGGTCATTGCAGGAGTTGATATCTCGTTCACCTTGACTTCCAAGTCATCTACGCCTGAAGATGGAGACGACGAGTTTGCGGATCTGTACCTTGTGAAGTGGAGCTTTCTGATGGTTCCTCCGTTGACGATCATGATGGTGAACATGATTGCTATTGCGGTTGGGGTAGCGAGGACTCTGTACAGTCCGTTTCCGCAGTGGAGTAAGCTTGTGGGTGGAGTGTTCTTCAGCTTCTGGGTGCTGTGTCATTTGTATCCGTTTGCTAAAGGGTTGATGGGAAGAAGAGGGAGAGTTCCAAACGATTGTGTTTGTCTGGTCGGGTTTGTTATCGATCATCGTCTCTATGCTATGGGTTTATATCAACCCTCCTGCAGGGAGACGGGACTTTTCTCAGTTTCAGTTCCCTTAAGGCATGAGAATCCTTCTTTCTCTGCTTCATATTCATGTTTGTAATCAGATTTTA
>M01000015785	AT1G02730 ESTCount=3
TAAAATCTGATTACAAACATGAATATGAAGCAGAGAAAGAAGGATTCTCATGCCTTAAGGGAACTGAAACTGAGAAAAGTCCCGTCTCCCTGCAGGAGGGTTGATATAAACCCATAGCATAGAGACGATGATCGATAACTTCAAACCTCTGAGGGAACTGAACATAGCAGATTCTGTCGCCACCACGATCAAGCATGAAGCACATCCCTTCTCTCAAGGCCATGGAGTTGTAGATGTAGTGGTCACAGTCGAGATTGAGGATGAACGGTCCGTTAGACATGATTGCGCTGGTTCTGACTAAAGCATTCATAGCTCCAGCTTTCTTGTTATGGTCATAACCTGGCCGCTTCTCTCGAGACACATAGACTAGCATGGGCAGCCTGATGTCAACTTCTGTTGTGTCAATTAAGTTCTCAGAATCTGCTTCAGATCCATAAACCGGTTCTGCATTAGGAGGAGCCAACATTGCCTGAATGATTCCAGCATGATCTCCACGAGAGTTATCAGTTTCTCCAGAGGACCAAGTCCCTGGCCAGTGAGAACCATCAGACATCCAAGTGGCCTTCGCAACTTTAACAGCCTCTTCAGGATTGCCTCCCATCATCATCTCCATCTGTTTCTTCTTAGCCCTTAGCTCCTCGTGCACGTTATAAGCATCAGACCTCCTCCTAATCGCCTCAGGCAACGAGTTGATT
>M01000015326	AT1G02730 ESTCount=3
TTGGACCAGCTTCCGAAGCTCTGTCCTGTCAACAGACTAACCGATTTAGATGTTCTTAAAGAGCGTTTTGAGTCTCCCAACCTCAGAAACCCCAAAGGAAGATCTGATCTACCCGGAATCGATGTGTTTGTCTCGACCGCAGACCCTGAGAAGGAGCCGCCTCTGGTCACAGCCAACACCATCCTCTCCATACTAGCCGTTGATTACCCTGTGGAGAAGCTCGCTTGCTACTTATCAGACGACGGAGGAGCTTTGCTAACGTTCGAGGCCTTGGCTCAGACGGCTAGCTTTGCTAGCACGTGGGTGCCGTTTTGCAGGAAGCATAATATAGAGCCGAGGAACCCTGAGGCTTACTTTGGCCAGAAGCGTAACTTCCTCAAGAACAAAGTGAGGCTTGATTTTGTGAGGGAGAGGAGGAGAGTGAAGAGAGAGTATGATGAGTTTAAAGTGAGAATCAACTCGTTGCCTGAGGCGATTAGGAGGAGGTCTGATGCTTATAACGTGCACGAGGAGCTAAGGGCTAAGAAGAAACAGATGGAGATGATGATGGGAGGCAATCCTGAAGAGGCTGTTAAAGTTGCAAAGGCCACTTGGATGTCTGATGGTTCTCACTGGCCAGGGACTTTGGTCCTCTGGAGAAACTGAT
>M01000050373	AT1G02740 ESTCount=7
TTACGTACTCTTTGTGAAATTGCCGGAGTTGCTGATCCGTGTGAAAATGGCAGAGGAGACTTTGAAGGAATTGCAGGACGAGTTTGTTGATATCCTAAGGTTCTTGAAGAATAACCAGAGTTCGTTATTTGTATCAACATACAAAGCGGTTGAAGAAATGGAGGAACTCGTTTCTAAATGATGGTGTCATTGTAGTAAGTATATGCAGTGAACATTGTCTCTGTTGTTTAAGTATGTAATGTAACGAGAGAGCTTGTCCTAAGTTTCTACGTATAGATATTAAAATGATGAACATTGTTATTCTACGTATAGATTCGGTCTGTATTATTAAAATGATGAACATTGTTAATTATTGTCTACTGCATACACTTGTTCTCCCTTAGTTATAGGGGTTTCTCTTTGTTGTTGTGCAAGGCATGAAAAGTCTTTTCTCGGCTTCATGTTTGTTGTTAACAGATTTTATGAAATACTTGTTTTATGGTACAATTATC
>M01000004587	AT1G02750 ESTCount=11
CGATAATGAGGCTTGTATTATGAAACTAGTCTACTCTCGTGTCTGAATGAAAGATAAATATACAATAAATAGACTGAATAAAATTACAACAATGTCAATGACCAGCCTTTTATGCTATTACAGCCTTGGGCATCTTTATTTTCTTCAGAAGAAGTCACATCCATCGTCAAACATGGCTGATGACAATAGTCCCTGTACAAACTCACACTTGTTTGCCTTCTCCAGCTGTTCACTATCCGACAAAGGCGTTGACAGCTTCCTGTCTTTTCCTGAATCCTCAACCAAAGCCTTGTCTTCAACACTTGACTCAACCTCCTGCGCAGGCTTGGTTTGGTTTGGCAATGGAGAATTGTTGAGGAAAGACAAGAACTGATCGGTTTTAGAAGTATGATGATGATGATTCATAGATGGAGACAGATCATCTTGAAGATAATTATCCGATGAAGAATATGGATCTTCCTCGTAAGTCTCCTTCTGCCCGCTCTTCAAGACATCTCTATGGTGTGTGGTAATATGATCCACCATATGCATCTTCACCCTTTTGCTACAAACCGGACATACCCCATGGGTAGCTTCAAGATTATGTTCTTCGTCGATGTGGTGACACAACTCGACCAAATCATAATCATCGGAGCAAAACGGGCACGGGTACTCCACTTCAACATCATCTTCATCTTCCTCAAAATCTCCCGAATCTAGATAAGAACCAGATTGGTACTTAGCAGTGGTTGCTGCTGATCGATGGCTTCTGGAAGAGCCAGAAGAGGAAACAGCCCACATATCGTCGTCCA
>M01000031782	AT1G02750 ESTCount=3
TATGATGATGATGATGATGATGATGAATAGTTAGAAGTGGATTACCCATGTCCGTTTTGCTCCGATGATTATGATTTAGTCGAACTCTGTCACCATATCGACGAGGAGCATCAGCTTGAAGCTACCCATGGGGGTATGCCCGGTTTGTAGCAAAAAGGGTGAAGATGCACATGGTGGATCATATAACCACATACCATAGAGATGTCTTAAAGAGCGAGCAGAAGCAGACATCTTACATGGACGATCCATACTCATCAGATAAATATCTTCAATCTTTCCACGATGACATGCCGCCATCTACGCATACTTTTAAAACCGTTGCTGCCGATCAGTTCTTATCTTTCCTCAACAGTCCTCCATTGCCAAAGCCAACCAAGACTGTGCAGGTTGATTCAAGTGTAGAAGACAAGGCTTTGATTGAGGATTCCTCTACCGTAAAAGACAGGGCATCTTCGACAGCTTTATCGGATACTGAACAACTGGAGAAGGCAAAGAAGTGTGAGTTTGTACAGGGACTGTTGTCATCAGCCATGTTTGATGATGATGGATGCGACTACTTCTGAGATTAAAACAAAATAAAAGCAAAAATAAAGATGTGAAGCCTGTAATGGCAAAGGCAAGTCATTGGCATTG
>M01000031206	AT1G02750 ESTCount=25
GTAATTTAGAAAATCCGCGTATTCTTGGCCACTAAGTCTCGCTCCGTTTATAAAAATGTCTCGCAACAAGAGTACGAAGCAGACATGTGCTAGTTAACCACACGAGGAGCTCTAATTAGTTACCTAATTTCAAAAGCGTTGTCTGAATCCGAGAGATGGAAGACGATATGTGGGCTGTCTCCTCTTCTGGTTCTTCGAGAAGCTATCGATCAGCAACGACAGCTGCTAAGTATCAATCTGGTTCTTATCGAGATACGGGAGAATTTGATGAAGATTATGATGATGATGATGATGATGATGATGATGTTGAAGTGGACTACCAATGTCCGTTTTGCTCCGATGATTATGATTTAGTCGAGCTGTGTCACCATATCGACGAGGAGCATCAGCTTGAAGCTACCCATGGGGTATGTCCGGTTTGTAGCAAAAGGGTGAAGATGCACATGGTGGATCATATAACCACATACCATAGAGATGTCTTAAAGAGTGAGCAGAAGCAGACATCTTACATGGACGATCCATACTCATCAGATAAATATCTTCAATCTTTCCACGATGACATGCCGCCATCTATCAATCATCGTACTTCTAAAGCTGTTGTTGCGGACCAGTTCTTATCTTTCCTCAACAGTCCTCCATTGCCAAAGCCAACCAAGACTGTGCAGGTTGATTCAAGTGTAGAAGACAAGGCTTTGATTGAGGATTCCTCTACCGTAAAAGACAGGGCATCTTCCACAGCTTTATCGGATACTGAACAACTGGAGAAGGCAAAGAAGTGTGAGTTTGTACAGGGACTGTTGTCATCAGCCATGTTTGATGATGATGGATGCGACTACTTCTGAGATTAAAGACAAAATAAAAGCAAAATAAAGATGTGAAGCCTGTAATGGCAAAGGCAAGTCATTGGCATTGTTGTAACTTTGTTCAGTTCTGTTTTATCTGTTTCTCAGACATTAATGTAGGTTTAGTCTCGTAATATATAAGCCAATGCGTTTTCAGTTTTGTCTGTAAAA
>M01000038585	AT1G02770 ESTCount=6
AGCAAAAGCCTCCTTTGAAGGCCACTTGTCAGGCAAGTCCTTGGCATCGAAGAACTGCGTAGGATAAATCTCACTCTTGGTCCCTTTAGGTCTGGAGATATAACAAGTGAAATCAATCTGGCCTAAACTTCTTTGGTCAACATTAGTCTGGAAAACGACAAAGGAGGAGGTAGCTGGATCCTCAGCAATCAAAGTAATGTAATAAGAGACAGGCATGAGGGTAGAAACTACAACGTATTTCTCTATTTCGTGAAGATGCAAGTTCGTCCCCTCTAGCATATTGTAACGATGAAGTCCCACCTTTGCATAAAGCTTCACTTCAAGTGGACAATCTCCACCTTTATACATACTCATACCACCAAAATGACAAGGAGCACCCTCGATCTCGATATCGAAGCCCAAGAGTCTCTTCTTCTCTTCGATAAATCTCCTCCCTCTGAGCCTTACGGCGAGCCATTCGCTTCTTTTCCAAGCGCCGATATGAACGTCCTGGCGCACGATACTCGGAATCAACAACAGTTCGTTCATCCGGATTACGCTTACGCCCACCCCCCTTCCTCTTCGTCGACCCTCCAGGCGCATAATTACT
>M01000000592	AT1G02770 ESTCount=71
GAAGGAGTGATGAGTAATTATGCGCCTGGAGGGTCGACGAAGAGGAAGGGGGTGGGCGTAAGCGTAATCCGGATGAACGAACTGTTGTTGATTCCGAGTATCGTGCGCCAGGACGTTCATATCGGCGCTTGGAAAAGAAGCGAATGGCTCGCCGTAAGGCTCAGAGGGAGGAGATTTATCGAAGAGAAGAAGAGACTCTTGGTAAGGCTGAGGAGGTTTTTTGGCGTAAAGTGGATGAAACAGATGGCTTCGATATCGAGATCGAGGGTGCTCCTTGTCATTTTGGTGGTATGAGTATGTATAAAGGTGGAGTAGATTGTCCACTTGAAGTGAAGCTTTATGCAAAGGTGGGACTTCATCGTTACAATATGCTAGAGGGGACCAACTTGCATCTTCACAAAATAGAGAAATACGTTGTAGTTTCTACCATCATGCCTGTCTCGTATTACATTACCTTGATTGCTGAGGATCCAGCTACCTCCTCCTTTGTCACTTTCCAGACTAATGTTGACCAAAGAAGTTTAGGCCAGATTGATTTCACTTGTTATATCTCCAGACCTAAAGGGACCAAGAGTGAGATTTATCCTAACCAGTTCTTCGATGCCAAGGACTTGCCTGAGAAATGGCCTTCAAAGGAGGCTTTTGCTGATCAAAGTCGATTTTTGTACAAGATGCAGAAATCAGATTGGGAAGAACATGACTGGATTCGCTTGTATATGGAAATTTCCTTCTTTAACAGAGACCGGTGGCTGGATCACAACATGTCTGATTTAAAGATTTTGGACGTAGTGGTAGAGACTGAGGAAAATGTGCCACATGAGACTGTACTCAAGAGTCTTAGGAATGTCCTTGTCTACATAAGATATGATCAAGACTTGGGAGCGGATGGTGTTTCCAAACACATAGCCATTGTTCGAAGAACTGTCGAGCCCACAACTCACTGCGTTTGTCTCTTGGGCGAGTCTCAGCTTGTGCCCGACTCTGAGTAAAAGTAACTCTTTACTTAAGTAAGATATATGTTCAAAAATAAACAAAACATGCCAACTTGTGTCGTTGGTTTTATGTGTCTTTATCTTTCCGAGATAATCCTAAAAAACCTCTCTTCCTGTCTGCAAGCAGGTTGTGAAATGAAATTTCGTTACAAGTACTTAGATAATAGAACGATATGCTTGACTCTTTTATTTTCGAA
>M01000001726	AT1G02780 ESTCount=157
CGTTCACTTTATCGACTGGATTTTTAACGTTGCGAAAATTGTGGATGAACTTGGTACTCGAGACGAACGAACGAGATAAGAAAACGCACAACATTTTGAAGAGCAAGTTTCATGAAACACGGATAATCTGAAAGCATAAAGAGTAACGGACATAATTTATGTTTTTTGCGCAAACAAAGTAATTCAACAAACCCAATTCAAAAGTTTCTTCAAGTCAAGTAAGCGAGATGATCTATATAGCTCGATCACTTTATCCCCTTCACATTCACTTTTTAGACTTCTTCTTCGGTACTTCTGCAGTAGTAGTGGTAGTAGCAGCAGCAGCTGGTGGTGCAGTTGCAGGGGCAACATCTCCTCCAGGACCCTTAGCAAGACGCTCTTCTCTCCTAGCGTGTTTCCTTTCACGGCTAGCCTTGTTCTTAGCCCTCTTAGCCTCAAACTGATCAGACAAAGTCTTCTCTCTGGCCTTCTCGGCCTTGGACTTGTGGATGCTCTCCATCAAGACACGCTTGTTCTTGAAGACGTTACCCTTAACACGCATGTACATGTCATGGTACATGTGCTTGTCAATCTTCTTCGACTCTCTGTACTTCTTCAAAAAACGCCTGAGAACACGCATCCTACGCATCCAAAGCACCTTAGTCGGCAACCTAGCTTCACGGGTACCCTTCCTCTTACCATATCCAGAGTGACGCCCCTTCATTTTGGCGATCTTCATACGGCGAGCCCTGGAACGAGAGTGGATCTTCGTTGGCTTCCTGATGATGAAACCATCCTTCACCAGCTTCCTGATGTTCTGGCGGGAATTGGCCATCGAGATGTCGGAGGATTCGTTGGGATCGAGCCATACTTTGCCCTTCCCGCACTTCATCACCGATGCGGCGAGCCGCTTCTGGATCTTCAGAGACACCATTTTTTACTTCTCTTGTTGTTGTGGCGGAGGACAAGTCCTTA
>M01000044187	AT1G02780 ESTCount=162
TATAAGAAGGACTTGTCCTCCGCCACAAACAACAACAGAAGTAGAAAATGGTGTCTCTGAAGATCCAGAAGCGGCTCGCCGCGTCGGTGATGAAGTGCGGGAAGGGCAAAGTATGGCTCGATCCTAACGAATCCTCCGACATCTCCATGGCTAACTCCCGCCAGAACATCAGGAAGCTGGTGAAGGATGGTTTCATCATCAGGAAGCCAACGAAGATCCACTCTCGTTCCAGGGCTCGCCGTATGAAGATCGCCAAAATGAAGGGGCGTCACTCTGGATATGGTAAGAGGAAGGGTACCCGTGAAGCTAGGTTGCCGACTAAGGTGCTTTGGATGCGTAGGATGCGTGTTCTCAGGCGTCTTTTGAAGAAGTACAGAGAGTCGAAGAAGATTGACAAGCACATGTACCATGACATGTACATGCGTGTTAAGGGTAACGTCTTCAAGAACAAGCGTGTCTTGATGGAGAGCATCCACAAGTCCAAGGCCGAGAAGGCCAGAGAGAAGACTTTGTCTGATCAGTTTGAGGCTAAGAGGGCTAAGAACAAGGCTAGCCGTGAAAGGAAACACGCTAGGAGAGAAGAGCGTCTTGCTAAGGGTCCTGGAGGAGATGTTGCCCCTGCAACTGCACCACCAGCTGCTGCTGCTACTACCACTACTACTGCTCAAACTGCAGAGGTACCGAAGAAGAAGTCTAAGAAGTGAAGGGGATAAAGTGATCAAGCTATATAGATCATCTCGCTTACTTGACTTGAAGAAAACTTTTGAATGTTCTATGACGTTGGGTTTGTTGAATTACTTTGTTTGCGCAATAAACATAAATTGTGTCAGTTAATCGTTTATGCTTTCAGATCTTTTAGATTATCAGTGTTTCATGAAACTTACTCTTCAAAATGTTGTGCCTTTAGCTCTTTGTTCGTCTTTTTAAGTATTAAATTCATCCACAGTTTCGA
>M01000027264	AT1G02780 ESTCount=6
TTTTTTCGAAACTAGTTTTCAGAAAATGAATAACATTGTAAACGAATGCAAACATTACAAGCAAAGATGAGCAAACAACAGGAAACCTTTTGCAACATGAATACATGATGTTGAAACAAGCCAGAGAAAATTTCTGAAAGGTGTACACAAAAGATCTTCTTTAGGTTTTATAAAAGACATCCACAATTACAAAATCACAAATCGAAAGTGTGTTGTTACCTTCAAGACCTTGAGCTTCATGCTCCCGTAGAGGAGACCCACGCTAAACGCCGAAGCACGAGCCACCTGATCAAACTCGTCACCATCTGCTACATGTGCCGTGTCAAGCTTCTTGTAAGATGGGTTTAGTTATATAGTTTTTTTTCCAATCAAAGATGAAACCTCACATAGCTTAACACACATGTACATATCATGGTACATGTACTTGTCAATCTTCTTTGACTCTTAGTATTTCTTCAGGCGAGTGGATCTTGGTTGGTTTCCTGATGATGAAACCATCCTTCACAAGCTTCTGTTCTGACCCAATCCGCAGCAGCCTGAAGGGTAACGTGATCACCCCATTCTCCAACGATGGCTAACGCTCTGTGGGTGCTTCTCCGATCTCCATTTCTCTAACGATGGAGGCGGAGACGGTGGAGATTTCTTCTTACGCTTACGGCGAGAGAGATCGGAGCTCGAGCTCGTTGCCGTCTGATGATTAGAAAGCGGAGAGATGGAGTCCATTCAATCGCTGATAAAGTCAGAGGTGATGGATCGGAATCGAGGATCTGTATTAGACGAATCGAATTTCAAGAATGAATATAATCGAGAGATGACTAATGATTAGTTTTACCTTTTTGTGGAGA
>M01000035861	AT1G02780 ESTCount=74
AAGAAACATTCAGGAAAAAAAGACATAGTTTCGAAAAGTAAATAAACTGATAAGCTAAAAAACTGAAACCATAACAATTATGTTTTTCTTGGCAACAAAAGTATTTCAACAGACCAAACTTCATAACACATTCAAAAAAACTTACTTAAAGTCAAGTAAGTGAACTGGGGTAGCTTGATGGCTATATCCTCTTCACTTCTTAGACTTCTTCTTCGGTACCTCTGCGGTTTGAGCAGTAGTTGTAGCAGCAGCAGCAGCAGCTGGTGGTGCAGTTACAGGCGCAACATCTCCTCCAGGACCCCTACACCAATAACATAACACACCCAGTGGCGGATCTAGAAAGTTTTACTATGGGAGGCAAAATTTTAAATTTTAGAAATGAAATACATTTTAACTCTAGGTTTGAGATTTTATGAGGGACAAATTTATCTAATTTCTCCAAAATTTATTATAAATACGAAAGAAAAACTTTAAAAAAAATACCATGGGGGGCACATGCCACCCCCTTGCTGGCTCTACCTCCGCCCCTTAGCAAGACGCTCTTCTCTCCTAGCATGTTTCCTCTCTCGGCTAGCCTTGTTCTTAGCCCTCTTAGCCTCAAACTGATCAGACAAAGTCTTCTCTCTTGCCTTCTCGGCCTTGGACTTGTGGATGCTCTCCATCAAGACACGCTTGTTCTTAAACACGTTACCCTTGACACGCATGTACATGTCATGGTACATGTGCTTGTCAATCTTCTTCGACTCTCTGTACTTCTTCAGGAGACGTCTGAGAACACGCATCCTACGCATCCACAGTACCTTTGTCGGCAACCTAGCTTCACGGGTACCCTTCCTCTTACCGTATCCAGAGTGACGACCCTTCATCTTGGCGATCTTCATACGGCGAGCCCTGGAACGAGAGTGGATCTTAGTTGGCTTCCTTATGATGAAACCATCCTTCACCAGCTTCCTGATGTTTTGTCGAGAGTTGGCCATGGAGATGTCGGAGGATTCATTCGGATCGAGCCAAACCTTGCCCTTCCCGCACTTCATCACCGACGCGGCGAGCCGCTTCTGGATCTTCAGAGACACCATTTTTGCTGCGCTCCCTTACCTGGAAGA
>M01000027054	AT1G02780 ESTCount=125
AGGTAAGGGAGCGCAGCAAAAATGGTGTCTCTGAAGATCCAGAAGCGGCTCGCCGCGTCGGTGATGAAGTGCGGGAAGGGCAAGGTTTGGCTCGATCCGAATGAATCCTCCGACATCTCCATGGCCAACTCTCGACAAAACATCAGGAAGCTGGTGAAGGATGGTTTCATCATAAGGAAGCCAACTAAGATCCACTCTCGTTCCAGGGCTCGCCGTATGAAGATCGCCAAGATGAAGGGTCGTCACTCTGGATACGGTATGTGTACTCTTCAATCCCCTAATGACTCTATTTGACTTGTGTCTTAATATTCTAGAGTTTGTCACCCTGGACAAGGTAAGAGGAAGGGTACCAGGGAAGCTAGGTTGCCGACGAAGGTACTGTGGATGCGTAGGATGCGTGTTCTAAGACGTCTCCTGAAGAAGTACAGAGAGTCGAAGAAGATTGACAAGCACATGTACCATGACATGTACATGCGTGTCAAGGGTAACGTGTTTAAGAACAAGCGTGTCTTGATGGAGAGCATCCACAAGTCCAAGGCTGAGAAGGCAAGAGAGAAGACCTTGTCTGATCAGTTTGAGGCTAAGAGGGCTAAGAACAAGGCTAGCCGAGAGAGGAAACATGCTAGGAGAGAAGAGCGTCTTGCGAAGGGTCCTGGAGGAGATGTTGCGCCTGTAACTGCACCACCAGCTGCTGCTGCTGCTACAACTACTGCTCAAACCACAGAGGTACCGAAGAAGAAGTCCAAGAAGTGAAGAGGATATAGTCGTCAAGCTATATAGACCAGTGACTTTAAGAAGTTTTTTTTGAATGTTTTATGAATTTTGGTTTGTTGAAATACTTTTGTTGCCAACAAAAACATATTTGTTATGGTTTCAGATTTTTAGCTTATCAGTTTACCTACTTTTCGAAACTATGTCTTTTTTTTCCTGAATGTTACTTCTTAAATTGCTTTACGCTGTTCACTTAAATCGAAAAA
>M01000052680	AT1G02780 ESTCount=208
CAATACCAAATCCTCGCGAAAATGGTGTCTCTGAAGATCCAGAAGCGGCTCGCCGCGTCGGTGATGAAGTGCGGGAAGGGCAAAGTTTGGCTCGATCCGAATGAATCTCAAGACATCTCCATGGCCAACTCTCGTCAAAACATCAGGAAGCTTGTGAAGGACGGTTTCATCATCAGGAAACCAACCAAGATCCACTCTCGCTCCAGAGCACGTCGTATGAAGATTGCCAAGATGAAGGGTCGTCACTCTGGATACGGTAAGAGGAAGGGTACCCGTGAAGCTAGGTTGCCTACTAAGGTTCTGTGGATGCGTAGGATGCGTGTGCTGAGGCGTCTCTTGAAGAAGTACCGAGAGTCGAAGAAGATTGACAAGCACATGTACCATGACATGTACATGCGTGTCAAGGGTAACGTGTTTAAGAACAAGCGTGTCTTGATGGAGAGCATCCACAAGTCTAAGGCCGAGAAGGCCAGAGAGAAGACTTTGTCTGATCAGTTTGAGGCTAAGAGGGCTAAGAACAAGGCTAGCCGTGAGAGGAAACATGCTAGGAGAGAAGAGCGTCTTGCTAAGGGTCCTGGAGGAGATGTTGCCCCTGCAACTGCACCACCAGCTGCTGCTGCTGCTACTACTACTGCTCAAACCGCAGAGGTGCCAAAGAAGAAGTCCAAGAAGTGAAGAGGATATAGTGATCAAGCTATATAGATCATTTCACTTGACTTGAGAAGTTTTTGAATGTTTTATGAAGTTGGTTTTGTTGAAATACTTTCTTTGCCCGAAAAACATAAGTTGTGTCAGTTAATTGGTTATGGTTTCACATTTTAAGCTTCTCAGTGTTCACTTATTTGTTATGCTTCCACCCCTTAGTTGCATCAATATTTGTAAAATTTAAACTTACCATCACTTAATTGTTAATCG
>M01000040957	AT1G02780 ESTCount=196
AATCTTCCAGGTAAGGGAGCGCAGCAAAAAATGGTGTCTCTAAAGATCCAGAAGCGGCTCGCCGCGTCGGTGATGAAGTGCGGGAAAGGCAAGGTTTGGCTCGATCCGAATGAATCCTCCGACATCTCCATGGCCAACTCTCGACAAAACATCAGGAAGCTGGTGAATGATGGTTTCATCATCAGGAAGCCAACCAAGATCCACTCTCGCTCCAGGGCTCGCCGTATGAAGATCGCCAAGATGAAGGGTCGTCACTCTGGATACGGTAAGAGGAAGGGTACCAGGGAAGCTAGGTTGCCGACGAAGGTACTGTGGATGCGTAGGATGCGTGTTCTAAGGCGTCTCCTGAAGAAGTACAGAGAGTCGAAGAAGATTGACAAGCACATGTACCATGACATGTACATGCGTGTCAAGGGTAACGTGTTTAAGAACAAGCGTGTCTTGATGGAGAGCATCCACAAGTCCAAGGCCGAGAAGGCAAGAGAGAAGACTTTGTCTGATCAGTTTGAGGCTAAGAGGGCTAAGAACAAGGCTAGCCGAGAGAGGAAACATGCTAGGAGAGAAGAGCGTCTTGCTAAGGGTCCTGGAGGAGATGTTGCGCCTGTAACTGCACCACCAGCTGCTGCTGCTGCTGCTACAACTACTGCTCAAACCGCAGAGGTACCGAAGAAGAAGTCTAAGAAGTGAAGAGGATATAGCCATCAAGCTACCCCAGTTCACTTACTTGACTTTAAGAAGTTTTTTTGAATGTGTTATGAAGTTTGGTCTGTTGAAATACTTTTGTTGCCAAGAAAAACATAATTGTTATGGTTTCAGTTTTTTAGCTTATCAGTTTATTTACTTTTCGAAACTATGTCTTTTTTTTCCTGAATGTTTCTTCTTAAATTGCTTTACGCTGTTCACTTAAATCTGATTCACACACATTTGCATCG
>M01000050226	AT1G02780 ESTCount=48
CAATACCAAATCCTCGCGAAAATGGTGTCTCTGAAGATCCAGAAGCGGCTCGCCGCGTCGGTGATGAAGTGCGGGAAGGGCAAAGTCTGGCTCGATCCGAATGAATCTCAAGACATCTCCATGGCCAACTCTCGTCAAAACATCAGGAAGCTTGTGAATGACGGTTTCATCATCAGGAAACCAACCAAGATCCACTCTCGCTCCAGAGCCCGTCGTATGAAGATTGCCAAGATGAAGGGTCGTCACTCTGGATACGGTAAGAGGAAGGGTACTCGTGAAGCTAGGTTGCCGACCAAGGTGCTGTGGATGCGTAGGATGCGTGTGCTAAGGCGTCTCCTGAAGAAGTACAGAGAGTCGAAGAAGATTGACAAGCACATGTACCATGACATGTACATGCGTGTCAAGGGTAACGTGTTCAAGAACAAGCGTGTCTTGATGGAGAGCATCCACAAGTCCAAGGCCGAGAAGGCAAGAGAGAAGACTTTGTCTGATCAGTTTGAGGCTAAGAGGGCTAAGAACAAGGCTAGCCGAGAGAGGAAACATGCTAGGAGAGAGGAGCGTCTTGCTAAGGGTCCTGGAGGAGATGTTGCCCCTGCAACTGCACCACCAGCTGCTGCTGCTGCTACTACTACTGCTCAAACTGCAGAGGTGCCTAAGAAGAAGTCCAAGAAGTGAAGAGGAGATAGTTAATCAAGCTATATAGATCATTTCACTTGACTTGAGAAGTTTTTGAATGTTTTATGAAGTTGGTTTTGTTGAAATACTTTCTTTGCCCGAAAAAACATAAGTTATGTCAGTTAATTGGTTATGCTTTTCACATTTTTAAGCTTCTCAGTGTTCACTTTATTTGTTATGCTTCCACCCTTAGTTGCATCAAT
>M01000004853	AT1G02810 ESTCount=9
CGTACTCGATGCATTAAATATTATGGGAAAATAACTTTAAGATCTCGAGACATTATTACACATAACATGTGATGTCTGACGTACCAAAGGTGGCGGAGTTAAAAGTTGTCCAACCGTCGACAACGCTTCTATTCCCCGTGACCACCGTCTGGTTTATTCCGTCGCCGATCATCATCACGTACCTTTTGTTTTTTCGCGATCGAAACGTATTCTTCGTATATCCCCGCCGTCACGTAAATCAAGAAGAACCCGCCGCTTCCGTCGGTGTTATTCGGAGCAGCCCCACGGCCGCCGTGATGTTGGTGAAGTTCCCGGTTCCGTCCTGAATCACGGTGACGATGTCGCTTATCAAAACCATGCTTCCGTCGTCTCCGTCACCGGCACCGTCGGTGAGTTTTCTCCTGCTGAGAGATTCGTAAACGGCTTTGGTTCGTTCTGTCATTTTTAACGGCAGAGCTCCGTTTCGGAACAGACGGAACGGTTTGGTGTGAGTAGACGTTCCGGAGCTCGGGTGGGCCCAAGGATACCCGGCCCGTTTCTTCTTTTTTGGGACCCATCCTTTGGTGAAGAGAGCGAGCGAGACGCTGAAGAGCTTCGTGTCATTGACGAGGGGCAAAGCGACGCCGTTTCGCACTGTCCACGTGGCTGACGACGAAGCGGCGGTGGTAAGTCCCTCGAGACACGTCTGCTCGTTAGTTAACGCCGCGGAGAGAAGCGTTTGTACATCGTCCGCCTTTGGAAACGATAACGTTTTGAAGGTTGACGTTTCGTTAACGGTTTCAAACGACGTTAAGAGATAGTCCATGGTTAGACCGGCTAGGAAACGGCAGTCTTGGAGAGCTCTAGTAACGGCGGGTGGAGATGCATGAGCGTTGCGTTTTAGATATTTATCGACCGTGCGGATGAACTTTCGCGATTGAGATAGCGATTTGCGGATTGAGAAACGGCCGTATTGCTGAACGTTGCCTTGGCTGTGTGGGAAAACTGTTTTGCAGTATTTTGGATCCGGCGTCGTTTTGCAGATGGTTGAAGACTTTGATAGGTTGTGTGAAGCAACAAGGAGTGACTGAAGAAAGCATAATAGTGTTATGAGAAAGAGC
>M01000041538	AT1G02810 ESTCount=5
ACCGTGATGCAAGACGGAACCGGGAACTTCACCAATATCACGGCGGCCGTCGCGGCTGCTCCGAATAATACCGACGGGAGCGGCGGGTTCTTCTTGATTTACGTGACGGCGGGGATATACGAAGAATACGTTTCGATCGCGAAGAACAAAAGGTACGTGATGATGATCGGCGACGGGATAAACCAGACGGTGGTCACGGGGAATAGAAGCGTCGTCGACGGTTGGACAACTTTTAACTCCGCCACCTTTGCTGTGACAGCACCGAACTTCGTTGCGGTGAACATAACTTTCCAGAACACAGCCGGACCAGAGAAGCACCAGGCGGTTGCGTTACGGAGCGGTGCAGATTTCTCAATCTTCTATAGCTGTAGTTTCGAGGCCTATCAAGATACGCTCTACACGCATTCTCTAAGACAGTTTTATAGAGAATGCGATGTCTACGGAACGGTCGATTTTATATTTGGAAACGCGGCTGTTGTGTTTCAGAATTGCAATCTATATCCGAGAAAACCGATGCCCAACCAGTTCAACGCAATCACCGCACAAGGCCGGTCTGATCCGAACCAGAACACGGGTACGTCGATCCAAAACTGTACTATTAGACCAGCGGATGATCTTGCTTTGAGTAACTATACGGTTGAGACGTATTTGGGTCGACCGTGGAAGAATTATTCACGGACGGTTATCATGGAATCGTACATTGATGGTTTTGTCGAACCGGTTGGGTGGAGAGAATGGAACGGCGATTTCGCATTGAGTACGCTATACTACGCTGAGTATAACAATACAGGACCTGGTTCAAACACTACAAACCGAGTTACATGGCCCGGTTACCACGTGATTAATTCGACTGATGCAGCTAATTTCACAGTCACTGGTTTATTTCTCGAAGATGATTGGATTTGGAAGACCGGAGTGCCTTATACCAGCGGTTTGATTTCATAATATACATTTTTGTTACTTGCTCTTAGTTATTTCTTTTTTCAATTAATTAATTTGAAGAAAGAACCTGTATTCTTTGTGTTGGAACTGTAACAAACCGAAAACCTAGCTCAACGCCAAAGAAATGTAGGGCCTTATAATCTAAGTTTGATATTATATATGAAA
>M01000031317	AT1G02816 ESTCount=5
TCACTCCGCCGTTCATCACCGCCGCTACAGCCGACGACTTGCCAACGGCGTATTCTCTCCTCCAGAGCTACAACTTCCCCGTCGGAATCCTCCCTAAAGGAGTCTCATCGTACGATCTGGACAAATCCACGGGGAAGTTCCACGCGTACTTCAACAAGTCGTGTAGCTTCGCTCTCCAAGGCTCTTACCAGTTGGATTACAAATCGACAATCTCCGGCGTCATATCGGAGAACAAGCTCACGAAGCTCACCGGCGTGAAGGTGAAGGTTCTCTTCTTGTGGCTCAACATCGTGGAGGTTATCAGGAACGGAGACCAGCTCGAGTTCTCCGTCGGGATCACTTCGGCGAATTTCGCCATCGGAGAGTTTTACGAGTCGCCGCAGTGTGGATGCGGGTTTGATTGCAATGGATTGAAGTTGAAAGTGAGAGTTTGGGAAGAGGAAACTC
>M01000044479	AT1G02816 ESTCount=8
CGAGAAACTGTCGGGAAAACGATAATCCAAACGGGATAAACCTAAATCCTATTCAGTATTGTTTGCTCAGATTGAAAGACCCATGTCTCTGTTCCCGATCTTAACCGCCTCGTTTCTCTTCCTCTTCTGCGTTCCGTTCACCACCGCAGCTGCAGACGGCGATTTGCCGACGGCGTACACCCTCCTCCAAAGCTACAACTTCCCCGTCGGGATTCTCCCCAAAGGAGTCTTGTCGTACGATCTGGACGAACCCACGGGGAAGTTCCACGCGTATTTCGACAAGTCGTGTAGCTTCGCCCTCCAAGGCTCTTACCAGTTGGATTACAAATCGACCATCTCCGGCGTCATATCGGAGAACAAGCTCACGAAGCTCACCGGCGTGAAGGTGAAAGTTCTCTTCTTGTGGCTCAACATCGTGGAGGTTATCAGGGACGGAGACCAGCTCGAGTTCTCCGTCGGGATCACTTCGGCGAATTTCGCCATCGGAGAGTTTTACGAGTCGCCGCAGTGTGGATGCGGGTTTGATTGCAATGGATTGAAGTTGAAAAGTGAGAGTTTGGGAAGAGGAAACTCTTTTGTCTCTTCGGTCTGAAGGAAGTTGACTTTCTTTCTTACAGAAAGTCAAACTCTTTGGATGACTTGTTCTTTTACCAATCAGTTGTCAACTTTATGTTTCTGTGGTTATTTTTTTTTTTTATGTTTCTGTGGTTCTGTTTCAATCTTTTTTTTGGTATCCAAGGATCCTAGTTTAGATAAAACCAGCCAATGTGTTGAATGTCCATGATAAATGTTAGATATTTTGCTTATTTTTTAATCTTTATCAAATGCAACCATGGAATCG
>M01000033458	AT1G02816 ESTCount=3
TTTTCGATGTACTTTTATTGATTGTAAGTACAATACATACGTTGATTGATAGAACGATCCTAAGAAGAGATGAACAATAAACCAATTGTTGAAACAAAGAACTTGTCCAATGATTGGAGCAAGAACAAAAAAAAGCATCCAAAGAGTTCAGGTTTTGTAAGAAAGTCCCATCATTTGCAAATTATCTGTTTTCGACTTCAATCCATTGCAATCGAACCCGCACCCACACCGCGGCGACTCGTAAAACTCCTCGATCGCGAAGTTCGCCGACGTGATCCCGACGGAGAACTCGAGCTCGTCTCCGTCCCTGATAACCTCCACGATGTTGAGCCACAAGAAGAGAACTTTCACCTTCACGCCGGTGAGCTTCGTGAGCTTGTTCTCCGATATGACGCCGGAGATGGTCGATTTGTAATCCAACTGGTAAGAGCCTTGGAGGCGAAGCTACACGACTTGTCGAAATACGCGTGGAACTTCCCCGTGGGTTCGTCCAGATCGTACGACAAGACTCCTTTGGGGAGAATCCCGACGGGGAAGTTGTAGCTTTG
>M01000045865	AT1G02816 ESTCount=12
CTTGTAGCAAAACGATAATCCAAACGGGATAAACTTAATCAGTCTTGTTTGCTCAGATTCTTAGAGATCGTGTGATTGAAAGACCCATGACTCTGTTCCCGATTCTAACCGCCTCGTTTCTCTTCCTCTTCTGCGTTCCGTTCACCACCGCATCTGCAGACGACGATTTGCCGACGGCGTACACTCTCCTCCAAAGCTACAACTTCCCCGTCGGGATTCTCCCCAAAGGAGTCTTGTCCTACGATCTGGACGAATCCACGGGGAAGTTCCACGCGTATTTCGACAAGTCGTGCAGCTTCGCACTCCAAGGCTCTTACCAATTGGATTACAAATCGACCATCTCCGGCGTCATATCGGAGAACAAGATCACGAAGCTCACCGGCGTGAAGGTGAAAGTTTTATTCCTGTGGCTCAACATCGTGGAGGTTATCAGGGACGGAGACGAGCTCGAGTTCTCCGTCGGGATCACGTCGGCGAACTTCGCGATCGAGGAGTTTTACGAGTCGCCTCAGTGTGGGTGCGGGTTCGATTGCAACGGATTGAAGTCGGATAATTTGGGAAGAAACCCTTTTGTCTCTTCGGTCTGAAGCTGCTTTGCTTATTCACTTGTAATTAATTTATGTGAATGAGGGGGACTTTTCTTACAGAACCTGAACTCTTTGGAGGCGTTGGTTCTTGTTTCATTCATTATGTTTGGTTCTTTGTTTCAATAATTGCTTTGCTTTGTATCTGTTCTTAAGAAGATCGTTGGATTAATCAACCAATGTATTGTACTCTTCCAAAAGTAATAAAACGGTGCATACATT
>M01000007909	AT1G02840 ESTCount=56
TTCTCCTCTCTACTGTCCGAAGCTTTCTCCCCACCAACCCAGATCTCAATTCTCATTCAGGATAAGATGAGCAGCCGTTCGAGCCGAACTATCTACGTCGGAAACCTTCCCGGCGACATCCGCGAGAGGGAGGTCGAAGATTTGTTCAGTAAGTATGGACCTGTTGTTCAAATCGATTTGAAGATCCCATCAAGACCTCCTGGCTACGCCTTCGTCGAGTTTGAGGATCCTCGGGATGCTGATGATGCAATTCACGGTCGTGATGGATATGACTTCGATGGCCATTGTTTAAGGGTGGAGCTAGCACATGGTGGGAGGCGTTCGTCTAATGATGCTCGTGGTAGCTACGGTGGTGGAAGTCGTGGTGGTGGCGGCGGGCGTGATGGTGGTGACCGTGGACGTGGGCCATCTAGGAGATCTGAGTACCGAGTTGTTGTGTCAGGTTTGCCTTCTTCTGCTTCCTGGCAAGACCTTAAGGATCATATGCGTAAAGGAGGAGAAGTCTGTTTCTCTCAAGTGTTCCGTGATGGTAGAGGCACAACTGGAATCGTTGATTATACGAGCTACGAGGACATGAAGTATGCGATAAAGAAGCTCGATGACACAGAGTTTCGGAATGCGTTTTCTCGTGGTTATGTCCGGGTTAGAGAATATGATTCAAGGAAGGATTCTAGAAGCCCCAGCCGTGGAAGATCTTATTCTAGGAGCCGCAGTCGTAGTCGCAGCCGTGGGAGGAGCCACAGCCGCAGTCTTAGCCGCAGCAAGAGCAGGAGCAGGAGTCCAAAGGCGAAATCTTCCCGTAGGTCGCCTGCAAAATCAACATCGAGATCTCCTCGCTCCCGCTCTAAGTCAAGGACACCACCTCCAAGAGGATCTCGTTCAAGGTCAAGATCCCCTCTGCCTCCTGTTGAGAAGGAAGCAAGCAAGAGCCCTACCAAGGTGAGTCCAGCCAAGAGCCCTATGCGTAGCAGAAGCAGGAGTCCCTCTCGGTAAACAAAAAAGAAAAGAGAGCTGGGTTTTGTTGGAAGATTCTCCTAAGGGATCATATCTATTTTATGTTGTTCGTTTGTCTAAGACTTAAGAACCTATATTACTCTTGTTTTATTTTATTTTTAAATGTATAACTGCAACAATTTGTGTTTAAGATTCTCTTAAAAGATCTTTACATTTGTTTTTATATTTCGAAAAAAAAA
>M01000009355	AT1G02840 ESTCount=27
TTTTCGAACTCATTGCTGCAATAATATATCAAAATATAAAAAAACAAAAGCAAAGATCTTTTAGGAGAATCTTAAACACAAATTGTTGCAGTGAATACATTTAAAAATAAAATAAAATAAAAACAAGAGTAATATAGGTACTTAAGTCTTAGCCAAACAAACAACATAAAATAGATATGATCCCTTAGGAGAATCTTCCAACAAAACCCAGCTCTCTTTTCTTTTTTTGTTTACCGAGATGGACTCCTGCTTCTGCTCCTGCTACGCATAGGGCTCTTGGCTGGACTCACCTTGCTAGGGCGTCTTACTTGCTTCCTTGTGAACAGGAGGTGGAGGGGAGCCTGAACCTGAACGAGATCCTCTTGGAGGTGGTGTCCTTGACTTAGAGCGGGAACGAGGAGATCTCGATGTTGATTTTGCAGGCGACCTACGCGAAGATTTAGCCTTTGGACTCCTGCTCCTGCTTCTGCTAAGACTGCGGCTGTGGCTACGCCCACGGCTGCGACTACGGCTGCGGCTCTTAGAATAAGATCTTCCACGGCTAGGGCTTCTCGAGTCCTTCCTCGAATCATATTCCCTAACCCGGACATATCCACGAGAAAACGCATTCCGAAACTCTGTGTCATCAAGCTTTTTGATCGCATATTTCATGTCCTCGTAGCTCGTATAATCTACGATTCCAGTTGTACCTCTACCATCACGGAACACTTGAGAGAAACAGACTTCTCCTCCTTTACGCATGTGATCCTTGAGGTCTTGCCAGGAAGCAGAAGAAGGCAAACCTGACACAACAACTCGGTACTCAGATCTCCTAGACGGCCCACGCCCACGGTCACCACCATCA
>M01000003709	AT1G02850 ESTCount=147
ATCGAAACGGACCCCGACTGTAGAAAAAACAAACATTGAGATGTCGTGTTGCAACCTAACTCTTCCACCTTACCAAAGTTTCTGATAGGTTTTAATCTTCTCCTCTGTACACTGCAGCAACGAGACCACAGAGATGAAGCTATTGAACAATAATAGTCTCATCATTCTCTTCCTTTTGCTGATTTCGGCATTTACCGAACTCTCATCCCTTGAAGAAGGGTACAGCAGAGATGATTTCCCTCCAGGATTTGTCTTTGGTTCTGGCACATCAGCCTATCAGGTAGAAGGAGCTGCTGAGGAAGACGGGAGAACTCGTAGCATTTGGGATGTTTTTGCTCATGCAGGACACTCTGGAGGAGCAACAGGGGATGTTGCATGTGACCAATATCACAAATACAAGGAAGATGTGAAGCTCATGGTAGAGATTGGATTGGATGCTTACAGATTTTCCATATCCTGGTCTAGGCTTTTACCAAGTGGAAGAGGACCAGTGAATCCCAAGGGGTTACAATATTACAACAATCTTATTGATGAGTTGATCACTCATGGAATCCAGCCGCACGTTACATTGCACCACTTTGATCTTCCACAAGTCCTAGAAGATGAGTATGGAGGTTGGCTCAGCCGAGAAAGCGTGAGAGACTTCACAGCTTATGCAGATACTTGTTTCAAGGAGTTTGGAGATAGAGTGTTGCACTGGACTACATTGAACGAACTCAACGTGTTTGCACTTGGTGGGTATGACCAGGGAGTAACACCTCCTGGTCGATGCTCTCTTCCATTTGGACTTAACTGTACCGAAGGAAACTCTTCCACTGAGCCTTACATTGCTGTACACAATATGTTGCTTGCACACGCTTCTGCCACAAACTTATACAAGAAACAGTACCAGCATAAGCAGCACGGTTCGGTGGGCCTTAGCATATACACATACGGTGCTGCCCCCTTAAGTAACTCTACAGAGGACAAGCAAGCAACAGCTAGATTAAATGACTTCTTTATTGGTTGGGTCTTACATCCGCTGGTGTTTGGAGATTATCCCGAGACGATGAAGACCAATGTTGGGTCTAGATTACCTGCTTTTACAGAGGATGAGTCTGAACAAGTTAAGGGTGCAATCGATTTTGTAGGAGTGATAAACTACATGGCACTTTACGTCAAGGATAACTCTTCCTCTCTGAAACAAAGTCTCCATGATTTCAACATAGACATGGCTGTGGAACTGACCTTGGTTGGAAACACATCGTTCAATAATGAGTATGCAAATACACCATGGAGTCTGCAACAAGTACTGTTGTATATCAAAGAAAACTATGGCAACCCTCCTATCTACATCGCAGAGAATGGTCAGATGACTCCTCAAAGCTCATCACTCGAGGACACGACGAGAATAGAGTATCTGAGCTCACACATTGAAGCAATGCTACATTCACTCAGGAAAGGATCGAACATAAGAGGGTATTTTCAGTGGTCGTTGATGGATTTGTATGAGGTATTTGGAGGGTATAACATGAGTTATGGATTATATTACGTGGACTTCAAGGATCCATATTTAAATAGGTACCCTAAACTCTCTGCTCACTGGTACTCTTCCTTCCTCGGAGGAACGCTTCATCATCGGTCGCATGCTTTATCTTCAGCTATCTGATCATTTAACGTCAACGACGATTATACTGTATGGTTTAAAATAATCCCTAGGCTTCAGTGGACGTGTGACTTGCGTATGAAGCAACCTTTATGTCATGATTAATTGAATACTTTTGCTGGGATATCAATCTCTTATAAATCAACGTAATTACTATCGTGTAGTCATTGTTATGGCTCGTGTAATACAGTAAAACCTTATTATATGATAACGTCCTTTCAGATTCAAATAAAAGCTGGATATTAGCTCG
>M01000044722	AT1G02850 ESTCount=14
GTTGGGTCTAGATTACCTGCTTTTACAGAGGATGAGTCTGAACAAGTTAAGGGTGCAATCGATTTTGTAGGAGTGATAAACTACATGGCACTTTACGTCAAGGATAACTCTTCCTCTCTGAAACAAAGTCTCCATGATTTCAACATAGACATGGCTGTGGAACTGACCTGTAAGTTAGATGATACTGTGGGGAAGATCAAAGCTAATGATGTAGCTCACTGATTGCTCTTATTTGCCTTGCAGTGGTTGGAAACACATCGTTCAATAATGAGTATGCAAATACACCATGGAGTCTGCAACAAGTACTGCTGTATATCAAAGAAAACTATGGCAACCCTCCTATCTACATCGCAGAGAATGGTCAGATGACTCCTCAAAGCTCATCACTCGAGGACACGTCGAGAATACAGTATCTGAGCTCACACATTGAAGCAGTGCTACATTCACTCAGGAAAGGAGCGAACGTAAGAGGGTATTTTCAGTGGTCGTTGATGGATTTGTATGAGGTATTTGGAGGGTATAACATGAGTTATGGATTATATTACGTGGACTTCAAGGATCCATATCTAAAGAGGTACCCTAAACTCTCTGCTCACTGGTACTCTTCCTTTCTGGGAGGAACTCTTCATCATCGGTCGCATGCTTTATCTTCAGCTATCTGATCATTTAATGTCTGAGACGATTTTATACTGTATGGTTTAAAATAATCCCTAGGCTTCAGTGGACGTGTGACTTGCGTATGAAGCAACATTTATGTCTTATGATTAATTGAATACTTTTGCTGGGATATCAATCTCTTATAAATCAACGTAATTACTATCGTGTAGTCATTGTTATGGCTCGTGTAATACAGTAAAACCTTATTATATGATAACGTCCTTTCAGTATTTCGT
>M01000053763	AT1G02860 ESTCount=15
GTTTTAACCGAACCGAAACAATACAACCAACCTTACTTTCTTTCTCCTTCTTCCTCTTCCTCTGTTTTTCTCCTATAAAGCTAACACGAGACGCAAGTGAAAGAGATAGAATAAGATAAAACTCGTTTTTCTTGATCAGATTTGTTGATGATCATCTAAAACTTATAACCTCTCTTTTTGTGTGTGTTTTATTAATTTTATTTTTACGTTTTGGAGAAATGAAGTTTTGTAAGAAGTACGAGGAGTACATGCAAGGACAAAAGGAGAAGAAGAATCTACCTGGCGTCGGATTCAAGAAGCTCAAGAAAATTCTCAAGAGATGCAGAAGAAGAGATCATCGGATTGCTTCAATCAATCACCAACATGGCAACAACTGTCCTCGTGAATGCACAGTTTGTGATGGAACCTTCTTCCCGGAGCTTCTCAAGGAGATGGAAGATGTTGTGGGATGGTTTAACGAGAATGCTAAGAAGCTTCTCGAGTTACATTTAGCTTCTCGTTTCAAAAAATGTCTTACTTGGACTCAAAAGGCAATAACCGCAAAAAGAGCCATCTCGGTTTGATCCAAGAAGGCAAAGACTTGGTTAGCTACGCCCTCATCAACTCGGTCGCCATTAGAAAAATCCTAAAAAAATACGACAAGATTCATGAGTCTAGCCAAGGACAAGCGTTTAAGACACAGGTCCAGAAAATGCATATCGAAATCCTTCAATCACCGTGGCTATGCGAGCTCATGGCGTTTCACATCAACCTGAAAGAGACTCAGAACGACTGCTCTGGAGCTGTTTTTGGCTTCTCCTCCTCCTGCACTGTTTGATGGTTGCTCTTTGGTGTTTGATGATGGAAAGCCTTTTGCTTTCCTGCGAGCTCTCTGATTCTGTAAAAGTTGACATCGACTTGACTTGTTCAATATGCTTGGTAAGCAAAAAATTAAGATGACTTCATAGAATCTCAGTGTCAAATAAAAACTATTAGTTGACTTGGTAGTTAATCTTAAGCCTATTATGATAAAGTCTTCGCTCTGTTGTGTGTCAAAGTGCTATTCCACTCTTCTCTTGCAGATTCCAGACTAATTCTTTTTAGTATCTTATTAAAAGAATCTTGCCAAAAATATGAATGTTTATATCTAAAATGTAAAAAGATTCTTCAACTTACGTGTTAAAAACTGATGGTACAAAAAAACAGGAC
>M01000029141	AT1G02860 ESTCount=3
AAGTCTTTGCCTTCTTGGATCAAACCGAGATGGCTCCTTTTGCGATTGTTGTTGCCTTTGAGCCAAGTATGACACCTTTTGAAACGAGAAGCTAAATGTAACTCGAGAAGCTTCTGAGCATTCTCGTTAAACCATCCCACAACATCTTCCATCTCCTTGAGAAGCTCCGGGAAGAAGGTTCCATCACAAACTGTGCATTCACGAGGACAGTTGTTGCCATGTTGGTGATTGATTGAAGCAATCTGATGATCTCTTCTTCTGCATCTCTTCAGAATTTTCTTGAGCTTCTTGAAGCCAACGCCAGGTAGATTCTTCTTCTCCTTTTGTCCTTGCATGTACTCCTCATACTTCTTACAGAACTTCATTTCTCCAAAAACGTAAATTAAATTAAATTAATAAAGACACACACAAAAAGAGAGGTTATAAGTTTTAGATGACCATCAACAAATCT
>M01000047497	AT1G02860 ESTCount=4
TTTTTTTCGAATCGGTTTTAAGAGTTTTCAAAATTTTCACAAACAAATGGTATCACTCTGTCACACTCACAGGGGAAAGCAAATCACAATGAATTTAAGTTTTCTTTTTATTAGCTTATAATCAATCAAAACATATCATCAAGCTGCTATATTCCAGTGAAGCTTCGGCATTGATAATCCCAATACTCTTTGGCTTGTTTTAACCTCTCTGCTCTCTCTGTTTTACGCCTCTCTTCCCAGTACTCTCGGCGGCTTCGCTTAAGCAAGATACTGAGCTCGTCCAAGTGAACAGCACCTTTATAAACACAAACCTCACGGCAAAGCGGGCATTTTTCGGACGGGTCTGCAGTTTTCAAGCCATCTACTACGTTCACTGATGCAGCAGAACAAGCACACATGTAGCAATATAATGTGACCGCAGGGTTTAAAAGATATCGGATCAAACACCGTGTCCAAGCATATTGAACAAGTCAAGTCGAATGTC
>M01000051161	AT1G02870 ESTCount=55
CCGCTTGAACTTTCATTCTCCCTTTCATCTGAACAAAAAGAGAGAGAGAGATGGCGAGGTCAAGGAGGAAGTACAAGAACTCGAGGGCCAAAGTACGCGTCGCTCTCCCCAAGAAGAACCCAAACATCTTCAAACCAGCTTTCAACTTCCCTCCCAAGCTCCGAGCTCTCATGGCCGACGACGTCCCCGAGTGGGACGATCAAGCCAGCGTCATCCAGAACTACAAATCCTTCGGCGTCATCTCCAACCCTAACTTGCTCGGCATCCGATCTCGCACCGATCATATGATCCAGGACGACTCCCTCAACGTCCCCCCACCTCCTGAGCCGCCGTCCGATGATCCCGTTGCCAAGGAGTTCGAGCCCATCGATTCCGGTAGCGAGCTCGAGGAAGACGATCTTAAGACAGCACTGGGTAAGCAAAGAAAAGATGGAAAGAGTGCTCCTTTACAGCCACTTACTACTATGCAACGTACTCATATTAGACGCTTGGTCGAGAAACATGGTGATGACATTGAGTCCATGTACCGGGACAGGAAGCTAAACTCGATGCAGCATTCGGTTGCAACTCTACAGAAGCTGTGCACAAGATATCACATGTACAAGGATAAGAACCCTGTTTTAGTTCCATTCTGATGGAAATTAATGTATTACATCGTCTTTCTCTCTTCTGCGCTCATTTTTCCGTCTAAACTTACAACAACAACGTTATAACAATATGCTTATCCAGTTGTTATAAATCGAAAAAAAATCTTAGTTTT
>M01000006911	AT1G02870 ESTCount=18
TTTTTACGAATAAAAATAGAATTCTCTGAAAAACTAGATTTTCAATTTATAAGAACTTGATAAGCATATTGTTATAATGTTGTAGTTGTAAGTTTATAACAAAAATGAGAGCAAAAAATACAAAGACGTAATACATTTAATTTTTTTTCCATCAGAATGGAACTAAAACAGGGTTCTTATCCTTGTACATGTGATATCTTGTGCACAGCTTCTGCAGTGTTGCAACCGAATGCTGCATCGAGTTTAGCTTCCTGTCCCGGTACATGGACTCAATGTCATCACCATGTTTCTCGACCAACCGTCTAATATGAGTACGCTGCATAGTAGTAAGTGGCTGTAAAGGAGCACTCTTTCCATCTTTTCTTTGCTTCCCCAATGCTGTCTTAAGATCGTCTTCCTCGAGCTCGCTACCGGAATCGATGGGCTCGAACTCCTTGGCAACGGGATCATCGGTCGGCGGCTGAGGAGGTGGGGGAACGTTGAGGGAGTCGTCCTGGATCATATGGTCGGTGCGAGATCGGATGCCGAGCAGGTTAGGGTTGGAGATGACGCCGAAGGATTTGTAGTTGTGGATGACGCTGGCTTGATCGTCCCACTCGGGGACGTCGTCGGCCATGAGGGCGCGGAGCTTGGGAGGGAAGTTGAAAGCTG
>M01000024090	AT1G02890 ESTCount=7
GCCTCTATGACTTATCATGGTCAGCTTCCGTATCAACTAGACGTGAGTCGCATAAGGATTGTCTGTGAGCAGAAGTCCCCGATCTTGATGTCTATTGCTACCTTGAGCCTTTCTACAGTGACCACAGAAAAGTTACGCTAAAGCTATCTGATGGGAGGTTTTTGTTGACGAAATCATTGAGGAACTTTAACAAGGACTGCAATACCACGCTTTAAGATGTTTTAGTAACATCAACTTATGTCCATATAAATTGTGGAAGCAAGTTTGCAAAGAATGCATCATATCTGTCTACAATGTGTCCCCGTATCTTGCTCTCTGGACCAGCTGATTATTTACGGCTTTGAAATTTATCAGAAAATATTAGCAAAAGCACTTGCGAAATATATATTGGGGGACAAATTGATTATTCTTGACAGCCTCATATTACTTGGGGGATCAACAGCCAAGGAAGCAACTTTTACCAAAGGAAGTTCGTGGCGTGGAAGATTGCATGTGCATGTTAAACGAGCGGTACATCTGGATGATATAACAGGTGGATCAAGATTGACTTCTCAGACTGTTAAGAAGTACCAAATACAACCTCTAAAAGTTACACCTTTAAAACAAGTATGGTCATTTAGTTTTCATTTCTTTGTCGCTTTCTGTTTTACATTATAAAGATACTTATTTTACCAACCATGTGTCACTCGGTATATCAGAAATTGGATTTCTAAATTAAGAGAAGTCAGTACCC
>M01000021991	AT1G02890 ESTCount=4
GAAGCGTTTCTGATTAGGGGGGATCAAAGCGGCGGCGAACAAGAAGAGAGATTCGTTTCTAGACAATCATGGTGGAGACAAGACGCAGCTCATCCGCTTCAAAGCGGAACTCTCCTCCCGAAACTTCATCGTCACGCCCTACCAAACGCTCCAAGGCGACGGCGGCGGAACCGGCGGGGTCTTCGTCGGCGGCGAGTGATGCGCCGATTGAGAATAATCAGAACCCTGTTTCGGCTCCTGGATCCGAATCTGGAGAGCCTTCGAAGCTGGGAACTAATGATCCAGTTATTGCAAACGATGCGAGCTGTCCTGATGCCGACACTAACCAACAAGTCCAAGGCTTGGTGACGCCAACACCCACAGGTGAAGTTGTGGCTGAAGCTGACAAGTCTAAAAAAGCTGAGAAGCTGTGGCTGAAGCGGACTAAGGCTCCTTGGGCGAAGCTTATTTCTCAGTATCCACAGAACCCTCATCGTGTCATGAAAGGCCCTGTGTTTACTGTTGGACGGCGAGGATGCGATTTATCTATCAAAGATCAGTCCATGCCTAGCGTTCTATGTGAACTGAGGCAGATGGAGCAGCAGGGAGGTCCTTCAGTTGCCTCGCTGGAGATAATTGGGACTGGAGTTCTTGTTCAGGTCAATGGCAAGGTTTATCAAAAGAGCACTTGTGTTCATCTGCGGGG
>M01000044783	AT1G02890 ESTCount=44
CCATCTGTCATGTTGGCTATAGCTTCCAAATCTACGTCCTCTGCCATCTCTGACGTAGATTTGGAAGCTATAGCCAACATGACAGATGGGTACTCTGGGAGTAGACTTGAAGAATCTTTGCGTGACCGCAGCACATCTACCTATCCGAGTAGATACTGGAAAAAGAAAAGAAGGAGAGAAGTGTAGCTCAAGCCGAAAAGCGACCAATGCCGCAGTTATATAATAGTACAGACATCAGACCCTTGAACATGAAGGATTTCAAGAGCGCACATGAACAGGTGTGTGCGAGTGTGTCGACTGATTCATCGAACATGAACGAGCTTCAGCAGTGGAACGAGCTATATGGAGAAGGAGGTTCAAGGAAGAAGACGTCACTCAGCTACTTCATGTAAAGAGAAAAGAGAGCTGAGGCATGGAGGTTGCTTTTTGTTTTTCCCTTTATTATCCATATTAAAAACTCTCGTTGATCCTTTAAGAGAGAGAAGAATCCTCTTGAATGATCTAAAAAATGTTTTGTTCGCTCATAACAAAAAAAAAAGAGAAACATCGGATGTGCAATCTATTTACATGCTTAATGATGCTTAATGATGTACTCTGAACTATGTATATAGAGAAGGTTTAGTTATTTAACTAGTTATTTTGTTATCG
>M01000031354	AT1G02890 ESTCount=160
TTTACTGTTGGACGGCGAGGATGCGATTTATCTATCAAAGATCAGTCCATGCCCAACGTTCTATGTGAACTGAGGCAGATGGAGCAGGCAGGTCCTTCAGTTGCCTCGCTGGAGATAATAGGGAAGGGAGTTCTTGTTCAGGTCAATGGCAAGATTTACCAAAAGAGCACTTGTGTTCATCTGCGGGGTGGTGACGAGGTTATCTTCAACAACCCTGGGAAGCATGCTTATATCTTTCAGCCTCTGAAAGATGAAAATCTAGCTGCACCAGATAGAGCTTCTTCAGTGAGCATTTTCGAAGCGCAGAGTACTGCCCCTCTGAAAGGGCTTCATGTTGAGACAAGAGCAGGAGACTCTTCATCATGTTCTCTATTGGCGTCTTTAAGAAAGATACACAATCTCCCTTTTCTACCACCTCCTGCTAAAAACGGCAAAAAGCAGCAAAATCCAGAGGTTTCTGTGCTACCTTCTAGCTCCGATTATTGCATTCCGGATGTTGATATGAATGATGCGGATAGTAGCAATGATCATGCTGCGATTGCTTCGGCGGATAAATCAGTTGTCTCACCCTCTTTAACTGCCAACGATGACCTGAATGCTGATGGAAACGGAATGGATCCATCTCAAGAAACTGAAGAAGGTGATGATGGAAGGGAAGTGAAGGAAGTGCCGAAAGAGTGTGGCAGTTCATCAGCGTCGGTAGCTACCAGACGTCAAGCACATAAGGATTTTCTGCGAGCAGGAGTACTCAATCCTCAGGACATAGAAGTTTCTTTTGAGAACTTCCCATACTTTTTAAGTGGCACAACTAAGGATGTTTTGGTAGCATCAACATATGTCCATATGAAGTCTGAAAGCAAGTTTGCGAAGTTTGCATCAGATCTGTCGACAGTGTGTCCCCGTATCTTACTCTCTGGGCCAGCTGGCTCTGAGATATATCAGGAAGCTTTAGCAAAAGCGCTTGCGAAAAATTATGGGGCCAAATTGATGATTGTTGACACACTCTTATTACCTGGGGGACCAACAGCTAAGGAAGCAGATTCTTCCAAAGATAATTCCAGGCGTGAAAGATTGACTGTGATTGCCAAACGAGCCGTACAGGCTGCACATGCTGCTGTCATGCAGCATAAGAAACCAACTTCAAGTGTTGAGGCTGATATAACAGGTGGATCAACATTGAATTCTCAGGCTGTTATGAGGCAAGAAGTGTCAACTGCAACCTCTAAAAGTTACACCTTTAAAACTGGTGATCGAGTGAAGTTTGTAGGCCCTGCAACTTCTTCAGTTACTTCTTTCCATACCGCACATAGTGCTATTCTATCTAGGGGACCGACAACAGGTTTACAGGGCAAAGTACTCCTTGCGTTTGAAGACAATGTATCTTCAAAAATCGGGGTTAGATTTGATAGACCGATAGTAGATGGCAATGATCTTGGTGGTCTATGCGAAAAGGACCGTGGTTTCTTTTGTACTGCTACTTCACTTCGGTTAGATAGTTATTCCAGTGACAATGCTGATAGACTTGCCATTAATGAAATCTTTGAGGTGCTTACTAACGAAAGTGAAAAAAGGATCACTGATATTGTTCTTGAAAGACATTGATAAATCTGTGTCGGGGAACACGGAAGTATATGTAACTTTGAAGAGCAAGCTTGAGAAATTACCGGAGAATGTTGTTGTCATAGCCTCGCAAACCCAATTGGACAACCGAAAGGAGAAATCCCATCCTGGAGGTTTCTTGTTCACAAAGTTTGGCAGCAACCAGACAACATTGCTGGATCTTGCATTTCCGGATAACTTTGGTGGTAGACTGCAGGATAGGAACAAAGAAATGCCTAAATCACTGAAACAAATCACTAGGCTATTTCCTAACAAAGTGACCATCCAGTTACCTGATGACGAAGCTTTGCTGTTGGACTGGAAGGAGAAACTCGAACGTGATACAGAGATCCTAAAGGCTCAAGCTAATCTTTCAAGCATCCGTGCGGTCCTTAGCAAAAACCGTCTGGACTGCCCTGACCTCGAAACCTTGTGCATCAAAGATCAATCCCTTCCGACTGATAGCGTGGAGAAAGTGATTGGCTGGGCTTTCAGTCACCATCTTATGACCTGCTCAGAACCGACGGTCAAAGACAACAAGCTTATCATCTCTGCCGAAAACATCACATATGGCCTGCAGGTGTTGCATGGGATTCAAAACGAAAACAAGAGCACAAAGAAATCTCTCAAAGATGTTGTTACTGAGAATGAATTCGAGAAAAAGCTACTATCAGACGTCATTCCTCCAAGCGATATTGGTGTTTCGTTTGATGATATTGGGGCGTTGGAAAATGTGAAAGACACCTTGAAGGAGTTGGTGATGCTTCCTCTTCAAAGACCTGAATTGTTTGGCAAAGGCCAGCTCACAAAGCCTACAAAGGGTATACTGTTGTTTGGACCGCCTGGTACAGGGAAGACTATGCTGGCAAAGGCAGTTGCAACTGAGGCTGGTGCAAACTTTATCAATATTTCAATGTCCAGCATTACTTCGAAGTGGTTTGGTGAGGGAGAGAAGTATGTAAAAGCCGTTTTCTCTTTAGCAAGTAAGATAGCTCCGAGCGTCATCTTTGTTGATGAGGTTGATAGCATGTTGGGAAGAAGGGAGAATCCAGGAGAACATGAAGCTATGCGTAAGATGAAGAACGAATTCATGATAAACTGGGACGGCTTACGCACAAAGGATAAAGAAAGAGTGTTAGTACTAGCTGCTACAAACAGACCATTCGACCTTGACGAAGCAGTGATTAGAAGGCTTCCGCGAAGGTTGATGGTTAATCTCCCGGATTCAGCAAACAGATCAAAGATCTTGAGCGTAATATTGGCAAAAGAAGAGATGGCAGAGGACGTAGATTTGGAAGCTATAGCCAACATGACAGATGGGTACTCTGGGAGTGACTTGAAGAATCTTTGCGTGACCGCAGCACATCTACCCATCCGAGAGATACTGGAAAAGGAAAAGAAGGAGAGAAGTGTAGCTCAAGCCGAAAACCGACCAATGCCGCAGTTGTATAATAGTACTGACATTAGACCCTTGAACATGAAGGATTTCAAGACCGCACATGAACAGGTGTGTGCGAGTGTGTCGACTGATTCATCGAACATGAACGAGCTTCAGCAGTGGAACGAGCTATATGGAGAAGGAGGTTCAAGGAAGAAGACGTCACTCAGCTACTTCATGTAAAGATAAAACAGAGCGGAGGCATGGAAGTTGTTTTTGGTTTTCCCTTTATCCATATTGAAAAAACTCTCGTTGATCCTTTAAGAGAGAGAAGAATCCTCTTGAATGATCTAAAAATGTTTTGTTCGCTCGAGAAACATCCGATGTGCAATCTATTATTACATGCTTAATGGTGCTTAATGATGTACTCTGAACTACTATGTATATAGAGAAGGTTTAGTTATTTAACTGGTTATTTGTTATGTCG
>M01000038034	AT1G02910 ESTCount=10
GTTCAGAACCGAGCTCCTAAGACGAGGTGTTCTCTTAGTTCCCGTGGTGTGGGGTGAACGTAAAACACCTGAAGTGGAGAAGAAAAAGAGGGTTTGGAGCTTCTTCAAAGGCAGCAGCTACATCTCTTCCTTCTATTGGGGAAGATTTCGATACACGGGCTCAATCAGTAGTTGCTCAGTCAAAGCTGAAAAGTGAAATCAGGTTCAAGTCCGAGATTGTCTCGCCTGGTGAATGGGAAAGGTGGATAAGAGATCAACAAATAGCTGAAGGAGTTGTCCCTGGGGAGGACGTGTACATCATACTCCGGTTAGATGGTCGTGTCCGCAGATCTGGTAAAGGGATGCCAGATTGGGCTGAAATATCAAAGGAGTTGCCGCCGATGGATGACGTGCTCAGCAAGTTAGAAAGATGAAGCGCTTTCTTACAGATTGTATCTTTTACAAGAGACTATAGAAGGAGAAAGAAAAGCTCTGTGTTGTTTGTTTTTGTGTACACAATTCCATGGGATAATTAATACTGTATGTGAGAAGAGACGAAAACTTTTTATTTTCAACAGAAAGTTGATTTTGTATTTAGTGTCGGTGACTAAATGAGTAGTTGGCTTTGATTAGTATATCATCAATCCATGTTTATGATGATATGACTGATTCATGGATCTAAAAGATATTCTGTGAAGTCTGTGTTTAAGTATGAAACG
>M01000018038	AT1G02910 ESTCount=41
AGAGAATTGAATGGCTGTGGCTACCGCTCCGTCGCTCAACCGCCATTTCCTTCCGCCGCCCTTTCTCGGGAGTGAAAAAACGACGGCCGTGGCTTCTACCAGGGGGCGCGAATCTTTTCGATTCTCGCCGGAATCGGGATTCTCATCTCCTTGTTTTCGCTTCTTCCCCGTCTCCAAATTCTCGGCCGGCGGAGTCTTGCGTCAACACTGGCCTCGATCTCTTCAATAGAGGACGGGTAAAAGATGCACTTGTTCAGTTTGAAACAGCATTGACTTTAGATCCAAATCCTATAGAGTCGCAAGCTGCTTACTATAACAAAGCTTGTTGTCATGCTTACCGAGGGGAAGGAAACAAGGCTGCTGATTGCTTGAGAGTCGCTTTGAGAGACTATAATCTCAAGTTTGCCACAATCCTTAACGATCCTGACTTAGCATCCTTTCGCGCTTTACCAGAGTTTAAGCAGCTCCAAGAAGAGGCTAGGTTAGGAGGAGAAGACATTGGAGATAGTTTCAGAAGAGACCTGAAACTCATCAGCGAAGTACGAGCACCCTTTCGCGGCTTTAGAAAATTCTTCTACTTTGCATTTTCAGCAGCAGCTGGTATCTCAACGCTCTTTACCATACCAAGACTGATTCAAGCAGTTAGAGGCGGTGAGGGAGCTCCAGATCTTCTCGAAACTACGGGAAACGCTGCCATTAACATCGGAGGTATCGTTGTTCTGGTTGCATTGTTCATATGGGAAAACAAGAAAGAGGAAGAACAAATGGTTCAGATAACTCGAGACGAAACTCTTTCTCGGTTGCCTCTACGCTTGTCGACCAACCGTGTTGTTGAGCTTGTGCAGCTTAGGGATACAGTTCGACCCGTTATTCTAGCGGGAAAGAAAGAGACTGTGACACTTGCGATGCAAAAGGCAGATAGGTTCAGAACCGAGCTCCTAAGACGAGGTGTTCTCTTAGTTCCCGTGGTGTGGGGTGAACGTAAAACACCTGAAGTGGAGAAGAAAAGAGGGTTTGGAGCTTCTTCAAAGGCAGCAGCTACATCTCTTCCTTCTATTGGGGAAGATTTCGATACACGGGCTCAATCAGTAGTTGCTCAGTCAAAGCTGAAAAGTGAAATCAGGTTCAAGTCCGAGATTGTCTCGCCTGGTGAATGGGAAAGGTGGATAAGAGATCAACAAATAGCTGAAGGAGTTGTCCCTGGGGAGGACGTGTACATCATACTCCGGTTAGATGGTCGTGTCCGCAGATCGGGTAAAGGGATGCCAGATTGGGCTGAGATCTCAAAGGAGTTGCCCCCAATGGATGACGTGCTCAGCAAGTTAGAGAGATGAAGCGCTTTCTTACATATCGTATCTTTTACAAGAGACTCTGTAGAAGGAGAAGAAAAGCTCTGTGTTGTTTGTTTTGTGTACACAATTCCATGGGATAATACTGTATGTGAGAAGACAAGACTTTGTATTTTAAACAGAAAGTTGATCTTGTATTTTAGTGTCGGTGACTAAATGAGTCGTTGGCTTTGATTAGCATCATCAATTCAT
>M01000034682	AT1G02970 ESTCount=9
CACCGAGCTTGCAGACACCGTTCTTGATGTATATATTGTCAGGTTTACTATCTAAATGAGCTATCCTTCTCGTGCACAAACTGTAAAGACCTTGGCCATCTGATGCATAATCACCAAAATCTCTCTCTCTGAGATCCTAAGAGAAGATTTCTTGGACAAACTGTGATCACAGAGCTCCAGTTGAATGTATAACTGCTCATTTTCAAACCACGAGTTGTAGTATCCCACTACATTTTCATGGAATCCTAGAGCAGCAAGAGCTTGAACTTCCATCATAGCTTTACGCCTCTCTGAATCTAGATACAGCTTCCTTGTGCTGTATTTCACAGCATACAAGCAACCATCAATCCTCTTCAAAACTTTAAATACGCGACTGAAATTCCCAGCACCTATTTGCTGAATTTCATGAAAGTCTGTGAGATATCTTGACAAGCCATCCCCACCCATGCTTGCAGGGAGAAAACTAGCACATTTAGACCTCTGATATCCGAAAGGGTCAGGAGCTGTATCGGACTCATTCATCACATAAGGATTCTTGAGGCAAGGAGGTGGCATAACCCGAGACCGAAGAGCAACTGCGGACCGTGAAACGTATCCAGTCCTCTCTGTTTTATCCACCATGATCTCGTCTATGTCAATATCATCATCCTCTTGTTCATCTACTCTATATTTTGAAGCCCAGGTAGAATCTGAAGTATTAAATGTGAAACTGTCCTGGCGGCATCTTTTGCTCTTAGCTGAAGTTAGTTTAACAGGAGACCTCGGACAAGGAGAATGATCCATGCTCATGTTTAAATCGCTCATCAAGTTCTGATTGTCCGGAGTTATATAGTCAGGTGTACAGAAGAAGTCTTGGCTGAGAATGAATTCCTTCTCTCCGCAATCTCCGTCTGCACCAACGGAACCCAACTCATTCCGGAGCTCCGACGAATCTGCAGCACTCGACGGCGTAAGATTATCGAACGAAAGCTTCGACAATTGACCGAATTGAAGCAGAGAGTGTCGCTCTAATGTCCCCTCCATCTTCCGACTCTTCTTCGTTCGCCTCGTTTCGATTGTGCCTAGGGCCTTCCTCTTCCCCAACAG
>M01000015547	AT1G02970 ESTCount=3
GTCATGTTCGAGAAGAAAGGACGAACACTGTTGGCGAAGAGGAAGAAATCCCTAGGCGCGATCGATACGAGGAGAACGAAGAAGAGTCGTGAGATGGAGGGACACTCTCTCCTTCGATTCGGTCAATTGACGAAGCTTTCGTTCGATAATCGTCCCCCGTCGAACGCCGCGGAGTCCTCGTCGGAGCTCCGGAATGAGCTGGGTTCCGTTGATGGAGACGGCGATTGCGGAGAGAAGGGATTCATTCTCAGCCAAGACTTCTTCTGCACACCTGACTATATAACACCGGACAATCAGAACTTGATGAGCGCTTTAGACAGCAGCAAGGATCAATCTCCTTGTCCTAGGTCCCCTGTTAAACTTAATACAGTTAAAAGCAAAAGATGCCGCCAAGACAGTTTCGCATCAAAAACTTCAAATTATACTTGGTCTTCAAAACATAGAGTAGATGAACAAGAGCATGGTGATATTGATACAGATGAGGTCATGGTGGATAAGATCCAAGCCAATCAAACGGAGAGGACTGGATACGTTACACAGACTGCAGTTGCTCTTCGGTCTCGGGTTATGCCACCTCCTTGCCTCAAGAATCCATATGTGATGAATGACTCCGAGACAGCTACTGACCCTTTCGGATATCAGAGGTCTAAATGTGCTAGTTTTCTCCCTGC
>M01000024340	AT1G02990 ESTCount=7
AGAGAGAGAGAGAATGAGAAGGAATCAGAAAATGGATATTTGAATTTTCCAAAAGCTTCGATCTTTGCAAGTTTTCAAATTCCTCAGATGATTTCGGTGAGCAGCAGCGATGCTAGAAACGAAATAGGGTTAGGGTTTGGTGGAGGAATTGAGGAAGAAGACATGGAGATGGATGAAGATGAGGAAGAGGAAAGCACACATTCTTATGTTTCTTGCGTTGACCCTGACGTTGCTCTCTCTTATATTGATGAGAAGCTGGAGAACGTGTTAGGACATTTTCAAAAGGATTTTGAAGGTGGAGTCTCAGCTGAAAATTTGGGTGCAAAGTACGGTGGCTATGGTTCGTTTCTGTCTATGTATCAAAGATCTCCTGCTTGTAAGAGTCCACCACAAGTGGTGGGTCAACCTAAGTGCTCAGCTTCACCTTCAAAAGCTGGTTCTACTTCTAAAGCTCCTCCTCCTGCTTCTTCTGATGTTCTGGCCAAGATGAAAAACTTGGTCAAATCAAGTAATGATAGCAAACAAAAACCTGTCACCAAAACGTCTCCTTCTCCTTCTTCTTCTTGTGCTCCATCTAATCATAAGACACTCAAACTCCGTATCAAAGTTGGTTCAAAAAGTGACCTCTCTCTGAAAAATGTTACAACCTATGATGGTAAACAAGGCCTCAATATGATGCCACCATCAGAAGTTGAAGAAGGGTTACTGATTGGGACTCATGATTCGCCGACTAAAATTCTTATGGCTATGGTGTCCTTCCCTTTTCATAAAGACCAGCTGTTATCACCTCTCTCTGATGATCTCATTCAGTTGGGAAAGAAAGGAAACATCATGAAAGATGCACTAAGGTGTGTGAAGAAGGAAAAGTTAAAGTATATGCCTCCACCGTCAAACAGGCTTGATGGAAGTCATATTGTATCTGATACTGATAGAGAGGTTGATAAAGAGTCGTCATGTGAGGAGCTTGTTTCCAAGACTATGAAGCTTCCTCTTCTGTCCTGTCTATCACCGTCATCTATCCACAGGGCGAAAGAGATTGATAAGGTATCAGATTCTTATGTGGAGGGTGCATTGAGAAGGATGAGCAACACTGACCTGGATGCAGCTTTGATGGGAGGTTCAAAGCCTGAACTGGAAGATGATGTAGTAGCGTTTCCAGATCAAGTGTTGAGGGAACTG
>M01000033870	AT1G02990 ESTCount=11
TGAAACACATAGCTGATCGTCTCAAGAACGCTGGGAACAATCACGAGAGCTATGGTTTTACTTTCAGGCAGCGCTTAAGTTCTTCATGGTGCCTCCCTTTTGGAGTCCTCTGGCACTGAGAATGCCACACATAAGAGCATTGTCACATCCAAGCATATCTATGGCAGTACAGCAAAACTTTGCAAGTTCTGTGCACATGAATATGAGAAAGATAAAGATATGGGGGCTGCTGCTTTGGCTTATAAATGTATGGAAGTAGCTTATCTAAGGATAACTTATTCCTCCCATGGAAACATAAACAGATATAAATCTGAGTTGGAAGCATCTCTGCAAGTGATTCCTTCAGGTGAATCTCCTTCCTTTGCTTCTGATGGTGAAAACCCAAACAAGACATTGGTAGCAGAGAAGGTTGCCTTGTCCACCCCTGTGAGGTCATCCCCTAAAGTAACTGGAAACCATGTTCTCTCTTCAGGAAACCATTCCTCTCTTTCACAGCTTTTGACTTTTTCGCAAAACGTAAGCCTTGCAATGGATGCATCAAGAAAAGCACAGACCGCCTTTGCAGTTGCAAAGGGAAAATCGTCTGACACCAGATACAGTAGTAACGGCATAACATCCATCAAAAGGGCTATTGATTTCAGTTTTCAGGACATGGAGAAGCTGGTGCATGCGGTGAGGCTTGCAATGGAATCCATAAACCGATGATTGTGAATTATGATCTCACCTTTGTACAAGTATCATAGGGCCATACTCAGAGCGGAGAAGAGAAAGGAAAGCTACCTTTGAGTTTTGCTTGGGGAATTGTAGACTATATAAACTTATTTTACTGCGCAAGTGTATAGTGTTAGGACCTTATTTGTGAGAGACTTGACGAAGATTTGAAGTTATCATCATGTGTTGTTCATATATATATCCCTTGTAGTATCAGAGAACTTTAGGAAGAGGTTAACAAGAACTGGAACTAAATTACTCAACCATTGTAGCAACTCTCTTTCTATCTCTTCGTTTCATTCACATTTTATATGAGGGGCTATTTATC
>M01000029268	AT1G02990 ESTCount=3
GTGGATCTCCATCCTTTGCTTCTGATGGTGAAAATCCAAACATTTATAAGCAAGAGCAGCTGCCCCCATATCTTTATTTTTCTCATATTCATGAGCACAGAACTCGCAAAGTTTTGATGTGCTGCCATAAATATCATTGGATCTGGCAATGCTACCAGAGGACTCCAAAAGAGAAGCACCATGAAGAAATTTAAGCGCGGCCTGAAAGTAAACACTAGTGCTCTCTTGATTGGACACAACATTCTTAAGACGATCAGCCATGTGTTTCAAATCTGTAGCCTCTTTGATTGAGTTGGAGGCAGTCTGACACGTGGATTCCTTTTTCAAAGGGCTTGAGCCAACATCATCATCCTTATGCGTACTTCCATTCTGCTTTTGGTTAGTGAACTGTGATTATCATTTCTCATCATCTGTTCCTTTGTATTTGATATCTCAGTGCCGTGCCCAGACTTCACTGGTGGAGATGGTTTATTCTTTACTTTCTCAGCTGTCACTTCCAAGTGGTTGCTCTTCCACGATAGTTTTTGCTTTGTCAGAGTTCTGTGG
>M01000036067	AT1G02990 ESTCount=6
TTTTGGTGTTATGGTTTTCAATTTTTTTGTTAAGTCTTTACATTCTCTCAATTGTCTTGTATAAAATGCTGGATTGAAACGAATAGAAAAAAACCCTTTGATTCAAGAAACAATTGCTAAAAAAGCCAGAGTAATTTTCCTTCCAGTCATTTTGAAGACTATCATTAACCCTTTCCTAAAGTTGTCTTACACTATGTATATACTATACGCTACAACACTCAAAGGTCCCAACACTATACACTTTAGAAGTGAAATAAGTTTATACAGTCTTCAATTATCCAAGCAAAACTCAACGGTCAGCTTCCCCCTTGTCTTCTCTGCAGTGACTCACTGCCAGTGAGTATGGTCTGTGGTGATAAACTTAACTTTTACATGGTAGGATCATAATTCATTATCACATGTTTATGGATTCCATTGCAAGCCTCACCACACGCAACAGTTTCTCCATGTCCTGAAAATCGAAATCAAGAGCCCTTTTGATGGATGCTATGCCATTACTACTGTATCGAGTGCCAGACGATATTCCCTTTGCAATTGCAAACGCTGTCTGTGCTTTTCTTGATGCGTCCATAGCATAGCTTACGTTTGTGAAAATGACAAAAGCTGTGAAA
>M01000034570	AT1G03000 ESTCount=4
CGGAAGTTTAAGTTGAGCGAAGATGTGTCGCTTTATTTAGTAGCGAAGAAGTGTCCGTCTACGTTCACTGGCGCTGATATGTATGCGGTTGTGTGCTGATGCTTGGTTTCAGGCAGCTAAGCGAAAGGTGTTGAATTCAGATTCAGGGGAATGAATCTATTCCAGAAGACGATCCGGACTCTGTTGTTGTAGAGTTTATAGATTTTATAAAGGCGATGGATCAGCTTTCACCATCACTCTCCATAACTGAACTGAAGAAGTATGAGGCGCTTCGAGACCAATTCGAAGGCCGTTCCAGCTGAAAACTCCTCAGTCATAATAGCAAAGAAAAATCACACAGAGCTGAAACTATTCTGTTTTATTTTATGAGATGGGACACAATAATAAACCCATCAGATCAGACTCTTATAGATGATGAACAGACTCGGATCCCTTATGAATATACATGATTAGTTCTGTTACG
>M01000038326	AT1G03000 ESTCount=39
CCTCGGGACTTGCGTGCTTTAGTCGCTGATGCTGGTGCCAACTTATTCATCAGTAAAGAGTCCGAGACTGAGAAGATTGATTCTCTATCAGGTGATGTAGACCAGTCAAGTCAATTAGGTAACAGCAGTGAGACATTAAAAGCTAAGGATGACTTCACCAAAGCTTTGGACCGATCAAAGAAGAGAAATGCATCAGCCCTTGGTGCTCCCAAGGTTCCGAATGTGAAATGGGATGATGTTGGTGGGCTTGAGGATGTGAAGAGTTCGATACTGGACACAGTTCAGCTACCTCTCCTGCATAAAGATTTAATTTCATCTGGACTACGTAAACGCTCCGGTGTGCTTCTCTATGGTCCTCCAGGAACAGGGAAAAAACTTTTACTGGCAAAAGCTGTGGCTACAGAGTGTTCCTTAAACTTCCTCAGCGTTAAAGGTCCAGAGCTGATCAACATGTACATTGGCGAGTCAGAGAAAAACGTTCGAGATATATTCGAAAAGGCGAGATCGGCACGGCCGTGTGTGATCTTCTTTGATGAGCTTGACTCTCTTGCTCCAGCGCGAGGCGCTTCTGGCGATTCAGGAGGAGTCATGGACCGAGTGGTCTCTCAGATGCTTGCAGAGATTGATGGACTGAGCGATTCTTCGCAGGATCTGTTTATTATAGGAGCGAGCAACAGACCTGATTTGATTGATCCAGCTCTTCTGCGACCTGGAAGATTCGACAAACTTCTTTATGTTGGAGTCAATGCTGATGCGTCTTACAGAGAAAGGGTATTAAAAGCACTTACTCGGAAATTTAAGTTGAGCGAAGATGTGTCGCTTTATTTAGTAGCGAAGAAGTGTCCGTCTACGTTCACGGGAGCTGATATGTATGCGTTGTGTGCTGATGCTTGGTTTCAGGCAGCTAAGCGAAAGGTGTTGAATTCAGATTCAGGGGATGATTCTATTCCAGAAGACGATCCGGACTCTGTTGTAGTAGAGTTTATAGATTTTATAAAGGCGATGGATCAGCTTTCACCATCACTCTCCATAACTGAACTGAAGAAGTATGAGGCGCTTCGAGACCAGTTCCAAGGCCGTTCCAGCTGAAAACTCCTCAGTCACAATAGCAAAGAAAAATCACACAGTTTATTTATGATGTGGACACAACAATAAACCCATCAGATCAGGACTCTTATAGATGATGGACAGACTCAGATCCCTTATGAATATATAAGTTCTGTTCTGTTTGATGTATGTAGATTTGTTTCCATATTGCGGACAAGTGGTTCTTCCATGTAATTAATCCAAATGGTTAAGGATTTGTTTTTGATTGTCCTTTTTCATGTAAAAAAGGAGATCAGTAATACAAATCTGAGTTAAATTGTCACGTTGTC
>M01000029987	AT1G03000 ESTCount=5
AATGGTGAATACAGTTCCATGGAAGAGGAGTCCAATAGCAATTCCTCTGTAGATAAAGTTGGGAAGTTTAGGGGACACCAGGTGCTGTTAATCGCATCCGCTGAAACCACTGAAGGTCTCTCTCCAACAATCAGGCGTTGCTTCAGCCATGAGATACGGATGGGTTCTCTAAATGACGAGCAGAGATCCGAATTGCTGTCTCGGTCCCTCCAAGATGTTTCTCAACTCCTTAATACCAGCTCAGATGAATTTGTGAAAGACTTGGTTGGTCAGACTTCTGGTTTCCTCCCTCGGGACTTGCGTGCTCTTGTGGCTGATGCTGGTGCCAACTTATTCATCAGTAAAGAGTCCGAGACTGAGAAGATTGATTCTCTATCAGGTGATGTAGACCAGTCAAGTCAATTAGGTAACAGCAGTGAGACTTTAACAGCTAAGGATGACTTCTCCAAAGCTTTGGACCGATCAAAGAAGAGAAATGCATCAGCCCTTGGTGCTCCCAAGGTTCCGAATGTGAAATGGGATGATGTTGGTGGGCTTGAGGATGTGAAGAGTTCGATCCTGGACACAGTTCAGCTACCTCTCCTGCATAAAGATTGTTTCTTCTGGACTACGTAAACGCTCTGGTGTGCTTCTCTATGGTCCTCCAGGAACTGGGAAAACTTTACTGGCGAAAGCTGTGGCGACAGAGTGTTCCTTAAACTTCCTCAGCGTAAAAGGTCCA
>M01000042964	AT1G03000 ESTCount=3
TTTTGGAACCGATAGAGTGCTCTCAAGAGGCGATGTGTTTCGAGTTTGCATTGAGTGGAACTGTGGTTCAAGTATTTGTGTTCCATGTAGTCAAGGGTTAGGCTCCAAAGAAGAGGACTTTATCTATTTCAAGGTCGTCGCAATGGAACCTTCTAATGAAAGGTTTCTTAGAGTCCATCACTCACAAACCGCTCTTGTACTCGGAGGAATGGTCTCTTCTGGTCTTCCACCAGATTTGCTTGTTTCTAGTTCAAAGGTTAATATGCCTTTGCAGGTGGACACAGTAAATGTATTGGCATCGGTGCTTTCCCCACCTCTCTGCCCTTCAGCACTCTCATCAAACTCAGGGTTGCTGTTTTACTTCATGGCCTGCCAGGGTGCGGGAAGAGAACTGTTGTTAACTATGTAGCTAGGAGGTTGGGCCTGCATGTAGTTGAATATAGCTGCCACAGTTTGTTAGCATCATCCGAAAAGCAAACATCTACTGCTTTGGCTCAGACTTTTAATATGGCACGAAGGTTCGCACCAACGATACTTCTGCTCCGCCATTTCGATGTTTTTAAAAATCTGGGATCTCAGGATGGCTCCCAGGGGGATCGAGTTGGTGTGGCCTCTGAGATTGCATCGGTTATTAGGGAACTCACTGAGCCAGTTTCTAATGGTGAATACAGTTCCATGGAAGAGGAATCGAATGACAATTCCGTAAGTTTTGTTCCTTTGTTATCCATTGCATGTTGCACAGTTTCACTTAAGTTCGACTCTCAATTTTACTAAATGGCTGTAGCTAAGGCCACAAATAACTCACAATGATTTTAAAAAATTGGCTGTAACAAGTAAAGAAGAGGTTCCATATCTGAAAATCTGCCAATGCAGTCTGTAGATGAAGTTGGGAAGTTTAGGGGGTACACCAGGTGTTGTTAATTGCATCTGCTGAAAGCACTGAAGGTCTCTCT
>M01000053123	AT1G03030 ESTCount=5
CTCGCTCAGTCTACGTGCCATCATTCGATCATGGAGTTGGAGATCCAGTTGAAGATGATATCTTTGTTAGCCTCCAGCATAAAGTGGTGATTGTTGAGGGAAACTATTTGCTGTTAGAAGAAGGGACTTGGAAAGACATCTCTGATATGTTTGATGAGAAGTGGTTCATTGATGTCAATCTCGACACCGCGATGCAACGTGTTGAAGCCAGACATATCTCAACCGGTAAACCACCGGACGTTGCTAAATGGCGGGTTGATTATAACGACAGGCCCAACGCAGAGCTGATAGTGAAGTCAAAGACAAACGCTGATGTACTGATCAGATCCGTCAGTTTTTGAATCTGCTTTCTTGGCTACTGCATTATACTAACAGACAAATAAACCATGGAGATGAGTACTAAAAACGCAATCTTTTTCTCTCAGATTTGTCTTTGTGATCGACAATGTCTTCTTTTTTTGGTGATATAATATTTCAATAAGCATTTCTGC
>M01000051798	AT1G03030 ESTCount=58
AGGTTTTCACTTTTCATCTATATTCAGCTTAATATATATTCACATTATCTATTACCATCATAGAGAACATAGTAATGAGGGAATGTCACAGCTTAGTGCATGCAGAAATGCTTATTGAAACACAAAAAGAAGAGATTGTCGATCACAAAGACAAATTTGTCTGTTACTTGTTTCATGCAATAGCCAAGAAGGCAGATTCAAAAACTGATGGATCTGATCAGTACATCAGCGTTTGTCTTTGACTTCACTATCAGTTCTGCGTTGGGCCTGTCGTTATAATCAATCCGCCATTTAGCAACGTCCGGTGGTTTACCGGTTGAGATATGTCTGGCTTCAACACGTTGCATCGCTGTGTCGAGATTGACATCAATGAACCACTTCTCATCAAACATATCAGAGATGTCTTTCCAAGTTCCTTCTTCTAACAGTAAATAGTTTCCCTCTACAATCACCACTTTATGCTGGAGGCTAACAAAGATATCGTCTTCAACTGGATCTCCAACTCCATGATCGAATGATGGCACATACACTGAGCCCTCGTTTCTCAGCTTCTTTAAACAGTTGAGCAATAGTGCAGGATTAAAAGTCCAAGGAGCTCCTCTTCTCGCGTGAGCTTCTTTGGGATCCTCCATGGCATCAAGCTGGGAACGATACAAGTGGAACCCATCCATAGGAAGCACTGTAGCGACATCAGGCGGCATAACCTCATCATCAAAAGAAGCAGCTTTCTGAGGCCATAAACTATTTATACGACTCACAACTTCATATGCTAACGTGCTTTTACCCGCACCAGGAGGACCAGCCAAACCGACCAAACGTTTAACATTGGGGCTAAACATTGCTGCTGATGTAGGAACAAGACGTTCCGCCAACTTATCATATATCTCATCCATACAGCTTCCATCAACGACAGTGACATCTCTCTTCTGACTACACGAAACCAAAGTACGAGGTGTTCTTCTTCTTCTTCTTATTCGTATGCTCAATCGAACAGGAACAAGAGATTGGTCACATAATTGAACTTTGACTCCTCTAAATCGACACGATTCTGGAACAGAGGATGAGTAGCAAAATCTGGGTACAGTGGAGAATGAAGAAACCTCCATCCGATGAGGGGTTGAAAAAGACTAGAACTTTCAGTCAAATTAGCTTCAGAAGAAAATAAATTTCCGAACAAGAATATGAAAATCGAGCTAAGCG
>M01000051071	AT1G03040 ESTCount=15
TCTTGTACCTACTGTCAACAAGACTGATAGGGCTGCTATGATCGATGAGATTGTGGATTATGTAAAGTTTCTCAGGCTCCAAGTTAAGGTCTTGAGCATGAGCCGTCTTGGTGGGGCCGGTGCTGTTGCTCCACTAGTCACTGAAATGCCATTGTCTTCATCAACTGAGGATGAGACACAAGCGGTGTGGGAGAAATGGTCAGACGATGGGACGGAGCGTCAAGTGGCTAAGCTGATGGAAGAGAACGTTGGAGCAGCGATGCAGCTTTTGCAGTCAAAGGCTCTTTGCATAATGCCTGTCTCATTGGCGATGGCGATTTACCATTCTCAGCCACCTGACACATCTTCATCAGTCGTCAAACCGGAGATGAATCCTCCTCAGTAGATCTTTGCATCCAACGGTCGTGTCAGCTTCTTTGCTCTCAAAGTAGGATTTGTGCAGTAAGAAGTAAAAAAAGAAAAGAAAAAGGAAAAGGCTCTCACTTGTTTGGCCTAATATTTTTATCATTCTGATGAAAGTAACTTTTTAGCTGAAGAGAGTAACTTTAATGAGAGTTTGAAGAAGAGAGAGAGGCTTTGAGGGTAGTAGACTAAGTTTCAGACCTAGTAGTAGTCTTTGTAATGAAATGTGTGGGAAGGTTTTCACTTTTCATCTATATTCAGCTTAAT
>M01000054638	AT1G03040 ESTCount=11
TATGAGACGCAGGCAGTGTGGGAGAAATGGTCAGACGATGGGACGGAGCGTCAAGTGGCTAAGCTGATGGAAGAGAACGTTGGAGCAGCGATGCAGCTTTTGCAGTCAAAGGCTCTTTGCATAATGCCTGTCTCACTGGCGATGGCGATTTACCATTCTCAGCCACCTGACACATCTTCATCAGTCGTGAAACCGGAGATGAATCCTCCTCAGTAGATCTTTGCATCCAAGCTTCTTTGCTCTCAAAGTAGGATCTGTGCAGTAAGAAGTTAAAAAAAAAAAAGGGAAAAGGCTCTCACTTGGTTGGCCTAATATTTTTATCATTTTGATGAAAGTAACTTTTTTTAGCTGAAGAGAGTAACTTTTAATGGGAGTTTGAAGAAGAGAGAGAGGCATTGAGGGTAGTAGACTAAGTTTCAGACCTAGTAGTAGTCTTTGTAATGAAATGTGTGGGAAGGTTTTCATCTATATTCAGCTTAATTAATATATTCACATTATCGAAA
>M01000005557	AT1G03060 ESTCount=9
GACAAGGTGTTCGTTGCCGGGGCTAACTGCTTCCTGAAACCCAGAGGCTATACCAAATACATAACATGGGGTTTCCCAGACAGGAGTTTGAGGTTTATGAGTTATGATCAGGACAAACTGCTGTCAACTCATGAAAAATCTCCATGAAAGCAACCAGATCCAATGTGCTGGTTTTAGTCACGATGGACGCATTGTGGTCACTGGAGCAGAAGATGGTCTAGTGTGCGTGTGGAGAGTAAGCAAGGATGGCCCGCGTGGTTCACGACGTTTACGGTTAGAGAAAGCCCTATGTGCTCACACAGCTACAGTCACATGTCTGCGTGTAAGTCAACCGTACATGATGATTGCAAGTGGGTCAGATGATTGCACAGTTATAATATGGGATCTCAGTTCGATGAGTTTTGTGAGGCAGCTTCCTGACTTCCCAGTTCCCATTTCAGCAATCTACATAAATGACCTTACAGGGGAAATTGTAACTGCGGCTGGAACTGTCCTTGCGGTTTGGAGCATCAATGGCGACTGCCTTGCTGTGGCTAACACATCGCAGTTACCATCTGATTCAGTATTATCTGTAACAGGCTCGACATCTTCTGACTGGCTTGAAACAGCCTGGTATGTAACTGGTCATCAGAGTGGAGCAATCAAAATATGGCGGATGATACATTGCACTGATCCGTTGAGTGCCGAGAGCAAAACAAGTAGTAGCAACAGAAAAGGAGGGCTGAATTTGGGTGACCAAGTGCCAGAGTACAAGTTGATTCTGCATAAGGTGCTGAAATTCCATAAACAACCGGTCACCGCTCTCTATCTCCCGGGCGACCTGAAGCAGTTACTGAGCGGCGATTCAGCTGGACAATTGCTTTCATGGACATTGCCAGATGAGACATTAAGAGCTTCGTTGAAACAGGCTTCATTGAAACAAGCTTCACTGAAACAGGCGTCATAGGTTTAGGATGTAAAGCTGAGACCAGTCATTCCCCTTTGGTTTCTTTGGTTAGAACCGAGAGAGAGAGCTGGCGAAGGGACTTGAAGACAGGACCAAATAGTAGGAAGAAGACCAAAGTCTGAACAAAGTGCTGGCTCTGTTGCATAAATGGCTTGCAGGTTAAAGAGAAAAAGAGCAAGGTGAGCCAGTCTGGCTTCTGATTGCTGGTGAGTTTTCAGAATTAGGAAGGAGATGGAAGATGAGGTTT
>M01000051123	AT1G03060 ESTCount=3
ATTTGATGGTTTACATCAAATTGTTTAAATATCTATTTCGCCTTATGACAGCTGCCGTCTGTGAGAATGCTGTTAATAGGATGAAACTGCACGCCGTTATAACGTCTCAGACATTTTATGAGCTCTTGGTGGAGTCTGGATTGCTGTGTGTTGAGTTGGAAACACAGGTTATACAGCTGTTGTTGGAACTTGCACTTGAAGTGGTGCTTCCACCATTTTTGGCATCAGAATCTGCGGCCTCTGCTGCTATTACAGAAAGTGAAAAGACTACTTTTGTTGTCACAACCCCATCAAGCCAGTTCAATCCTGTCAAGGAGAGAATTTACAATGCAGGTGCAGTCAGAGTTCTGATACGTTCATTGTTGCTCTTTAGTCCAAAAACGCAGCTAGAATTTTTGAACCTTCTAGAAAGTCTTGCTCGTGCCAGTCCTTTCAATCAGGAAACCTCACATCAATTGGCTGTGTCGAACTTCTGTTGGAGATAATTTTACCCCTTTCTTCCGGGTTTCATCTCCATTTCTTCTTATGCTTTGAAGATTGTGGAAATTCTTGGAGCATACAGATTG
>M01000010723	AT1G03060 ESTCount=7
AGGTTCAGATATAACTGCGAGAGAGTTGTTGATCTCGACAAGCATGATGGGATCTTCTTAATAGGGGAGTTCTGTCTGTATGTGATAGAAAACTTTTATATTGACGATGATGGGTGTATTTGTGAGAAGGAATGCGAAGATGAGTTATCTGTTATTGATCAAGCGTTGGGTGTGAAAAAAGATGTCTCTGGAAGCCTGGATTTCCAGTCTAAGTCTAGCACATCATGGACGACAGCAGTGAAAACGGGAGCTGTAGGGGGAAGAGCATGGGCATATGGTGGTGGTGCTTGGGGAAAGAAAAAATGGGCACGACTGGCAACTTGCCGCATCCTTTGCGTATGTGGAAGCTTGATAATGTTCATGAAATTTTAAAACGTGATTACCAGCTACGTCCGGTTGCCATTGAGATCTTTAGTATGGATGGATGTAATGATCTCCTCGTGTTCCACAAGAAAGAGAGGGAAGAAGTTTTCAAAAATCTGGTTGCCATGAATCTTCCAAGGAACAGCATGCTCGACACAACCATTTCAGGATCAGCAAAACAGGAAAGTAATGAGGGAAGCCGCCTTTTCAGATTAATGGCGAATTCATTCTCGAAAAGATGGCAAAATGGGGAAATCAGCAATTTCCATTACCTAATGCATCTCAATACCCTAGCAGGACGTGGATACAGTGATCTCACGCAGTATCCAGTATTTCCATGGGTTCTCGCAGATTATGAAAGTGAGAGTCTTGATTTGTCAGATCCAAAAAACTTTCCGCAAACTTCACAAACCAATGGGTTGCCAGACACCTGAAGGAGAAGAAGAATTTAGGAAACGATATGAGAGCTGGGATGATCCTGAGATTCCAAAAATTTCATTACGGTTCTCACTATTCAAGTGCTGGATTGTTCTGTTTTACCTTCTTCGCCTCCCACCGTTCAGTGCTGAAAATCAGAAGCTGCAGGCGGTCAGTTTGATCATGCTGATAGACTCTTCATAGTATAAAGATACTTGGCTAAGTGCAGCTGG
>M01000017529	AT1G03060 ESTCount=6
CCATGCTAAAGATCTCAATGGCAACCGGACGCAGCTGGTAATCACGTTTTAATATTTCATGAACATTATTAAGCTTCCACATACGCCAAGGATGCGGCAAGTTACCAGTCGTGCCCATTTTTTCTTTTCCCCAAGCACCCCCACCAAATGCCCATGCTCTTCCGCCTACTGCTCTTCCCCCTACAGCTCCCGTTTTCACTGCTGTCGTCCAAGATGTGCTAGACTTAGACTGGAAATCCAGGCTGCCAGAGACATCTTTTTTCACACCCAACGCTTGATCAATAACAGATAACTCATCTTCGCATTCCTTCTCACAAATACACCCATCATCGTCAATATAAAAGTTTTCTATCACATACAGACAGAACTCCCCTATTAAGAAGATTCCATCATGCTTGTCGAGATCAACAACTCTCTCGCAGTTGTATCTGAACCTAATCTTTTCAAGATGCTCCAGATATGGCCTGATCAAATACTCACCATCATCATTCAGTTCCTTCTCTGATTTTTCCTCCGGGCCTTTCGTGTCATCCATTTTAGCAGAAGATGAATGTCTTGGAGAGCCAGTCTCAGATTTTGCATGGGTGTTGTCTGTTATTGGCACAGATGCTGTACTAGATTTGGCACCAAAGTCAAGAGCAGAATGAAGACTTGCTTCGTTTGTACTGCTAGCTCTATCATCATTCCATCCATTTCTGGCAGAAGCGACATCTTTAAAAATCATCCGACTCTTTCAAAAAACGACTCATCATAAAGTTCACTGAGCAGGAAAAGCTGGATCAGAATCCGTGTCAGAAATAACCGGCCCATCTTCATTTTTAGCTTTGGGAAGCTCAATTTCTCCAAGTTCCAACTTTCCATCAAGAACATTCTGCATGCTATCAATTTTTAGTCTTACATCGTTCAAGCTTT
>M01000013504	AT1G03060 ESTCount=9
GGAAACGATATGAGAGCTGGGATGATCCTGAGGTTCCAAAATTTTCATTATGGTTCTCACTATTCAAGTGCTGGAATTGTCCTGTTTTACCTTATTCGCCTCCCACCGTTCAGTGCTGAAAACCAGAAGCTACAGGGCGGTCAGTTTGATCATGCTGATAGACTCTTCAATAGTATAAAAGAAACTTGGCTAAGTGCATCTGGAAAGGGAAATACTTCAGATGTAAAAGAACTCATTCCTGAATTCTTCTACATGCCAGAGTTTTTGGAAAACAGATTCAGCCTTGATTTGGGTGAAAAACAGTCGGGAGAGAGGGTTGGTGAAGTCTTTCTGCCTCCGTGGGCTAGAGGTAGTGTTCGTGAGTTCATCCTCAAGCACAGAGAAGCGTTGGAGTCAGATTACGTCTCAGAGAATCTGCATCATTGGATAGATCTCATCTTTGGGTACAAACAGAGAGGAAAGGCTGCAGAAGAAGCTGTAAATGTTTTCTATCATTACACGTACGAGGGAAATGTTGATATCGATGCAGTTACCGACCCCGCAATGAAAGCTTCCATACTAGCGCAGATTAATCATTTTGGCCAAACTCCGAAGCAACTATTCCAGAAACCTCATGTCAAAAGGAGAACAGACCGAAAAATCCCTCTCCACCCTCTGAAACATTCGATGCATCTAGTTCCTCACGAGACGCGTAAATGTTCATCTTCTATAAGCCAGATCATTACTTTCCACGACAAGGTGCTCGTCGCCGGGGCTAACTGCTTCCTGAAACCCAGTGGCTATACGAAATACATAACGTGGGGTTTCCCAGACAGGAGCTTGAGATTTATGAGCTATGATCAGGACAAACTGCTATCAACTCATGAGAATCTCCATGAAAGCAACCAGATCCAGTGTGCTGGTGTTAGTCACGATGGACGCATTGTGGTCACTGGAGCAGAAGATGGTCTAGTGTGCGTGTGGAGAGTGAGCAGGATGGGCCGACGTGGCTCACGAGATTGCGGTTAGAGAAACCCCTATGTG
>M01000031630	AT1G03060 ESTCount=4
ATCTATGAACTTTAACTCGACATGGCTTCCATCATTCGGAACTAGTGCATGAAAGTCTAACATCCGAACCTCCGGTAGTCTTGGATGAACAGGTTTCCCAAAGATCAAGCAGAACAGTATGTAATATATGTCTGGGGAATCATAAAAGTTCTCAAGTACCCGCATCAACCCCTGATAACCTCCACTTGTCCGAAATTTAAGGGAAAAGTTAGGAGAAGAAGCAAGACAAACACCAAGAAGAGTCATGATCCACCTCATACTAGTAGGATGCACAGCTTCATCGAGGAAGTATGTTACTAATTTTGATGAGACTATCTTATGCCACAACTCCAGAAGTTCCTCTGCTTTTATTGTCACCTGGAGATCAATGAGCATTTCCAAAAGCATGTTTCTCACAATTACATGCTTTCCCATTGACTCGCGCAATAATGAGCTTCGTGACTTCACTTCAGGTGGATTAAATGTCATAATCACAAACCTAACCACATTTTCAAGCTCAGCACTCAAGAAGCCATCTTCTAAGATGCATCCAAGCAAAC
>M01000016684	AT1G03060 ESTCount=3
AAAAGTCATCCATATCCCCGTGAGACCCAACTGAGGAACTTTCGTAGCGGAACCTCGAAAGACCAAGATCCTCATAACTGTTTTCGAATATAGTCTCCGTAGGTGTCACACTAATATTACTCTGTATACTCTCCAACTTCTTTGGCTCTGAAAACAAAGCTTCGCATGCAGCAATTTGGAAAAAATATCTCCAAAGACTGCATATCAAATAGAGTCATTTTGGGACGCAAAAATAGAGCTAGTAAATGATATCCCCTGATAGTTTGCATATCCTTCACATTCTGAGGGTTTTGACGAAGCGCACAGGCAAGCAATGAAAGAGCCATGTGTAGCATATCTCTAGATTCGGCAGCTTCAACAAGCGCGAGTACAACAGTCATTCCTCCAACGGGGCGGATGGTATCGCCAATCACACTTTGTCTGCAGATACATACATTTCCCACCAGACGCCCGAAACGTGGTATTCCTCCAATTGGAGAAGCAGCAGCGGACAAGGGGTCAACCAGATTGAGGAGGGAAAAACTTCCAGACGCCCGGATGAACTCCGAGCATGTCCCATCAAATGCAAATATAAGTTTCTTGCCAGGTAACTGAAAGGAAAGATTTCCTAACCTCTCAAGATCCCAGACAATTCCACTACCATCTGCCTTGGAGTCTCCTTGTCTATTGCTTCCATCAAACTTTTGCCCATTCGACGATGAAGTCATATCACTGTCTAAAGAGTCCAGGATAGCCATGCTCCCCCCACCACAAGCCTGATTTGGCACAAAGCGTAAGAGATCCGCATCCTGGAAAAGACCTTTGTACCCTCTACCAAGAATGTACATGAAACCAATGCAACCTGATGTGAGCACCTCCTCAAAAAAGATAACATGAGCGTGTTTTCCATGTCAGATCACTAACTCTGGCACAAGTGGATGGAGTTCCAA
>M01000045693	AT1G03070 ESTCount=25
AATGATCTGAACATAGAAGTAAACACGAGAGAAGTTGTAGAAATATTTGGTTCACTCTCAGAGAATCTATTTTCTGTTTTCTGTGTCCTCTCTACAATCACATGAACGTGGGACCAGTAACCAAAATATATACAAAAATCCACACGTTCCTTATTATAACAGTTTCGAGAGATGAAGAACATTTTTAACTAGCTACCACATTCTCACAATCGTCTATCTCTGTAAAGCTCTAAATATAGTAAGAAGAGACAAGAAGAGATTGATGATGTCCAGGTAGAGAGAAACCGCTGCCCAAATATACTCATCATATGTGTAACGTTTGATCAGATTGTCTGTATCATAGACTATGTACCCGCAGAATATTACCGATGCCAAGAAACCATAAATCATCACCGATGTCCTCCCTAACGGGAAAAAAACTTGTATCATGGCAAAGACAACGAGCACGATGAGAGCACCAAACAAGAATGGTCCAAGGAAGTTGAAGTCATATCCTCTCTTAGCAGCCCAGAAGGTGTAGACGGTGAGGGAAAGCACCACAACTGTCGTCAGGATTGCTGACTCAAGAATCACTTTCCCTGTTCCAACACACAGAACAAGACTTCAAACATACACAATAGAAACAGAATCAAAGCGAATGATCGATCTTACCATTGTAAAGGCACATGTCAGTCCAACGACAAAAGCC
>M01000006773	AT1G03080 ESTCount=17
AAGTCAACACTGCGGTTGGAGGAGGAGAAACGTAAACTAGAAGATGATATCTCTTTGCTTCTTTCCGAGACCATATACCAAAGCAATCTCATTATTCTTTTGGAGAATCTCGTTTTGGAAAAACTTTCAGAAGCAGTGAAACTAAACGAGGATTTGGACATGCTCAGTTTTGTCAAGTGCAAGCTCGAGGAAGAGGTGAGGGAGGTTGGTGATAAGTTGAAATGTAGAGAAACTGAGAACTTGCAGCTTGGAAGTTTGCTAGAGAAAACGGACGCTGAACTGCTCTCTGCCAGATCAGCCAATGATCAGCTGGAACATGAAATTGCTGATGTGAAGGATGAGTTGGTTCAGAAGGAGAAAGAGCTCCTAGAAGCTATGCTGATGATCTCCGTCGTGCAGAGTGAAAAATCTGAACTATCCAAGGCAGTGGAGGAATTAAGGAATGTAGATACAAGGAAGCTAAAGCTATAGAGGAAGATAAAGATAAGCAGGTTTTGAAACTCCAAGGCGATTACGAGGAGCAGGTTAAGAAGACTGGTCATGCAAACGAAGCTAATATGAAACTGGAAGCTGACTTGTTGAACTTGCTCATGGAACTCGAAGGAATCAAAGCGGAGAAGGAAAAACTAAACCGGGAGCTTTCCAAAGAGAAGAGTGAGGTTGAAGTATGGGAGTCTCAAGCTTCAACGTTGTTTAGAGATTTGCAGATTCAGCTGTTAGTGAAACATTGCTGCAAGGGTTGACTTATGAGCTAGCGGAAGCTTATAATAACCTTGAAAATAGATGCACACTAAAAGACGTGGAGATTGACCAACTGAACCAAAAGCTTTCCAAAGAGAAGAACGAGGTTGAACAATGGGAGTCTCAAGCTTCAACACTGTTTGGAGATTTGCAGATTTTAGTTGTTCATAAAACATTACTGGAAGGGTTGGTACCATGAGTTAGTGGAAGCCTACAATAACCTTGAGAGTAGATGTACACGAAAAGACGTTGAGATTGACCAGCTTAAAGGAAGAGTCAACAACTTAGAGGATGCTAACAAAGGACAAGAAGATCTTATGAGGAAATACTTCCAAGCTATTATATTGTTGAAGGAAAGCATAGAATCTTTAGAAAAACATATTGACATGCCACATGAACTCGAGGATGAACCACCCACGGACACTGCTTCTATGGTGGATACAACAAGGAGGGCTTCTTAGAGTTGGAAGAAATGTGTTTGAGAATCAAAGCTATTGAAGAGGCCTTAACCAAGAAGCTCGCAGTGGAAGAACTAAGAACATCTGCCCGAAGAAGCAGAAGGAGAAGCGGAAGTCTCCGGAAACAGAACAATGAAATCTATTCACAGGAAAGTGAAATGATCACCAAAGATATTGTCCTCGACCAGGTCTCTGATTGCTCATCATATGGGATTAGCAAGAGAGACATTCTCAAGATAGAAGATGATCACAGTTTTGAGGCACAGACGGGTAAGTCCTTGTCCGAAGAGTCACTTGTTGTGGACAAACTAGAGATCTCCGACAGGTTCACGGACCCAAACAAAGAAGTAAACAAGAGGAAAGTCCTCGAGCGGCTTCATTCTGATCTACAGAAGCTCTCGAATCTTCACATAGCCGTGGAGGATTTGAAAAGCAAAGTGGAGAGAGAGGAGACAAGCGAGAAAGGGAAGAAGACGAATACGAAGCC
>M01000035683	AT1G03080 ESTCount=6
TTTTTCTGGTCTTGCGAGTTCTCATCACAGGAATCTATACACGGGATAACTTCAAGCTTCATCAGTACCTGGAAGATCCACGCTCTCAGTATTTTAATGCAGTTAATCGAGGACTCAATCTGCACTTGTTTCCCAATGTTTTCTTGTTCTAGTTCAGAGACTAGCTTTTCCAACAGTTGACAAGCCTCTTTGATCTTCTGATTCTCGGCAACGAGGGAGGAACTCTTCTCAGGCCACTCCTGCAAACACTTCTGCAGAACAATAATCTCAACGTGAGCATCATGATACTCTCTCTCCTTGCGTTGATTCTCGTCTTTAAGATGATGGATCTTTGATTTCATGCCATTCATCTGACTCTCAGACAGTTTCACGAACTAGCATAGTCACGGTCTTTGGCATCTAGACACACTCCCAACTCTTCATTTTTTGAAGAGAACATTCCCTCTCGGTTGCTAGTTCCTAAACTTCACTTTAACTCTGCCTGTTCTTTCTCCTACG
>M01000043402	AT1G03080 ESTCount=5
TCTAGAGATCTCCGACAGATTCACTGAACCCAAAACAAAGAAGTAAACAAGAGGAAAGTCCTTGAGAGGCTTCACTCGGATCTACAGAAGCTCTCGAATCTCCACATAGCCGTGGAGGATTTGAAAAAGCAAAGTGGAGAGAGAGGAGAGAAGCGAGAAAGGGAAAGAAGACGAGTACGAAGCTGTCAAGGGACAGATCCACGAAGCGGAGGAAGCCTTGGAGAAGCTTCTAAGCGTCAACAGGAAGCTAGTAACAAAAGTCATAAGCGGGTTTGAGATATCAGACGGAAGCAAATCTTCAGTGGATCTTGATGAGGACGAGAGGAGCAGAAGGAGGAGGATATCGGAGCAAGCGAGGAGAGGTTCGGAGAAGATTGGGAGGTTGCAGTTTGAGATACAGAGGTTGCAGTTCCTGTTGCTGAAGCTAGAAGGAGAAAGAGAGGATCGAGCTAAAGCTAAGACGTCGGATAGCAAAACGAGGACTCTTCTCAAGGATTATATCTATGGAGGAGTGAGAGGTGAGCGAAGGAAGAGGATCAAGAAGCGGTTTGCGTTTTGCGGGTGTGTGCAGCAACCGCCTCCATCTCCTTGATCGTTTTTGAATTGTGGAGTAAAACGTAACAACAATAATGGAAGTGAATTCAAGTTTTATATATACATGAATCAAAAACAAAACACCTTTGGTAGT
>M01000017241	AT1G03080 ESTCount=11
TGAAGCTAGAAGCTGTTGGCATTTCAGCAGGGAAGAAACTCCTTGAGAAAGAACTTGAATCTTATCGTCACCAGCTCTCCCTTTCGCAGGACATGAATGGAGAATTGACCACAAAAGTTAACCAAGGAGTAGACAGAGAAGAAGCCTTGAAGGTGGAAACTGAGGATTTGCGCAGGCAAGTAAATGACTTGTCAAAGTCGACAATGCAGTTGGAGGAGGAGAAACGTGAACTGGAAGATGACATCTCTTTGCTTCTCTCCGAGAGTATATACCAAAGCAGTCTCATTCTTCTTTTGGAGGATGTTGTTTTGGAGAAACTTTCAGTGGCGGTGAAGCTAAACGAGGATATGGAAATGCTCAGTTTTGTTAAGAGTAAGCTCGAGGAAGGGGTAAGCGAGGTTGGTGATAAGTTGAAATCTACGGAAACTGAGAACTTGCAGCTTAAAGGTTTGCTAGAGAAAACAGACGCTGAAGTCGCTAATGTGAGGGATCAATTGGTTCAGAAGGAGAAAGAACTTCTAGAAACTATGCTGCTGATCTCCACCGTGCAAAACGAAAAGTCTGAATTATCTAAGGCAGTGGAGGGTTTGGAATGTAAGTACAAGGAAGCTAAAGCAACAGAAGAAGATAAAGATATCCTATGGGAGTCTCGGGCTTCAACGTTGTTTGGAGATTTGCAGATGTCAGTTGTTCGTGAAACATTGCTTGAAGGGTTGGTCCGTGAGCTAGAGGAAGCCTACAAGAGCCTTGGAGAAAGAAGCACATTAAAAGACGTGGAGGTTGAGCAGTTTAAAGGAAGAGTGAACAATTTAGAGCATGCGAACAAAGGACAAAGTGATCTCCTGAGCAACTACGCCCAAGCTATTATCTTGTTGAAGGAGAGCATAGAATCTCTGGAATCACATATTGACATGCCTCACGAATTCGAGAATGGACAAGCCAAGGACACTGCTTCAATAGTGGATAACAACGAGGGAGTCTTAGAGTTGCAAGAGATGAGTTTGAGAATCAAAGCTATTGAAGAGACAGTAACCGAAAAGCTTGCGGTGCAAGAATTAACAACAGCTGCCGGAAGAAGCAGAAGTGGAAGTCTGCGGAGACAGAACCATGAAACCTATTCAGAGGAAAGCGAAATGATCACGAAAGATATCTTACTCGACCAAGTCTCTGATTGCTCATCATATGGGATTAGTAAGAGAGACATTCTGAAGATAGAAGAGGTAAAGCCACAACACCCTCAAAAAGGCAAATCCATGTCTGAGGAGTCACTGGTCGTGGACAAACTAGAGGTCTCCGACAGGTTCACGGATCCAAACAAAGAAGTAAACAAGAGTAAAGTTCTCGAGAGACTCGATTCGGATTTACAGAAGCTCTCAAATCTTCATATAGCCGTAGAAGATTTGAAAAGCAAAGTGGAGAGAGAGGAGA
>M01000007430	AT1G03090 ESTCount=34
TTCGAAGCAGCATAAACATTTGATAAAAGCTTGGAGTTTATTAATCTTTTGTAAGATTTCAGTTTATATATACACACCCAAATTGCTTATTAGTTCAAGTTTCGTGTAAACTAGCGAATGGGTTCGATCAATAGCGTGTAACCGTGTTTATTTACCCTTTGATCCTGAATAGAGCACTACCATCTGAAACCTGTTGGCCTGCTTTAACCTTGAGGTCATGTATGCTTCCAGAAGACGGTGCTTTCACAACATGCTCCATCTTCATTGCCTCCATGACTAATACTGGTTGACCTTGATCTACTTTGGCTTCGTTTTCGACAAGGACCTTCACTACCAAACCAGCCATGGGGGCCACAACGGTTCCTGGAGGGTGTGAAGATGTTTCTGAGCTCCTTCTGTGTTGGACACCTTCTTCATCTCCAGAGAATTCAATCCCAACCTTCTGCTTGAACTGGTGGTGTTCTGAACCGCGCCATATATGGATGTGTTTATAACCATCCTTCAAGTACGCGGCTATAGTAACGTTCATGCTCAACCCGGCCGCTTCAACTCTAAAATCGCAGTTTCCTCCTGCTCGAGTTACTCTGACTTCTAAACTTGGAGAGTCACTGCCTTCATGTATGAGATAGCTTCCATCTGATTGATATACTACACCGAGTGATAATAGGTTCGAGCCAGTTCCCTCGCATTCGTTATCCCACTCGAGCTCAATCGTTTGCTTGGCTTCATGATGGACTCTAAAAGGAGGATGAGAATGCCATATTGATGGAAGCTTTCCGTGATTACTTTCGTTCCAAGCAGAATGTTCGATTGCGGATACACAAGCAGCTACCAGGGCTGCACTATGCTTAGCTGCCTTGTATGCCAAATCTGCTGCAGCTGGATTGCTTTCATCAGCGAATAGATCGGTTTTATGGTGCTCTATAAAATGAGTTTCTACATTGCCCACTGCAAACTCTTTGTGACTAGCAAGTTTTTGAAGGAAATTTATGTTTGTAGGTACACCTGCTACCTGAAAGTTAGACAAGCAGTCCTTAAGTTTCACTAAAGCTTCGCCGCGATTGCCTCCAGAGACAACAAGCTTTGCAATCATAGGATCATAGTGCATGCTAACAGTGTCTCCTTGCTCAACTCCAGTTTCCACCCGAACTGATGATGAGACTGCAACAGGGCGATAATGATTGAGGACTCCAGTTGCAGGAAGAAATCCCTTTGGAACATTTTCAGCATATATCCTCGCCTCAAAGGCATGACCTAACAATGGCACCTCGGCTTGGCTTATTGGGAGAGGTTCTCCATTGGCAACACGAATCTGCCATTCCACAAGATCTTGACCAACAATCATCTCAGTTACAGGATGCTCAACCTGGAGACGGGTGTTCATCTCCATAAAATAAAATTGATCAGACTCAGTGTCAACTATGAACTCCACCGTCCCAGCATTGTAATATCCAACTGCCCGTGCAGCAGAGACAGCAGCTTGGCCTAAGCTAGCTCTGAACTTTTCAGATATATTAGGCGCAGGAGCTTCTTCAATAATCTTTTGGTGTCTTCTTTGCACACTGCAATCCCTTTCGTAAAGATGAAGAACATTCCCATGTTTGTCACCAAATACCTGGACTTCTATGTGCCTCGGTCGAGTGATGTATTTCTCAAGAAGAATTGTGTTAACGCCAAAAGAAGCAGCAGCCTCACGTTGAGCCCCCAGAAAGGAGTCAGCAAAATCCCTCTCACTTTGCACTATCCTCATTCCCTTTCCCCCACCTCCATGTGTTGGTTTGATTATAATAGGGTAACCAATCTTTCCCGCTTCAGACTTCATATGATCGATATCTTGCTCATGGCCATGATACCCAGGCACGAGAGGAACTCCAGCAGCCCCCATTATTC
>M01000050839	AT1G03110 ESTCount=6
TTGAGAACAACGTTTTAATTTGCATTTTCGATTGAATATCGTTGCGCCAACAAACAAAAGAGTTACAATGATCAAAAATCACAAAACAAAACATTAATCATAAGCCAGAAAAAAAGTTCAGCAAATTGCAATCACTGTGTGGGTTTCTTATCATTTCTGTTGTTTTTCCTGAACTCTCTATTCTCTTCAGAGTATTGCTTCTTCACCATAAGGCTGCACATTGCTGCCCTCACAGCTTCTGCTGCAGCACTCATCACACTCTCTTCTATCGAAACTTTACCTTGCAAATGCTCCAACAGTGTTGTCCCTCCAGGAACCTGCTCGTCTTCAAGGACTGAAGATGGTTCAGCTTCAATGCGCAAGATGAGACGAACCCTTGTATAACCAGGATGGTTTGAACCATTCGAGGCTCCTGATACCATCCATAGTAACCTTGTTGATGTGCTAAAGGAGATACTTGTGGGGATGAAACTATCTCCAGGGATTTTAATCACCTTTGTAATGGAGAGAGTATGGGCTGATAAATCACAGTGTAGCAATACTATTCCTTGAAAACTGCG
>M01000036215	AT1G03110 ESTCount=5
GTTTGTGTAACAATGGAAGAATCTCATATAGAAGAAGAAGGAGAAAGGCAGACCAAACACGAGGTCGCTCCTGCATTGATATCCGTTCATCCATTTCAGAAGTCTGTCGCTGTCACTGTCGGGTCGGCTCTTCGTGTATTCGATCTTATAGAGGGCCGTCCAGTTAGTTTGGTGGATGAATCTGATGGACCTTCTCACAAGGATTCCATTAGAGCTATTCGATATGGTTCAAGTGGGAAGCTTTTTGCTTCTGCAGGCGATGACAAGCTCGTTAAGATTTGGTCTGCTGATTCTTGGCCTTGGCAGTGTCGTAACACCATATCTTCTGAAAAGAGAGTTACCGCGGTTGCCATAAGCAGCGACGATTCATATGTTTGCTATGCGGACAAGTTTGGTGTTGTGTGGGTGGTAAACCTGGATGGGATCAATGAGGGTAAAGTTTTACCTAGCAAAAAGGGTGTGCAGCTGCTTTGCCATTATTGTAGCATTATTACTAGCTTGGAGTTTTCCCCAGATGGTCGATATATTCTTAGTGCAGATCGAGACTTTAAGATCAGGGTGACTGTTTTTCCTAAGAAGCCTCTACAAGGGGCTCATGAAATACACGAGCTTTTGTCTTGGACATACAGAGTTCGTCAC
>M01000029647	AT1G03110 ESTCount=24
TTTTTTCGATTGTAATGAATGATATTGTTGTGATCTTATAAAGTATCTTCTTTAGTAGTTGACAATGATGAAAGTCACAAAAAACAAAAACATAATGATAAGCTTCAAAACAAGATTCAGCCTAAAGCAAGCTCAGCAGATTGCAAACTAGTTGGTGGTTTTCTTATCGTTTCTTGATCTTTTCCTGAACTCTCTCTTCGCTTCAGAGTATTGTTTCTTCATCAAAAGGCTGGACATTGCTGCTCTCACAGCTTCTGATGCAGCAATCATCACACTCTCTTCTATTGAAACTTTACCTTGCAGTTTCTCCAACAGCTCTGTCCCTCCAGGAATCTGCTCATCTTCAAGGATTGAAGATTTTTCAGACTCGATGCAGGAGATGGCCCGAATCCTTGAATAACCAAGCTGGTTGGGACCATTTGAGGCTCCTGATGCCATCCATAGTGTAGATGTGCTTAAAGAGATACTTGTGGGGATGAAACTTTCTCCAGGGATTTGAATCACCTTTGTGATATAGAGAGTATGAGCTGACAAATCACAGCTTAGCAATAATATTCCTTGAAAGCTTTGAATAGCCACTGCTGCAAGAGAAGAATCAGGGATAGCGCATAGATCAGTAACTGTGACTTGCGTTTGCTCGCTTTCATTAGATTCCAAATGTCCAGCCACTGTACTAACTTCACATGTGTCCAGAAGAGACCCAGATGCTATATCCCACAATCGCACAGTCGAATCTCCACTTCCAGACATTAGGTAGCTTTGAGTAAGCTCTGGACTGGAGACAAAAGCTATGCAGGTGACGAACTCTGTATGTCCAAGACAAAAGCTCTGTATTTCATGAGCCCCTTGTAGAGGCTCCTCAGGAAAAACAGTCACCCTTATCTTAAAGTCCCGATCAGCACTAAGTATATATCGACCATCAGGGGAAAACTCCAAGCTAGTAATAATACTACAATAATGCGAAAGCAGCGACACACCCTTGATCCCACCCAGCTCGACCACCCATACAACACCAAACTTATCCGCATAGCATACATACGAATCATCGTGGCTTATAGCAACCGCAGTAACTCTTTTCTCAGAACATATGGTGTTGAGACAGCGCCAAGACTCAGCAGACCAAATCTTAACGAGCTTGTCATCGCCCGTAGACACAAAAAGCTTTCCACTTGCGCTATAGCGAATAGCTCTAACGGAATCTTTATGGAAAGATTCGTTAGATTCGTCCACTAAAGTAACTGGACTATTGTCTATGAGATTGAATACACGAAGATCCGAACCGACGGTGACAGCGACAGATTTGTGAGATGGATGAACTGATATCAATGCAGGAGCAACATCGAGTAGTTTGTTCTGGTTATGTCCTTCTTCGATGTGAGGTTCTTCCATTGTTAAGACAGACGAACGGTCGGAAGGACAGTAGATTTAGGGTTTAAG
>M01000046848	AT1G03110 ESTCount=6
TCTCCGACTCAGTTTTTCGAAAGATTAACTAATGTATCTTATAAAGTATCTTCTTTAGTAGTTGACAATGATGAAAGTCACAAAAAAACATAATGATAAGCTTCAAAACAAGATTCAGCCTAAAGCAAGTTCAGCAGATTGCAACTACTAGTTGATGGTTTTCTTATCGTTTCTTGATCTTTTCCTGAACTCTCTCTTCTCTTCAGAGTATTGCTTCTTCATCAAAAGGCTGGACATTGCTGTTCTCACAGCTTCTGATGCAGCAATCATTACACTCTCTTCTATTGAAGCTTTACCTTGCAGTTTCTCCAACAGTTTTGCCCCTCCGGGAATTTGCTCATCTTCAAGGATTGAAGATTTTTCAGACTCAATACAGGAGATGACACGAACTCTTGATAACCAGGCTGGTTAGACCCACTTGAGGCTCCTGATACCATCCATAGTGTAGATGTGCTTACAGAAATACTGTGGGATGAACTT
>M01000052167	AT1G03120 ESTCount=3
GTTTACTAATCTTTTGTAACAACTTTTTGAATAAGCAGTCCATAAAGCTTGACGAGGTTTATTTTTGTTAGTGAGTAATAGATTCTATAGAAGTCTAAAATGGTGCATATATATATATATATGGATATTGTTGGGGGTTGTGTAGGATGCGACAGAGAAGCTTCAAGGGGACAAGGTGGTGACAAGTGAAGATGCGGAGGCGGTGGTTGGTGCAGAACTCAAAAACAGTCCGGAAATGAAGACAACTCCTGGTGGAGTGGCTGATTCCATGTCGGCAGGTGCAAGGCTCAATCAACCACTCTAAGCTAAGTTGACCAGTTTTCAAGTTGATCCACATAAATATCCTTGCAAGGACTTAATTTACTTGGCTAATATATTATCAAAACGGGGTTTTTATCGTTTTGTAAACTCTATCAACAGTCCCAAGTAATTTATGGAGGATTTCACTTACCTTGATCGCTATTATGTTTTTTTTTGGTACTAAAAG
>M01000006150	AT1G03120 ESTCount=8
CAAAACACAACACAACAAAGGAAATGGCACAGCAACAAAATTCGCCAAGAGATCAGAGAGATTCACGTCAACAAGGCGACGTTTTCAGCGTCTCCGGCGACGATGACGTGGCAAGAAAGCAAGGCGCTGGTTCCGTCTAACCCTGGTCCAAAGATCGTGACGATGGGATCAGTAGATACGGTTACGATTGGAGAAGCTTTTGGAGGTTACGGCTTTGTCGCTCGGAGATAAGCCCGTGGACCGTAAAGATGCCGCCGCGATACAAGCGGCTGAAACGAGAGCCACCGGTGACTCCAAGACTCGGCCCGGTGGTCTTGCCGAAGCGGCTCAGGAGGCTGCTGCCACTAACGAGCGCACGGCGTTGGAGGAAGCCAAAGTGACCATTGCAGACATTCTCACGGATGCGACAGAGAAGCTTCAAGGGGACAAGGTGGTGACAAGTGAAGATGCGGAGGCGGTGGTTGGTGCAGAACTCAAAAACAGTCCGGAAATGAAGACAACTCCTGGTGGAGTGGCTGATTCCATGTCGGCAGGTGCAAGGCTCAATCAACCACTCTAAGCTAAGTTGACCAGTTTTCAAGTTGATCCACATAAATATCCTTGCAAGGACTTAATTTACTTGGCTAATATATTATCAAAACGGGTTTTATCGTTTTGTAAACTCTATTAATTTATGGAGGATTTCACTTACCGTGATTGCTATTATGTTTTTTTTTTGTGTGGTTAATTAAGGTTTACAAAAGCAAGCAAAAT
>M01000033687	AT1G03140 ESTCount=72
AACCCAATCGTCGGCGGCGATTCGATTCGATTGGATTGAAGAAAGCTTCCGATGGATCTGCTGAGGCAAGAGATTCTGAAGAAAAGGCAGAGTCTCTCCGAGGAATCCGGTGGAAAGAAGTTCTACAAGCGATCCGAGATCGAGCAGAAGAAACTCCAGAAGCTTCGCGAGGAAGAGCGACGCGAGCATGAGCTCAAGGCCCAGCGTAGAGCCGCCGCCGCAGCAGCTGATAACGGTGGAAAATCATCTATCGATTCATCTGCTCCTGGCTCTTCTACAGCTTCTGCATCTACCAAATCCTCCGCATCGGAGTCAGCTGCCATCGCTGATTCCAAATCCCTAACCGACGAGAAGAACATCGAAACCCTAACTCTCCCGAGGCAGGAAGTGATTCGACGATTGAGACTCCTCAAGCAGCCGGTGACTCTCTTCGGGGAGGATGATCAAGCTCGCCTCGATCGACTCAAGTACGTGTTGAAGGAAGGGCTGTTCGAGGTCGACAGCGACGTGACCGACGGGCAGACGAACGATTTCTTGCGTGACATATCTGAGCTGAAGAAGAGGCAGAAGAATGGTATCATGGGAGATAGGAAGAGGAAAGGTAGAGATGAAAGAGGGAGAGAGGAAGGCGACAGAGGGGAGACTAGGGATGGTGAGCTTAGTAGTGGTGGTGAGTCTAGTGATGTTGATGCTGATAAGGATTTGAAGCGTTTGAAGTCTAACTTCGAGGATCTGTGCGATGAGGATAAGATACTTGTGTTCTACAAGAAGCTCTTGATTGAGTGGAAACAGGAGCTTGATGCTGTGGAGAACACTGAGAGGAGAACTGCTAAAGGAAAGAAGAATGTAGCCACTTTTAAGCAGTGTGCTAGGTACCTTACTCCTCTCTTCAACTTATGCAGGAACAAGGGTTTGCCATCTGATATTCGTCAAGCTTTAATGGTGATGGTTAACCACTGCATAAAGCGAGACTACCTCGCTGCAATGGATCACTACATCAAACTAGCCATAGGAAATGCACCATGGCCCATCGGTGTGACTATGGTTGGTATCCACGAACGTTCCGCGCGAGAGAAGATTCACACCAACAGTGTTGCTCACATCATGAACGACGAGACCACTCGCAAGTATCTCCAGTCAGTTAAAAGATTGATGACATTCTGTCAAAGACGTTACCCAACTATGCCTTCTAAAGCCGTTGAGTTCAACAGCTTAGCCAACGGAAGTGATTTACAGTCGTTGCTCGCTGAGGAGAGGCATTTTGGTGGTGATCGCGCACAAGTCTCGGAAGAGAGACTCCGCCTCATGCCTTCTCAGAACGACAGCTAGTGTTACATCTTTACTGTGTTTTGTTGTTTTAAACCATTCTCAGATAATTTACGAAACGTCAGAACTCTGTTGTTTGTTATCTTATAGAGTATCTTCTTTAGTACATGTGGGTGGTTTGTTAAAACTGTGAGAACAACGTTTTAATTTGCATTTTCAATTGAATATCGTTGCGCC
>M01000035846	AT1G03140 ESTCount=4
TCCTCGGCGGCGATTCGATTAAAGAAACATTCCGATGGATTTGCTCAGGCAAGAGATTCTGAAGAAGAGGCAGAGTCTCTCCGAGGAAGCTGGTGGCAAGAAGTTCTACAAACGATCCGATATTGAGCAGAAGAAACTCCAGAAGCTTCGTGAGGAAGAGCGACGCGAGCATGAGCTCAAGGCCCAGCGAAGATTCGCCGCCGCAGCATCTATCAGCGGTGGTAAATCATCCGGCGATTCATCTGCTCCTACGGCATCGGAGACAGCTGCGATCGCTGATTCCAAATCCCTAACCGACGAGAAGAACATCGAAACCCTAGATCTTCCGAGGCATGAAGTGATTCGCAGATTGAGAATCCTCAAGCAGCCGATGACTCTCTTCGGAGAAGACGATCAAGCTCGTCTCGATCGACTCAAGTACGTGCTGAAGGAAGGACTGTTCGACGTCGACAGCGATGTCACCGATGGACAGACGAACGATTTCTTGCGGGACATCTCCGAGCTGAAGAAACGGCAGAA
>M01000041183	AT1G03140 ESTCount=6
GATAAGATTCTTGTGTTCTATAAGAAGCTGTTGATTGAGTGGAAGCAGGAGCTTGATGCTGTGGAGAACACTGAGAGGAGAACTGCTAAAGGGAAGAAGAATGTAGCCACTTTTAAGCAGTGTGCTAGGTATCTTACTCCTCTCTTCAACTTATGCAGGAAGAAGGGTTTGCCATCTGATATTCGACAAGCTTTGATGGTGATGGTTAACCATTGCATAAAGCGAGACTACCTCGCTGCAATGGATCACTACATCAAACTAGCCATAGGAAACGCACCGTGGCCTATCGGGGTGACTATGGTTGGTATCCACGAACGTTCCGCGCGAGAGAAGATTCACACCAACAGTGTTGCTCACATCATGAACGACGAGACCACTCGCAAGTATCTTCAGTCGGTTAAAAGACTGATGACGTTCTGCCAAAGACGTTATCCAACTATGCCTTCTAAAGCCGTTGAGTTCAATAGCTTAGCCAACGGAAGTGATTTACAGTCTCTGCTCGCTGAAGAGAGGTACTTTGGTGGTGATCGTGGACAAGTCTCGGAAGAGAGACTACGCCTCATGGCTCCCCAGAACGACAATTAATGTTTACATCTTTACTGTGTTGTAATGTCTTAACCTTTTCTAAGATTGTAATGAAAGATTAACTAATGTATCTTATAAAGT
>M01000047393	AT1G03140 ESTCount=14
TTTTTTTCGAAGCTTATCATTATGTTTTGTTTTTGTGACTTTCATCATTGTCAACTACTAAAGAAGATACTTTATAAGATCACAACAATATCATTCATTACAATCTTAGAAAAGGTTTAAGACATTACAACACAGTAAAGATGCAAACACTAGTTGTCATTCTGGGGAGCCATTAGGCGAAGTCTCTCTTCCGAGACTTGTCCACGATCACCACCAAAGTACCTCTCTTCAGCGAGGAGTGACTGTAAATCACTTCCGTTGGCTAAGCTATTGAACTCAACGGCTTTAGAAGGCATAGTCGGATAACGTCTCTGGCAGAACGTCATCAGTCTTTTAACCGACTGAAGATACTTGCGAGTGGTCTCGTCGTTCATGATGTGAGCAACACTGTTCGTGTGAATCTTCTCTCGCGCGGAACGTTCGTGGATACCAACCATAGTCACACCGATGGGCCACGGTGCATTTCCTATGGCTAGTTTGATGTAGTGATCCATTGCAGCGAGGTAGTCTCGCTTTATGCAGTGGTTAACCATCACCATTAAAG
>M01000033824	AT1G03140 ESTCount=3
ATGGATCTGCTGAGGCAAGAGATTCTGAAGAAAAGGCAGAGTCTTTCCGAGGAATCCGGTGGAAAGAAGTTCTACAAGCGATCCGAGATCGAGCAGAAGAAACTCCAGAAGCTTCGCGAAGAAGAGCGACGCGAGCATGAGCTCAAGGCCCAGCGTAGAGCCGCAGCTGATAACGGTGGAAAATCATCTATTTCTTCATCTGCTACAGCTATGGCTGATTCCAAACCCTCCGCATCGGACGCCGCTGATTCCAAATCCCTAACCGACGAGAAGAACATCGAAACCCTAACTCTCCCAAGGCAGGAAGTGGTTCGCCGATTGAGAATCCTCAAGCAGCCGGTGACTCTCTTCGGGGAGGACGGTCAGGCGCGCCTCGATCGACTCAAGTACGTGTTGAAGGAAGGGCTGTTCGAGGTCGACAGCGACGTGACCGACGGGCAGACGAACGATTTCTGCGTGACATATCTGAGCTGAAGAGCGGCAGAGAATGGT
>M01000021769	AT1G03140 ESTCount=6
TCCTGCATAAGTTGAAGAGAGGAGTAAGATACCTAGCACACTGCTTAAAAGTGGCTACATTCTTCTTCCCTTTAGCAGTTCTCCTCTCAGTGTTCTCCACAGCATCAAGCTCCTGCTTCCACTCAATCAACAGCTTCTTGTAGAACACAAGAATCTTATCCTCATCACAAAGATCCTCGAAGTTAGACTTCAAACGCTTCAAATCCTTATCAGCATCAACATCACTAGACTCGCCACTGAGCTCATCATCCCTCGCTTCCCCTCTATCACCTTCCTCGTCTCTACTACTCTTCTTCCTCTTCCTATCTCCCATCATGATCCCACTCTTCTGCCGCTTCTTCAGCTCGGAGATGTCCCGCAAGAAATCATTCGTCTGTCCATCGGTGACATCGCTGTCGACGTCGAACAAGCCTTCCTTCAACACGTACTTGAGCCGATCGAGACGAGCTTGATCGTCTTCCCCGAAGAGAGTCATCGGCTGCTTGAGGATTCTCAATCTGCGAATCACTTCATGCCTCGGAAGATCTAGGGTTTCGATGTTCTTCTCGTCGGTTAGGGATTTGGAATCAGCGATCGCAGCTGTCTCCGACGCCGTGGAAGAGCCCAGGGAGCAGATGAATCGCCGGATTGGTTTACCACCGCTGATAGATACGGCGGCGGCGGATCGTCGCTGGGCCTTGAGCTCGTGCTCGCGTCGCTCTTCCTCGCGAAGCTTCTGGAGTTTCTTCTGCTCGATA
>M01000051378	AT1G03150 ESTCount=4
GGAAAGTACGATGACGACGATTCGAAGATTCAGCTGCAACGACCTTCTCCGATTCACCTCCGTGAATCTGGACCACCTCACTGAAACATTCAACATGTCATTCTACATGACCTACTTGGCGAGATGGCCTGATTATTTCCATGTCGCTGAAGGTCCTGGCAATCGCGTCATGGGTTATATTATGGGTAAAGTTGAAGGGCAGGGTGAATCATGGCATGGTCATGTGACAGCCGTCACTGTCTCTCCAGAGTATCGCAGGCAGCAACTCGCCAAGAACTCATGAACCTTCTTGAAGAGATCAGCGATAAGATTGATAAGGCC
>M01000003004	AT1G03150 ESTCount=52
TTGTCGCTCTTCTTCTTCTTCTGAGGGAAGCGATTTGGGGAAAAGAAGATGACGACGATTCGTAGATTCAGCTGCAACGACCTTCTCCGGTTCACCTCCGTGAATCTAGACCACCTCACTGAAACATTCAATATGTCCTTCTACATGACCTACTTGGCGAGATGGCCCGACTATTTCCATGTTGCTGAAGCTCCTGGCAATCGTGTCATGGGCTATATAATGGGTAAAGTAGAAGGGCAGGGTGAATCATGGCATGGTCATGTGACAGCCGTCACTGTCTCTCCAGAATATCGCAGGCAGCAGCTCGCAAAAAAACTGATGAACCTTCTCGAAGATGTCAGTGATAAGATTGATAAGGCCTACTTTGTGGATCTTTTCGTGAGAGCTTCTAACACACCAGCCATCAAGATGTATGAAAAGCTTGGCTACATAATATATAGACGGGTTCTACGCTATTACTCAGGAGAAGAAGACGGGTTAGATATGAGGAAGGCATTATCAAGAGATGTAGAGAAAAAGTCTGTGATTCCTCTCAAGAGACCCATCACTCCTGATGAATTAGAGTATGATTAAGTCTCTATGTTCCTTTTGTTCTTGTCCTTTTTTCAAAACACTTCCTTCTGTTCTGGTCATACTTTTGTATTTGCATTAAAAGTTCCTTACATTATGTTTTCGTAATTGGTTTCCCCTATTTTACCACAAACTTTTAATTCG
>M01000020200	AT1G03160 ESTCount=13
CGTCTTACAGAAGAATTTGTTCCACGTGCAGATCTGCTTGTTTTCGTTCTTTCTGCTGACCGTCCTTTAACTGAAAGTGAGGTTGCGTTTCTCCGGTATACCCAGCAGTAGGAAAAAGAAATTTGTGTTTATCCTGAATAAATCTGATATCTACCGTGATACTCGTGAGCTTGAGGAAGCTATCTCGTTTGTTAAAGAAAATACGCAAAAGTTGCTTAACACAGAAAATGTGATATTGTATTCCTGTGTCCGCACGGTCTGCTCTTGAGGCGAAGCTTTCAGCAGCAGCTTTGGTAGGCAGAGATGATCTAGAGGTCTCTGATCCCGATTCTAAGTGGAGAACCCAGAGCTTCAATGAACTTGAGAAATTTCTGTACAGCTTCCTAGATAGCTCAACTGCCACCGGGATGGAGAGAATAAGGCTTAAATTGGAGACACCTATTGCAATTGCAGAGCGCCTCCTTTCTTCTGTTGAATCTCTTGTTCTACAAGATTGCGTAGCTGCTAGGGAAGATTTGGCTTCAGCAGACAAGATTATCAATCGTACTAAAGAATACACACTTACGATGGAATATGAGAGCACATCTTGGAGAAGGCAGGCTCTGTCACTGATTGATAAGGCCAGATTGCAAGTTGTTGATCTAATAGAATCTACCCTGAGACTATCAAGTCTTGATCTTGCAATCTCTTACGTGTTTAAAGGGGAAAACTCAGCCTCTGTAGCGGCTACATCCAAAGTTAATGGAGAAATACTCGCTCCAGCACTCTCAAATGCTCAAGACCTACTTGGAAAATATGGTGAATGGCTACAATCCAATACTGCCCGGGAAGGGAGTCTGTCCTTGAAATCATTTGAAAACAAATGGCCACAATATGTCAATTCAAAAACTCAACTGGGCATAGACACATACGACTTGCTTCGGAAAACTGATAAATTCAGCTTGAAAACCATCCAGAACTTGAGTGCCGGAACCACATCAAAACGGTTGGAACAAGATATTCGAGAAGTGTTCTTTGTGACAGTTGGTGGGCTTGGAGCTGCAGGACTTTCTGCATCACTTCTAACCTCAGTGCTACCCACTACTTTGGAAGATCTTCTTGCTCTTGGCCTTTGCTCTGCTGGAGGGTATGTGGCTATAGCAAACTTCCCATATCGCAGGCAAGCTATAATTGGTAAGGTGAATAAAGTGGCTGATGCGTTGGCTCAACAACTCGAAGATGCTATGCAAAAGGATCTTTCGGATGCAACAAATAATCTAGTAAACTTTGTGAATATTGTTGCCAAGCCTTACCGAGAAGAAGCTCAGCTAAGACTTGATCGTCTTTTAGGCATCCAGAAGGAACTATCAGATATTAGGAGTAAATTACAGTTGCTACAAGTTGAAATTGATAACCTTCATGTATTAAGATGAGACTTTAGTTGCCCCAACGAAATGTCATTTACATTGTTCACTGGGGACAAGTGTATGTGTTGTCATAATGAATAAGACGTACCAATTTCGACGAGTGAAATGGAGTCAGTTTTATCAGTCGGAGA
>M01000034891	AT1G03160 ESTCount=8
AAATGGCGCGGTCCGTCGTATAGTTTTCTGATGGGCCAAACGGATATTTTTAGAGATAAGAAAACTAATCAGAAGCACAGACGAAATCTCTCTCTCTCCATGAGAACTCTACTCTCTCACCGCCCATGTGTGACGTCACCTTTACTCATCTCCGCTTCATTTCCGCCGTTTCCTCGCCGGTGCATTCGGTTATCATCATTTTCTCCTCCACGTCACAAGCGTCTCTCTTCTCTCTCAATCAGAAACGCTTCGCTTGAATCCGCCGATCAAACTTCTCCCTCTAGGCCGCGGACTCTTTATCCCGGTGGTTACAAGCGTCCCGAGCTCGCTGTTCCCGGTTTACTTCTCCGCCTCGACGCGGATGAGGTTATGAGCGGGAACCGTGACGAGACTCTTGATTTAATCGACCGCGCGTTAACCAAATCGGTCCAGATCGTCGTGCTCGACGGCGGAGATACCGCCGGTAAGCTCTACGAGGCGGCTTGTTTGCTGAAGTCACTTGTGAAGGGCCGTGCTTACCTCTTGATCGCCGAACGCGTTGATATCGCCGCCGCTGTTGGTGCGAGTGGTGTCGCTCTCTCCGACGAAGGTCTTCCGGCGATAGTAGCGAGGAACACTTTGATGGGTTCAAATTCTGAGTCGGTGGTTCTCCCTTTGGTGGCTAGGATTGTGAAGGATGTTGAGTCTGCTCTAACTGCCTCTAGCTCTGAGGGTGCTGATTTCCTTATACTTGTTGGATCTCGTGAAGATCAACAATTGGCTGATTCTTTGTTGAAGAGCGTGAAGATACCCATTTTCGTGGTTTGCATAAGCAAAGGAGAAGCTAAGGAAGAGTTGCAGTTACTGAGATCAGGAGCATCTGGTTTCGTTGTATCTTTGCATGATCTGCGCTCTTCTAGGGATGTTGCTCTTCGCCAGTTTCTTGATGGAGCTTCTTATGTTAACGAGAACGAAACACCATTGGTTGAGGCTAGTGACCTGCATGAGAAGGCTGCTGGCTTGGTGAAATTTGAGGACAAGCAGAAAGAAATAATAGAAATGGAGAAATCAGTTTTGAGGGAGACCATTGAAATTATCCACAAGGCGGCTCCACTGATGGAAGAAGTCTCCCTACTGGTCGATGCAGCTTCCCGGATTGATGAGCCGTTTTTAATGGTTATAGTGGGGGAATTTAACTCCGGAAAATCAACTGTTATCAATGCACTTCTTGGGAAGAGATACCTCAAAGAGGGTGTAGTCCCCACCACCAATGAAATCACTTTTCTGTGCTACTCTGACTTAG
>M01000002980	AT1G03180 ESTCount=6
CACGGCTTCTTCACTAGGCGGCTCCGGCGTCTTCCATATCATCAATGACATTTCTCGGTTTCGTCCTCTATATGCACCAGCAGATCCCTTCGGTATTGCAAGACATGAGTCTTGACTTTGATGGATTGCAAACAGAGTTTACTGATTTGGAGGCGCATCTTACACAACCGGATGTGAAGCCGGTGGTCAGGAGAAAACTATTGAGTAGTAAAAGAGAGGTGAAGCATGAGATTAAGAAAATGCAGAAACTGATGACCACCATCTCCACTCTCCAAAGCGCGCTGCAGTTATTGATCCGTGAAGCTCCTGATATTCAGAGAGTTGTGTTGATTCTTGGTGGTAGTCCGTTACGGCCTCAAAAAGCCTATGAGTTGTTATTCACACGCGGTGATAATGGTTTGAGCTTTGAAGGTGACTTTTCCAAAAGCAAAGCTACAGAAGCTCTTTCCAAAAAGACTATCCGAGCACTGATCTCGACGGGTGCTGGATCAACTTCATGCCCAGGTCCAATGAGGCTCTTCGTATTGGTTCAAGCTCCACCTTCTCTGAATCTTCCCCAAGATTTCCTTCCTAAACGTGATTTCAGATACAACAGAAAGTTTGTGCCTCTAAAGTTGCGGTTCAAGTGCAAAACTCAAGATAACGAGACAAATTCTCCGTTCAATTCTGGCACAAATGATCTAATATGGTTTCAGTGTCGGCATGTGATAAAGGGCTTAGCTTTCCAGCAACCAGTTGAAGAAAAATACTAAGACTTGAGTTTTTGTTTTGTCTATTGCAACTACACTCTTATATCACTTACTCGTTACTTACTCTAATTCAGTCTGAGAATTCATGTATCTTTTTTGGCACCTTACTAAACTTGCCAGAAGAAACAAAAATATCTAGCCGTTGTGTAATTAGGAGTCAAACAATATAGGAAATAACAAGGGGGTCAGAATATGAAGAAAACAAAATATATGGGGTCAAAACTCAAATTTACTC
>M01000016626	AT1G03190 ESTCount=4
TTGGATGGCATTATTGCTACATGGAATGAAACTGGAATTCTGAAGGAAATAACGCAACAGAAACTTGTCTTCTTCGAAACGCAAGATGTTGTAGAAACAACACTAGCACTTGACAATTATCGCAGGGCTTGTGATTGCGGAAGAGGTGCAGTTTTCTTCTCTGTAGCCAGGGGGAAAGTTGCTGAAGGGATCGATTTTGATCGTCATTATGGAAGACTGGTTGTAATGTTTGGAGTGCCTTTTCAATATACATTAAGCAAGATATTACTTGCACGATTGGAGTATTTGCGTGATACCTTTCAAATAAAGGAAGGCGATTTCCTAACGTTTGATGCCTTGAGGCAAGCAGCTCAATGCGTGGGGCCAGTAATCAGATCAAAGGCTGATTATGGGATGATGATATTTGCAGACAAGAGATATAGCCGTCATGACAAGCGGTCTAAATTACCAGGTTGGATACTATCTCATCTGCGTGATGCGCACTTGAATTTAAGCACTGACATGGCTATTCATATTGCCCGAGAGTTCCTAAGGAAAATGGCTCAACCGTACGATAAGACGGGAACTATGGGCAGGAAAACTCTGTTAACACAAGAGGATTTGGAGAAGATGGCTGAGACCGGAGTGCAAGACATGGTTTATTAGTAACAGCCGGTCTTGTTCTACCTTTTTCATTTGATTTGGGAATTTAGCAATCCTAAAAAGTTGGTTTTTGGAAGAAAAATAATAATTGGTTTTTGATTTGGTAAAGCATACTCGATAATATATATATATATATATATATTCACCTGAGTCCTTATTCCTTATACCTGTTTTGAACTTTTGATCTTCATATTAAAAGGCAACTCGTATATAGCAAAAAGTTGTTGTATATTGAAGACTAAACAAACATTATTCAAATAAAGTAATTACTATTAATCAGCTACG
>M01000003118	AT1G03190 ESTCount=5
ACGATCAAAAATCGATCCCTTCAGCAACTTTCCCCCTGGCTACAGAGAAGAAACTGCACCTCTTCCGCAATCACAAGCCCTGCGATAATTGTCAAGTGCTAGTGTTGTTTCTACAACATCTTGCGTTTCGAAGAAGACAAGTTTCTGTTGCGTAATTCCTTCAGAATTCCAGTTTCATTCCATGTAGCAATAATGCCATCCATGTATGAGTAACTAACAAAGAAGCAGACAACTCCATCAGGAACAACAGATACCATCTCTACCAAAAGCTTTCCATAATTCCTCACAACACCCGGATCACTTCTCATGTCAAATTTGGTGCTAACAGGGAGCTGATCACTTCCTCGAGTTAAAACCATGGGGCAGATGCAGTCTCGTGTCATCGACATCTTAAAGCTTCTACTAACAACAGGATTGAAACTAAGAAGACGGGGATAAAGATCAATTGGACTCAGGGTCCCTGACGTAATCACTACTGACTGGAAACGATCAAACACCGGTTTTATAGCCAGAGAGGCATCATGACAGCTCAACTGCAATATAGGATCTGGAATATGAGGCATTCTTTCGTCATAAGGCTCAATGATGATGGAAAACCCCCGAGCATATGTCCCAACAAGAGTTGCAAAGTCACATACTGTCTGGATAGGCAAAAAACTCATCGGTATCTGTAATTTCAAGGGTCATCATGAGAGAGTGGAGCCGGTCATAACAGAACTTGAGTGTTTCTGCTCAATTCCAGCCTGAGAATTAAGGGAGGATACAAAGCTAACAGGGCTTTCTTTCTCCACGTTCTCAGTATCTAGCC
>M01000032580	AT1G03210 ESTCount=8
TTTTTTTCGATTCAAACATATCTCCAAGAAGAGATAGGCTTCCTTTAATTTCATTTCATAGTTTACAAGAAGAGGCTGGTTTTATAATAGCAAAGAAATCAAACTAAGACACATCCTTCCATAACAGTGATTGCTTTGCCTCTCAGCAGAACCCTCTGCTTCTCTTTGTCCAGGTGAACATTCAGCGTTCCTCCTCTTCTTGACGCCTGGTAGGCTAGGAAATCACACTTGTTCATCTTGCTGCTCCAGTAATGAGCTAAGGCACAATGCGCACTTCCAGTAACAGGATCCTCATTAATTCCAAAGTTAGGAGCGAAGTAGCGACTACAGAAATCATATTGAGATCCTGCAGAAGCAGCAGCAGACACCATCAACCCTTCACAAGGGCATTTCGATATCTCATCTATTCTTGGCTGCAACTCAGTAACAGACTCCCACGACGAAAGCACAACGAGGACGTCTTTCTCAGTGGCTTTAATATCAACAATGGTAGCTCCATTCACGGCATTGG
>M01000003000	AT1G03210 ESTCount=25
CTAGCACAGACAACCCTGTCATCTCATCATCATAAGCAAATTCAAATATTAATGGGTACAAACATATCTTCAAGAAGATAGCTTCCTTTATTTCATTTCATCGTTCACAAGGAGAGGCTGATTTTATAATAAACCAAAATCAAACTAAGACACATCCTTCCATAACAGTGATTGCTTTGCCTCTCAGCAGAACCCTCTGCTTCTCTTTGTCCAGGTGAACATTGAGCGTTCCTCCCCTGCTTGAAGCCTGGTAGGCTAAGAAATCACACTTGTTCATCTTGGTGCTCCAGTAATGTGCTAAGGCACAATGCGCACTTCCAGTAACTGGATCCTCATTGATTCCAAACTTAGGAGCAAAGTAGCGACTACAGAAATCATATTGAGATCCAGCAGAAGCAGCAGCGGACACCATCAGTCCTTCGCAAGAACATTTCGATATCTCATCTATTCTTGGCTGCAACTCAGTAACAGACTCCCACGACGAAAGCACAACGAGGACGTCTTTCTCGGTGGCTTTAATATCAACAATGGTAGCTCCATTCACGGCATTGGAGAACACAGAGAGATCAGTAGTGGAGTTGACTTCACAAGTTGGAACAACTGGGAAATCCAATTCAATCAAAAAGGTTGATTCTTCTTCAGTAAGTGGAACACGCTTAGCTGTTAGGATCCCTGATCTTGTAGCGAACTCAACCACCTCTGAATCAACCAAACTGTTTGAGAAGATAACGTGAGCAGATGCTAACGTCGCATGACCACACAGATCCACCTCAGCGACTGGAGTGAACCACCGGAGACTAAAGCGAGGGAGAACTTGGTCATCGGAGACGGTGATTGGAGTAAGGAAACAAGTCTCGGATAAGTTGAACTCGGCGGCGAGAGACTGAAGCCAAGCGTCGTCTCTCTGATCATCATCGTCGAGAAAGCAAACAGCGGCTGGATTCCCCTTGAAGGCGGAGTCAGCGAATGCATCAACGACGGAGTACTTGACTCTCTTTCTCGCCACCATTTTTTGTTAGGACCAAACGCT
>M01000005027	AT1G03220 ESTCount=5
GGCTTCTTCTCCGTTCATCTTCTCAGCTCTTCTTCTCTGTATCTTCTCACTCTCATCATCAAGCTCACTCGCTAAACAATCTCCCCGACCAAATGCTCTCGTTCTCCCAATAACAAAAGACAAAACTACACTCCAGTACACGACCGTCATCAACAGTGGCACTTCTAGAAATGAGCCAGGCACGCCTCTAGTGGCTGCCTCCCTTGTCTTCGACCTCGGTGGTCGACATCTCTGGGTCGAAACGGACACATACTACTGGTCCACTTCATTCCAAACCAGCCACTGCAACTCCCCCATGTGCTACCGCGCCGGCTCCCATGGCTGTAGCCGTTGCTACTCGGATTACAGACCTGGCTGTAACGCTGACCCTTGCACCCTAACATTCAAAAACCCCGTCAACGGAATGGTAGATACAGGCGACATTGCTTCGGAAGCTGTTTTTATTCAGTCCACTAACGGGTCGAACCCGGGCCGGGTCGTTAAAATCCCCAGTTTGATTTTCTCATTGGGAACAAGGGATCTCCTTAACGGAC
>M01000005931	AT1G03220 ESTCount=9
CATTCATCAGCTTCTTACATAACATATCAAGCGGTGGAAGTGAAGTTGAAGTTGGCACAATTAGTGCGAAGCCCCAATAACGTGGAACTAAAGCTTAATCGGTTACTCGCCAAATCAAATTCGATCAAGTTATCTTCCAGCTGTAACCCTCCGATCACCACAGAGGTTCTTGCGTTGACTCCTCCGTCAACGAAACCCAAACAGATGACATCACGGCTAACGCTCACCATCGAGTTAGCTCCGTTGATCCTCCAAACGACGTCGTTGCTGTGAAGCACAAGCTGAATAGCCGGCACGGAGTATCCAACCCGCGTTCCGAATACGTTCTTCGTGCTGAAACACGCGCCGAAAGGTTTCACGGACGGTACTCGAGTGATGTTCATCGCGGCGGCTGCTTTCACGAACGCCATTCTGAATTTGTTAAAGATCGTCGTCTCCATCACGGTGTACGGATCCACCGTGCTGATCTTTGTTCCTCCGAATCCGGTAGTCCCGTCGATCTTCAGAAGCGTTTTGTTGAACGTAACGGACTTATCGGCGATTTTGATGTCAGTGACGCCGATGAAATACTCTGTAGACTTCTCGCCTTGCGAATACGCAGAAGCAGTGCTCACAGGGTTAATAAGAAGCGGCGTCGTTTGGAGATTCGAGATTTGAATTCCAGGGAGGAAAACGTAAGGTCCGTTACCAAAGAAGGCAACTCCTCTTCCCGAAGTAAGACACACTGCGAATTTACGGTTGAAGCTAAACGCGGACGCAAACTGCAACGGTAAACCGCTATTGTGGCGTCCCATACCAGCCATACCGACGGTTCCAGTTGCAAGTCCTTTGAGCAAAAACGTTGCTCCGCATCCGAATATCAAATTGGGGATTTTAACGACCCGACCCGGGTTAACGCCGTTAGTTGACTGAATCGACACAACGTCTGTAGCAACTTCTCCGGAGGTGGCTGTTCCCGTGACGGTGTTATCTGGGATTAAGCTGCAAGTGTTGTTGCTACAGCCAGGTCTCGGAGGAGAGAAGCACGTGCCGCAGCCGGTGGAGCCGGTTCGTGAGCACACGGCGGAGTTGCAGCGAGGGGAGCGGTACGTGGTGGAGACGTAGTCTTTGTCGCAGTCGACCCAGAGGTTTCGACCACCGAGGTCGAAGACTACGGAGGCGGCGACTAGGGGAGTTCGTTGGTTGATGACGGTTGTGTATTGGTTGGTGGATTTTGTCTTTTTGTGACGGGGAGAAGGAGAGCTTTTG
>M01000046784	AT1G03250 ESTCount=30
ATCGCAGAGAGCTTCCTTCATTCGATCTCCTCTGTTAATTCTCGTGGCCTTCTTCCTTTCGAAAGCAGAGCAAGTCTCGCGTGTGCAATCAGCTCAGCTCCTCATATCTCTATTTGGGCGAATCAATCATGGCGGCTACCAATGTCTTGCTGCGAGATGAGAGCCTTCTTATGTCTCCGTCCCCTCTTGATCCCCGCAGAGGAGATGCTTCTGCTTCTCGTGGCCTCTCTCTTGAGAAGAAAATTGAAGCCCTTGAGAGCCTCACAGGACAAGTTAGTAATCGGAGATCAAGGAGATGGTTAAATGATCGTATTCTGATGGAGCTTGTTCCTCGTTTAGATGCTCAAGAAATCAGAGGCTTGTTTGCCCCACCTCCATGGGGTGATGATGTTCCTCCCTCTGCCTTTTCCTTGACTAATGTTGGGGAATGGGACAAGTTCAGAAACATTGACATGGACAAGGAGGCCAATATCATGGACTCCTTGAACCAGTCATCCGTAAGGCAGAAAGGTCATGTGGATGCTGATAAAACTGCTGTTTTAACCGCTTGGCGAAGAATAGACTGTAGAACAAGAGATGCTCTACGACGCAGCTTTTTACCTGACCTCATCGAGGGATATGAGAACTGTATAAGTCATTTCATTGAGGAAGGCGGTGAGGGAGACGTTCTTGAGCTCAAGGTTCAAGACCCATTCCATAGATTGCTTCTGCACGGTGTTTGTGAGTACCACAACTTGGTGTCTACAACTGAAACAGAACAAATAGGAAAGAAAGCAATGAAGACAACGAAGATCAAATGGAAGAACAGTGACGAGAAACTGAGCATCAGCCTCGCCCATTTCCTCAGGATGTCAAAGGAAGGAGCTTGGTAACACATACACACACTCCTTCTCCCTGTAGCTGTAATCTTATATGAATAAGAAAAAGCTGCATAAAGATCACTTTGTTTCTCCCTCTTATGTGGTCTTGTGACCTTTGTATTGTATTCTCATTACGTACGCTCAAGTGATAGATTAAGCAGACAACCTGTTCTACAGAAACAAAGATTCGATTTTTCCTTTCGTAGCAATATTATACAATGTACTTTATTTCATGGAACATTTATTTTATTTATATTAAGTGACC
>M01000036950	AT1G03250 ESTCount=9
AAATAAATAATATTCCATGAAATAAAGTGAATTAATACATTGTATATTGCTTCGAAAAGAAAATTCGAATCTTTGTTTATCTTGTAGAACTGGTTTTGTCTACTTAATCTATCACTTTAAGCGTACGTAATGAGAATACAATACAAAGGTCACAAGACCACATAAGAGGGAGAAGCAAAGTGATCCTTCTGCTGCATTTTAGAGGGGAGGCCAATGCAGCTTTTTCTTATTCATATAAGATTACAGCTACATGGAGGAGGAGTGTGTGTATGTGTTACCAAGCTCCTTCCTTTGACATCCTTAGGAAATGGGCGAGGCTGATGCTCAGTTTCTCGACACTGTTCTTCCATTTGATCTTCGTTGTCTTCATCGCTTTCTTTCCCATTTGTTCTGTTTCGGTTGTAGACACCAAGTTGTGGTACTCACAAACACCGTGCAGAAGCAATCTATGGAATGGGTCTTGAACCTTGAGCTCAAGAACATCTCCTTCACCGCCTTCCTCAATGAAATGACTAATACAATTCTCAT
>M01000049910	AT1G03250 ESTCount=6
CATTCGATCTCCTCTGTTCATTCTCGTGCGTGGTCCTGGCCTTGTTCCTTTCGAAAGCAGATCAAGTCTCGCGTTGTGCAATTAGCTCAGCTCCTCATATCTCTATTTGGGTGAATCAATCATGGCGGCTACCAATGTCTTGCTTCGAGATGAGAGCCTTCTTATGTCTCCGTCCCCTCTTGATCCCCGCAGAGGAGATGCTTCTGCTTCTCGTGGCCTCTCTCTTGAGAAGAAAATTGAAGCCCTTGAGAGCCTCACTGGACAAGTTAGTAACAGGCGATCTAGGAGATGGTTAAATGATCGTATTCTGATGGAGCTTGTTCCTCGTTTAGATGCTCAAGAAATCAGAGGCTTGTTTGCTCCACCTCCATGGGGTGATGATGTTCCTCCCTCTGCCTTTTCTTTGACTAATGTTGGGGAATGGGACAGATTCAGAAACATTGACATGGACAAGGAGGCCAATATCATGGACTCCTTGAACCAGTCATCCGTAAGGCAGAAAGGTCATGTGGATGCTGATAAAACCGCTGTTTTAACCGCTTGGCGGAGAATAGAGTGTAGAACTAGAGAGGCTCTTCGACGCAGCTTCTTACCTGACCTCATCGAGGGATATGAGAATTGTATTAGTCATTTCATTGAGGAAGGC
>M01000022266	AT1G03260 ESTCount=6
ACAAAACTATCTTGAAGCCAGATCTTTGAATCGCAACGGAAACAGCTTGAAACTTTGGGTAATGCTTTATTTTTGAGGTGACATAAGATTTACCAATCGTTCTACCAAGTAGAAATGCTGCTGTTGCACCCAACGTAGCTCCAAGAGAGTCGGCTACAAATCCAACTGGGAGGCCAAAAAGATAACCACCCCCTAGCGTAAGTACAGAAGCAGGAACCGCCACAATTGTGAGGGGAATATAAGCCAAAGCCAGTGCAATTGGACCAAAGGGTCCAAGATCTTCCTTAATCCATAACAAGAAGTCCTTCAATTTCTGTTCAACGGGAGAAAAATGAAAGCGGTGCCGATAGCGACAAGGAGGAGGAGCGATATTGCTATCCGGAAAGTGGACGGAGTAAAGGAACTCGCCGCCATATACAAGGATCTGAGGCGACGGCGCCACCAAGGCCTCGAATGGTCACCCTCATCGCCGTCGTAGTCGTATTGATCTCCATTCGCATAAGATCCTGGCTTGAGCCACGGCCTCGCCCTTAACCCCTCCACTTTCGCCAGATTTGAATGCCTCCTCTTCCCCGATTCTGGAGATATGCTTCACACTGCCTCGCCTCTATCTCCGCTGAATTGCAGAAATCGAATGAGAGATTGTTGCTTTCAATCCTT
>M01000010970	AT1G03270 ESTCount=69
GCTGTTTGTTTCGACCAAATCGAAGCTGAGGAAAACGACAAAATGGGTGTTCTGAGCATGGTAGTCCTCGTAAAAGCAGCTTATTCGTTGAACAGCTTTGTCTTCGAGGCGGAAGACATCCGATTCGGTTCCCCGTGGTGGTTCGTCGTCGTCGGTGTAGCGTGTCTCCTCGTTCTCTTCGCTGGGATAATGTCGGGCTTAACGCTCGGATTAATGTCCCTTGGCCTTGTCGAGCTCGAGATTCTCCAGCAGAGTGGTTCCTCCTCCGAGAAAAAACAAGCCGCTGCTATCTTACCAGTGGTTAAGAAGCAGCATCAACTGCTTGTGACTCTGCTTCTATGCAATGCAGCTGCCATGGAGGCACTTCCTATATGTCTTGATAAGATCTTCCATCCCTTTGTGGCTGTTTTGCTCTCTGTTACTTTTGTTCTTGCTTTTGGGGAGATAATTCCACAAGCGATATGCTCGAGGTATGGGCTTGCTGTTGGGGCTAACTTTTTGTGGCTGGTTCGCATTTTGATGATACTCTGCTTTCCTATCGCTTACCCTATAGGCAAGGTTCTTGATGCGGTAATTGGGCATAATGACACACTGTTTAGGCGAGCTCAGCTGAAAGCACTTGTCTCAATGCACAGCCAGGAGGCTGGTAAGGGAGGTGAACTGACACACGAGGAAACAATGATTATAAGCGGAGCCCTTGATCTGAGTGAGAAGACAGCTGAGGAGGCTATGACGCCAATTGAATCAACATTTTCCTTGGATGTAACTACAAAGCTAAACTGGGAAACAATTGGAAAAATACTTTCCAGAGGACATAGCCGGATCCCAGTATACTTAGGGAATCCAAAAAATATCATTGGGCTTCTATTGGTTAAGAGTCTTCTAACTGTACGAGCGGAAACAGAAACATCAGTAAGTTCTGTTTCCATCAGGAAGATCCCAAGGGTTCCATCAGATATGCCATTGTATGATATCCTCAACGAGTTTCAAAAGGGGAACAGTCACATGGCCGCGGTTGTCAAAGTCAAACACAAAGATAAAAAGAAGAACACGCAGTTGATGAGTAATGGGGAACCACCCAAGGAGGAATATATGAACTCATACTCGAGTCCTCTTCTAACAGCTCCTTTGCTTAAGCATGTGGATGAAAGGCATCATGATGTTGTGGTGGTTGATATTGATAAAGCACCAACACATGTGGAAATTAGGGGGAGAAATTTCCAACAGAACGGCCTTGTGACAAGGGAGGACTTGCCGCGTTTGTTGGAAGATAACGAGGATGCAGAAGTTATAGGCATCATCACGTTAGAAGATGTCTTTGAAGAACTTCTACAAGCAGAGATCGTGGATGAAACCGACGTTTACATTGATGTACATAAAAGGGTACGCGTGGCAGCAGCAGCAGCAGCGGCTGTATCATCTATCACACGTGCTTCGCCAATGGAGTATCAAAGCAAAGTAGGAGTAACGGTGAAGAAGCTTGTGGGTAAAGAAGCACGAAGTACCAAGAAATCAAAAACCACGGAGCCTCTTTTAGCAGAATTAGATAGATAATACATACTATATTTTTGTTTACCTTGTGTTAGTTTAATGTTCAGTGTCCTCTCTTTATTGTGGCACGTCTCTTTAACACCTTTTCTTTGTTGTATGTTGTGTCTATACAAAGTTGAAATAATGGAAAGAAAAGGAAGAGTGTAATTTTGTTTTGTTTTAATCGTTCATTCGCATTGTGCAATAGCACTTATAG
>M01000035910	AT1G03270 ESTCount=50
AAAGGCCATAGTCGAATCCCTGTCTACTTAGGGAATCCAAAAAACATCATTGGGCTTCTATTGGTGAAGAGTCTTCTAACGGTACGAGCGGAAGCAGAGACACCCATAAGTTCTGTTTCCATCAGGAAGATCCCAAGGGTTCCATCGGACATGCCATTGTATGATATCCTCAACGAGTTTCAAAAGGGAAGCAGTCACATGGCTGCGGTTGTCAAAGTCAAAGACAAAGATAAAAGGAAGAGTATGCAGTTGCTGAGTCATGAGGAAACACCAAAAGAAAATATTAACTTATACACGAGTCCTCATTTGATAACTCCTTTGCTTAAGCATGATGTTGTTGTCGATATTGATAAAGCACCAAAGCATGTGGAAAAAAGAGGAATAAATTTTCAACTAAACGGTAGTGTGACGAGGGACTTGCCGCGTCTGTTGGAAGATAACGAGGATGAAGAAGTTATTGGCATCATCACGTTAGAAGATGTGTTTGAAGAACTTCTACAAGCAGAAATAGTGGATGAAACCGACGTTTACATTGATGTACATAAAAGAGTGCGAGTGGCGGCGGCAGCAGCAGCAGCTGTATCATCCATAGCACGTGCTTCACCAGTGGAATATCAAAGCAAGGGAGGAGTAACGGTGAAGAAGCTTGTGGGGAAAGAAGGAAGAAGTACGAGAAACTACACAACAAAAATCACGGAGCCTCTTTTATCAGAAGAATGTCATAGATAAAAATTTTGTTTTATACTTCTTTCTTGTGGTAATTATTACAAGGTTCAGTGTCGGTCTCATTAATCGTGTATCACGTCTCTTAAACACGTACGTATCCTGTTGTTGTATCAGTATGTTGCGAAGTTGAAATAATGAAGAAAAGAGTTTTCGAAAACTGGGTTTGACAATACCGAAGTATCAATGGTTAAATAACT
>M01000037538	AT1G03270 ESTCount=4
CTCTCTCTCTCTCTCTCTCTCTCTTTAGCTCCGTCGCTGTTTGTTTCTCTGTGAGCGACCAAATCGAAGCCGAGGAAAACGACAAAATGGGTGTGCTGAGCATGGTGGTGCTGGTGAAAGCAGCTTATTCGTTGAACAGCTTCGTCTTCGAGGCGGAAGACATCCGATTCGGTTCCCCGTGGTGGTTCGTCGTCGTCGGTGTAGCGTGTCTCCTCGTTCTCTTCGCTGGGATAATGTCGGGCTTAACGCTAGGATTAATGCCCCTTGGCCTCGTCGAGCTCGAGATTCTCCAGCAGAGTGGTTCCTCCTCCGAGAAAAAAAAGCCGCTGCTATCTTACCAGTGGTTAAGAAGCAGCATCAACTGCTTGTGACTCTGCTTCTATGCAATGCAGCTGCCATGGAGGCACTTCCGATATGTCTTG
>M01000005737	AT1G03270 ESTCount=60
CACAAGACCCCCTCTCTCTCGTTGTCTCTCTGCCAGCGACCAAATCGAAGCTTGAGAAGAACAAGAAGGCGTCGAAAATGGTTGTTCTGAGCATGATGGCGTTGGTAAAAACAGCTTATTCTTTGAACAGCTTTGTCTTTGAGACGGAAGACATTGTATTCGGTTCGCCTTGGTGGTTCGTCGTCGTCAGTGTGGCGTGTCTCCTCGTTCTCTTCGCCGGGATAATGTCTGGACTCACGCTCGGACTAATGTCCCTTGGTCTCGTCGAGCTTGAGATTCTCCAGCAGAGTGGCTCCTCCGCCGAGAAAAAGCAGGCCGCTGCTATCTTACCAGTGGTTAAGAAGCAGCATCAACTTCTTGTGACTCTGCTTCTATGCAATGCAGCTGCCATGGAGGCACTTCCTATATGTTTGGATAAGATATTTCACCCCTTTGTGGCTGTTTTACTCTCAGTTACTTTTGTTCTTGCTTTCGGGGAGATCATTCCACAAGCTATATGCTCGAGATATGGACTTGCTGTTGGTGCTAATTTTTTGTGGCTGGTTCGCATTTTGATGATAATCTGCTATCCCATTGCTTACCCTATTGGAAAGGTTCTTGATGCCGTGATCGGGCATAATAACACACTGTTTAGGCGAGCTCAGCTGAAAGCTCTCGTCTCAATTCACAGCCAAGAGGCTGGTAAGGGAGGTGAACTGACACACGAGGAAACAATGATTATAAGCGGAGCCCTGGATTTAAGCGAGAAGACAGCTGAGGAGGCTATGACGCCAATTGAATCAACTTTTTCCTTGGATGTAACTACAAAGTTAGACTGGGAAACAATTGGAAAAATACTATCCAAAGGCCATAGTCGAATCCCTGTCTACTTAGGGAATCCAAAAAACATCATTGGGCTTTTACTGGTGAAGAGTCTTCTAACTGTACGAGCGGAAGCAGAGACACCCATAAGTTCTGTTTCCATTAGGAAGATCCCAAGGGTTCCATCAGACATGCCATTGTATGATATTCTCAACGAGTTTCAAAAGGGAAGCAGTCACATGGCTGCGGTTGTCAAAGTCAAAGACAAAGATAAAAAGAAGAGTATGCAGTTGCTGAGTCATGAGGAAACACCAAAAGAAAATATTAACTTATACACGAGTCCTCATTTGATAACTCCTTTGCTTAAGCAAGATGTTGTTGTTATCGATATTGATAAAGCACCAAAGCATGTGGAAAATAGAGGGAAAAATTTCAAACAAAACGGAATTGTGACAAGGGACTTGCCGCGTCTGCTGGAAGATAACGAGGATGAAGAAGTTATTGGCATCATCACGTTAGAAGATGTCTTTGAAGAACTTCTACAAGCAGAAATAGTAGATGAAACCGACGTTTACATCGATGTACATAAAAGAGTGCGAGTGGCAGCAGCAGCAGCTGCTGTATCATCCATTGCACGTGCTTCGCCAGTGGAGTATCATGAAAGCAAGGGAGGAGTAACGGTGAAGAAGCTTGTGGGGAAAGAAGGAAGAAGTACGAAGAATTACACAACAAAAATCACGGAGCCTCTTCTATAAGAATCACATAGATAAATTTTTGTTTTATACTTCTAAATCCTGTATCACGTCTCTTAAACACGTACGTTGTTGTTGTTGTTGTTGTATACGAATTTGAAATAATGAAAGGAAAAAAAATAAATAAAGAATTAACTCGAAA
>M01000002806	AT1G03280 ESTCount=24
TTTACTCTGTTAATTTGATCCATCAGAGGTTTTATTTGAACCTCCATCTTCTGAAGCATATCTCCTAGTTTTTCCCGCCGCCGTCTCCTTGCATTATCATCTCCATCTGCTACTTCTTCTGAAGTTAGCTTGTTACATTCCACGACCAATTCACCATTGCAGTTTTCGCAGTGGAACGCATCGTCTTCCATAGAGATTAACCTCAAGGCATCCAGTGCATTATATTTTCTTTGGCAGTTAGGACAGCCATACTCCTGAACAGTATTCTTATCTTCTAGTTCATCTTTGAGCTTCTTTTTCATCCGGTGCAGTTTATAGCGAACAATATCATATATCTGTGGATAATTGAGGCAGCAATACGAGTGGGTATGGAACTTAACCTTGTCCTCTGCTCGGCCACCAGTTGTAGCAGCTACTGCAACACTATACATCTTCGCACCTTTTGCAGTCTCTTTCCTGTGGTCACGCATGATCAAGTTCTGTTCTTCAAAGTGTCGTATTATTTTTCTAAGCTGCTTGGCGTGCAACTTCAACTCTTTAGCCAAGTCCTCTTCTCTAACCCATTGCTTCCTGGTAAGCTCATCGAGCACCACAACGGCAATCCCTCTGTTGTCACTTCTTGCAGTTTTCTGCTGATTGTCGCTTTTGGTGGTATAATCATCATAGAAAGCCCTTGCTAAAAGCCTCACCAACTTGATAAACGGCTCGAGCACGACTGTTTTCTGCACCGGGCCCTTACTATCCATGGAAGAGACGGAGAGAACGCGGCGCTGAGCGAGAGTCTCTCGACG
>M01000051057	AT1G03280 ESTCount=33
AGGAGACGGCGGCGGGAAAAACTAAGAGATATGCTTCAGAAGATGGAGGTTCAAATAAAACCTCTGATGGATCAAATTAACAGAGTAAAAGACCTGCCAGTTCCCGACTTTGGATCTCTTATCGCATGGGAGGCTCGTGCAGCTATTGCTGCTCGTGAAAATGGCGAGCTTAACCCTAACGATCCTTTGAGATCACAGGGTGGGTATGGTTCAACACCAATGCCGTTTCTCGGAGAGACGAAGGTTGAGGTTAACCTTGGTGAGGGAAAAGAGGATGTCACGTCCAACGGTGGAGATTCTAGTCTGAAAGTGTTGCCTCCATGGATGATAAAGCAAGGAATGAATCTGACGGAGGAACAAAGAGGAGAGATGAGGCATGAAGCAAAGGTTGATGTTGGCTCATCGAAACTTTCAGATGACAAGAAGTCAGCCATGGAAAGTGGCGATGCTAAAGATTTGTTGAAGGATGAGTATTTCAAAGCTTACTACGCTGCTCTGATACAGCAGCAGCAAGAGCTAGCACAGAAGCAGAGACAAGAAGAATCTGGAGGCGAAGTAGTAGCCCCTGACAGTGAGTTGGCTTCGACATCCTCAGATCGTCAGGTTGGTATGAAGTCCAAACGCGAAGAGGAAGAAGATGAATGGGAAGAAGAAGTGGCTCCAGTTCCAGTTGCAGGAAATGGAAACTACAAGGTGGACTTGAATGTGGAAGCAGCAGAGGCTTCAGGTGGTGAAGAAGAAGAGGAAGAAGAAGACATCGACTGGGAAGAAGGCTGAATAGGAAATGGATCAAAACCATTGCTCATTGAATAAGGAAACCGATTGTGAACTGTGTCTTGTGCGCTATAAGAAGGTGGTAACTTAGTAATTGGGGAATCGTGTGAATGTTATCATCATCATATACACCAAATATAACTCGTCGATTCAGACTAAACAAAAAGGTTGATTGATGCATCTGATGAAACAAAAATAGTTTTGGACGACACATACCAGTGTGTTCGGTTATAAAAGTTCCAAGTAGTTTCAAATTTATCCTTTATAATATCGTAAAAATGATAAATCTAATGATAATCAACCAGAGAAGAGAAGCCAATGAAAATTAAATGTTTGTCCAAGAAAAAGAGTTATCTCCATTGCATCG
>M01000049072	AT1G03290 ESTCount=6
AAGAAAGCAAAAGAAGACTCTGCACTTAAGGCACTTGCTGAACAAGAAGCCATCATGGAGAGAGTAGTCGAAGAATCAAAGCTTCTTCAGCAAGAGGCAGAGCAAAACTCCAAGCTTCGAGAGTTTCTTATGGATCGTGGTCAGGTCGTTGATTCCTTACAAGGAGAAATCTCTGTCATATGTCAAGATGTGAAGCTGCTGAAAGAAAAATTTGACAACCGAGTGTCAATACCAAAAAAAGCAGGCACCTCAAGCCTGACTAGTTCATGCGGATCATCTATTATGAGAAGCTTGGTGCTTGAAACTCCTGCTGAGCCGTTAAATGGAATGCTTGAAACCTCCTCTAGCAAGAACAAGAGCCCAGAAGAGGAAGAAGCATCTTCCACCATGAACAAATTGAAAAATGATTGTAGAGAGCTTCTTGAAGATGGTTGGGACATCTTTGACAAGGATATTGAACTTTAAGGTGGGGTTGGTGGCTTGGTGCTGAAGTAATTTACATATAGGGTTCGTATTGATATAGAAAACGCTATAACTTGAAGAATAAAATGGATTTGCGAACC
>M01000051924	AT1G03290 ESTCount=4
CGAAATACTAAGAAAAAACTATATACCATAGCTGATAAGTTATCTGGTTTGAGTTTCAACCACATAGAGAATCCATAGCTCTTATACAATCCCTGATCCAAATATGGTCGCAAATCCATTTTATTCTTTCAAGTTATAGCGTTTTCTATATCAATACCAACCCTATATGTACGTTCCTTCAGAACCAAGCCACCAACCCCACCTTAAAGTTCAATCTCCTTGTCAAAGATGTCCCAACCATCTTCAAGAAGCTCTCTACAATCATTTTTCAATTTGTTCATGGTGGAAGATGCTTCTTCCTCTTCTGGGATCTTGTTATTGCTTGAGGAGGTTTCAAGCATTCCATTCAACGGCTCAGCAAGAGTCTCGAGCACCAAGCTCCTCACAGATGATCCGCATGAACTAGTCAGGCTTGAGGTGGCTGCTTTTTTTGGTATTGACACTCTGTTGTCAAATTTTTCTTTCAACAGCTTCACATCTTGACATATTACAGAGATTTCTCCTTGTAAGGAATCAACGACCTGGCCACGATCCATAAGAAACTCTCGAAGCTTGGAGTTTTGCTCTGCCTCTTGCTGAAGAAGCTTTGATTCTTGGACTACTTTCTCCATGATGGCTTCTTGCTCAGCAAGTGCCTTAAGTGCAGAGTCTTCTTTGCTTCTTTCTTGCTCAGCAGCATT
>M01000049115	AT1G03310 ESTCount=7
AGGATCCTTGTCTGAGTCAAAGCTTGGGCTAGAGTTTGATGGGAAAGAATCTCCTTTCTACCTATCCTTCCGGCTGAAGAATCCGAATGGTGGTCTTGAAATGCTGACTCACAGGGACATAAAATTCTGTGTCCCGGTTGGTTTCACTGCTGGTCATCCATTGCCACTAGGCCTCTCCTCTGGACCAGATGATGATAACTCATGGAACTTCGCCTTCTTTTCAAGAAATGCAAAGAGCGTGGTGTTATGCTTGTATGATGACACCACAACGGATAAACCTGCGTTGGAGCTTGATCTTGATCCGTACGTCAACAGAACAGGTGATGTCTGGCATGCTTCAGTTGAGAAGACATGGGAGTTTGTTAGATATGGGTACTGTTGTCACTCTGAAGAAGAAGTTGAAGCTGAAGATATTGTTTTGGATCCTTATGCCAGAGTTATTGAAAAATCCATCTCTCAGAAGTTTCTTGGAAGCTTATCCAAAAGCCCTTCCTTTGATTGGGGAAGAGATGCATCTCCAAACATACCACTGGAGAAACTCAATGTCTACCGTTTGAATGTGAAAGGTTTACACAACACAAGTCCTACCAAG
>M01000005578	AT1G03310 ESTCount=11
TTTTTTTGATTCGATTAAATATTCTTATTTCAAACATGATAACACAATCTTTAACATATACAAAGATCATAGTTTTGAGTTTCTAAGCAGTAGCATTGATGGTTTCAAAAAGAGTACAACTGTACGGCTTCATCTCATACATCACTGGTTGATTCATCTCTTCTTCTTCTTCTTCTTCTTCTGCTACAACGGTCTCTCCTTCAACAGAGAAAAAACCTGGGAAAGGAAGAGCTGTGTCCACCAACCGCCTCCATTTCCTTCCACTAGGAAGTGAAGGCAAGATAACATTCTCAGGTTGATCACTTGCATTGAACCCAATAAACAAGTCATTGTTCTTTGGCTCGGTTGGCTCAACCAGTGAAGCCGTTGTTTCTTCCTCTGTCTCAGCTTTGATCTCCAACGCCAAGAATTTGGAACCAGGGTCTTCCCACTTCGGAGTAGTCTGGTCGTTTGCATACCAAACAATGTTCTCAGGTTTCAGAAAGTCTCTCCTCTGAAACACATCGCTTCTCCTTGCTCTAACCGAAGTCATGAATGAGATGAACTGTGTGATCTGCACACCGAAAGCTGAAGCCAACATGTTCCAATCAAAGGCCTTCCGTGATCCCAAGCCCTTTGTAGAGACTCCACATTCATCTCCCATGTTGAGCACAGGGATTCCAAGTGAAACGTACTGTATAAACAAGAAGTTGCGGATTTGCTTCAGCCTTGTCTGAAGAACGGCTGATTTGTTCGTTGCTCCTTCTTCCCACAGTTCCAGCTCAGCTCTGAGGCCACCTCAGGG
>M01000023507	AT1G03310 ESTCount=5
TTCCAACGATGAGACATAAACCATGATACTGTACTTTTTCTCTCTTCTTTTCGACTTTAACTTTAACAAGAGCACCGGACTTGGTCCTGAACGAATAGGATGTTGTTACCTTCTTTGGTTCATCGACCTGAGAGCTTCTCGTAGATACCTCTTCCTTCAGCTCGGTAGAAGTTTTTGAAGCACAAATCTTACTCAACCGATGATAACTTTGCAGCGCACTTGTAACTCTCAAGGTCTTGGATCCACGTTTAGTATTGTTATTACACGTTGAGAAACAGGTGGAAGGAAACCTCCATGCTTCAGTGATGACGTTGTGAAGAAGACAACAAGATCCTATCCCAACTGATGGTGACCAAACAGCCATTTTTTAAGATAAAGGCACACAGCTTCTCTCTTTTTCCCTAAATTTTAACAATCTAGGCAATGAATATCCTGTCGCATTAGCATCATCAACGCCACTGAAGCAGAACAAGAGCTTCTAAGATGGGATTGAGGCATAGATATCTGAGAATACGCATCTGTGATGATGGATTGAGTGTGTCCGTCAGTTTCTGATATTTTTGGGAGTGACCAAAAAAGGTTTTGTCTTGTTAC
>M01000034378	AT1G03310 ESTCount=3
TTTTAGATTACCAAAAGTTACTTGAACTGTAACTTCCCCGTTGTCCAGGAGTTGGTTTTGGAGAGCCTGCGTTATTGGGTGACTGAAGTTTCATGTAGATGGGTTTTCTTTCATCAATGCTTCCTCTCTCTTGAGAGGCGTCCACGGTGAACATCTTTCTCGCCCTCCCTTGGTTGAAGCTATCTCTTTCGATCCTCTCCTGGCTGGGAGAAAGCTCATTGCTGATTGTTGGGATCCACATGACATGAAGATGCCAAAGGAAGTACGGTTCCCTCATTGGAAGCGATGGGCGGAAGTGAACACAAGATACTGTCGGAATGTGAGGAACTTTCTGAGGGGAAGAGGCCTTCTCAGCGACTTGGCGACAAGAATCTGTGGAAGTGGTGACGTATTCACTGATGGAAGAGGTCCTGCTTTCTCCTTCAACTACATTTCAAGAAACTCAGGACTCTCTCTTGTTGACTTGGTCAGTTTCAGTGGCCCTGAGGTGGCCTCAGAGCTGAGCTGGAACTGTGGGGAAGAAGGAGCGACGAACAAATCAGCTGTTCTTCAGACAAGGCTGA
>M01000039892	AT1G03330 ESTCount=7
TTTTTTTTCGTAGTAAAACTAGTAATTATTCCTTTTGTATTAAAGTAGTAGTATTTGGTAACTTAGTATTTCTATTTCAACATTCAAAGCCATTACATGAAAAAGAAAAAGAAAAAAAGTTTCGAGTCTAGTTGATCAACAGATTAAAAGTTTGGAGAGATACAACGGTTGTGGCGGAATCATCCACCTCTGGCCTCTCTTCTAGCAGCATCGTGAAGTAAGTCAACATCGACTCCATCAGGAGGCAACTGCACGTACCTCACCACTGATCCTCTGATGAAACAGTTTCTCACCGACAACATGTGAGGGTACTTGTCCTGATCAACAACACGAGTGTTCTCGAGCTTGATGTTGAGGTACTGATCAACCGAGTGAAGTGTCCCTCTGATTGCTAAATCGTTCTTCAGCTCAACCGTCACTTCTTGTCCCACCAAATCCTTGAAGTAAGAGAAGAACAACATTGTTTCTCTCTCTCTCTC
>M01000000608	AT1G03330 ESTCount=31
GGAAGTTGTAAAGTCTCTCAACTCTTCGCAAAGTTGTTGAATAACGAGCAGAGGGAGGGAGGGAGGAAGGAATCTGCGGAGGAGAAAATAATGTTGTTCTTTTCTTACTTCAAGGATTTGGTTGGACAAGAAGTGACGGTTGAGCTGAAGAACGATTTGGCAATCAGAGGGACTCTTCATTCGGTTGATCAGTACCTCAATATCAAGCTCGAGAACACTCGGGTTGTTGATCAGGACAAGTTCCCTCACATGCTTTCGGTGAGAAACTGTTTCATCAGAGGATCAGTGGTGAGGTACGTGCAGTTACCTCCTGATGGAGTCGATGTTGATCTACTTCATGATGCTGCTAGAAGAGAAGCTCGAGGTGCTTGATGATTCCTCCAACACCTCAATTGTATCTCCAATCTTAATCTCTTTATTAACAAGACTTGCTTCTTCTTTTTCCCATTTTCATGTAATCCCTTGATATGTAATGAATCTTGTTCTGTTATCTCTATCAAAGAATTATCTGTTCTCG
>M01000002395	AT1G03330 ESTCount=26
GACTCTATAAACGTTCTTTTTTTTCCCAAAGAGAAAACAGAATATCCTTTGATAAAGATAATGGAACTAGTCATTCAACATCAAGCCATTACATGAAAATTTAAAAGTTTCCGAGTCTTGTTGATCAACAGATTAAAAGTTTGGAGATACAACGGTTTTGGCAGAATCATCCACCTCTGGCCTCTCTTCTAGCTGCATCGTGAAGTAAATCAACATCAACTCCATCAGGAGGTAACTGCACGTACCTCACCACTGATCCTCTGATGAAACAGTTTCTCACCGACAACATGTGAGGGTACTTGTCCTGATCAACAACACGAGTGTTCTCGAGCTTGATGTTGAGGTACTGATCAACTGAATGAAGTGTCCCTCTGATTGCTAAATCGTTCTTCAGCTCAACCGTCACTTCTTGTCCCACCAAATCCTTAAAGTACGAAAAGAACAACATTTTCTCTCTTTCTCTGTGCAGATTCCTTCCTTCCTCTGCTCGCAAATTCAACAAAGAAGGTTGAAGTGAAAA
>M01000048125	AT1G03330 ESTCount=19
GGAAGTTGTAAAGTCTCTCAGCTCTTCACTTCACCTTTTCTTTGTTGTATTACGAGCAGAGGAAGCAATCTGCGGAGAAACAAATGTTGTTCTTTTCTTACTTCAAGGATTTGGTTGGACAAGAAGTGACGGTTGAGCTGAAGAACGATTTGGCAATCAGAGGGACTCTTCATTCAGTTGATCAGTACCTCAATATCAAGCTCGAGAACACTCGGGTTGTTGATCAGGACAAGTTCCCTCACATGCTTTCGGTCAGAAACTGTTTCATCAGAGGATCAGTGGTGAGGTACGTGCAGTTACCTCCTGATGGAGTCGATGTTGATCTACTTCATGATGCAGCTAGAAGAGAAGCTAGAGGTGCTTGATGCTTCCTCCAAAACCTCTCTTGTATCTCCAATCTTAATCTCTTTATTAACAAGACTTGCTTCTTTTTCATTTTCATGTTATCCCTTGATATGTAATGAAATCTTGTTCTGTTATCTCTATTAAAGAATGATCTGTTTTCTTCGAATACTAGTTTTACTTACGAAAA
>M01000034350	AT1G03350 ESTCount=8
TAAGTTCAAATCAAATTTTATAGCATTATGATTTTCAAATCAAATAAAACAGAACGTGAAAGGAGAAAACAACAGAATGATGATATGATCAAGTAGGAGGGAAATAAAAAAAAAACACAAACACCGTCTTGTAGACTACATTAAGCTTTTGTTGATGGTGATGTTTCTTCGTCGTCATCATCTTCAATGTCCCAACTTAAGTCTTCATCTTCCTCTGCAGCACTCAGGCGTTTCCGCAGCTCAGCCCTGTTTGGACTTCCACCACTTGAACGACTCGCTTCCTTACCATCGATGCTGCTCATATCCTCAATCTCGTCCCATCCCAAATCCTCTTCTTGAGCTGATGAAGAAGCTGCACCATCTGGTTTAGCTGCTGAGTCTTGTGATGGAGCACTCTCTTCGGATTTGGGAACAGCTTCTGGTTTGACCGAAACTTCGATTGGAGCCTCCTCAGATGCAGCAGGAGGAGGAGTAATAGCATCAACTACTTGTTTTGCAGCATCGACAACTGGTTTGGATTCTGGAACTTGTTCATCATCAGTTTCCTTCTTCTCTGCAGAATCTGTGTCTGTCTTCAGACCAACATTGCTAACTTCAGACACTGTCACTTCATCTTTCGCAGTCTTGCTCACATCTCCACTACCCATATCATCATTCCCTTCAAGTTTCAACCTTGAAACATCTTTGGTAACTACCTCGCTGCTCTCTTCCTCATCATCAATATCCCAGCTCAACTCCTCCTCATCATCCAAAGAAATAGCTCGTTTCACAAGATTAGCCCTCAAGTCTTCAGCTTGCTTGAGCTTATGAACCTTATAGAAATACCTAAACCAAAACGTCTCATGATCAACAACACTAGGGACAACCCTCTT
>M01000008268	AT1G03350 ESTCount=29
CGTCAATTCAGTTCGCATCCTTGACGCTCCAAATCATTCGCTCCACCGATCAGATTGATTGAAAACCCCCAAAGATCTGAGCTTTCAGCTATGAATTTCTTCAAATCCGTCTTCTCCGACGACCCAGATCCTCCGGAAACCGAATCCGAATCAGATTCACCGAAACACAGCGAAGAACACGAAGATCCAGATCAATCTAATCCAGAGCACGAAGACGACGACAACAGCGGATGGAGCTTCGGCGGTCTGATGAAAACCATAGCCGACAGATCCGAGTCCGTGATCGAAACCTACCGGCGAGATCTACAAGAGTTCGGGACAGGTCTGAAGAAGGAGATCGAAGTCGCGCAGGGATCGCTCGGCACCGTCGGACACGCCATCGACGAGCTTGGCAACACCGTGATTAAAGGCACGGCTGAGATCATCGCTCAAGGCAAAGAAGCGATCTTGGCCGCCGGTAACGAATCTGATTCTTCTGATAACACTAGTAGCGGTACTAGCTTGGGCCGTCGTGATAGCTTTAGCTCGAAGCCGTATAGTCGTTTCGATGCCCAGGTTCGGGCCGTTCAGGGAGATCTCGGCACTTACAGCGAAGAGCCTGAGGATTCGGATGATTACAAGAAGTGGGAGTCTGAGTTTTCTCTGGGAGAGAAAGGTGAGGAGATGGAGAGCTTGTTGGAGGGGAATGCAGATATGAGAGGAGTGTATAAGAGGGTTGTCCCTAGTGTGGTTGATCATGAGACGTTTTGGTTTAGGTATTTCTATAAGGTTTATAAGCTCAAGCAAGCTGAAGACTTGAGGGCTAATCTTGTGAAACGAGCTATTTCTTTGGATGATGAGGAGGAGTTGAGCTGGGATATTGATGATGAAGAGGAGACCAGCGAGGTAGTTGCTGCCAAAGATGTTTCAAGATTGAAACTTGAAGGGAATGATGATGTGGGTAGCGGAGTTGTGAGCAAGACTGAGAAAGATGAAGTGACAGTGTCTGAAGTTAGCAATGTTGGTCTGAAGACAGACACAGATTCTGCAGAGAAGAAGGAAACTGATGATGAACAAGTTCCAGAATCCAAACCAGTTGTCGATGCTGCAAAACAAGTAGTTGATGCTATTACTCCTCCTCCTGCTGCATCTGAGGAGGCTCCAATCGAAGTTTCGGTCAAACCAGAAGCTGTTCCCAAATCCGAAGAGAGTGCTCCATCACAAGACTCAGCAGCTAAACCAGATGGTGCAGCTTCTTCATCAGCTCAAGAAGAGGATTTGGGATGGGACGAGATTGAGGATATGAGCAGCATCGATGGTAAGGAAGCGAGTCGTTCAAGTGGTGGAAGTCCAAACAGGGCTGAGCTGCGGAAACGCCTGAGTGCTGCAGAGGAAGATGAAGACTTAAGTTGGGACATTGAAGATGATGACGACGAAGAAACATCACCATCAACAAAAGCTTAATGTAGTCTACAAGGTGTTTGTGCTTTTTTTATTTCTCTCCTACTTAATCATATCACCATTCTGTTGTTTTCTCTTTAAACGTTCTGTTTTTATTTGATTTGAAAATCATATGCTATAAATTTGATTGGGTCG
>M01000033620	AT1G03350 ESTCount=6
CCTTATAAACCTTATAGAAATACCTAAACCAAAACGTCTCATGATCAACCACACTAGGAACAACCCTCTTATACACTCCTCTCATATCTGCATTCCCCTCCAACAAGCTCTCCATCTCCTCTCCCAGAGAAAACTCAGATTCCCACTTCTTGTAATCATCCGAATCCTCAGGCTCTTCGCTGTAAGTGCCGAGATCTCCCTGAACGGCGCGAACCTGAGCATCGAAACGACTATACGGCTTCGAGCTAAAGCTATCGCGACGGCCCAAGCTAGTGTTATCAGAAGAATCAGATTCGTTACCGGCGGCCAAGATCGCTTCTTTGCCTTGAGCGATGATCTCAGCCGTGCCTTTAATCACGGTGTTCCCAAGCTCGTCGATGGCGTGTCCGACGGTGCCGAGCGATCCCTGCGCGACTTCGATCTCCTTCTTCAAGCCTGTCCCGAACTCTTCTAGATCTCGCCGGTAGGTTTCGATCACGGACTCGGATCTGTCGGCTATGGTTTTCATCAGACCACCGAAGCTCCATCCGCCGTTGTCGTCGTCTTCGTGTTCTGGATTAGATTGATCTGGATCTTCGCTGTGTTTTGGTGAATCGGATTCAGATTCGGTTCCTGGAGGATCTGGGTCGTCGGAGAAGACGGATTTGAAGAAATTCATAGCTGATCTTTGGGACTTTCGATCAATCTGATCGGCGGAGCGAATGATTTGGAGCGTGAAGGATGCGAATTGACGTCAGAAATTGGGAGATCGCAACAACACTTGAAGCTTTCGTATAT
>M01000019139	AT1G03350 ESTCount=31
GTAAAACCATCCATTAAGATCTGACATGAATTTCTTCACCTCCGTCTTCTCCGACGACCCAGATCCTCCGGAAACCGAATCAGAGTCCGATGAGCAATCTAATCCCAACGACGACGACGGAGGATGGAGCTTCGGCGGTCTGATGAAAACCATAGCCGACAGATCCGAGTCCGTGATCGAAACGTACCGGCGAGATCTAGAAGAGTTCGGGACAGGTTTAAAGAAAGAGATCGAAGTCGCGCAGGGATCGCTCGGCACCGTGGGACACGCCATCGACGAGCTTGGGAGCACGGTGATAAAAGGCACGGCTGAGATCATCGCTCAAGGCAAAGAAGCGATCTTAGCCGCTGGTGATAACGAATCCGATTCTTCTGATAACAACAATAGCGGTAGTAATCGTCGTGATAGCTTTAGCTCGAAGCCGTATAGTCGTTTCGATGCTCAGGTTCGCGCTGTTCAAGGGGATGTTAGTACTTATAGCGAAGAGGCTGAGGATGATTCAGATGAGTACAAGAAGTGGGAATCTGAGTTTTCTTTGGAGGAGAAAGGTGAGGAGATGGAGATGTTGTTGGAAGGGAATGGGGAGATGAGAGGAGTGTATAAGAGGGTTGTTCCTAGTGTGGTTGATCACGAGACGTTTTGGTTTAGGTATTTTTTATAAGGTTTATAAGCTTAAGCAAGCTGAGGATTTGAGAGCTAATCTTGTGAAACGAGCAGCTTTGGATGATGAGGAAGAGTTGAGCTGGGATATTGATGATGAAGAGGAGGAAACCAGCGAGATAGTTACCAAAGATGTTTCAAGATTGAAACTTGAGGGGAGTGATGATACTGGTAGTGGAGACGTGAAAGATGATGTGGCAAGTGCAGATTCAGTGACTGAAGTGAGCAATGTTGGTTTGAAGACAGATACAGATTCTGAGGAGAAGAAGGAAACTGGTAGTGAGGAAGTTCCAGAATCAATAATAGTAGTTGATGCTGCTCCTTCTCCTGCAGCTGATGAGTCTTTAATTCAAGATTCGGACAAAAGACACGAGGCTGTTCCAGAATCTGATGAGAGTGCTCCATCCCATGAAGACTCAGATAAACCAGATGTTGCTGCTTCTTCATTAGCACAAGGGTCAGGTAAGCCAGATGGTGCTGCTTCTGCAACAACTCAAGAAGAGGATTTGGGATGGGACGAGATAGAGGATATGAGCAGCATCGATGATAAGGAAGCGAGTAGAGCTTCTGGTGGTAGTCCAAACAGAGCTGAGCTGCGTAAACGGCTGAGTGCTGCAGAGGAAGATGAAGAAGACTTAAGTTGGGACATTGAAGATGACGTCTAAGAATCATCGTCACCACCATCAAAAGGTTAAATCTAGTTTCATACTAGAGTACTTGTTTTTGTAAGTTTCTGGTCATTTGCCTCCATTCTTCTGTTGTTTTCTCTTTAATGTTCTGTTTAATTTGATTTGAATATATATATGCAAAACATTTGTTTGATCTCGAAAAAAAAA
>M01000005052	AT1G03360 ESTCount=12
CAGGAAGATTGAGAAGGAGAGGCTCTAATGATGATGAGAAAGATACAGCTACCGTTTACCCAGACGCAGAAGGTCAGGTACGAGAGAGCAATCGAGCGGCTACAATCACTCTCATCGACGGTAAACTCCGACGCATCTGTTATCGTCACGGACACCATTCCCGTCAACCACGAAGACGCCTTCCTCAAGGGACACGGAACTTCCGAGGTCGACGGCGAGCTGCTCGCGACGGTCTGTGGAGTTGTTGAGCGCGTGGATAAGCTCGTCTATGTACGCACCTTACGCGCCAGGTACAAGCCTGAGGTTGGTGATATCGTAGTAGGCCGTGTCATTGAGGTTGCTCAAAAACGTTGGAGAGTAGAGCTAAACTTTACTCAGGATGGTGTACTAATGCTTTCTTCCATGAACATGCCCGATGGTAGTCAGAGGCGAAGAACGTCTGTAGATGAACTCAACATGCGGAACATCTTTGTAGAACATGATGTCGTTTGTGCCGAAGTACGCAGCATTCAGCATGATGGGAGCTTGCAGTTACACGCAAGAAGTCAGAAGTATGGAAAGCTTGAGAAGGGACAGCTTCTCAAGGTTGATCCTTACTTGGTCAAGAGAAGCAAACATCACTTCCATTACATTAGAAAGCCTTGGCATCGATTTGATCATCGGCTGCAATGGCTTCATATGGGTCGGAGAACACGTCGAGGTCAGAGATCCTGTGATGATGATAGATGATCAAAAGGATGCTGAGATGATCTCTTCCTCCTCCACCACCAAAGAGCAGAGCCACACTCCACTCGAGACTCGACAAAACATATGCAGAATCGGGAACGCCATACGCGTCTTATCTAACCTAGGCTTCACCGTGACTGTAGAAGTGATCACGGAGACTGTAAACCTCAGCAACTCAAAGAATATCGACATACACAACATGCTTGGGTAAGAGTTTCACGTAGTGGTCGCAGAGAATGAAGCTGAAGAAGACGTGAAAGAGGAAAGTGAAATCCCCATTGAAGTGCCATCAAAGAGAGACTTGTAACGTGTTTTGACTTAAAGATCTAGAAAGCT
>M01000051511	AT1G03360 ESTCount=21
CGAAACGCAAAGGGAAAGTTATTTCCAAAAAATACAAAACACAACTCGGTTTCATCATCTTACTCTGACATGCTTATATATTTTTTTTTTAAAGTTGAGATTTAAAATTGGAGCTTTGTTGAGTCAAAAAACAAGCCCACGTGACCTAACACACGTTACAAGTCTCGGTTGAATCTGCAACAACAAAAAGTCTCAAGCACTTCAATGGGAGATTTTCACTTTTTCCTCTTTTCACGTCTTCTTTCAGCTTCATTCTCTGCTACCAAAACGTGAAACTCTGAACAGAGCATCTCGTGTATGTCGACATTCTTTGAGTTGCTGAGGTTAACAGTCTCCGTGATCACTTGTACAGTCACGGTGAAGCCTAGGTTGGATAAGACGCGTATGGCATTCCCGATTCTGCATATGTTTTGTCGAGTCTCGAGTGGAGTGTGGCTCTGCTCTTTGGTGGAGGAGGAGGGAAGAGATCATCTCATCATCCTTTTGACCATCTATCATCATCACAGGATCTCTGACCTCGACGTGTTCCCCCACCCATATGAAGCCATTGCAGCCGATGATCAAATCGATGCCAAGGCTTTCTATGTAATGGAAGTGATGTTTGCTTCTCTTGACCAAGTAAGGATCAACCTTGAGAAGCTGTCCCTTCTCAAGCTTTCCATACTTCTGACTTCGTGCGTGTAACTGCAAGCTCCCATCATGCTGAATGCTGCGTACTTCGGCACAAATAAAGTTTGTACAAATCAAATAAGGATATGAATAATTTAACATTCTTTCAAAAAATAAAATAATAAGACTTACACAAACGACATCATGTTCTACAAAGATGTTCCGCATGTTGAGTTCATCTACAGACGTTCTTCGC
>M01000018930	AT1G03370 ESTCount=6
ATAATCCCCTCGAACCCTCACCACCACCTTCGCCTCCGTTCTTGAGAACATTCAAGGCGTTACTGACAATGTTCGACACAAGATCACTCCCTCCACAGTAGAGCCTACTCCCCGAGATAGCTTTCAGCACATCATCATCGGTGTATCCGCAATCAATAACCTGCTTCATCGCATTAAGGAAAAGCGCGAGCAGATTCGATGACAGTAGCTCTTCGAGACGACACGCAAACGGGTCATCCCATTCAACAGTATCATCAGACTCTTCGAGTTTGAGCTGATCCTCATAACGAGGGAACTCAGTGAGAGAAGCCTCCTTATCTTGAGAAGGATCAGCTAGCTTTCTCTTGTTGTTCCTTCCTTTCTCCTGGTGTGGTGATACTCCTACTTTGTCACAAACATTCATTTCTTCTTGCTTCTTAACCATACTTCTTCCACACCTTCAACGAAGACGACAACGGCTTACGGAGAACGGCGCCGGAGAGAGAGAGAGAGAGAGAGAGAGAGAG
>M01000002991	AT1G03370 ESTCount=4
TGATGACGTCAGATTCTCTGAGGTCTACNCTTTTGACTCTCTCTGTTCCGGTAAGTTCTTTATGGAGTGTTTGTGGGGTTGAAGTAGATCGAAAGGCTATGGAGAGAGCGTGTTGTCAGAGCTATTCATGCAGCCCATGGGAGTCAGAGAAGGCTGATGTGTATGAGAGGCAGACATACTACAGAGATAAGAGGATATCACGTTATAGAGGAGAAGTAACAAGCACACAGCAAAAGACCCTTGTGCCAGATAAGAATGGGTGGCTTGTGGAAGAGGTCATGACTCTCCATGGAGTTCCGTTGGGAGACTATTTCAATCTCCATCTTAGATACCAGATGGAAGAAGTGGCCTCGAAGCCAAATACAACATACGTGCGAGTATACTTTGGGATTGAATGGCTAAAGAGCAGTAGACATCAGAAAAGGGTGACAAAGAACATCCTGGTAAACCTGCAGGATAGGCTCAAGATGGTATTTGGATTCTTGGAGAAGGAATATAGCAGCAGACAACAGCAGCAAGTAGCATGATATATATATTTATATATATAGACTTTGGTCTGAGAATGGAGGGCCATTGTAGCTCTCAACTCAAGCTCAAAGCATTCCTTATTCTTCTTACGTCATATAATTAGATGACTTGTTGTCTGTAGTGAAA
>M01000035894	AT1G03370 ESTCount=16
GAGAGTTTACGGCCTTCGTCTCTCTCGCTCTCTCCCCCACCCACACACTCTCTATATTCTCGCTTTCGTCTCGTCGTCTCGCTGCTACCGATCTCTCTCCGGCGCCGTTCTCCGTAAGCCGTTATCGTCTTCGTTGAAGGTGTGGAAGAAGTATGGTTAAAAAGCAAGAAGAAATGAATGTTTGTGGTCTCAGTGGTGGTGACAAAGTAGGAGTGTCATCACCACACCAGGAGAAAGGAAGGAACAACAAGAGAAAGCTAGCTGATCCTTCTCAAGATAAGGAGGCCTCTCTCACTGAGTTCCCTCGTTATGAGGATCAGCTCAAAGTTGAAGAGTCTGATACTATAGAATGGGATGACCCGTTTGCGTGCCGTCTTGAAGAGCTGCTGTCATCGAATCTGCTCGCGCTTTACCTCAACGCGATGAAGCAGGTTATTGATTGCGGATACACCGATGATGATGTGCTGAAAGCTATCTCGGGGAGTAGGCTCTACTGTGGAGGGAGTGATCTTGTGTCGAACATTGTCAGTAACGCCTTGAATGTTCTCAAGAACGGAGGCGAAGGTGGTGACGGTGGTTCGAGGGATTATGTTTTTTGAGGATTTACAGCAGCTTGTTGGGTATACGTTGGTGGAGATGATAAGTCTTGTTAAGGAAGTTAGGCCGTCGCTCTCGACAGTTGAAGCCATGTGGCGGCTTTTGATGTGCGACTTGAATGTCTTGCAAGCGTTTGAAATTGAGTCATCTGATTCTCCTGGTTTCAGTTTGAGTGAAGCATCTGAGTCTCTTGCTTCTGAGTCTAATAATCCTCCGAACTCGGGTGGTCCAGATAATCAAAAGCCTCAACAAACCAATGCGCAAAGTGATCAGAGTGAGCCACTCAAGTTCGGAAACTTCCCTAACTACAAGAATACTCATTCTACTGGAACAACGTCAGGAAAAGGAGTAGCTTCAGGTAGCACTGTTTCTGGTGCAGGCGTTAAGAGTACATCTTTTACTCTTGTCTCTGATGAAAAAGTAGTGTCTTCTCGAAAAGGCCGCACTAAGAAAGAAATACCCATGCTTCGTCAGAAATCGTGTGTGGAGAAGATTAGGACTTACAGCAAAGGCAGTGGCAGCTATAAGGCGGCAAAGTTTGCATCAGTCGGCAGTTTCCTTCTAGAGAAGAGAGCCAAATCATCTTCTGAATTGTTGGCCAGAAATTGCTCATCAAAGATGACAACAGAGATTGGGGTGAAAGTTTCATTAGAGGAAACCAGCTGTTTCGTACGTAAGAAGAGTAGTAAGTCAGAATCACCTGTGGTAGTGGTCGACGGACAGGGATATATAACCGCCTTACCTGCAATTGCG
>M01000001573	AT1G03370 ESTCount=62
AACAACAATCTTCGTATAGCAGATACTGTAAAGAAAAAAAAGGATAAGATAATATAACCATAACATAGTACCACCACGACTAATTTAAATATTATTTTGTCACATACTTCCCCCAATAATATTTTGGTATTTTGGAATATTCCTGGGTACTTAAAAAAAGGAAGAAGAAAAAAAAGCAGGGACTATAAGCGAAATGGTGGTAATATGGAACATACGAAGAGGCAAAGTTGTTGATAAAAATGGCATGAGGTATGACTTACCTCAAGCCATGGGTAAGTTAAAAGATTCAACTCTCAAAGTACAAAAGCAAAAAAGACCAAGCTTGTTGGTTTCCAACCAAAGCTGTTTTATTCAAAGAGACAACTGTTCTAAGTTTTTTTGAGTCGGAAATAAGAAAAAGGCTTGCTTTTAACCTGTGCAAGCGAAGCGAGCTTGAATCCTCCTCTGGATCGTCCCACGACAAGACGGGCAGTCCTTCATTCCTTCTTTCTCATGAAGCTGATTGCATGTGAAGCAAAGAACTTGGTGCGCACACGGCAAGAAGATCACACTCATCTCTTCTGACAAACACATCACGCATTCTCTTTCTCTCTTCACCTTTGCCACACCATGATTCTCTCTTTTCCTTGGCTTTGGCTCGTTTCCGCCGCCTCCTTTCTTCAGCGCCATTATTCTCGAGTACTCTGATTTAAGCTTCAGCTCTGTGATATCTCTCTCAAGTCTTTTGATGTTATCTATGTAGTATTTCATGTCTGCTTCCGCTTTCGCTTTGATCCGCTCTTCTTCTGCTTTTCCAAGTGCTTCGAGTTTCTTTCTTTCTTTCTTTATTGCACAAGCCTGGGCAGTGAGTTTCCCTTTGGCCGTCTTTTCTTGTTTCAAAGTAACCTCAATTTGATTCTGGCGATTTTTCGCTTTGTTGACTTCTTTTTGCATCACTGTCACCTTGTCTCTTTGAACCTTGAGCTCTTCCTGCAACATAGCCTTCTGCCCTTCCCACGACTGACTATCCTTAAACGATCTTTGCCCTCTCTCTTTTGCTTCTCTATAACTCTCAGCAGACTCAGCAGCTCTCATCTTAGCAGCTTCCATCTCTTTCTTCAGTGAAGATTGTTCTACCTCGAGCCTGCGTGCAGTATTGTTAGCTTTTTCAAACTGGCTGGTCGCATTTTTCACCGCAATCTCCATCTCAGACAGCCTCTTCATAGTGTTTTCCTCCATTAACTGCTTCTCTTTCTTATGCTGTTTTGCCAGTTCTCGCTCTTTCCTTAATGCCCTTGAGCTCTGGCTGATCCTTGAGAAGTCTACCAGTTGCTTCTTTTACTTTCTGATTAGCCCAGTCCGTCCACACCTGCAGTTCATTCTGCAGGTCATCCACTCGAGGAACTAGCTTTAAAATCAACTCATCCTTTTTATCCCGGGGAATATATATACCCAAAGATGCATCATACGGTATACCAGCGTAGTAATCTGGTGCTAACTTTTCAGACACAGAAGCCTTTTCTTCAGACTCAGAACAAGACTTCTTTCCTGAAGCTATAGGTACAGAAGGAACAGACTTAACAGAAGAAACAGACTTCTTTTCTGAAGCTGAAGGTACCAGCTTTACAGGCTCAGAACCAGGCTTCTTTTCTGAAGCTGAAGGTACCAGCTTTACAGGCTGAGAACCAGACTTCTTTCTGAAGCTGAGGGTACCAGCTTTGCTAGCTGA
>M01000010799	AT1G03380 ESTCount=5
TTTCCAGAGTAAGTGCGTCAAAGCAATATATTTGAGTTGCAAGGCCAACAGCTACAACTCGGGAGCTGCATCTAATCATGCAAACAGATGATCGAAATCTCAGCACATATACATAACTGTGAGACCTGAGGGAGTAAAAGCGAACAGTGGTTGGATAACTTGTGGCATCACCGAAAGAGTCTACTCTCGCTAATGAACCATTATGCGAAAAGCTTTGACCCGAACCCGTGCCAGTTGTGTCATCCCCAGCAACAACCAGCAAAAGCGGATGCGAGTTCCCAAAACCCTCATGATCACCAGACCTAGCAGGTAATGGCTGCATCTGTAAGAACGAAACTGGGCCGCCGCGTTTCGAGACAAGTTCATTAAAATTAGAGGCATCCTCAACATCAAAGACTTGAAAGCCATTCTGATAGCCGAGTAAGAGAACATGTCTTGTGATATGTTGACTCAGCTCGAGAATGCCAAAGCCAGCCCATGTCACCTGATCCTTGTCATCTTCTGCAGGGGAGATAGAAGCGGCGACGGAAGCTCCGGCGGAACGAACGGAGGAGGCAACGTTGGTGGCGTTGGCGGATACAGTTTTAAGGCAAGAAGAAATGATCTTAAAGGAAGAAGGTAACAAGCCACTACTAGTATTCTTCCCTTTCCCTTTCTTCATCATCTTCTCAAAACCCCCAACTAACTACCCTATATAACAAACCAACAAACTCTCACAACCAACTAACAAATAATTAAAAACTAGCTTCGATCATCCACCGCCACCGTCATCACCGTCCACCAGAACCCCAGACTCAACCACGGAGGGCTTCCGCCGATAATCACCGACGAACAGATGTAACATCCGACGGTTCTATCCGATCGATCTCTATCTATTGATTTATCGATGGGGAAACGCTTTTAAGTAGTGTTTG
>M01000034340	AT1G03380 ESTCount=23
AAGCCATAATAAAACACCATTCACATATATTATCACATGATTTCAGTATTCAGTTCTTGCAGTAACAGCAGTTGATTTTTATTCCGGCAACTGTAAAATACTCGAGAAACAAGTCGCAGAAGAAATCACCATGAGAAACGAAACCCACACACAAATAAAAGGACGACTGGTGAAGTTCAAGGCCAAGGTGTTTGATGATCTTTACCTGGATCCAACTGTACAAAAATTAGTTCAAGGCCAGTGTTGATGATCTTTACACATTTACAAACTTCAGAACGCCTTCAGGACTTTTGACAACTATTTGTCATAGATATTTATACATAGACCCGAGGCTTTTGAGTGTGGTACCATGAGAATCAATCGCCTACAAAGGAGACCATACCACATACCATCTCATCTCCTTGTGGTTTCTCTGTGCTGTTGTTGACGTTTAGATGATGACCATTTGTAACTTCAGCTGACTTCATCAGGTGTTCTTCTTTTGGATCTGCTACTGCTTTGCAATGTTCTTCACGCAGAGAAAAAACAAAGTTCATAGGAGATTCTTCTGTAGAGAGCATCTGTTCATTGACAGTGATATCTGTCTGAACAGGTTTGTGTGGGTGAAAGCCATTTGTGATGTGATTCTCCATCCGGGTATCTTCTACCGTGTAGAATTCGGCTGTTACAAGTGTCTCAACAAACCCATTTGTGTTCTCCTTCTCTATTTCCTTGTAGAACCCATTTGTTGTTGGGTAAAGGTTTAAAGAAGAATTGAATGAGTTGTTCATGTGATCCGAATCATGGAAATTATCCATCCGTTTTGATGAACTCTCTTCAGAACTTCCAGCAGACTCTACTGATCCTGGCTTCGAGTGACAGTTGATGATATCTTGGCAAATCTTTCCATTGGCTTGGTAAGATCCCAACGCCGATGCGTGATAACATTTCATGGAAAACCTCTCCTCCGACGTAGCTTTGGTGCTGTGGAAATGATCAAAAACTGGCAGGAGTTTTTTCTGTTTTATTTCAAGTTCATGGCCTGGGACGCTTTCTATCTCAAACTCTCCACCAATATTATCTTTTGGAGAGTCCATCACGTGAAAAGAAATCTTCGAATTTTGCCACACTGGTAATATCCCTGAGGTAACCTTTACTTCAAAGTTAGAAAGATAGCAGTGGGATCTTTCAGGGGCCTTCTCAGAACTAGTTTTATCTTCACCAAAGTTGCCATTGATGTCAACGGAAAGACATGCATCCTCATGGATTGGCAAGTTACTCGACCCTGTATCCAAATGGTATTGCTTTTCAGTGATACTTTTGGGAAGTCGTTCCTCTGTTTCCAGCCAGTCAGACCTTCTGCATACATCCCACCACTGGATAGGCTCAACTTTGACCCTCAATTCATCCTCCTGAACTTGAGCATGTGATGCTCTGTGCACTCTCGAACCACTTTCAGGCGATTCTGTGGAAACAGATGGCAGAAGTTCATGCTGCACCACATGGCCTGATGGAGTATATACTAAAAATATGCTCCAATGAGTTAGTCCGCGAGTTCTGTTGAAGGTCATGAGTAACAGACTTGTGAAAAACAGCAGCCACGGCACCCGATGGTACAAAAACTTTTCCAGTTGCAGCAGTCGCAGCATTGCTTACTGTGTTAAGCCACCCAAAACTGCTGTATTTTATTCTGCTCACTACAGAAAGGGCTACAGCTTGTGGTGGCGATGAAGACGGATGATTAACTGCCAAAGTTTGCG
>M01000037955	AT1G03430 ESTCount=4
GATTAATACACACATAAACCAGATTTTCATTACTAGAACATAAGGACATGTCTAGTTATAAACTTATACTTAACTTGTACTGTTTACAACACAATCAAGCGTCTAGACAAGGGCGGATGTCAGGACGAAGAATAGTGTAACTAGGAAAATGCTTTGATGAACCACACCAATCAAATATAGAACATTACAACAGCAACAACAACAATAAATACTACCTAGGAATATCCGTTTCATCATGTATTTTGAGCATTCAGCAAAATCAACAAGACCATCAGTCTAATTTATATTCACCTGAGGAATCGCACCTCCGGCTTGGACGATCTGTTGCTCTAGATTGAAGAGATCCTGAAGTTTGGTCTTTAGCATCTTATATTCATAATCCACCTGCTGCAGACACCTTAAACACCCTTCACGGTTCTGAACATCACAACATTCCTTGAAAGAATAATAACAACAACAATTTTTTAACCCTCCTTAGCACCAACACTTGAGCTACTACCCTTGAGTTGATGCACCCCTGAATCAACCTGTTTGAAATCCACATTTTCTGGCCTCTCCCTAATTATAAGACACGAAGTTCCAGACACAGTACACACATAACATTCTTGACAAAAAAAAAAACAGTACACACATAACAGAGCTGAT
>M01000002039	AT1G03440 ESTCount=27
CATCGTCACATAACTATAATCTTTATTCGAAAGATAGTTTTACACATTGAAACTATCACCTTAACCAATAAACGAATCGTTTCTCTTTTTCTCCTTTTTTCTTTTCAACACATTGAGGCTCTGTGCCCCCCAAAAAGCAAAATCTATAACAAAAAAAAAATTGAAGCGAAAAACCATATAATATAACATTATCATCATCAGAAAGCGTAATGACGAAATTATCCGCGCCATTCGTTGCATTGCGTAGTGGGCCTAGTCTTCTGTGGGCCGGCCTTAAGCGGACACGGCGTCTGCAACGGAGGAACCATGCAGTTATACTGCAGACACAGCGAGCTGCTCACAGGGATCTCCGCCGTCGGACTAATCTGTATCCCCGTCAAGAAGTTATGCTGCAGATACAGCGTCTGAATGCTCGCCGATAGCAGCCTATCGACGAAGCTCGCCGGTACTTCTCCCGTGAACCGATTGCTGTTTAAGTAGAGATTCTCGACGCTTGAGAGAAGCGGAGATATCCCGCCGGAGAATCGGTTGTAGCTGAGATCGACGGTTGGGATCGTCACTTGATTCGCCGGCTGAATCGAACCGTAGAAGAAGTTGCGTTGTAACTGGAGGTTCGTGATCGGGAAGGCGAAGACTCGACCGGGGATTGTACCGGTTAACCGGTTTAAACTGAGATCGAGGTAGTTAAGCTGGTTTAACCGGATTAAAACTCTGTCAACCGGTCCGGTTAATTGATTCCAAGCGAGTGATAGATACTTCAGAGAAGGAGGGAGAGACGCGGGAGAGATCGAACCGGTGAGGCTGTTGCGTTTGAGATCGATTCGGGTTAGCGATTGGGATAGAAACGGAGGGATTGATCCGGTTAAGTGATTGTGGCAGAGAATCAAATTGGAGAGCTCCGGTAAGGATCCGATGGCCGGAGAAATAGTCCCGGTTAGCTGATTGTAGCTCAAATCGAGCGTTCTGAGACGGCGAACCTCGCCGAGACTCGCCGGAATCTCCCCGGAGATGTAATTCCGGCTGATTGCGAGGAAACGGAGGTCTTTTACCTGAGAGATTGTAGCTGGTAAAGCTCCCATGATACGTCCGGGGACAATGGAGAGCTCCGTGAGAGCAGAGAGTTTGCCAATCGCTGGGTCGATCCGACCGGATAAACCGGGTGAACCGGCTCTGGGATCGCCGAGGTTGAGAGAAATCACTTTGTCGCCGTCGCAGTAGACGCCAGCGAAGCCGCAGGGGTCAGAGGTGAAGTCCCACGAGTGGAAGAAATTGGAGCCGGGCAAGTCGTGGAGAGATTTACGAATGGCTTGAAGAGACAAGAAGTCAACAGGGTCGAGCATCGCATCCGCGAAGAAGCTGAGCTGAAGGAGAAGCATCAAACACCAAATCAACTGAGAGAATCTCATCGTTCTTGTTCTTGTAAGTGAGAGCTTCAAGAAACAGAGACTGTTAATATTATATATACAATAGAAGTAGAGAGACAATCTGTAAAGTGGGTTTTATTTCTGCTTTCTCGTGAGAAGGCAAGTGAAGAAGTTGTGGGAGGTGTTCTCGTGGGAGCTTTAATAGGGGGGGAGATTATCAAAAGAAGAGAAAGATTATGGCTTGAGAAGGAAGCCAAAACAAGAGGTGAAATGAATATTCTCCGTCTTCTTCTTCCTCTTTACTCGTTTT
>M01000001126	AT1G03457 ESTCount=4
CAAATAATGGCACATCGTCACCTTCTTCCCTTCAAACTGAAGGACCGGCAGGTGCAAATCTATTTATCTACAACATACCTCGGGAATTTGGAGATCAAGAACTTGCGGTTGCATTTCAACCGTTTGGTAAGGTTGTAAGCGCCAAGGTTTTTGTAGACAAGGCCACTGGTGTAAGCAAATGTTTTGGATTCATTAGTTATGACTCACAAGAAGCTGCCCAAAACGCTATTAACACAATGAACGGTCACCAATTAAGCGGCAAGAAGTTAAAAGTTCAGGTTAAGAGAGAAAACGGCCAACAACAACAGAGTAGCAAACCCGTAAACAGCTGAAGGATCATCATCCGCGGGCTGGAGTGGCGGTTAACAGCAAACCGGTTTAGACATTAAAAATTTGGATGGATGTTGGATGAGGTTAAACTGGAGTACAAAAGTTGCTGGCCGTTATTAACATTTGCCAATATAAAAAAAAAAACCAAGTCTCATGTGGGTCATGAACTCTCAACCACTCAAAAAAGGCTGTAGCTTGCTGCAAAAGGTTCTCTTCCACTCACTTTTTCATTTTCCTTAAAATCG
>M01000010856	AT1G03457 ESTCount=14
GGAAGAAGGTGACGATGTGCCATTATTTGAAATGCCATGTGAAACAGTGGTTAGGGGAAGGCGAGGACTGATCATCCCTCTCGGAAACGCCATTGGATACTGAAGACCATGATAGCTGTAGTTTCCAAGAGGCATAGGGAAGTTTCTACGGGCGGCTAAACGCGGTGGAACAGACTCGGTCAAAGCGGCTCCATGCAATGCATTATTGGCGCCATGGTTTGGTGAAATCACATTGTGGAATGCAGGTTGTAGCATGTACCCATAAGTTCCAGGTCCATGATAGCCATATCCGTTATAAGGAGGAACATAACTCATGGGCAAGGCTCCAAACAGAGAAGGGTTTTGTGGATCAGAGTTAGCGAGCCTGGAGGCATGAGATTGAGCTTTCTGAAGTCTTCGGGCTTGTCTTTCCCTTTCTGTGTCTGCCCATTTGACAACCAAAGGAACATTCGATCCCTCCATTATATGTTTTCCGTTAATAGCCTCCATAGCAGCGAGCGCTTGTTCTCTTGACTCATACTTCAGAAAAACACAGCCTCTGCTAGTTTGTAGAGACCCTCTTAGAATCTGCACATCCTTTATGGTTCCGTATTTGGAGAATAAGGATAAGACTTCAGCTTCAGTGACATTCTTTGGAAGCATACCGACGAAAAGTTTGTGCTCTAGTCTTTCAACCTCGCCATCTGCATACTTAACTTGCAACGGACTAGACGCCCCAGGTAAAGTCTTCTTGTTATGACAACCATTGACCACCTTGTCTGCTTCTTCTCTTGAAGAACATATCAGAAAACAACAACCTCGGGAAGCTCGCGTTATCTTGTCCTTAATGATGTTGACTTCGTGGACGATGGAGAAGTCCTGGAACGATGCGAGGAGCTGATCCTCCGTCATGTGCTTCGGAACTTGTCCTACGAACAGCTTCACCCTCTCTTCATTCTCCTCCGCCATTTGTCGTCTCTTTCTCTCTCTCTATTGACTTCTTTCTTCTTCTC
>M01000015918	AT1G03470 ESTCount=39
GGCGAAGGAGAAGAAGAGAAGAAGAGAGAGGGAGGAAGAAACGGCGCCGTGTTGAGGTTGGTAATTTCCGTGTCTCTGTGTCTCTTCGCTTCTCTTTTCTTCTGTTGCTGTCTGAAGAATCTGTGTTTTGTGTTCTGAGTGGAGATAAGACTTTAAGAAGAGTGAAAGATGGTGATGGATTCATCAAAATGGTGGTGGATTGGAAACCACAACACGACTAATTTCTCTCCATGGCTTCACACTACTCTCTCTGAGTTGGATGAGAAGACAAAGGATATGCTGAGAGTGATCGATGAGGATGCGGACTCTTTCGCCGCGCGAGCTGAGATGTATTACAAGAAAAGGCCCGAGCTCGTTGCTATGGTCCAAGACTTCTACCGCTCGCATCGCTCCTTAGCCGAGAGGTACGACTTGCTGAGACCTTCCTCTGTGCACAACAAACACGGCTCAGAGAAGAGTAATCATGAGAAGTCATCAACTTGGGATGAGTCTTCTTGGTCCGAGGCTTGTGAGACTCATGACGAGTACTACGCTGAGTCCGAAGTCGATGACGGTGAAGACAAATGGGTTGACGAAGATGAAGGTGAAATGGACGGTGGAGATTATGGGATGATGAAGGAAGAGGTAGAGAGGCTGAGGGAAGAGAATAAGGTTTACAGTGGGATTGTAAGGGAGAAAGATGAAGAGAAGAGAGAAGCTATAAGGCAGATGAGTTTAGCGATACAAATGCTCAAAGAAGAGAACTCAGAGCTCAAGAGATGTGTTTCTTCCGTCGTTTCTCAGAGGAAGCAACAGATGTGGAAGCCGTTTGAGTTTAAGAAGCTTGAAGGGTTGTTTGGGAGAGTAGTGGGCAACTGGGTCGTCCCAAAGACGGATCCTACCACTTCTAGAGAGCTCATGACTCTTTAAAAAAAGAAACAGAGAGGTCTGTGTGATCAGAGCAACATTCCCTAAATATCTTTGTACTATGTGACATGTAGGGTATACTCTAGTAGTCAGTGGTAAGGCTTCATAGGATTATAGTTATAGGCAAGTCCATGCATGTTTGTTTTACATTTGATGTAGTTTTTACTTTGCTTATTTATTCGTTCTTTCGTTTGGAAATCATTTTTTTGTTCTTTTATTTTGAAAGTTCTTTTCCTTGTGTGTACTTGA
>M01000041152	AT1G03470 ESTCount=59
CCGGTTCTTGACGCCGTGTAAACGGAATCCTTCACCGAGCTTTTCATGCTGTAGTTTGTGAAGGATAAACTTTTAAACTGAAGAATCTCTGTGTTTTGAGTGGAGATAGGATTTGAGAAGAGTGAAAGAAGTGGCGATGGAGTCACCAAAATGGTGGTGGATTGGAAACCACAACACCACTAGTTTCTCTGCGTGGCTTCATTCTACTCTCTCTGGTAACTTCTTCCTCTATTTCTTGGTTCTGAGAAGAAGAAAATAAACTTTCTTTCCTCTCTTTAATTTTGCTAATGTCAATAGCCAACTGTTGATTTTGGTATATTATATATCATACGTGTGTATATATGATTTTCAAAGGTATTATCTTTTGCTTGTTGAGTTTGGCTGAGAAGATGATTCCTCCCTCTTGGTTTTAAATCTTTGGTGAATTTTTTTGGTTTTTCAATTGAAGAGTTGGATGAAAAGACAAAGGAAATGCTGCGAGTGATTGATGAGGATGCGGATACTTTTGCCGCACGAGCTGAGATGTACTATAAGAAGAGGCCTGAGCTTGTTGCCATGGTCGAAGATTTCTACCGTTCGCATCGCTCCTTAGCCGAGAGGCACGACTTGTTGCGACCCTCTTCTGTTCACAAACATGGCTCAGAGAATCATCATAAGACTTGCAATGAGTCTTCTTGCTCCGACTCCAAGTCTTGTGAGACTCATGACCACTACGCTGAGTCTGAAGTGGATGACGGTGAAAACAAATGGCTCGATGAAGGTGAGTCATCCCCAGTCGATTATGGTGAAGCCAATGAGAATTATCAGATGATGAAGGAAGAGATGGAGAGGCTGAGGGAGGAGAATAGTTTTACAGTGAAATGGTGAGAGAGAAAGATGACGAGAAGAGAGAAGCTATAAGGCAGATGAGTTTAGCGACCGACATGCTCAAAGAAGAGAACTCGGAGCTCAAGGGATGTGTTTCTTCTGTTGTTGCAAAGCATAATAATAAGGAAAATGATGTTTCTCAGAGGAAGCAACAGATGCGGAAGCCATATTCGAGTTTAAGAAGATTAGGCTTGAAGGGCTTTTGGGGGAGGGTAGTAGGCAAATGGGTTCTCCCAAAGACGGATTCTACTTCAAAGAGAGAGCTCATGACTCTTTGAAAACATCAGAGAGGCATGTGTGATCAAGAAGAGAAACTGAGCAACTTTCTCAAAGTGTCTTTGTAATCTGTGACAGGTATGAGTATACTCAATTAGTTAGTGTAAGGCTTCATAGGATTGTAGCTATATATCTAAGTGGTCTATGCATGTTTGTTTTACACTTTCTGTTCATTTAATTTGTTCTTTTTTTGTTTTGTTTTAATCGTTCATTCGCATTGTGCAATAGCACTTATGATTTTCATGGTAGTCTGTTAACCTCATTGCCTTAATACACACAACAACAACGAGAAACTTGCAGAATTGAAGAA
>M01000045826	AT1G03470 ESTCount=14
AACTATTCTCCTCCCTCAGCCTCTCCATCTCTTCCTTCATCATCTGATAATTCTCATTGGCTTCACCATAATCGACTGGGGATGACTCACCTTCATCGAGCCATTTGTTTTCACCGTCATCCACTTCAGACTCAGCGTAGTGGTCATGAGTCTCACAAGACTTGGAGTCGGAGCAAGAAGACTCATTGCAAGTCTTATGATGATTCTCTGAGCCATGTTTGTGAACAGAAGAGGGTCGCAACAAGTCGTGCCTCTCGGCTAAGGAGCGATGCGAACGGTAGAAATCTTCGACCATGGCAACAAGCTCAGGCCTCTTCTTATAGTACATCTCAGCTCGTGCGGCAAAAGTATCCGCATCCTCATCAATCACTCGCAGCATTTCCTTTGTCTTTTCATCCAACTCAGAGAGAGTAGAATGAAGCCACGCAGAGAAACTAGTGGTGTTGTGGTTTCCAATCCACCACCATTTTGGTGACTCCATCGCCACTTCTTTCACTCTTCTCAAATCCTATCTCCACTCAAAACACAGAGATTCTTCAGTTTAAAAGTTTATCCTTCACAAACTACAGCATGAAAAGCTCGGTGAAGGATTCCGTTTACACGGCGTCAAGAACCAAGACAAGAGATTTAAACGGCGCCGTATATTTCCTCTCTCTCTCTC
>M01000008206	AT1G03470 ESTCount=14
TTTTGAGAAGAGTGAAAGAAGATGGTGATGGAGTCATCAAAGTGGTGGTGGATTGGAAACCACAACACCACTAATTTCTCTCCTTGGCTTCATTCTACTCTCTCCGAGTTGGATAAGAAGACAAAGGATATGCTGAGAGTGGTCGATGAGGATGCGGATACTTTCGCCGCAAGAGCTGAGATGTATTACAAGAAGAGGCCTGAGCTTGTTGCCATGGTCGAAGATTTCTACCGTTCGCATCGCTCCTTAGCCGAGAGGCACGACTTGTTGCGACCCTCTTCTGTGCACAAACACGGCTCAGAGAAGCATCATGATAAATCATCAACTTGCGATGATGAGTCTTCTTGGTCCAAGGCTTGTGAGACTCATGACGACTACAACGCTGAGTCTGAAGTTGATGACGGTGAATCATCCTCAGTCGATTATGGTGGGAATTGTGAGATGCTGAAGGAAGAGATAGAGAGGCTGAGGGAGGAGAATAAGTTTTACAGCGAAATGGTGAGAGAGAGAGATGAAGAGAAGAGGGAAGCTATAAGGCAGATGAGTTTAGCGATAGACATGCTCAAAGAAGAGAACTCAGAGCTCAAGAGATGTGTTTCCTCTGTTGTTGTGAAGAGGAAGGTTAAGCTTGAAGGGTTTTGGGGAGATTAGTAGGCAACTGGATCCTCTCAAAAACAGATTCTACTTCCAGAGAGAGAGTTTTATAGAAACCTAGAACTATCTAAATGACCTATATATATATATTTATAAACACTTAAAACAAAACAAATTACACTCTTCCTTTTCTTTCCATTATTTCAACTTTGTATAGACACAACATACAACAAAGAGACGTGCCACAATAAAGAGAGGACACTGAACATTAAACTAACACAAGGTAAACAAAAATATAGTATGTATTATCTATATGATTCTGCTAAAAGAGGCTCCGTGGTTTTTGATTTCGAAAAACTTCGTGCTTCTTTACCCACAAGCTTCTTCACCGTTACTCCTACCTTGCTTTGATACTCCACTGGCGAAGCTCGTGTTATGGATG
>M01000048498	AT1G03470 ESTCount=39
TCACTTGGTTCTCTTAATAATATATTATGTTGACCAAAATAAAAACAACAATGGTCAAGACTTTTAAACAAACAAGCCACTGTAATCACTTAGTACACACAGAAAAAGAACTTACAAAATAAAAGAACAAAAAAATGATTTTCCAAACGAAAGAACGAATAAATAAGCAAAGAAAGAACTACATCAAATGTAAAACAAACATGCATAGACTTAGCTATTAACTATAATCTTACGAGGCCTTACACTAACTACTTGAGTATACTCTTACCTATCACAGACTACAAAGATCTTTAGGGAAAGCTGCTATGATCGCACAGACCTCTCTGTTTCTTTTTTTTTAAAGAGTCATGAGCTCTCTGGAAGTAGTAGGATCCGTCTTTGGGACGACCCAATTGCCCACTACTCTCCCAAACAACCCTTCAAGCTTGTTAAACTCAAACGCCTTCCACATCTGTTGCTTCCTCTGAGACACATCACTCTCCTTATCATTATGCTTTGCAACAACGTTAGAAACACATCTCTTCAGCTCCGAGTTCTCTTCTTTGAGCATTTGAATCGCTAAACTCATCTGCCTTATAGCTTCTCTCTTCTCCTCATCTTTCTCCCTTACAATCTCACTGTAAACCTTATTCTCCTCTCTCAGCCTCTCCACCTCTTCCTTCATCATCCCATCATCAACTCGGGATGTTTCCGTTTCCTCACCTTCATCCTCGACCCATTTGTCTTCACCGTCATCGACTTCGGACTCAGCGTAGTACTCGTCATGAGTCTCGCACGCCTCGGACCAAGAAGACTCATCCCAAGTCGATGACTTCTCACGATGACTCTTCTCTGAGCCGTGTCGGTGCACAGAGGAAGGTCTCAGCAAGTCGTACCTCTCGGCTAAGGAGCGATGCGAGCGGTAGAAATCTTGGACCATAGCAACGAGCTCAGGCCTTTTCTTGTAATACATCTCGGCTCGTGCGGCGAAAGAGTCCGCATCCTCATCGATCACTCTCAGCATCTCCTTTGTCTTCTCATCCAACTCAGAGAGAGTAGAGTGAAGCCATGGAGAGAAATTAGTCGTGTTGTGGTTTCCAATCCACCACCATTTTGATGAATCCATCACCATCTTCTTTCACTCTTCTCAAAGCTTAACACGGCGCCGTTTCTTCCCTATCTCTTCT
>M01000024617	AT1G03475 ESTCount=14
TTCGGATCAATGGCTTCTCACTCTCTCGTCTCTTCTCCTCATCCCTTAGCTCCCTTCTCCTCTCACCATCACCATCACCATCACCATCACCATCGTCTCCACCACTCCCCCAATCTCTCCACTCTCCCTTTCCCCAAACCAATCAAAACGAAACCCAATCACTCCCTCCGATGCTCCGTCTCAATCGAGAAAGAAGTCCCCGAAACAGAACGACCCTTCACCTTCCTCAGAGACTCCGACGACTCCTCCCACTCCTCCTCCTCCTCAACTTCAGTCAGAGCTCGTTTCGAGACCATGATTAGAGCTGCGCAAGACAGCGTCTGCGAGGCCATCGAAGCCGTCGAAAACGGTCCGAAGTTCAAAGAAGACGTCTGGTCTCGTCCCGGCGGAGGCGGAGGAATCAGCCGCGTGTTGCAGGACGGGAATGTGTTCGAGAAAGCTGGGGTGAATGTCTCTGTGGTTTACGGTGTGATGCCTCCTGAAGCTTACAGAGCTGCGAAAGGCTCGGCTTCGGATCAGAAGCCTGGTCCGGTTCCGTTCTTTGCTGCGGGAGTTAGTTCGGTTTTGCATCCTAAGAACCCTTTTGCGCCGACTCTGCATTTTAATTATCGGTATTTCGAGACTGATGCTCCGAAGGATGTTCCTGGAGCTCCGAGGCAGTGGTGGTTTGGTGGTGGAACTGATTTTACGCCGGCTTACATCTTTGAAGAGGATGTCAAGCATTTTCATTCGATTCAAAAGCAAGCGTGTGACAAATTTGACCCTTCCTTCTATCCACGGTTCAAGAGTGGTGCGATGACTACTTTTACATTCAAGCACCGTGATGAGAGACGAGGACTTGGTGGGATATTTTTTTGACGTATCTTAATGACTATGATCAGAAATGCTTCTGAAATTCT
>M01000032749	AT1G03475 ESTCount=58
CAATTTTGTTTTTTTCTTTCTCTTTAACGAGTTGAATCGGATTGGAGCTTGTAGATGAACATGACACTTATGAAAATACAGCACTGGTAACATGCACATCACCTAAGTTTGTCTTGGTAGCCACTCAGCTTTTCAGACACATGTTAACATGCACATCACCTTACAAAATCCTTCATCTCTTCAGTAATCTAATCAACTAAACAAACAAGAAACAATAGAAACAACATCACTCAAGTCTCAATAGAAAACATGCTATATCCACTCCTTGGGGTTGATACAAGCATCCAACAGCTTCCACTCCTCGCTCCCCTCTTCCGGTTTATGGTCATACTCCCATCTCGCTGACAGCGGAAGAGAGACAAGAATACTCTCTATTCTCCCTCCCGTCTTCAGACCAAACGTCGTCCCACGATCATATACCAAGTTGAATTCGACATATCTTCCTCTTCGCAACTGTTGCCATGCCTTGTGCTGCTCTGTAAACTCCATGTCTTTCCTCTTCTCTACTATAGGTATATAGGCTGGTACCACTGAGTTCGCACATTCAGTGGAGAATTTCAGAAGCATTTCTTGATCATAGTCATTAAGATCGTCAAAAAATATCCCACCAAGTCCTCGTCTCTCATCACGGTGCTTGATGTAAAAGTAGTCATCGCACCACTTCTTGAACCGTGGATAGAAGGAAGGGTCAAATTTATCACACGCTTGCTTTTGAATCGAATGAAAATGCTTGACATCGTCTTCGAAGATGTAAGCCGGCGTAAAATCAGTGCCACCACCAAACCACCACTGCCTCGGAGCTCCAGGAACATCCTTTGGAGCATCAGTCTCGAAATATCGATAGTTGAAATGCAGAGTCGGAGCAAAAGGGTTCTTGGGATGCAAGACCGAGCTGACACCGGCGGCGAAGAAGGGAACAGGACCAGGTTTCTGATCAGAAGAAGCAGAGCCTTTAGCAGCCCTATAAGCTTCAGGAGGCATAACACCATACACAACAGAGACATTAACCCCAGCTTTCTCAAACACATTCCCGTCCTGCAACACGCGGCTGATCCCTCCGCCTCCGCCGGGTCGAGACCAGACATCTTCTTTGAACTTCGGACCGGATTCGACGGCTTCGATGGCCTCGCAGACGCTGTCTTGAGCAGCTCTAATCATGGCTTCGAAACGAGCCCTGACTGAAGAAGAGTGAGTGGAATCGTCGTCAGAGTCTCTGAGGAATGTGAAGGGTCGTTCCGTTTCGGGGACTTCTTTCTCGATCGAGACGGAACAACGGAGGGAGTGATGATTGGGTTTGGTATTGATTGGTCGGGGGAAACGGACGGTAGATAGATTGGGTGAGTGAATTTGATGAGAGGAGAAGGGAGCAAATGTAGAAGAAGAAGAGAAGAGAGTCAAAGAGTGAGAAGCCATTTTTCGATGTTGAAGAAGAAGATGGATAGAGAGAGATCTTTAATTGATGATAAGAAAGTCGTAGTCGT
>M01000013023	AT1G03475 ESTCount=8
CAATCCAACAATGGCTTCTCACTCTCTTGTCTCTTCTCCTCATCCCCTTAGCTCCCTTCTCCTCTCACCATCACCATCACCATCTTTGTCTCCGTCACTCCCCCAATCTCTCCACTCTCCCTTTCCCCAAACCAATCAAGAACAAACCCAATCACTCCCTCCGATGCTCCGTCTCAATCGAGAAAGAAGTCCCCGAAACGGAACGGCCCTTCACCTTCCTCAGAGACTCCGACGACTCCTCCCACTCTTCCTCCTCTTCCACTTCTTCAGTCAGAGCTCGTTTCGAGACCATGATTAGAGCTGCTCAGGACAGCGTCTGCGAGGCCATCGAAGCCGTCGAAAACGGTCCGAAGTTCAAAGAAGACGTCTGGTCTCGTCCCGGCGGCGGCGGCGGAATCAGCCGCGTGTTGCAGGACGGGAATGTGTTTGAGAAAGCTGGGGTGAATGTCTCTGTTGTTTACGGTGTGATGCCTCCTGAAGCGTACAGAGCGGCTAAGGGATCCGCTTCGGATCAGAAGCCTGGTCCGGTTCCGTTCTTTGCTGCGGGAGTTAGCTCGGTTTTGCATCCTAAGAACCCTTTTTGCGCCGACTCTGCATTTTAATTATCGTTATTTCGAGACTGATGC
>M01000050369	AT1G03510 ESTCount=3
CCATCCTGCATCCTCTTAAAGTAACCAATAGCCTCATCAGCTAACCCAGCGTGACTACATGCCTTCAGCACGTTCAAAAACGCTATGTCATCAGGTCGTACTTTAGCAGATTCCATTTCTCGAAATGCTCTGAGAGCAGAATCAGCGTCACCGTGAAGCGCATAAGCAGACACCAAGCTGCTCCAAGCAACCACATCCCTATCAACCATGCTCTCAAACACCAACTGCACATAATCAATGCTTCCACACCTCCCATACGCCTCTACTAACCCGCTTTTCAACTGCGGGTGCGGCTCAATCAGATTCCTAAAAGCATAAGAATGAATCTCTTTTATCAACCGAAACGCCCCGATAGACAGAACAAGCT
>M01000021912	AT1G03530 ESTCount=7
AGAGAGCTACTAGATCCATGGTGGTCTCTGTTCTTCTTCTTCTTGTTTCTTGCGTTACCGTTCCTTTGGTCATTAACCATCCCTCTCTTCTCCATCTTCTGCATTCTTCTGTACTCAGCTTCTTTCTCATCATCCGAGAACTCAAGCTCGTCTGGTATCTCCTCGTCGTTATCTCCAGACGCATCGTAGCCTTTCTTCTGCAGCTCCTTGATGTTGAGAATGTGCTGAGCAAAGTCAGCGACGAACGAGACGGGCGTCCCTTGGCTAACCCCCTCTGGCACTTCGCTCTCTGAGTTGAACCGAACAATATAGTAAGGGCACTTCACAGGTCCAAAGATCTCGTCAACCAGTCCCAATGGAGTTCTTCTTTCAGTAATCCATAGGATAGAACCTTCAGTCAAAGGACTGTGCTGTTCCATTCCCTCCACAATGACTTGTGTGCTCATCACCGAAAGAACAACTCCAACAGGAAGCGTGACATGATGAGGTTCCAGAGAGACATCCACAGCTGGAACCGGAGGAAGATCCTTGAGCTCATTCTTAGACCGTATAGGGTCTTTTGTTGCAAACCGAGGTCATCATCCTCATCATTGCTCCAAGCAATCATCTCATTCACTTCATCATCACTATCTTCTTCAACCTCATCTGCACTCTCTATCTCGCCCTCTTCAAGT
>M01000032813	AT1G03530 ESTCount=12
AAGAGAGGGATGGGTAATGAACCAAAGAAACGGTAACGCAAGAAACAAGAAGAAGAAGAACAGAGACCACCATGGATCTAGTAGCTCTCTATCCTCAAACCGTACTGATCCTCAGATGGGTGGTCCTCCGGTTTCGAATCATCATCAGCCAAGGCCTCAGATGGATGGTTTTCCTCCAAACAATGGGTCTCCATGGAGACCGCAGAGTAATCAGCAGAATCAGTTTCAGCTTCCTCCTATGGGAATGCCCAATCTAGGTCCGATGCAGATGCCTATGATGGGAATGCAGAATCAGAATCAAATGATGTTCCCACCACAGTTCAATGGTGGTCAGATGCCAATGCCAATGCCTGGTGGGTTGAACTTTTTTTCCAGGACAGGGCTCAGCGCCATGGCCTGCATTAAACTGTTTCAACCAACAACAGTTCGGTGGGATGGGAAGGGGGTATTCAGCATCCGCAGTTACCTAATATGTTTGCTTCTCAAGGTTTTCAAATGCAGCAGCCGCAGTCCCAAATGCAGCGGCCACCACAGTTTCAAATGCAACCGCAGTTCCAACCTCGCCCGCAGTACCAGATGATGAACAGCAACAGGCCACCGTCTCCAATGAACCCGCAGTTCCAGATGCAGCCACAGTCTGAGATACGTCCACCATCCCAAGTCCCGCAGCACTCACCAACTAACCCGGAGTCCCCAGTGCAAGAACAGTCTCAAGGGTTTAGCAACGGGCAGTCTTCTGAACGGGGGAGGGGCCACCGTGGTGGTCGTGGCAGGGGTAGAGGTAGGGGTCGTGGTAGGTTTGGACGTGGACGAGGTCGTGGGCGGCAACAGTCTGGATGAAGCATTATTATGTATCAAAAAGCATGTTTTAAATTTAGTTTTGTATGACAGTTTTGTTTAAACAAACTCAGCTATGATTGAATGATCTTTTCTTTTTCGAACACATTCGTTGATTGCTCTTAACAGTAAAATCAAAAACCTTGTACCAAAAGTCAGGTCAAAGTGACTGCAGTCACCACTAGTCCAGC
>M01000032556	AT1G03530 ESTCount=6
TTTTTTTTCGAGAAAAAGATCATTCAATCATAGCTGAGTTTGTTTAAACAAAACTAAATTAAAAAACATGCTTTTTGATACATCAAAATGCTTCACACAAAAACAGCTTTTCATCCAGACTGTTGCCGCCCACGACCTCGTCCACGTCCAAACCTACCACGACCCCTACCTCTACCCCTGCCACGACCACCACGGTGGCCCCTTCCCCGTTCAGAAGACTGCCCGTTGCTAAACCCTTGAGACTGTTCTTGCACTGGGGACTCCTGGTTAGTTGGTGAGCGCTGCGGAACTTGAGATTGTGGCCGTATCTCAGACTGTGGCTGCATCTGGAACTGCGGGTTCATTGGAGAAGGTGGCCTGTTGCTGTTCATCATCTGGTACTGCGGGCGAGTTTGGAACTGTGGTTGCATCTGGAACTGTGGTGGCCGCTGCATTTGGGACTGCGGCTGCTGCATTTGAAAACCTTGAGAAGCAAACATATTAGGTAACTGCGGATGCTGAATACCCCTTCCCATCCCACCGAACTGTTGTTGGTTGAAACAGTTTAATGCAGGCCATGGCGCTGAGCCCTGTCCTGGAAAAAAGTTCAACCCACCAGGCATTGGCATTGGCATCGGC
>M01000026378	AT1G03530 ESTCount=5
GAACGATATAGTAAGGGCACTTCACAGGTCCAAAGATCTCATCCACCAGTCCCAATGGAGTTCTTCTTTCAGTAATCCATAGGATAGAACCTTCGGTCAAAGGACTGTGCTGTTCCATTCCCTCGACTATCACTTGTGTGCTCATCACCGAAAGAACAACTCCAACAGGGAGCGTGACATGATGAGGTTCCAGAGAGACATCCACAGCTGGAACTGGAGGAAGATCCTTGAGCTCATTCTTAGACCGTATAGGGTCTTTTGTTTGCAAACCGAGGTCATCATCCTCATCATTGCTCCAAGCAATCATCTCATTCACTTCATCTTCGTCGTCATCATCACTATCTTCTTCAACCTCATCTGCACTCTCTATCTCGCCCTCTTCAAGCTCCCCTGCCACACCATCCTCTTTCACAATGACCATCTTCTCATCTTCACACTTCTCTTCCTCTTCTTCTTCTTCTTCACTATCCTCCTCATCATCACTCTCTTCTTCTTCTTCTTCCTCACTGCTACTACTACTAGATGAAGAAGAGCTCGAGGCTTCGCTCTCAGACTCAGCAATACTAATACTTTTCCCCTTGGCCTCATCATCACCCATGTTCAAACTAACCTTCTCCAACCCTAAAGCCAAACTCACATCTGTTTTCTTCATGGTGGGACAATCAACAGACGCAGACACATCTTCCATCGGCTTAGACTTGTCAGAAACAGCAGTTTCCAACTCTTTCAAAGCTGGTTCAGCTGCCTCAATATCCTCCTCAGTCACACCACCACAAAGCTCAGGCAGAACCGTGTTCTGATTCTCCTCTCCCGACAGCAACAGCT
>M01000024177	AT1G03530 ESTCount=3
ACAAAACAGAGTCTACTCCTCTTAAAACCCTAACGCACCTGCCTGCGATTAAACCCTCAGGCCTTTTTACCCAACAAGTCGCTGCCTTTATAACTTAGCCGCCGCTTAAACTCTCGAAAGTCATGTTCTTTAACTTTCCTCTCCTCGCCCTCTCTTCTTGCCCTGCTTGACATGGTTGGGTTTCCAGCTAAACAACCTATTGAAGAAGGAGAAGAGCTACCAATCGATCAAGACTCCAAGGTGAAAACTTTCAAGGACGCTGTTGACTTCCCTTCCATCGACTCCTATCTCGATTTCGACTCCTGCAACTGGCTTGGGAATAATCCGAGCATTGAGGAGTTTGGCGTTAAAGATACCGACTTTGACTTCTTCGAGGACGACATGGAGGAGGAGGGGATCGGACAAGGAGCTGTTGCTGTCGGAGAGGAGAATCAGAACACGGTTCTGCCTGAGCTTTGTGGTGGTGTGACTGAGGAGGATATTGAGGCAGCTGAACCAGCTTTGAAAGAGTTGGAAACTGCTGTTTCTGACAAGTCTAAGCCGATGGAAGATGTGTCTGCGTCT
>M01000054079	AT1G03560 ESTCount=3
TTCATCTCGGGGATGTTTAAAGAGCGTAGGAACGAAGAGGCGTTGAAGCTTTGGGAGATGATGATAGACAAGGGGATTACGCCGACCGCAGCTTGCTTTAGAGCTTTGTCGACAGGACTTTGTTTGTCAGGGAAAGTGGGGAGAGCGTGTAAGATTTTGGATGAGTTAGCTCCCATGGGTGTGATTCTCGATGCGGCGTGTGAGGATATGATTAACACGCTGTGTAAAGCTGGGAGGATCAAGGAGGCTTGTAGGTTGGCTGATGGGATCACTGAGAGAGGGAGGGAAGTACCTGGGAGGATCCGTACTGTTATGATCAATGCTTTGAGGAAAGTTGGGAAGTCGGATTTGGCTATGAAGCTGATGCATAGCAAGATTGGGATTGGGTATGAGAGGATGGGGAGTGTTAAGAGGCGTGTCAAGTTTAGAACTTTGCTTGAAAGCTTTGATCATGACTTTTAAAGCTTTGGTGTGTGCTTGCTTT
>M01000034139	AT1G03590 ESTCount=3
CTGAAAGACTACGGTGTGATTTCAGTACCTGAGTTCTCTCACCGTGTCCTAACAGATAGAGACCAGTTCATTGTCTTGGCCTCAGATGGAGTATGGGATGTGCTAAGCAACGAAGAAGTGGTTGAAGTGGTGGCGTCAGCTCCAAGGCGAGCGTCAGCAGCTAGGCTAGTGGTGGATGCAGCTGCACGGGAGTGGAAACTGAAGTACCCGACTTCGAAAATGGACGACTGTGCGGTTGTGTGTTTGTTTCTAGACGGGAAGATGGACTCGGATCCATCAGACTACGAAGAGCAAGGTTACTACTCGTCAGCAACGAACGCGGTAGAGGAACCAGAGGAAAGCCAGGTGAATGCAGAACCGTGTCTTCAGAGAAACGTCACAGTAAGGGCATCAACAGAGAAGGAGAAAAAGAGTGAAGGTGAACAGAACTGGTCGGGACTAGAAGGTGTTACTCGAGTGAACTCACTAGTTCAGCTTCCGAGATTCTCTGGAGAAGAAACTAAGACTTGAGATACATGAGTTTTCATTGTTCTTCACGAATTGATTTTGCTGGTTGAATCTTATGCCTAATCAATCG
>M01000039556	AT1G03600 ESTCount=11
GGTAGTGCTCACAAACAATGAATATCAACAATTCAACATTTTAATTAGAAAAATGGGATTCGTTATTGTGAATGATAATTAAGTAAATGATCATGAAAGTATTTTACAAAAACAAACGAGCAAATTCAAGTTTCTCTTCTCATATAATCCGATATGCATTTAAAGGTAAAAAGAAAACTTCATCGACAAGGAACTGGAGAAGAAGAAGAAATGGTTAGGTCTCACAGTAAATTTATCTTCCTCTAGAGAGAGCTTTCTCAGCAGTCTCCATCTCTTCAAGAATCCTCGCCTTCCTCTTCGCCGGGATCGGAGCCGTCGGACCAAAACTCACATAATGTCCAGACACTGCATTCAACGCCGAGTAAATATCCCTGAAAGAAGCTTTCCCGAGAAGAGCTTTCTCCTTCCTGTACTTCGCAACCCACGAGTTCGACACTTCTCTCAGCTCCGCCACCGCATCCGCCACATTCGGATCTGTCCTCTCCATCGAGAGCGTCGTCCGGACTTTGGAGATCACCGCCGACGTATCTTTCACGTACTCTTCGTCTTCGGCGGCAGAAGCCGGCGACGGAGCTAGAAACGGGAGAGATTGCGTTAGG
>M01000015304	AT1G03600 ESTCount=4
TCTAGTCTTTCTACTTGACAGCTACTCTTCTCAAACCCAATCCTCCTCCTCCGCCGCATAAACCGACCGTCATCACCGCCTCCGTATCTCCTCCTCTTCGCCACACCCTCCTCCGCCGCGATTTACTCTCATTAACCGCCGCATCAACGCTTATTCTAACGCAGTCAATTATTCCGTTTGTAGCTCCGTCGCCAGCTTCTGCCGCCGAAGACGAAGAGTACGTGAAGGATACGTCGGCGGTGATCTCTAAAGTTCGAACGACGCTCTCGATGGAGAGGACGGATCCGAACGTGGCGGACACGGTGGCGGAGCTGAGAGAGGCGTCGAACTCGTGGGTGGCGAAGTACAGGAAAGAGAAAGCGCTGCTGGGGAAAGCGTCGTTCAGGGACATGTACGCGGCGTTGAACGCAGTGTCGGGACATTACGTGAGCTTTGGACCGACGGCTCCGATACCGGCGAAGAGGAAGGCGAGGATTCTTGAAGAGATGGAGACTGCTGAGAAAGCTCTATCAAGAGGAAGATAAATTCACAATTTCTTACCCAAAAATGTCGATCGAATTAATAATATATGAGCAGAGAAACTTGAATGTAATTTTTTGATAATTACATTACTTAAATTATCATTCGA
>M01000043236	AT1G03600 ESTCount=3
CGACAATGGCTTCAGCTTCACCGACCGCTACTCTTCTCAAACCCAACCCTCCTCCTCCGCGTAAACCGACCATCACCACCGCCTCCGTATCTCCTCCACGTCGCCACACCCTCCCCCGCCGCGATTTCCTCTCCTTAACCGCCGCCGCCGCTTCAACGCTTATTCTAACGCAATCAATCCAGTTTGTAGCTCCGTCGCCAGCTTCTGCCGCCGAAGACGAAGAGTACGTGAAAGACACGTCGGCGGTGATCTCGAAAGTGCGGACGACGCTCTCGATGGAGAGGACGGATCCGAACGTGGCGGACACGGTGGCGGAGCTGAGAGAGGCGTCGAACTCGTGGGTGGCGAGTACAGGAAGAGAAAGCGCTGCTGGGAAAAGCGTCGTTCAGGGACATGTACGCGGCGTTGAACGCAGTGTCGGGGCATTACGTGAGCTTCGGACCGACGGCTCCGATACCGGCGAAGAGGAAGGCGAGGATTCTCGAAGAGATGGAGACTGCTGAGAAAGCTCTATCAAGAGGAAGATAAATT
>M01000021231	AT1G03600 ESTCount=74
TCCTTCCCCCGTAGTTCCGACAATGGCTTCAGCATCAGCGACAGCCACTCTTCTCAAGCCCACTCCTCTTCCACCCCATAAACCGATCATCACCGCCTCCGTATCTCCTCCTCTCCCTCCTCCACGTCGCCACAACCTCCTCCGCCGAGATTTGCTCTCCTTATCCGCCGCATCGACGCTACTTCTAACGCAATCTCTCCCGTTTCTAGCTCCGTCGCCGGCATCCGCCGCCGAGGACGAAGAGTACGTGAAAGATACGTCGGCGGTGATCTCCAAAGTTCGGACGACGCTCTCGATGGAGAGGACAGATCCGAATGTGGCGGATGCGGTGGCGGAGCTGAGAGAAGTGTCGAACTCGTGGGTTGCTAAGTACAGGAAGGAGAAAGCTCTTCTCGGGAAAGCGTCGTTCAGGGATATTTACTCGGCGTTGAATGCTGTGTCTGGACATTATGTGAGTTTTGGTCCGACGGCTCCGATCCCGGCGAAGAGGAAGGCGAGGATTCTTGAAGAGATGGAGACTGCTGAGAAAGCTCTCTCTAGAGGAAGATAAATTTACAGTGAGACCTAACCATTTCTTCTTCTTCTTCTCCAGTTCCTTGTCGATGAAGTTTTCTTTTTACCTTTAAATGCTTATATGAGAAGAGAAACTTGAAATTGCTCGTTTGTTTTTGTAAAATACTTCATGATAATTTACTTAATTATCATTTACAATAACGAATTCCATTTTCTAATTAAAGTGCATATACTCTTAGTGTGTGAGCACATTCTCG
>M01000027917	AT1G03610 ESTCount=6
CTTGGTACCCTATTTATCATATACCAATGGGAAGAACCATTAAAGACTTGTCCACTTGTTTCCTCACTTACCACACTCTTTCTTCTTCTTTCCAAGATATGGAGCCGGAAGAGAACGGAGGGGAGAAAGAGAGGATGAGAAAGGAAGGGGAAGACATAACTCTCCTCCCATTTGGGATGGCTACTTACAAGATGCAAGGCGATGTCTGGCTTTCGCACGACCACGATGACCAGGAGAGATTTGGCTTCGCTTTGTAGCGTTGCGGATTCGTGGCTAAAACAGCTTAGGGTCCAACATCATGACTTCAACTACTTCTGCACCATGTCGATGACTAGTCCTCGTGGCTAAAAACAAACCCGGTTTCCATGTTTGTTTGTTTGTCTGCTCATTGTCATCGTAAAAGTCCCACCGTTTCTTTGTTTATGGAACCGCTGGCGTTTTCTAAAAAGAGTGATCTGGCTTTTGTAGCGTTTTGGTTAGGATATAGCGTTTTTAAGACACCTAACCTTTTGAGAAAAGTGTATGTCGGTATATAGAGTTTGTTGTCTTGTTGAAACAGAGTAATCGTTGTTACTTGTTGCGTGTTGAAACAGAGTAAATGCTTTCTTGTAAGTTTATATTACATCATCCTTCACTACGAAAA
>M01000045695	AT1G03610 ESTCount=6
TCCTTTTCTTTTAATTTTATGTCTGTCCCCTTAAAAATATCCAGCCTTCATAACGTCAAAGCTCAAAATCCTCTCTCTCTCTCTCTGTTTCTCAATTTCTCTGGAGAATCATGGTGAATGCCAAAGGGTCAACCAAAAAATCGAATCTTGATCGGTTCCTCCATTGCACAACACCCTTAGTCCCTCCCCAATCTCTCCCAAAGGCGGAGATTAGAAAACTAAATCGATTGTGGCATCCTTGGGACAGAGAAAAGGTAGAGTTTTTCAGGCTTAGTGATCTATGGGATTGCTACGACTAATGGAGCGCGTACGGAGCTAGCGTCCCCATTCATCTCGCCAACGGCGAATCTCTCGTTCAATACTACGTTCCTTACCTCTCCGCCATCCAGATTTTCACCTCTCATTCCTCCTTGATCAGGGAAGAATCTGAAGATGGGGAAAGCTATCCCTTTAGTGACTCAGGTAGCGATGAGAGTGTCTCCGGGGAAGATGGGGTCTTGCATCTGAATGATCGTTTGGGTTACCTTTATCTCCAGTACTTTGAGAGATCAGCTCCTTATACTAGAGTCCCTCTCATGGATAAGGTTAAAAAACAAAAAAAAACAAAACCTTGTTTCCATCTAATGAGAGCTAGGTTTTGACACTGATTTTGATTACAGATCAATGAGTTGGCTCAGAGATATCCGGGTTTGATGTCGTTGAGAAGCGTAGATCTTTCT
>M01000020442	AT1G03630 ESTCount=3
ACCTCGAGAGAAGAAAATGTCCTAAATGGTTAGTCCCAACGCTTATCTCAAACCCTTCGGCTGTGAAAGAAGGTTCTTTAGCAGTCGGCTGGTAAACCGCTGCGTTGCAGACAAGAACATCCAGCGGCCGTTCTGTTCTCCGGAAACTATCAACAAACTGCTTCACGCTTTCTAGCGAGGCGAGATCGAGATGCATCACCGTGTAGTCTTCCTTAGACATCCCCACGGATTTCGCCGCTTTCTCGGCTTTGAGAAAGTTCCTGCACGCCATGACCACGTGCCAGTTCCCCTGTCTCTGCTAAGCCTTGGCCGTGGCTAAACCGAGACCGGAGGAAGCTCCGGTGATCACTGCGGTGCCTTTTCTCTGCGTCTTCTTTTGCTCCGGCGAGGCTTCGTTAGCCGGAGGAGTTGCAACGGTCTGTGCGCGAGTAACGGTGGAGAAACGCGGAGTTTGTCTTCTCTTGACGGTTAGGAGGGTGGAGATTTTATCGGCTTTAAGATGGTTGGAGAATGAAAAACCAGTTAAAGTCGTCTCCTTTAGAGAAGCACTGAACTTACCCTCTTTGCGGATTGAGACTGTAGAAGGAAGAAGAGAATATGCAGCCATTTCTGTACGGAACTGACTGAAGTTG
>M01000017459	AT1G03630 ESTCount=6
CGAAGCCTCGCCGGAGCAAAAGAAGACGCAGAGAAAAGGCACCGCAGGGTGAGTCACCGGAGCTTCCTCCGGTCTCGGTTTAGCCACGGCCAAGGCTTAGCAGGAGACGAGGGGAATGGCACGTGGTCATGGCGTGCAGGAACTTTCTCAAAGCCGAGAAAGCGGCGAAATCCGTGGGGATGTCTAAGGAAGACTACACGGTGATGCATCTCGATCTCGCCTCGCTAGAAAGCGTGAAGCAGTTTGTTGATAGTTTCCGGAGAACAGAACGGCCGCTGGATGTTCTTGTCTGCAACGCAGCGGTTTAACCAAACCCAACTGCTAAAGAACCTTCTTTCACAGCCGAAGGGTTTGAGATAAGCGTTGGGACTAACCATTTAGGACATTTTCTTCTCTCGAGGTTGCTTCTTGATGAGTTGAAGAAATCTGATTATCCATCAAAAACGTATGATCATCGTAGGATCTATAACAGGAAACACAAATACTTTGGCTGGGAATGTACCGCCAAAGGCGAACCTTGGAGACCTAAGAGGCTTAGCATCAGGGCTTAACGGGCAAAACAGTTCGATGATAGATGGAGGAGAGTATGATGGAGCCAAAGCATACAAAGACAGCAAAGTGTGCAATATGCTGACAATGCAGGAGCTTCACAGGCGTTACCACGAGGAAACTGGTGTCACGTTTGCTTCTCTATACCCTGGTTGCATCGCTACAACTGGGTTGTTCAGAGAACACATACCGCTGTTTAGGCTTCTCTTTCCGCCTTTTCAGAAGTATATCACCAAAGGTTATGTATCTGAAGAGGAAGCTGGGAAAAGACTAGCACAGGTTGTGAGTGATCCGAGTCTGGGGAAGTCAGGGGTGTATTGGAGCTGGAACAATAACTCGTCTTCGTTTGAGAATCAGCTGTCTAAAGAAGCAAGTGATGCAGAGAAGGCAAAGAAACTGTGGGAGGTTAGCGAGAAGCTTGTGGGTTGGCCTGAATGCAAACACATTTTTAGATTACATAGTTCTGTGACATGTACCATAAACTCATAAGATTTTACAGATTTGATCAATCATTGTGAATGAGCTTTCTCG
>M01000025686	AT1G03630 ESTCount=4
TTCGAGGTTAAATTTCTAACTTCGTATTAAAATATAAATACAACAACACTTATACATATCACAAATAGAAAGCTTTCAAATTACAAAGCATTTAACCAAATCTTCCTTGGGAGTCTAAAGTGTATGTGTTCATGGATTCAAATTCTCTAGTAATTGACTCTGTCAAACTTCAGTCTTCTTCACTTTATTATGGTTTACATATCACAAAAGTATATAATCTAAAATGCATTTGCATCACGCCAAGCCAACAAGCTTCTCGCTAACTTCCCACAGTTTCTTTGCCTTCTCTGCATCACTTGCTTCTTTCGAAAGCTGATTCTCAAACGAAGACGAGTTATTGTTCCAGCTCCAATACACCCCTGACTTTCCCAGGCTCGGATCACTCACAACCTGTGCTAGTCTTTTCCCAGCTTCCTCCTCAGATACGTAACCTTTGGTGATATACTTCTGAAAAGGCGGAAAGAGAAGCCTGAACAGCGGTATGTGTTCTCTGAACAACCCCGTACGAA
>M01000047844	AT1G03680 ESTCount=12
CTGAGAGGAATCTCAGGAACAGAACCTATCGTGTGTGTTTCTTGTTTCTCTCTCTCTCTCTCTACAATGGCTGCTTTCGCGTGTACTACTCGTCCGCCAATTTCTCTCCGGTCAGAGAAGATGATCGCATCTTCAACGAAAGTTTCACTCTCTACTACTCGACAAATGTTCTCCGTGGGAGGAGGATTGAGGACTCGCGTTTCTCTATCATCGGTCTCCAAGAATTCTAGGGATTCTCGATTACGACGACGAGGAGGGATCATCATCTGTGAAGCTCAGGACACTACTACAGGGATTCCAATGGTGAACGATTCAACATGGGAGTCGCTAGTACTCAAGGCTGATGAGCCTGTTGTTGTGGACTTTTGGGCACCATGGTGTGGACCCTGCAAAATGATTGATCCCATTGTCAACGAACTAGCGCAGCATTACACAGGGAAGATCAAGTTCTTCAAACTAAACACTGACGATTCTCCTGCGACCCCGGGAAAGTACGGTGTTAGAAGCATTCCAACCATCATGATCTTTGTTAAAGGCGAGAAGAAAGATACGATCATTGGTGCAGTGCCTAAAACCACATTAGCAACGAGCATTGATAAATTCTTGCAGTGAAGCATGTGGATCACTCTCTTTTGTTTCTCTATATTTGGTAATTTGGACTTTAACTTATCTGCTACTCCTCATCTAGACNTGTATGATGAT
>M01000023192	AT1G03680 ESTCount=5
CGTGCACTACTCGTCCGCCGATTTCTCTCCGGTCAGAGATGAGGATCGCATCCTCAACGAAAGTTTCACTCTCCACTCGACAAATGTTCTCCGTGGGAGGATTGAGGACTCGCGTCTCTCTATCATCGGTCTCCAAGAATTCTAGCGCTTCTCGATTACGACGACGAGGAGGGTTCATCATCTGTGAAGCTCAGGACACTGCTACAGGGATTCCAATGGTGAACGATTCAACGTGGGAGTCACTAGTACTTCAAGGCTGATGAGCCTGTTGTTGTGGACTTTTGGGCACCATGGTGTGGACCCTGCAAAATGATTGATCCCATTGTCAACGAACTAGCACAGCAGTACACTGGGAAGATCAAGTTCTTCAAACTAAACACTGACGATTCTCCGGCGACCCCGGGAAAGTACGGTGTGAGAAGCATACCAACCATCATGATCTTCGTTAAGGGTAGAGAAGAAGGATACAATCATCGGTGCAGTGCCTAAAACCACATTAGCAACAAGCATTGATAAATTCTTGCAGTGAAGCATGTGGATGGATCACTCTCTTTTATTTCTCTATAGTCCTGTTCGTTTAACGAACGCTGCGTTCGATATCTGCGTCTGAGATTTGTTCATAAGTTGATTAAATGAAATGAAAACAAGAGACGCAGCGTCAAAAAAACGAAGCTTTCCGGTGTTGCCGCTGACGTCAAAAAAAGTGCGACCATTGTTCCTCATTTCTCTCTCCTCTCTGCGACTGAAATCAGAAACGCGGCGTCACCTGTTATTCTCTCTTTCTCTTTGGATTACCCTTTTTTTCTCTATGTGTATTTGGACTTAACTTATCTACTACTCCTTCTCATTTAGACATGTATAATGATAATAATATAATGTTGGGTTTAAGAAATCGTTGTTTATGATGGTGACTTTATCTACTACGGTTTGG
>M01000012542	AT1G03687 ESTCount=6
TTTGGAATAGCTGAAGACGAAGAGGTCATGTGGGATGAGTTTAAGCATGCAGGAAAAAGCCATGTCCGTTGCCTCTATCCCAACCAGAACTCGGAACTCACGTTGTCTGTTGAGAACGCTTTTGGTGATTCAACTTCAGAGAATCCTGGATCATCCATGGGAGATGAGGATTCAACTTTGCATTTCATTTTGCTTGATGGCACCTGGAACAATTCAGCTGCAATGCTCAAGCGTCTAAAGGATCATGCAAAGACAGTATGGGGAGATGAAGATCTTCCTTGCATATCTCTTACAACAGGTGCATCAGCAATGCACAAACTCAGACCACAACCATCATGGGACCGGACTTGTACGGCAGCAGCAGCGATTGGACTCCTATCTGAGCTGAGCCTTCTCCCACAGTTAAGCAGCCACGGTTTAGACAAACAAGCCGATGCAGTCGAGGAAGCCTTGGTCGTACTTCTGGACTCGCTAACAGGACGACGCTTAAGAATGGGCAGGTCCATAACTCGTAAAGTGAGAAACCCCATCAGCATTTGCTAACAACGCAACCAGCTTGGACACAATCGATTTCTGGCTGGGATTTGATTACATCAGATGCAAA
>M01000000872	AT1G03750 ESTCount=7
TGGATCAGATATTGATCTAGCGGGAGGAGTTGCCGCGAGCGAGAGCTTCATGGACCTGAGTGATGTGAAACACTGTGGTAAAATGAGAGCTTTGGAGAAGCTGATGGCTTCTTGGATCTCAAAGGGGGACAAGATACTTCTCTTCAGCTTCTCAGTCAGGATGCTGGACATACTTGAGAAGTTTCTGATTAGGAAAGGCTATAGCTTTGCGAGGCTTGATGGTTCAACTCCGACTAATCTGAGACAGTCTCTTGTAGATGATTTCAACGCGAGTCCTAGCAAACAGGTCTTTCTGATATCAACTAGAGCTGGTGGGCTGGGACTAAACCTTGTGAGTGCCAACCGTGTGGTTATATTTGATCCGAACTGGAACCCTTCTCATGACTTGCAAGCGCAAGACAGGTCGTTTCGGTATGGACAGAAACGTCATGTTGTGGTTTTTCGTTTGTTGGCTGCTGGTTCACTTGAGGAGCTGGTTTATACGAGACAAGTGTACAAACAGCAGCTTTCTAACATTGCAGTTGCAGGGAAGATGGAGACTAGGTACTTTGAAGGAGTTCAGGACTGTAAAGAGTTTCAAGGGGAGCTGTTTGGGATTTCAAATCTTTTCCGTGATCTCTCTGATAAGCTATTCACTAGCGAGATCGTTGAATTGCGTAAGGATAGTAAGAAAGGTGTTTCAGATGATGAAGAGGAAATCTTGTGCTCTTCTAAACAGGAAACACAGGAACCTATGCTTGGAGACTTGGGCATTGTGTATGCACATCGAAATGAAGATATCATCAACGGTGGAAGGACAGCAACATCAACATCATCTCAGAGGTTCAATGGAGAGGGTGACAGCAATGAGAACTTAGAGTGTGCGGATCATAAGAAGAAGAAAAAGAGAAAAGGTGGTAGTGAAGAGGAAGAAGGTATGTCTTTTTCAAAGAGGGAACGGAAAAGAGAGAAGTACAAGATGTTAGCTGAGTTTAAAGGTATGGAGATAATGGAGTTTAGTAGATGGGTATTGTCAGCTTCTCCATTTGTTAGAGAGAAGTTACTTCAAGAATTTTCAGACAGAGTCAAGTATCAGACTTCCTGATGTAGATTTGGCTAATTAACTGTATATAAGATGCGCACACATACTTGTAAATGCAATCAATTTT
>M01000040570	AT1G03760 ESTCount=12
CTGCAATCGTTTGTTGCTCGAACCCTCGCCGGAATGGAGCCGCCGCAGACGAAGGGAACAGTGACGCCTCTAGCGTCGCTGTTCTCAGAGCAAGAGGCACGGAAAGCAGCGAGCTACGTGGAGGAGAGAATCAGAGAGAAGCGGGAAGAGATGAATCGTCTTCAAGGCTTCGTCGACGAGAACGACAATCTCATCAGTCTCGTCAAGAAGCTCCCCGAGAAGCTCCATCACAACATCATGGTTCCCTTCGGTAAAATAGCGTTTTTTCCAGGTCGGTTGATTCACACCAACGAGTGTTTGGTGTTTTTGGGAGAGAATTATTATACGGACAGAACATCGAAGCAGACCGTTGATGTTTTGAGGAGAAGAGACAAGACTTTACAGTCTCAGATTCATTCACTTAAAGCTGAGATTGATGATTTTCAGACGGAGGCTTCGTTCTTTGCTAATACTGCTTCAGAAGCAGCGGAAGGAGTTCTTGAGATTAGAGAAGAGTACGAAGAAGAAGAAGAAGAAGATTCTGGAACTGTGCTTCAGCGAGGTGTTGAGAAAGAGGCTTCTGGTGTTACTGGAGGAGAGGCGGGAGAAGGTGAAGATAAAGACGATGAGTTTGCTCGAATCATGTCCAGGTTGAATGAACTTGAAATGGAAGAAGAACAGGAGGAGGGTGAGGATGGGGATGATGGAAGTGTGGAGGAGAGGGAGCTCGATGTTGTGAAGGGTCTTGGAGATAAAACAGACGACAATGGGATTGGATACGAGGAATCTGTTCTTGAGAAGCCACAATATCTCCAAAAAGAAGATCAACCGCGTGGAGGAATCCCCCAGCAAAACGCTGAAACATGGAGAGACTTTCAAGCAACATCCGCTGTTTCCAGATCAAAAGCAAGTTCCAGTGTTGTAGGTCCACAAAAGATTGAGTCACCTATACAAAAACCAGAGGCCAAGTTTGATACTAACAAGGCTTTTACTGGATTGATCGTAGAGCACACCCATAATCTAGAAACCAACACCCACGGCAAAATGCAGCCTTCAGGGTCTCAGCCATCAAAACCGGTTTCAAGATTCAAGGCACAGAGGAAGTAGGCAAGCAAGGAGTGAGGTCTATGTACAATTTTGTTTGGTTTGGTTCTGATATGTAAGAAGTAAGAACACATACAT
>M01000047142	AT1G03760 ESTCount=16
GTCTAGGTTGAATGAACTTGAAATGGAAGAAGAACAGGAGGAGGGTGAGGATGGGGATGATGGAAGTGAAGAACATGATGTGGAGGAGAGGGAGCTCGATGTTGTGAAGGGTCTTGGAGATAAAACAGATGACAATGGGATTGGATATGAGGAATCTGTTCTTGAGAAGCCACAATATCTCCAAAAAGAGGATAAATCACGTGGTGGAATTCCCCAGCAAAACGCTGAAACATGGAGAGACTTTCAAGCAACCTCCAGAGGAAAAGCAAGTTCCAGTGTTGTAGGTCCACAAAAGATTGAGTCACCTATACAGAAACAGGAGCCCAAGTTTGATACTAACAAGGCTTTTACTGGATCAATCGTAGAGCACACCCATAATCTAGAAACCAACACCCACGGCAAAATGCAGCCTTCAGGGACTCAGCCATCAAAACCGGTTTCAAGATTCAAGGCACAGAGAAGGTAGCAAGCAAGGAGTGAGGTCTATGTACAATTTTGTTTGGTTTTGCCTTCTGATATGTAAGAACTAAGAACACATACATGTGTGCATCTTAATATCAGGAAGTTTGATACTTTTGACTATGTCTTACAAGGTCTGTTTGAAAGTGTGTAATCAATCGCAGTGCGAGAGAGAAATTTGAAAAAAAAAGTTGTAATTTTGAGATATTTTAGAAACTTAACTGCTGTTTCG
>M01000045255	AT1G03760 ESTCount=6
CTCTCTTCTCCAATCGTTTGTTTCTCGAACCCTTACCGGAATGGAGCCGCCGCAGACGAAGGGAACAGTTACGCCTCTAGCGTCGCTGTTCTCAGAGGAGGAGGCTCGGAAAGCAGCGAGCTACGTGGAGGAGAGAATCAGAGAGAAGCGGGAAGAGATGAATCGTCTCCAACGGTTCGTCGATGAGAACGACAATCTCATCAGTCTCGTCAAGAAGCTCCCCGAGAAGCTTCATCACAACATCATGGTTCCCTTCGGTAAAATAGCGTTTTTTCCAGGTCGGTTGATTCACACCAACGAGTGTTTGGTGTTTTTGGGAGAGAATTATTATACGGACAGAACATCGAAGCAGACCGTTGATGTTTTGAGGAGAAGAGACAAGACTTTGCAGTCACAGATTCATTCACTTAAAGCTGAGATTGATGATTTTCAAACGGAGGCTTCGTTCTTTGCTAATACTGCTTCT
>M01000000570	AT1G03770 ESTCount=3
TTACCGAGATCACAGCCTAGTGGTAGTGGCTCCAGAAGGAGGAGGAGGAACAGCAGAAACATGGTACATGATACATCACAAGCCGCCCATGATGATGGTGGTGATAACAACAGAGTCAACGCTTCGTCTTCTGCTGATATACCTGCCGAGAAAAAGAAATAGGCGCTTTGCAACTCGTTCTACAGCTCACCCTTCTTCTTCTTCTTCATGTCCAAACAACAATGATAATAACTGCGCTAATAATGTCACAGAGGAGGCGCATCATAGAGACAGCAGAGGCATAGCACATGGGTTTGCATGGGGAAAAGGCGGCAGAAGGAGTAACGCAAGGCAAGCGAATAATAACCAAGGAGCTAGTAGTAGTAAGAGTGTTAGGAATGCTCGCTTGAACAGACTTGTGGATTATCTCAGTACCTTAGAGAGTAACAGTGTCTAGGTAACAAAAGAAATTGCTATTTTCTTGACCTGTGTCTAAAGATTGCATTATGATCATCATATCAATTGTTTTGGTTTAGTAAAAACTTAATCTGCTCTGTAGTTGGATTTGGCTGAGAATATTTGGTTGTTTA
>M01000009325	AT1G03780 ESTCount=3
ACCACTAGGAGGAGACTCAGTTTCCCTTAAGAAGCAGCAAACTGCTAGAAAGATGGCTAGCCTGCTGAGGAATCCCAAAGGAAGTCATCAGAAAAGTGTGTTGATGATTAGGGAAACGAGTGTTAAGAAGAACATGGTTGCTGCTGCCACTACCAATCTGATTCAGGATAATCAAGCCATCAAAAGGCAAAAGCTAGACGATGGAAGATCAAGACAGATTCTCAATCCAAAACCAACGACTCTACTTCATAAGACAAGACAAGGTCTAGTCAACACAGGTTTCAACGTATGTCCTGAAGTCACTAAGCAAACTCAGAAGGAGAATAGAAAGGTTTATGTCCGTGAGAGAGTTGAGCCTTTCATATCAACTGCTGAGTTGATGAAGAAGTTTCAAACAAGCACTCATGCCAAGGCTTCTCTTCCACAGAACCGAACTAAGCTCACACTGACAAGACCTAAAGAGCCAGAGTTTGTGACATCTCAACGAGCACGTCCTTTAAGAGTGAAGAGCAGTGCAGAGCTTGAGGAAGAGATGCTGGCAAAGATTCCCAAGTTTAAAGCTCGTCCTGTCAACAAGAAGATTTGGCAGCTCCAGCTTTGCCTGCGCCACTAC
>M01000049467	AT1G03780 ESTCount=10
TTTGGGTGTGCAAGCTTCTGTCCTAGAAGGAGGAATGTTCTCCTTGTTTTCTATCTGCTTGGGCGTTTTCTCCCTGGTATTTCTTGCATCTGCTGCGTCCTTGGAACGGCTGTGAGCTGCCTTAATTGTGCTTGCTTCAGTAGTATCAACTTCTTCTTTCTTAGCCTCAGAGTATAATATCAGTCTCCGGTTGTGAAGCAATAGTTGCAGCTACTGGTTCAGACGGTTCTTTATCCTTTATTGGTTTATCTTCTTCATCTGCTTCTTCGTTGAAGTTACACATTGTCTCTACCTTGAAACATCTCCTTCCTTTGATTCTAGGAACCGATGGAGAAGGAGCGCAGCTAAGAGCCGATGCAAACCAGAGCTCAGCTCGGCGAGCCTCGTCCTCCGTCTCTCCGTCAACGAAATCGAACCATCGCGGCGCCAAGAACTCGTACGTCTGATCAACGATCGCCGTCGCAGCACTACCGATCGGTTCCTCCTTTGCTCCTTCCATGCCTATATCAGATCGAATCGCAGAACTAGGGGGGAGAGAGAGAGTGCGAGAGAG
>M01000003762	AT1G03790 ESTCount=159
CTCTCAAACCAAAACACACACACAAAACAAGAAGAAGAGAAAAACCATGGACGTCGTGATGAGACCAACGGTGGATATCCCACCGAGAAAGCTTCTCTTGGCTGAGTCTTCCCCTCGTTCTTCGCCGCGTAAACATAACTGGAACAACAAGGTCAGCAACAAGATCGCCACATCTGAGCATGAAGAAGACAACGAAGACAGCAACAACAAGGAGACCAAAGAGTATTGTTATGATTCCGACACAGATGATCCTTACGCGAGCGAACATTTCCGTATGTTCGAGTTCAAGATCCGACGTTGCACACGTAGCCGGAGCCACGACTGGACTGATTGTCCATTCGCTCATCCCGGAGAGAAAGCTCGCCGTCGTGATCCTCGTCGGTTTCAATACTCTGCTGAGGTTTGTCCCGAGTTCCGTCGTGATGGTGATTGTAGCCGTGGAGACGAGTGTGAGTTTGCTCATGGAGTCTTCGAGTGTTGGCTCCATCCTATTCGTTACCGTACTGAAGCTTGTAAAGACGGTAAACACTGTAAAAGAAAAGTATGTTTCTTTGCTCATTCGCCACGTCAGCTTAGGGTTCTTCCACCGGAAAATGTCTCCGGCGGCGGCTCAGCCTCGGGTTCTCCGGCGGCGGCGAAGAACCCTTGTTGCATGTTTTGCAGCAGCTCTCCGACGAGCACTCTTTTGGGTAATTTAATCTCATCTTTCTAGATCTCCGTCCTTGTCCCCACCTTTGTCTCCAGCTCACAAGGCCGCTGCCTTTTCGCGGCTGAGGAACCGTGCCGCTTCTGCTGTTTCAGAAGCTGTTTCTGCTGCTGCTGCGGCAGGGTCGGTTAACTATAATGATGTTTTAAACGAGCTTGTGAACTCGTTGGATTCAATTAATCTAGCGGAAGCATTGCATGTGAGTTCCTCTTCTCCCGTTACGACGCCTGTTTCCGCGGCTGCGGCGGCGTTTGCCTCATCCTGCGGTTTGAGCAACCAGCGTCTCCATCTCCAGCAACAACAAAGTAGTCCTTTACAATTTGCCCTCTCGCCTTCCACTCCAAGTTACCTAGCTACCTCGTTTTCGCCTTCATCTCCAAGTTACCTAACCAACTCGCCTAGGGCGAACATCTTTAGCGGTGAAATCACTCCTCGCCAGAGACAAAAAAACGAGTTCACGGCGGTCAGGGACAAGACTAGCTTTGAGGATGGTTCTTGTGGTGACCCTGATCTTGGATGGGTCAATGATCTCTTGACCTAAAACGGTGGATGGTGGATGAGATTTGACGTTCACTTTGGTGATTGATCATGAGGAAAATAATCGGTGTGCAGCTGTTTGGTCAAATATGCATGGAGGAGATTGTCTTTAAAAATTTGTTTTAAAAAATTTAATGTTTTACAGATTTTCCACGGAAGCTAATCAAGAATCGTCTTTGTATTGTCGTTTATTTTTAAGAATTCTCTTTCTGGGTTGGAATTTTTACCCAATTAATATGTATAATCTTGTAATACTATATATGTGGCTTGGGGATTATGTAATGTTTCAACATCTCTATATAATATTTTCGTTTCAATGTATATTTATTTCCGTTAGATCGTTAACAGTTGATTCGGACTATGTACCATTTACCATTTGAGACCGGTGGATTTCGATGATAGTTAATACATCGAGAAGGAACAAAAGTAGGTTATGTACAGGACACTAGGAGTATTAGTGTATATGAACATATCATGATTTAGATCCACGCTTAACTAAAAATATGATGATGTTAGAAAAAGTGGGTATATATTACATCACTCTTTTGCTAAAACAATGATCTATCATTCTTGAAAATGTTCATCTCATCATAAAACGTGTTGTGTTCATGAATTATGTTCATA
>M01000030789	AT1G03790 ESTCount=9
ACTCATCTCTCAGACCAAAACACAAAACACACACAAACAAGAAGAAGAAAAACCATGGACGTCGCGATGAGACCAACGGTGGATATTCCACCGAGAAAGCTTCTCTTGGCTGAGTCTTCCCCTCGTTATTCGCCGCGTAAGCATAATTGGAACAGCAAGGTCAGCAACAAGATCGCCATACCTGAGCGTGAAGAAGAAAAAGAAGACAACAATAACAGCAAGGAGACTACTAAAGAGTATTGTTATGATTCCGACACCGATGATCCTTACGCAAGCGAACATTTCCGTATGTTCGAGTTCAAGATCCGACGTTGCACACGTAGCCGGAGCCACGACTGGACTGATTGTCCTTTCGCTCATCCCGGAGAGAAAGCTCGCCGTCGTGACCCTCGTCGGTTTCAATACTCAGCTGAGGTTTGTCCCGAGTTTCGTCGTGACGGTGATTGCAGCCGTGGAGACGACTGTGAGTTTGCTCATGGAGTCTTCGAGTGTTGGCTACATCCTATTCGTTACCGTACTGAAGCTTGTAAAGACGGTAAACACTGTAAAAGAAAAGTCTGTTTCTTTGCTCATTCGCCACGTCAGCTTAGGGTTCTTCCACCGGAAAATGTTTCCGGCGGCTCAGCCTCAGCTTCTCCGGCCAAGAACCCTTGTTGCATGTTTTGTAGCAGCTCTCCGACGAGCACTCTTTTGGG
>M01000007413	AT1G03790 ESTCount=438
CCCCAAAACTATAACACAAGAATAAACAAAACAAGTCTTCGTCTTCTTGTTATTAGTCATGGACATCGTGAGACCAACGGTGGAGATTCCACCTCGAAAGCTTCTATCGTCCTCCAAGTCTTTTTCAGGGGAGGCTTCCCCTCGTTCTTCGCCGCGTAAACATAACTGGAACAACAAGAGCAACAAGACCTCTACATCTGAACAAGAAGAGGACAGCTTCAACGAAGACAACACCAACACCAACACCAACAACAACAAAGATACTAAAGAGTATTGTTATGATTCCGACACCGATGATCCTTACGCGAGCGACCATTTCCGTATGTTCGAATTCAAGATCCGACGTTGCACCCGTAGCCGAAGCCACGACTGGACTGACTGTCCCTTTGCTCATCCCGGAGAGAAAGCTCGCCGCCGTGATCCTCGTAGGTTTCAATACTCGGGTGAGGTTTGTCCCGAGTTTCGTCGTGGTGGTGATTGTAGCCGTGGAGACGACTGTGAGTTTGCTCATGGAGTCTTTGAGTGTTGGCTCCATCCCATTCGTTACCGTACTGAGGCTTGTAAAGATGGTAAACACTGTAAGAGAAAAGTATGTTTCTTCGCTCATTCGCCACGTCAGCTTAGGGTTCTTCCGCCGGAAAATGATTCCGGCGGCTCATCAGCCTCTACGTCTCAAGCCAAGAATCAGAATCCTTGCTGTTTGTTTTGTAGCGGTTCTCCGACAAGTACTCTTTTGGGTAACTTGTCTCATCTTTCTCGATCTCCCTCCTCATCTCCACCTCTTTCTCCGGCTCACAAAGCCGCTGCCTTCTCACGGCTGAGGAGTTGCGCCGCTTCTGCTGCAGCCGCAGGATCGGTTAACTATAAAGATGTTTTAAACGAGCTTGTTAATTCGTTGGATTCTATTACCCTAGCGGAAGCCTTGCAGGTGAGTTCCCCTTCTCCTTCGCCTGTTTCTGCGGCAGCTGCGGCGTTTGCAAACGCCTCGTCCTGCGGTTTGAGCACTCAGCGTCTCCATATCCAACAACAGCAACAAAGCAGTCCTTTACAATTCGCGCTCTCGCCTTCCTCTCCAAGCTACCTAACCAATTCGCCTAGGGCAAGCTTCTTCAGCGATGATTACACTCCTCGCCAGCGAGAAGTGAATGAGTTTACACCTTCGGCGGTTAGGGAGAAGACTAGGTTTGAGGATGGTTCTTGTGGCGACCCTGATATTGGATGGGTGAATGATCTCTTGACTTGATAGATCCACGAGTGTATATTCTGGTGGAGATTAATTTACGTTCATGAATCATGGGGAATATGATCAGTGCCAACGGTTTGGTCAGTATGCATGGAGGGATTGTTGTTGAAATTTGTTTTCGAGATTTTATTGTTTTTACGGATCTCCACGGGAGCTAATTAAGAATCGTCTGTATTGTCTTTGTTTCTAGAATTCTATCTTTTTGGTTGGATTTTACCCAATAATATGTTTGAACTTGTATCATGTGGACTCGGATTGTATAATGTTTCACTATTTCTATGAATATTTTCGCTTCGGTGTATATTTCTTTCCGTCACATCGTCGAAAAA
>M01000054002	AT1G03790 ESTCount=19
GTTCTTTGCTCATTCGCCACGTCAGCTAGGTCTTCCNCCGGAAAANGTTTCCGCGGCTCAGCCTCAGCTTCTCCGGCCAAGAACCCTTGTTGCATGTTTTGTAGCAGCTCTCCGACGAGCACTCTTTTGGGTAATTTGTCTCATCTGTCTCGATCTCCGTCCTTATCTCCACCTTTGTCTCCGGCTTCTCACAAAGCCGCTGCCTTTTCGCGGCTGAGGAACCGCGCCGCTTCTACTGTTTCAGAAGCTGTTTCTGCTGCAGCAGCAGCTGGGTCGGTTAACTATAATGATGTTTTAACCGAGCTTGTGAACTCGTTGGACTCGATTAACCTAGCGGAAGCATTGCATGTGAGTTCCTCTTCTCCCGTTACAACGCCTGTTTCTGGCGCCGCTGCGGCTGCGTTTGCATCATCCTGCGGTTTGAGCAACCAGCGTCTCCATCTCCAGCAACAACAAAGTAGTCCTTTACAATTTGCCCTCTCGCCTTCCACTCCAAGTTACCTAACCAACTCGCCTAGGCCGAACATCTTCAGTGGAGAATTCACTCCTCCCCAGAGACAAATAAACGAGTTCACGGCAGTCAGGGACAAGACTAGTTTTTGTAGAAACTAGTGGGCCACAATTGATATTCTCAAGCCCAATATGCAGATCCTGCAACAAGTGAAGATTACGTTATTTCCTTTTATGACAGTGTCGGTCAAATACACAAAGTCATATAGGAATAGGAAATTTGTCTTAAGCCTATTGTAACAGGGAATTTATAAGGGGTTATATATAGAGCTTTAGGTTGGGGTTAGTCTTTACGGTTCTAAGCTTTCTATTGTGAAGATACAAGCTTAATTACATATTCTAATAAAGAGAATACGTTTTGG
>M01000014744	AT1G03830 ESTCount=3
CACGGAAAGCACTATGGATCTGCTCAAGAAACAGCTTGAAGGAGGAGAGAAAATGAGGAAGGAGTATCAGAAGCGCTACGAGGGAGCCATTCATGACATGAATAAGCTCTCGGATCAGTTCAAAAACCGGATTCACGACCTGGAAAGCAAGTGTAACTCGATTCACGATGAACACTCAAAACTCATGGAGGTGCTCGGGTCTGCAAGACTTGAGGCTGCTGAGTGGAAACGTAAGTACGAGGGGACTTTGGATGAGAATGGAGTGAGCAATGCGTCGATCAAGAGGTGCGATAAGTCCATCGATTGGAAAATTAAGTACGAAAAACATTATAAGTGAGCAGAAGGCTGTTTCTGAGAAGATAGCTGCAATGGAAGAGAGGTTGAAGCAAGCTTCAGCCTCGAAAGATGCCATGAGAGCTGAACTCTCTCGTGTTTTGGATGAAAAGGAGAAGGTAATCACTGAGAAAGATGCAAAGCTTGCAACTTTGGAGC
>M01000042109	AT1G03830 ESTCount=14
GCTAAAGAGCTTGCGAGTTCGATGAAAACAGAAGTGGAATCAGCTCGATACAACGAAACAAACTCCAAGCGTTGTTGCAGGAAAAAAACATCGAGATTGACAATCTTGGGAGACAGAAGAACGCACTGTCTGAAACGTTGGAGAAAAGAGCGAAACAGAACGAAGAAGCGGTTGCTGAATGGCACAGAATCATCAACGCAGAGAAGGAAAAGAACATGCGTGTGAATACGATGCAGCGAGTGGACTCTTTCATGGTTTCGGATGAAGCAACACCAATGCAGCGCGTGAAGCGTTTGAAGGTAGAAGCAAGTGTAACCTCTTCAGGTTCTGTTTTCGAGACAGAAGAAGATACGGCTTCACAAGAGAGCGGGAGAGCTATGAGTGCAATGACCCCGAGAAGATGCACGAGCAGTGGAGGTGGAGGAGGAGAGTCTTCGTCCACAGGAATGGATCATTCCAAGTACACGATGAAGAAGCTGAGAGATGAGATACTGAAACACGGGTTTGGAGCTGAGTTGGTTGGGTTGAAGAATGCAAGAAAGAGTGTGTTGGTTGAGCTCTACGAGCGTTGCGTTTTGCGAAAGTAAGAGAGGTGACAACATGAAAACAAAAAAAATTTCTTGGCATCTCTTGACAACAAAACACAACATGACAACATAATACAGTCCAGATCCTCCTTTCTTCCAAAAAGAAACATAAAAATATATTGATATCTCTTGTGTTTAAGTATATGTTCTTAATTTTGATTTTATTTTAATGTGATTTATTTTAATTTCTCTAATATAAATGTCAACAACAA
>M01000046865	AT1G03860 ESTCount=22
TGCACGACCTACCTGGTTGAGAGCACCACCGGTAGTCATGACCTTCAGATGGTGAAAATTGGACTAAGGGTTCTCACTCGTCCCATGGGTGACCGTTTGCCTCAGATTTACCGAACCCTGGGCGAGAATTACAGTGAAAGGGTTCTTCCTTCCATCATCCATGAGACCCTTAAGGCTGTAGTGGCTCAGTACAATGCAAGCCAGCTTATCACTCAGAGAGAAGCTGTGAGCAGAGAGATACGCAAGATTCTGACGGAGAGAGCTTCCAACTTCGACATTGCTCTTGATGATGTCTCCATCACAACTCTCACATTCGGCAAAGAGTTCACCGCTGCAATCGAGGCAAAACAAGTCGCTGCTCAGGAAGCTGAACGTGCTAAGTTCATTGTGGAGAAGGCCGAGCAAGACAAGAGGAGTGCGGTTATCCGTGCGGAGGGAGAAGCTAAAAGTGCTCAACTTATCGGACAAGCCATTGCAAACAATCAGGCATTCATCACTCTGAGAAAGATTGAAGCTGCGAGAGAGATTGCTCAGACCATTGCACAATCAGCTAACAAGGTCTACCTAAGCTCCAATGATCTGTTGCTTAACCTTCAAGGGATGAACTTGGAGCCTGGCCCTAAGAAGTAAAAGAAGGACATAATAAGTTCCATTCCTCCAAAAACGTAGTTTGTGTTTTGACCAGACTATTTTGCCCATTACTATGCTATTCAGATTTTATTTGGCAACGTTATCTACCTGTTGACAGTTTTTTATTGGAGAGAAATAATAAGATAAGTGCATACGTATTATT
>M01000046216	AT1G03860 ESTCount=22
CTCATTGTCATTCGTCTCCTTCTCAATTCTAAAACCCTAAGCTTCGCCGAGGGGCTCAGATCGTGATTCTTCCTAAACCCTAGCATCACCGGCGATTAAGAGTTTAGCTAAGCTCTTAAAGAAATGAGTTTCAACAAAGTGCCCAACGTGCCTGGATCTCCTGCGCTCTCTGCCCTTCTTAAGGTCAGCGTGATTGGTGGGCTTGGCCTCTATGCCATTACCAATAGCCTCTACAATGTCGAGGGTGGACACCGTGCTGTCATGTTCAACCGTTTAACTGGTATCAAGGAAAAGGTGTACCCGGAAGGAACACATTTTATGTTGCCATGGTTTGAGAGGCCAATAATCTATGACGTCCGTGCACGACCCTACCTTGTTGAGAGCACTACCGGTAGTCATGACCTTCAGATGGTGAAAATTGGACTAAGGGTTCTCACTCGTCCCATGGGTGACCGTTTGCCTCAGATTTACCGGACCCTGGGCGAGAATTACAGTGAAAGGGTTCTTCCTTCCATCATCCATGAGACCCTTAAGGCTGTGGTGGCTCAGTACAATGCAAGCCAGCTCATCACTCAGAGAGAAGCTGTGAGCAGAGAGATACGCAAGATTCTAACGGAGAGAGCTTCTAACTTCGACATTGCTCTTGATGATGTCTCCATCACAACCCTCACATTCGGCAAAGAGTTCACCGCTGCAATCGAGGCAAAACAAGTCGCTGCTCAGGAAGCTGAACGTGCTAAGTTCATTGTGGAGAAGGCCGAGCAAGACAAGAGAAGTGCAGTTATCCGTGCGGAGGGAGAAGCTAAAAGTGCTCAACTTATCGGACAAGCTATTGCAAACAATCAGGCATTCATAACTCTGAGGAAGATTGAAGCGGCGAGAGAGATTGCTCAGACCATTGCACAATCAGCTAACAAGGTGTACCTAAGCTCCAATGATCTGTTGCTTAACCTTCAAGGGATGAACTTGGAGCCTAGCCCTAAGAAGTAAAAGAAGGACATAATAAGTTCCATTCCTCCAAAAACGTAGTTTGTGTTTTGACCAGACTATTTTACCCATTACTATGCTATTCAGATTTTATTTGGCAACGTTGTCTACCTGTTGAGAGTTTTTTATTGGGGAGAAAAAATAAGATTGAGTGCATTACGTATTATTCG
>M01000026128	AT1G03860 ESTCount=47
CTTAGCTTCGCCGAGATCGTGATCCTTTCCTAAAACCCTAACATCGCCGGTGATCAAGATCTGAGCTAAGATCTTAAAGAAATGAGTTTCAAGAAAGTGCCCAACGTCCCTGGATCTCCTGCTCTCTCTGCCCTTCTTAAGGTCAGCGTTATCGGTGGCCTCGGTGTCTACGCCATTAGCAATAGCCTGTACAATGTCGAGGGTGGACACCGTGCTGTCATGTTCAACCGATTAACTGGTATCAAGGAAAAGGTCTACCCGGAAGGAACGCATTTCATGTTGCCGTGGTTTGAGAGGCCAATCATCTATGACGTCCGTGCACGACCCTATCTTGTGGAGAGCACCACCGGTAGTCATGACCTTCAGATGGTGAAAATTGGACTCAGGGTTCTCACACGTCCCATGGGTGACCGTTTGCCTCATATTTACCGAACCCTAGGCGAGAATTACAGTGAAAGGGTTCTTCCTTCCATCATCCATGAAACTCTAAAAGCTATAGTAGCTCAGTACAATGCAAGCCAGCTCATCACTCAGAGAGAGGCTGTGAGCAGAGAGATACGCAAAATTTTGACAGAGAGAGCTTCCAACTTCGACATTGCTCTCGATGATGTCTCCATCACGACTCTCACATTTGGCAAAGAGTTCACCGCAGCAATCGAAGCGAAACAAGTGGCGGCACAGGAAGCTGAGCGTGCTAAGTTCATCGTGGAGAAAGCAGAGCAAGACAGGAGAAGTGCGGTTATCCGTGCACAGGGAGAAGCTAAAAGTGCTCAACTAATCGGACAAGCTATAGCAAACAATCAGGCATTCATAACGCTGAGAAAGATTGAAGCTGCGAGAGAGATTGCTCAGACCATTGCTCAATCGGCTAACAAGGTGTACCTGAGCTCCAACGATCTCTTGCTTAACCTTCAAGAGATGAACTTGGAGCCTAGCCCCAACAAGTAAAAGAACGATATAGCAAGTTCCATCGTGCTAGGTCTGAAAATACTACAAGTACTCGGATTGCCTTTGGTCAGTGGAACTGATTGTTAATGTTTTCTCGGATATTTGATGAAGTTACATTAAAATTTAATAAATAAAAATAATATTCGTATTCGTATTATC
>M01000008849	AT1G03860 ESTCount=40
ATAAATAAAAACGTATCCGACCATACGAATATGTTTGTTATTATTATTATTTTTTAAATCCAACCCAACAATTTTCCCGGAAACAATCAGTTCTCCACTGAACATGACGACCAGAGCTAATCCAAGTTTCAATGTCTCGACTTACGGTAAGCAGTTCCAGGATCGATCACGATAACGGACAAAATAGTCATTTTGAGAGAAACGGATGGAACTTACTATATAGTTCCTTGTTTTCACTTCTTAGAGCTAGGCTCCAAGTTCATCGCTTGAAGGTTAAGCAACAGATCGTTGGAGCTCAGGTACACCTTGTTAGCTGATTGTGCAATGGTCTGAGCAATCTCTCTCGCAGCTTCGATCTTTCTCAGAGTTATGAATGCCTGATTGTTCGCAATAGCTTGTCCGATTAGTTGAGCACTTTTAGCTTCTCCCTCCGCACGGATAACAGCACTTCTCTTGTCTTGCTCAGCTTTCTCCACAATGAACTTAGCACGTTCAGCTTCCTGAGCAGCGACTTGCTTTGCCTCGATTGCAGCTGTGAACTCTTTGCCAAAAGTGAGAGTCGTGATGGAGACATCATCAAGAGCAATGTCGAAGTTCGAAGCTCTCTCCGTCAGAATCTTGCGTATCTCTCTGCTCACAGCTTCTCTCTGAGTGATCAGCTGGCTTGCATTGTACTGAGCCACCACAGCCTTCAGTGTTTCATGGATGATGGAAGGGAGAACCCTTTCACTGTAATTCTCGCCTAGGGTTCGGTAAATATGAGGCAAACGGTCACCCATGGGACGTGTGAGAACCCTAAGTCCAATTTTGATCGTCTGAAGATCATGACTACCAGTGCTGCTCTCAACAAGATAGGGTCGTGCACGGACGTCATAGATGATTGGCCTCTCAAACCATGGCAACATAAAGTGCGTACCTTCCGGGTACACCTTTTCCTTGATACCGGTTAATCGGTTGAACATGACGGCACGATGCCCACCCTCGACATTGTAGAGGCTGTTAGTGATGGCGTAGACACCGAGGCCACCGATAACGCTGACCTTGAGAAGCGCGGAGAGAGCAGGAGATCCAGGGACGTTCGGCACTTTGTTGAAACTCATTTTCTTTTAAGATCTTAGCTCAGCTCTTAATCACCGGCGAGGCTAGGGTTTTGGAAGGATCACGATCGGAGATAG
>M01000030904	AT1G03860 ESTCount=3
GTGATGGAGACATCATCAAGAGCAATGTCAAAGTTGGAAGCTCTCTCCGTCAGAATCTTGCGTATCTCTCTGCTCACAGCTTCTCTCTGAGTGATAAGCTGGCTTGCATTGTACTGAGCCACCACAGCCTTAAGGGTCTCATGGATGATGGAAGGAAGAACCCTTTCACTGTAATTCTCGCCCAGGGTCCGGTAAATCTGAGGCAAACGGTCACCCATGGGACGAGTGAGAACCCTTAGTCCAATTTTCACCATCTGAAGGTCATGACTACCGGTGGTGCTCTCAACAAGGTAGGGTCGTGCACGGACGTCATAGATGATTGGCCTCTCAAACCATGGCAACATAAAATGTGTTCCTTCCGGGTACACCTTTTCCTTGATACCAGTTAAACGGTTGAACATGACAGCACGGTGTCCACCCTCGACATTGTAGAGGCTATTGGTAATGGCATAGAGGCCAAGCCCACCAATAACGCTGACCTTAAGAAGCGCAGAGAGCGCAGGAGATCCAGGGACGTTGGGCACTTTGTTGAAACTCATTTCTTTAAGAGCTTAGCTAAGCTCTAAATCGACGACGAAGTTAGGTTCAGGAAGGATCACGATCGGATTCC
>M01000000007	AT1G03880 ESTCount=49929
CGAGAGACTAATTATGATTTTATTCTAATTAACAAAGATTTTTTTTTCGAGGAGAAAGATTAACTATGATTTTATTCAGCAAAGAGTTACATGCCTGTGTCAACGATCGCTTCTATACGACGGTCGTTGTTGTAAACTAGGCGTCCTTAAAAACTCAAAAACAAAACAGCTGCCTTAAAGCGTAGAACTTCTTTTGTACATTATTTTTATCACAAACCGTACAAAACCGAACATTCAAACGCTGTTACATCACTAACTCATGCTTCAAGCCTCGACCCTAGGCATATCGTAGCCCATAGGACCACTGCTTTGAGTCAATGTGGTCTCAAGGGTGCTGAACTTAACACTTCTAGCTTCTTGGGGTGAGATCTGATACCCGTTGGATATAACTTCAAGTGGTAAACCTCTCATGACTGAGGTGCGTCCCGCGAGTGTGTTGATCTGCGCGTTGTCGTTGCTCTTGAATTCGATCCACTGGAACTGTTGGCTTGTGGCACGTTTCACGACCGCGAAGCCTTGTGGCACGACAAGTAACTGTCCCTTGGAGATCTCTTGGTCGAACACTCTTTGTCCGTTGTCGTTCACCATCTGTATATGAGCCTTCCCCTTTGTCACGTAGAGTGCCGCGTTTGCGTTCACGTTCCATTGCGGCAGCACCATAGCGTTGTTATGGATGGAGCCACGAAGAGCGCTAAGGCGGAGGAATCTGAGGATAGGGAGGTTGTAGCTGTTGAGTGTGCTAATGTATCCGAGCGATGGCTTGTAGACATCAGCACTTGACGGGTCATCAAGGTTTTCGGTGCATCTCATTGTGCACAATGTCTCCTCCAAACCATTACCTTCTTCCTGTGGTTGCTGACCGCCTTGGCCTTGTCTCAAGGGTGGTCTAATGACGCCGAATTGACCTTGGACCTTGACGATGTTGCCACGGTTGACTTGCTGGTTTTGGAGCTTTTGAGCTGTCTCGACGCTGATTTTAAAGGCTTGAGCCAAGATCTGAGGTGCGAAGCCATTGAAGATGTTGTTTTGTTTTTGTTGCTGTCGGCCTTGTAGCCATTGCTGTCCTTGTGGGTTGTTTCCGGCTATCAAAAAGGGTCTGAGGTTGCGGTCAAGCTGGTTCAGGTTATTTGCGATGTCAGCGGCTGCAACAAGAATGAGAGGCTCATTTCCATTGTTGTAGAACCATTGAGCTACACCAGGTGGTGTCGCTATGGTGTCACCGCACCGTAGGTGCTCTACTTTCTGGTGCATGTCACGGAAACCCTGGCCTTGACCCTGACCCTGTCCCTGACCTTGTTCCTGGCCCTGTCCTTGTCCAAATACAGGAGAGTCCATGAATGTCTCGGCGCATCCAGGAGTCACTTTTCCCATTAGAGCATGTCCGTGAACGACGAACGTGAGTTTGCCGGCGTTCAAGAAAGTGGGCAAGTAAAGACCCTGAGGCTCAATGACGAAACGCTCAAAGGCGAAGCCAGAGCAACGGAGCTGAGGTGCATGGTGGTCCCAGACCTCAATGCGACCACCCTCACTCTTGATGATCTGACTCGGCTCGAGTGCATTGAGTTGGTCGAGCTGGCACTCGTTGGGCCACTGCTGAGCAGTGAAGCCATGGAAGAGGGTCAAGAATGTGAAAAAGTAAGAGAGAAGAGAGGTTGGACCCATCTTTTTTTTTTTAATTGTGACTGCACGAGCACAGGGAGGTAG
>M01000000013	AT1G03880 ESTCount=16265
CGAGATATTTTTTTTTTCGGATTAACTATGATTTTATTCAGTAAAGCGTTACATGCCTGTGTCAACGATCGCTTCTATACGACGGTCGTTGTTGTAAACTAGGCGTCCTTAAAAACTCAAAAACAAAACAGCTGCCTTAAAGCGTAGAACTTCTTTTGTACATTATTTTTTATGACAAACCGTACAAAACCGAACATTCAAACGCTGTTACATCACTAACTCATGCTTCAAGCCTCGACTCTAGGCATACCGTAGCCCATAGGACCACTGCTTTGAGTCAATGTGGTCTCAAGAGTGCTGAACTTAACACTTCTAGCTTCTTGGGGTGAGATCTGATACCCGTTGGATATAACCTCAAGTGGTAAACCTCTCATGACTGAGGTGCGTCCCGCGAGTGTGTTGATCTGTGCGTTGTCGTTGCTCTTGAACTCGATCCACTGGAACTGTTGGCTTGTGGCACGTTTCACGACCGCGAAGCCTTGTGGCACGACAAGTAACTGTCCCTGGGAGATCTCTTGGTCAAACACTCTTTGTCCGTTGTCGTTCACCATCGGGATATGAGCCTTTCCCCTTCGTTCACGTAG
>M01000000015	AT1G03880 ESTCount=9088
ACTTCTAGCTTCTTGGGGTGAGATCTGATACCCGTTCGGATATAACTTCAAGTGGTAAACCTCTCATGACTGAGGTGCGTCCCGCGAGTGTGTTGATCTGCGCGTTGTCGTTGCTCTTGAATTCGATCCACTGGAACTGTTGGCTTGTGGCACGTTTCACGACCGCGAAGCCTTGTGGCACGACAAGTAACTGTCCCTTGGAGATCTCTTGGTCGAACACTCTTTGTCCGTTGTCGTTCACCATCTGTATATGAGCCTTCCCCTTTGTCACGTAGAGTGCCGCGTTTGCGTTCACGTTCCATTGCGGCAGCACCATAGCGTTGTTATGGATGGAGCCACGAAGAGCGCTAAGGCGGAGGAATCTGAGGATAGGGAGGTTGTAGCTGTTGAGTGTGCTAATGTATCCGAGCGATGGCTTGTAGACATCAGCACTTGACGGGTCATCAAGGTTTTCAGTGCATCGCATTGTGCACAATGTCTCCTCCAAACCATTACCTTCTTCCTGTGGTTGCTGACCGCCTTGGCCTTGTCTCAAGGGTGGTCTAATGACGCCGAATTGACCTTGGACCTTGACGATGTTGCCACGGTTGACTTGCTGGTTTTGGAGCTTTTGAGCTGTCTCGACGCTGATTTTAAAGGCTTGAGCCAAGATCTGAGGTGCGAAGCCATTGAAGATGTTGTTTGTTTTGTTGCTGTCGGCCTTGTAGCCATTGCTGTCCTTGTGGGTTGTTTCCGGCTATCAAAAAGGGTCTGAGGTTGCGGTCAAGCTGGTTCAGGTTATTTGCGATGTCAGCGGCTGCAACAAGAATGAGAGGCTCATTTCCATTGTTGTAGAACCATTGAGCTACACCAGGTGGTGTCGCTATGGTGTCACCGCACCGTAGGTGCTCTACTTTCTGGTGCATGTCACGGAAACCCTGGCCTTGACCCTGACCCTCCTGACCTTGTTCCTGGCTCTGTCCTTGTCCAAATACAGGAGAGTCCATGAATGTCTCGGCGCATCCAGGAGTCACTTTCCCATTAGTAGAGCATGTCCGTGAACGACGAACGTGAGTTGTCCGGCGTTC
>M01000022115	AT1G03890 ESTCount=12
AAGGAGAAGGAGTGATGGGGACAATTGCTTCTGGCTGTCCTGAGACTTATGAAGAAGCTGGAGGAGGAGTAGGAGGAGACATGCATCGACGTTTTGAAGGACATGCACCAGAAGCTGGAGGATTTCCGGCGAGGAGATGTGTTTGCTTCGCTTGCCGGCGTTTCACAGTGGTGGTACAACCGCGGCAATTCCGACGTCGTCATCGTGATCGTTCTTGATGTTACCAACAGAGAAAACCAGCTTGACCAAGTCCCTAGGGTAACTATTCAAGAAACTCTAAATTTTTCATTGCATGCTATCAATATGGTTACTACAATAATAAATCATATGAACCACACATTTGTAGATGTTCCAAATAGCAGGGAGTAGGACGCAAAAACAACAACAACAACCACTGACTTGGCCATCAGGCAAAAACGCTTTCAGCGGTATCGACCCGAACATAATCGCAGAAGCATTCAAGATCGACATCGAGACAGCTAAGAAACTACAGAACCAGAAAGACAACAGAGGAAACATAGTCCGAGCAAACGGTCCGCTACATTTCATCAGCTCCCCGTCACGTCAATGGCAACAAGATGGGAATGGTAATGGCATTGAAGAGACGTATTGCACGGCGAGGCTGCACGAGAATATAGACGATCCAGAACGTAGCGACTTTTTCAGTACACGAGCTGGCAGAATCAGCACTCTTAACAGCCTCAATCTCCCTGTCCTACGTTTAGTAAGGCTTTAAACGGCCCATTTACGAGGCGTTCTCTACAGCGGAGGAATGATGTTGCCGCATTGGACCGCAACGCACACACGGTGCTATACGTTACAGGCG
>M01000033040	AT1G03890 ESTCount=5876
ACTTAAATACCTTTTCTAGTACAAAACATAATTTGTTTTATATTAATTCTTTTTACTACATAGTATTTTAATAGTAAAATTACGTTTCTCCTCAAACAAAACAATTGAATCACTTTCACGCCAAAAAATCACGTTTTTTGACAAAACGGTTGAATCACTTTCACGCCAAAATCGCGATGAAGTTGAAATTTTTATTGTCAGGGACCCTGGGAACCCACACCTTGGACTCGGGGGTGAGGTGAGGTGTTGTTTTACGTGTCATGAAGTTGTCTCTGTTTCCTGAGCGGCTTCTGGTATGTTGTGCCTTTTGGATCCATGTCCTTAATACATGTAATGATGTTGACTCTGTTTACTCGCAACACTTGTACTAATAAACTAAAATACTTGTCACTGAAACTTTGGTGAAAGTCCCTTCTTATTACATCATTAACTCGAAAATCTAAAAACATAATTGAAACAAAGACAAAAGCTTAAGAGCTTAGTGTCATAGCCAACATTGTCTCTTGCTGACTAAACTTGACCCGCTTGGCTTCTTCTTCGGTCACTCCATACGCCGCTTTGATCACATCCACGGGAACCGCTCTCAAGTACGATGTTCCACCGCTGAGTGTGTTCATGTAAGCATTGTCGTTCGTCTTGAACGCTATCCACTCGAACCCTGTTTCACCAGCGGTTTTGACAACCGCAAAGCCTTGTGGAACCACAAGAAGCTCTCCTTGTTGCACTTGCGCATTGAACACGGACTGACCGTTGTCGTCAACTACTTGTATCGTGGCTTGACCGCCTGTAACGTATAGCACCGTGTGTGCGTTTGCGGTCCAATGCGGCAACATCATTCCTCCGCTGTAGAGAACGCCTCTAATGGCGTTAAGCCTTACTAAACGTAGGACAGGGAGATTGAGGCTGTTAAGAGTGCTGATTCTGCCAGCTCGTGTACTGAAAAAGTCGCTACGTTCTGGATCGTCTATATTCTCGTGCAGCCTCGCCGTGCAATACGTCTCTTCAATGCCATTACCATTCCCATCTTGTTGCCATTGACGTGACGGGGAGCTGATGAAATGTAGCGGACCGTTTGCTCGGACTATGTTTCCTCTGTTGTCTTTCTGGTTCTGTAGTTTCTTAGCTGTCTCGATGTCGATCTTGAATGCTTCTGCGATTATGTTCGGGTCGATACCGCTGAAAGCGTTTTTGCCTGATGGCCAAGTCAGTGGTTGTTGTTGTTGTTCTTGCGTCCTACTCCCTGCTATTTGGAACATCCTAGGGACTTGGTCAAGCTGGTTTTCTCTGTTGGTAACATCAAGAACGATCACGATGACGACGTCGGAATTGCCGCGGTTGTACCACCACTGTGAAACGCCGGCAAGCGAAGCAAACACATCTCCTCGCCGGAAATCCTCCAGCTTCTGGTGCATGTCCTCAAAACGTCGATGCATGTCTCCTCCTACTCCTCCTCCAGCTTCTTCATAAGTCTCAGGACAGCCAGAAGCAATTGTCCCCATCACTCCTTCTCCTTGGACAACGTAAGCGAGGGAAGGTGGGCTAAAGAAAGAGGGCAAGAAAATGGAATTGGCTTGAAGAGTGATGCGAGCTACGGTCACACCAGCGCACTGGAGCTCGTTGCTTGTGTGATCCCATACTTCCATCTGCCCGGCTTCGAACTTAGTCGCATGAGCCGGGCTGAGGCTGTTGATCTGGCTGAAATGGCATGCGTTGGGCAACGGAAGCTCTCGCTGGCGTGCTTCGCTTCCGTGGAAGAGGAGTAGAAGTGAGAGTGTGGCGATGGAGAGAAGAGAAAATATAAGCTTATGCATTTTTTTTTTCTCTCTTTACTTTGTATAAGAGACTTGAGTAGGAAGATGGTTTTTAAAGGAGGTGGTTGATTGTTTTACTACGGTTGCATTGCATTTGCACTCAAACAGTATATATTTAAAGCTCTTACTAGTATATATTTTTGAATTTAGATTATGAGTAGATTTAATTATTATGAAATTTCTTTCTCAAAGTAAAT
>M01000032927	AT1G03890 ESTCount=13
TGAAGTCCCTTCTTATTACATCATTAACTCGAAATACTAAACAATAACTGTAAACAAAGAACAAAAGACTTAAGAGCTTAGTGTCATAGCCAACATTGTCTCTTGCTGACTAAACTTGACCCGCTTGGCTTCTTCTTCGGTCACTCCATACGCCGCTTTGATCACATCCACGGGAACCGCTCTCAAGTACGATGTTCCACCGCTGAGTGTGTTCATGTAAGCATTGTCGTTCGTCTTGAACGCTATCCACTCGAACCCTGTTTCACCAGCGGTTTTGACAACCGCAAAGCCTTGTGGAACCACAAGAAGCTCTCCTTGTTGCACTTGCGCATTGAACACGGACTGACCGTTGTCGTCAACTACTTGTATCGTGGCTTGACCGCCTGTAACGTATAGCACCGTGTGTGCGTTTGCGGTCCAATGCGGCAACATCATTCCTCCCTATCTCCACCAAAAAAAAACCATTACATTAACACATATTATGAGGCAACAGAACTCTAAAAAAAACTAAAAAACTTAATGGTATAATTTTCATACTAATGAGTAACCTGAATACTAATACAAGAAATATCATTACATTAACACATATATATCATGATTCAACAAAACTTTAAAGGAAAATGTAAACTAATTAACACTCTATAATTAATGGACCTAACCAAACACTTACGCTGTAGAGAACGCCTCTAATGGCGTTAAGCCTTACTAAACGTAGGACAGGGAGATTGAGGCTGTTAAGAGTGCTGATTCTGCCAGCTCGTGTACTGAAAAAGTCGCTACGTTCTGGATCGTCTATATTCTCGTGCAGCCTCGCCGTGCAATACGTCTCTTCAATGCCATTACCATTCCCATCTTGTTGCCATTGACGTGACGGGGAGCTGATGAAATGTAGCGGACCGTTTTGCTCGGACTATGTTTCCTCTGTTGTCTTTCTGGTTCTGTAGTTTCTTAGCTGTCTCGATGTCGATCTTGAATGCTTCTGCGATTATGTTCGGGTCGAAACCACTGAAAGCGTTTTTGCCTGATGGCCAAGTCAATGGTTGTTGTTGTTCTTGCGTCTTGCTCCCTGCTATTTGGAACATCCTAGGGGACCTTGGGTCCAAGCCTTGGTTTCNCTGTTGGTAACATCAAGAACGATCACGATGACGACGTCGGAATTGCCGCGGTTGTA
>M01000023542	AT1G03890 ESTCount=3
AATGCCATTACCATTCCCATCTTGTTGCCATTGACGTGACGGGAGCTGATGAAATGTAGCGGACCGTTTGCTCGGACTATGTTTCCTCTGTTGTCTTTCTGGTTCTGTAGTTTCTTAGCTGTCTCGATGTCGATCCAGAACGTAGCGACTTTTTCAGTACACGAGCTGGCAGAATCAGCACTCTTAACAGCCTCAATCTCCCTGTCCTACGTTTAGTAAGGCTTAACGCCATTAGAGGCGTTCTCTACAGCGGAGGAATGATGTTGCCGCATTGGACCGCAAACGCACCACACGGTGCTATACGTTACAGGCGGTCAAGCCACGATACAAGTAGTTGACGACAACGGTCAGTCCGTGTTCAATGCGCAAGTGCAACAAGGAGAGCTTCTTGTGGTTCCACAAGGCTTTGCGGTTGTCAAAACCGCTGGTGAAACAGGGTTCGAGTGGATAGCGTTCAAGACGAACGACAATGCTTACATGAACACACTCAGCGGTGGAACATCGTACTTGAGAGCGGTTCCCGTGGATGTGATCAAAGCGGCGTATGGAGTGACCGAGAGAGCCAGCGGGCAAAGTTAAGCAGCAAGAGACAATGTTGGCTATGACACTAAGCTCTTAAGCTTTGTCTTG
>M01000002971	AT1G03890 ESTCount=124
ATTTACTTTGAGAAAGAAAATACATACTAGTTAAATCTTCTCATTATCTAAATTCAAAAATATATACTAGTGAGAGCTTTAAATTCCTGATGAAACGAAATATTTATTGTTTGTGTGCAAATGCCATGCAACCGTGGTAAAACATCAACCACCTCCTTTAAAAACCATCGTCCTATTCGTCTCTTAATGACCCCTTATCAAAAGTAAAAAGAGAGAAAAAAAATGCATAAGCTTATATTTTCTCTTCTCTCCATCGCCTCAATCTCACTTCTCCTCCTCTTCCACGGAAGCGAAGCACGCCAGCGAGAGCTTCCGTTGCCCAATGCATGCCATTTCAGCCAGATCAACAGCCTCAGCCCGGCTCATGCGACTAAGTTCGAAGCCGGGCAGATGGAAGTATGGGATCACACAAGCAACGAGCTCCAGTGCGCTGGTGTGACCGTAGCTCGCATCACTCTTCAAGCCAATTCCATTTTCTTGCCATCTTTCTTTAGCCCACCTTCCCTCGCTTACGTTGTCCAAGGAGAAGGAGTGATGGGGACAATTGCTTCTGGCTGTCCTGAGACTTATGAAGAAGCTGGAGGAGGAGTAGGAGGAGACATGCATCGACGTTTTGAGGACATGCACCAGAAGCTGGAGGATTTCAGGCGAGGAGATGTGTTTGCTTCGCTTGCCGGAGTTTCACAGTGGTGGTACAACCGCGGCAATTCCGACGTCGTCATCGTGATCGTTCTTGATGTTACCAACAGAGAAAACCAGCTTGACCAAGTCCCTAGGATGTTCCAAATAGCAGGAGCAAGACGCAAGAACAACAACAACCATTGACTTGGCCATCAGGCAAAAAACGCTTCAGCGGTTCGACCCGAACATAATCGCAGAAGCATTCAAGATCGACATCGAGACAGCTAA
>M01000004471	AT1G03890 ESTCount=18
GTGACCGTAGCTCGCATCACTCTTCAAGCCAATTCCATTTCTTGTCCATCTTCTTAGCCCACTCCTCGCTACGTGTCCAAGGAGAAGGAGTGATGGGGACAATTGCTTCTGGCTGTCCTGAGACTTATGAAGAAGCTGGAGGAGGAGTAGGAGGAGACATGCATCGACGTTTTGAGGACATGCACCAGAAGCTGGAGGATTTCAGGCGAGGAGATGTGTTTGCTTCGCTTGCCGGAGTTTCACAGTGGTGGTACAACCGCGGCAATTCCGACGTCGTCATCGTGATCGTTCTTGATGTTACCAACAGAGAAAACCAGCTTGACCAAGTCCCTACACATTTGTAGATGTTCCAAATAGCAGGGAGCAAGACGCAAGAACAACAACAACCATTGACTTGGCCATCAGGCAAAAACGCTTTCAGCGGTTTCGACCCGAACATAATCGCAGAAGCATTCAAGATCGACATCGAGACAGCTAAGAAACTACAGAACCAGAAAGACAACAGAGGAAACATAGTCCGAGCAAACGGTCCGCTACATTTCATCAGCTCCCCGTCACGTCAATGGCAACAAGATGGGAATGGTAATGGCATCGAAGAGACGTATTGCACGGCGAGGCTGCACGAGAACATAGACGATCCAGAACGTAGCGACTTTTTCAGCACACGAGCCGGCAGAATCAGCACTCTTAACAGCCTCAATCTCCCTGTCCTACGTTTAGTAAGGCTTAACGCCATTAGAGGCGTTCTCTACAGCGTAAGTGTTTGGTTAGGTCAACTAATTATAGAGTGTTAGTATACAATTTCCTTTACAGTTTTGTTGAATCATGATATGTGTTATTGTAATGATATTTCTTTTATTAGTATTCAGGCTACTCATTAGTATGCAAATTATAAAAGTAAGTTTTTTGTTTTTTTAAGAGTTCTGTTGAACCATATTATGTGTTAATGTAATGATTTTTTTTTGGTGGAGATAGGGAGGAATGATGTTGCCGCATTGGACCGCAAACGCACACACGGTGCTATACGTTACAGGCGGTCAAGCCATGATACAAGTAGTGGACGACAACGGTCAGTCCGTGTTCAATGCGCAAGTGCAACAAGGAGAGCTTCTTGTGGTTCCACAAGGCTTTGTCGGTTGTCCAAAAACCGACGGGGAAACAGGGTTCGAGTGGATAGCGTTCAAGACGAACGACAATGCTTACATGAACACACTCAGCGGTGGAACATCGTACTTGAGAGCGGTTCCCGTGGATGTGATCAAAGCGGCGTATGGAGTGACCGAGGAAGAAGCCAAGCGGGTCAAGTTTAGTCAGCAAGAGACAATGTTGGCTATGACACTAAGCTCTTAAGCTTTTGTCTTTGTTTCAGTTATGTTTTTAGATTTTCGAGTACGATGTTCCACCGCTGAGTGTGTTCATGTAAGCATTGTCGTTCGTCTTGAACGCTATCCACTCGAACCCTGTTTCACCAGCGGTTTTGACAACCGCAAAGCCTTGTGGAACCACAAGAAGCTCTCCTTGTTGCACTTGCG
>M01000027405	AT1G03890 ESTCount=3
CGATGAAAGTCCCTTCTTATTACATCATTAACTCGAAAATCTAAAAACATAACTGAAACAAAGACAAAAGCTTAAGAGCTTAGTGTCATAGCCAACATTGTCTCTTGCTGACTAAACTTGACCCGCTTGGCTTCTTCCTCGGTCACTCCATACGCCGCTTTGATCACATCCACGGGAACCGCTCTCAAGTACGATGTTCCACCGCTGAGTGTGTTCATGTAAGCATTGTCGTTCGTCTTGAACGCTATCCACTCGAACCCTGTTTCACCAGCGGTTTTGACAACCGCGGCAATTCCGACGTCGTCATCGTGATCGTTCTTGATGTTACCAACAGAGAAAACCAGCTTGACCAAGTCCCTAGGATGTTCCAAATAGCAGGGAGCAAGACGCAAGAA
>M01000004446	AT1G03900 ESTCount=12
TGAAGTGACAGGATCATTTGGAGGAGGCGGTAGAGGAGACCTGGTTTTGGTAGCAGCAGTTGGTGGTGGAGCAAGTGCTAGAGGCTTCCCGTTTCCTGAAAGAGCGGCTGAGAGCATCCCAGTGCCATTTGTCGTAGGTTTGGGCTTCACGTTGATTCTTATGGTTTCACCTTCCTTCAATCTATGATTAACAGCGGGATGAATATCAATGTGATCATCACTCTCATTCGTCTCCCCAGTCTCCTTCTCCTTCTCCCTCCTCACATACTTCTCATGATCCGACAACGCCACGTTGAAATCAAACGCCTCGTTCCTCTCCGCGAACCCCAGCCCGATGAACGCGTACTTCCCACGCCCGTCGTCGATCCTGAGCACGAAATACCTCGACGAATCGAGCGACGGCTCGACGGAGTTCTCTCTCCTGGCGGGATCCACGAAACACGCCGCGAACAGATCGCCGGAGCTCGAGTCCTCGAGGCGGATCTCGCACCGGTCCTTGCAGGAGACGACGCGGAGCCTGCCGGACCAGATCTTGTCTGACTGGAGCCATTCGCCGCACTTGTACCCGCCGGACGTGGTTCGCGGCGGGATCTTGTAGACGGAGACCTCGCGCACCACGAGGAGCGTGTGCTCGAAGGTCTCCTCCTCTTCTTCCCCTCGAACGACATTGGATTCTCGGAGAAGAATCTGTGTGACCTCTGCTGAGACGAGAG
>M01000018126	AT1G03900 ESTCount=11
GGATCCCGCGAGGAGAGAGAACTCCGTGGAGCCGTCGCTGGATTCGTCGAGGTATTCGTGCTGAGGATCGACGACGGGCGTGGGAAGTACGCGTTCATCGGGCTGGGGTTCGCGGAGAGGAACGAGGCGTTTGATTTCAACGTGGCGTTGTCGGATCATGAGAAGTATGTGAGGAGGGAGAAGGAGAAGGAGGCTGGGGAGACGAGTGAGAGTGATGATCATATTGATATTCATCCCGCTGTTAATCATAGATTGAAGGAAGGTGAAACCATAAGAATCAACGTGAAGCCCAAACCAACGACAAGTGGCACTGGGATGCTCTCAGCTGCTCTTTCAGGGAACGGGAAGCCTAAACCTCTAGCACTTGCTCCACCACCAAGTGCTTCTACAAAAACCAGGTCTCCTTTACCGCCTCCACCAAATGATCCTATCGCTTCAAGGATCGCATCTGGTGGTTCTAAGGAACCAACGGATAACACAAGGCGCAGGAACGATCCACTGTCTGATCTATCTCAGCTCAAGAAGAATCTTCCTTCAACAAAGGGATCAGGATCGTCAGGAGCTGCAGGTTGGGCAGCTTTCTGATCACAAAGGAGTGCGAAATATCTAAGGTCTTGGACCCGTCCGGCTTCATCTTCTTGTGACTTGAGAGCAAGAGACATTAGAGGCAAGACATTAGTGCACCAGGACAAACAGCAACCTGAAGTTTTTTCAATATAATGTATGTTTACTGGTAGATTGATGTGCGCCTCTTTGTGATCCCAACACTCCCTGTTGTATTATTTTTTTTTCCTTTTCAAATCATGTTTGTTACATCTGCTGGATCTTGAGATTTAATAAGTTTACAGATAAGAA
>M01000050350	AT1G03900 ESTCount=10
CGGAGAGGAACGAGGCGTTTGATTTCAATGTGGCGTTGTCGGATCATGAGAAGTACGTGAGGAGGGAGAAGGAGAAGGAGAGTGGTGAAACGAGTGAGAGTGACGATCACATTGATATTCATCCTGCTGTTAATCATAGATTGAAGGAAGGTGAAACCATAAGAATCAACGTAAAGCCAAAACCTACCACGAATGGCACTGGGATGCTCTCAGCCGCTCTTTCAGGAAACGGGAAGCCTCTAGCACTTGCTCCACCACCAACTGCTGCTACCAAAACCAGGTCTCCTCTACCGCCTCCTCCAAATGATCCTGTCACTTCAAGGATTGCATCCGACAGTTCAACGGGTAACACAAGGCGTAGGAACGATCCTCTGTCTGATCTATCTCAACTCAAGAAGAATCTTCCTCCAACTCAAGGATCAGGGCCGACCAAGTCAACAGGAGCTGCATCAGGTTGGGCAGCTTTCTGATCACACGTGAAATTTAAGATCTTGGACTCGTCCGGCTTCACCTTCTTGTGACTTGAGAGCAAGAGACATTAGAGGCAGAGACACTAGATACCAAGGCAAACAGCGATATGAGCTTTTTACATTTATAATGTATGGTACTGGTAAATTGATGTGTGTTTCCTTGTAATCCCAACACTTCGTGTTGTAATATTTTTTTCATTTTTCAAATCATCGTTGTTACATCTGCTTGATCACGAGATTTTTAAAATAGAGATTAATATAATATCTTTCTACATTATTACAACATGAATGACATAAGATTTCTAGG
>M01000048983	AT1G03900 ESTCount=20
GGAGGAAGAGAAGGAGACATTCGAGCACACACTCCTCGTGGTGCGCGAGGTCTCCGTCTACAAGATCCCGCCGCGAACCACATCCGGCGGATACAAGTGCGGCGAATGGCTCCAGTCCGATAAGATCTGGTCCGGCAGGCTCCGCGTCGTGTCGTGCAAGGACCGATGCGAGATCCGCCTCGAGGATTCGAACTCCGGCGATCTGTTCGCGGCTTGCTTCGTGGATCCCGGGAGGAGAGAGAACTCCGTGGAGCCGTCGCTCGATTCGTCGAGGTATTTTGTGCTCAGGATCGACGACGGGCGTGGGAAGTACGCGTTCATCGGGCTGGGGTTCGCGGAGAGGAACGAGGCGTTCGATTTCAATGTGGCGTTGTCGGATCATGAGAAGTACGTGAGGAGGGAGAAGGAGAAGGAGAGTGAGAGTAACGATCACATTGATATCCATCCTGCTGTTAATCACAGATTGAAGGAAGGTGAAACCATAAGAATCAACGTAAAGCCCAAACCTACTACAAATGGCACTGGGATGCTCTCAGCCGCTCTTTCAGGAAACGGGAAGCCTCTAGCACTTGCTCCACCACCAACTGCTGCTACCAAAACCAGGTCTCCTCTACCGCCTCCTCCAAATGATCCTGTCACTTCAAGGATTTCATCTGACAGTTCAGCGGGTAACACAAGACGTAGGAACGATCCTCTGTTCGATCTATCTCAGCTCAAGAAGAATCTTCCTTCAACTCAAGGATCAGGACCGACCAAGTCAACAGGAGCTGCATCAGGTTGGGCAGCTTTCTAATCACACGTGAAATTTAAGGTCTTGCACTCGTCCGGCTTCATCTTCTTGTGACTTGAGAGCAAGAGACACTAGATACCAAGGCAAACAGCGATATGAGCTTTTTACATTTATAATGTATGGTAGTGGTAAATTGATGTGTGTTTCCTTGTAATCCCAACACTTCGTGTTGTAATATTTTTTTCATTTTTCAAATCATCTTTGTTACATCTGCTTGATCACGAGATTTTTTATAT
>M01000015804	AT1G03905 ESTCount=4
TGTAGCCCATGTCTCTAACCCGTCGAATATATGAGTTGCATATACAATTGTAGCTCCTCTCTGATCACATTCTTCTTTGAAGAATTCCAGCAAATCCATCCTTGCAACAACATCAAGGTCAACAGTTACCTCGTCAAGTAACAACACCTTGAATGGATGTAAGAGTCCCATGCATATCTGAACTCGGCGTTTCTGCCCATCAGAAACCTTATGCATACGCCACTGAAGGTTGATGTCAAGAAGATCAATCAGTTTCTCTCTTCTCACCGGATCGATTCCTTCAACTCCAAATATCATATGTTCTGCTGAAAAGTCTCCCTGAAGAGGAACCTCACCAGCCGAACCAACGGTTTTACTCCAAGATCCTCCAAGGTAAGACAAGTCACCACTGCAAACAAGTTGAGTATCATGGAAAGCAGAGCGGCTTAGAACTTGTACAACGTTCTTCCTCCAACCATATGCTTTCCAGCCAGAATCCTCAACAAGGTTGTCTTGCCAGATCCATTGGCGCCAACAGAGGCAGCGAGATCCT
>M01000025991	AT1G03905 ESTCount=26
AAGATCAGGCGACGACAAGTGATGATGCGATTAGAGTTAGCGGTATGGAGTTTTCTTATGAAGCGGAGGATCCTATATTCTTCGATTTCAACCTCGATCTTCCAGCAGGATCTCGCTGCCTTCTTGTTGGCGCCAATGGATCTGGCAAGACAACCTTGTTGAAGATTCTGGCTGGAAAGCATATGGTTGGAGGAAAGAACGTTGTACAAGTTCTAAGCCGCTCTGCTTTCCATGATACTCAACTTGTTTGCAGTGGTGACTTGTCTTACCTTGGAGGATCTTGGAGTAAAACCATTGGTTCGGCTGGTGAGGTTCCTCTTCAGGGAGACTTTTCAGCAGAACATATGATATTTGGAGTTGAAGGAATCGATCCGGTGAGAAGAGATAAACTGATTGATCTTCTTGACATCAACCTTCAGTGGCGTATGCATAAGGTTTCTGATGGGCAAAAACGCCGAGTTCAGATATGCATGGGACTCTTACATCCATTCAAGGTGTTGTTACTTGACGAGGTAACTGTTGACCTTGATGTTGTTGCAAGGATGGATTTGCTGGAATTCTTCAAAGAAGAATGTGATCAGAGAGGAGCTACAATTGTATATGCAACTCATATATTCGACGGGCTAGAGACATGGGCTACACATTTGGCTTACATTCAGAACGGTGAGCTGAATCGTTCATCAAAAATGGCAGACATCAGCGAGATGAAAACTTCACCCAACCTCCTCTCCGTGGTAGAATCTTGGCTCCGTTCTGAAACCAAAATTGACAAGAAAAAGAAGAAGGAGCCTGTGCCAGCATGGAAACCAACTCCATTTGATAACTCTCCTTTTAGGTCATCTAGACACATGGCTTACTACCGATGATTGGTAATTACGGATGGATCATATGTATGAGTATTAGTAAGAATAAGGCCACTAGGGACAAGTTCACATTGTGTGTGTGTTGTTGAGCTGTTATACACTATTGTGCACATTGAAGAATATACAACACAATATGCCTATTGTTCTGTCAAATAACTTATTTTTATATTGACTGAGTTTTATAGTTGTTAATC
>M01000003363	AT1G03910 ESTCount=149
TCACCATGGAGTACCCCTTGGACGAATTTTCCGTCAAAGCTGAGAAGAGGAGACGTGGGGAAAGGATGACGGAGGTTGAAAAGGTTAAGAAGAGGAGAGAAGAGAGAGCTGTGGAGAAAGCTCGACACGAGGAAGAAATGGCATTGCTGGCTAGAGAACGTGCTCGAGCTGAGTTTCAAGATTGGGAGAAGAAGGAGGAAGAGTTCCATTTCGATCAAAGCAAGGTGAGGTCGGAGATCAGACTGCGTGAAGGACGGCTGAAGCCTATCGACGTCCTCTGCAAGCACTTGGATGGTTCAGATGATATGGATATCGAGCTCAGTGAACCTTACATGGTTTTCAAGGGACTCAATGTTAAAGATATGGAAGAGCTTCGGGATGATATCAAAATGTATCTAGATTCGGATCGGGCAACTCCAACACGCGTACAGTATTGGGAGGCGCTTATTGTCGTATGCGATTGGGAGCTAGCTGAAGCTCGTAAAAGGGATGCCTTGGATCGAGCTAGAGTTAGAGGGGAGGAGCCTCCTGCAGAATTGCTTGCTCAAGAGAGGGGACTACACGCTGGTGTTGAAGCTGACGTGAGGAAACTTCTTGATGGGAAGACCCACTCGGAGCTTCTAGAACTGCAGTTGGACATCGAGTCCCAGCTGCGGTCTGGGTCCGCGAAAGTAGTAGAGTATTGGGAAGCGGTTCTAAAACGCCTCGATATATACAAGGCAAAGGCTTGCTTGAAGGAAATACACGCTGAGATGCTCAGGAGGCATCTACATCGCCTCGAGCAACTTTCAGAGGGTGATGAAGAAGATGTTGAAGTTAATCGTCGCTTAGCACCTGTGATGGAAGAAAACGAGGAGGAGGAGATAAACGATACAAATCTTTCAGATGCTGAAGAAGCCTTCTCTCCGGAGCCTGTCATGGAGGAAGAAGAAGAAGCTGATGTGGAAGCAGAAGCGGCTGGTTCGTTTTCGCCAGAGCTCATGCACGGTGATGATCGTGAAGAAGCAATCGATCCCGAGGAAGACAAGAAGCTACTGGAAATGAAACGGATGGTTGTGATGGAGAAACAGAAGAAGCGGATCAAAGAAGCTATGGACTCAAAACCACCACCTGTAGAAGATAACTTGAAGGTTAAAGCAATGAAAGCAATGGGAGCAATGGAAGAAGGAGATGCTGTATTTGGCTCCAAAGCTGAAGTGAACCTTGATTCTGAGGTATACTGGTGGCATGACAAGTACCGGCCAAGAAAACCGAAGTACTTCAACAGAGTTCACACGGGTTACGAGTGGAACAAGTATAACCAAACGCACTATGATCACGACAACCCGCCTCCAAAGATCGTTCAAGGGTACAAGTTCAACATCTTCTACCCGGATTTGGTAGACAAGATCAAGGCTCCCATTTACACTATAGAAAAAGATGGGACAAGCTCTGAAACTTGTATGATCCGGTTCCATGCTGGTCCTCCTTATGAAGACATTGCGTTCCGGATTGTGAATAAAGAATGGGAGTATTCTCACAAGAAGGGTTTCAAATGCACGTTTGAGCGTGGGATTCTGCATTTGTACATCAACTTTAAACGACATCGTTACAGGCGATAAACTGATCGGAGTTTGGCCGGAGAAGCCGAAGTTGGCAGTTGTAATACTTTGGCTGGTGTTTCACTAAACCTTGTTTGTAACAAATGGGCAATACAGTAGTATTATGTTGGACTGTTTTCATTTAAAAATGATTATCGAACATAACAGAATAGAACATCAGTTTTGTCAATGTGACAAGTTCGAAATCTTAAATGTGACGATCATTTGAACAAAATCTTGAGTTGGTGAATGTGTGATTACTATTTAGGGTGAAATATCAGTTTACGTCGAAAAATTTGGTGTATGCATGAATATGAGTTGTGTCGTGAAATTGTTTAGGTTGAGATTTCAACATCATGTGATGCTTA
>M01000045220	AT1G03910 ESTCount=6
AGGAGAGGTCTCCACCGTCGCACACCCGCCACTGATTCCAGATCCAACTAGCGTGGTTAACTTTTCAAAGTATGGGATCTCATGGTAAGCAGAAGAAGAAGCGGAGAGATGAATCAGAGTCTGACTCTGACGGTTCTGATGATTTGTCTCCTCCCAGGAGTTCCAGGAGAAGGAAGGGAAGCAGCAGCAGCAGTCGTAGTAGACACCGTCGTTCGAGTGATGATGATTCCTCCTCTGATAGCGATGGTGGACGGAAGAGTAAGAAGAGAACTTCCTCTAAGAAGCCCTCTGAGGAAGAAATCAAGGAGTATATGGCTAAAAAGGCTCAAAAGAAGGCATTACGTGCAGCAAAGAAACTGAAGACTCAGTCAGTGTCTGGCTACTCCAACGATTCAAACCCTTTTGGGGATTCCAATCTCACTGAGACCTTTGTGTGGCGGAAGAAGATTGAAAAAGATGTTCACCATGGAGTACCCTTGGACGAATTTTCCGTCAAAGCTGAGAAGAGGAGACGTGGGGAGAGGATGACGGAGGTTGAAAAGGTTAAGAAGAGGAGAGAAGAGAGAGCTGTGGAGAAAGCTCGAC
>M01000028874	AT1G03910 ESTCount=3
TTCGATTCCTCTAACTGTTCCTCGGAGACGAAATTAAGTAACCTAATAGGCTTCTCTTCTCCCATCTTCTTCTTCTTCTTCTTCCTCCTCCTCTACGCGCTCTGTGACGAAGAAGAAGAATTTCTTCCATCACAGGTGCTAAGCGATGATTAACTTCGACATCTTCTTCATCACCCTCTGAAAGTTGCTCGAGGCGATGTAGATGTCTCCTCAGCATCTCAGCGTGTATTTCCTTCAAGCAAGCCTTTGCCTTGTATATATCGAGGCGTTTTAGAACTGCTTCCCAATACTCTACTACTTTCGCGGACCCAGACCGCAGCTGGGACTCGATGTCCAACTGCAGTTCTAGAAGCTCCGAGTGGGTCTTCCCATCAAGAAGTTTTCTGACGTCAGCTTCAACACCAGCGTGTAGTCCCCTCTCTTGAGCAAGCAATTCTGCAGGAGGCTCCTCCCCTCTAACTCTTAGCTCGATCCAAGGCAT
>M01000028467	AT1G03910 ESTCount=3
GTCGAGCTTTCTCCACAGCTCTCTCTTCTCTCCTCTTCTTAACCTTTTCAACCTCCGTCATCCTTTCCCCACGTCTCCTCTTCTCAGCTTTGACGGAAAATTCGTCCAAGGGTACTCCATGGTGAACATCTTTTTCAATCTTCTTCCGCCACACAAACGTCTCGGTGAGATTGGAATCCCCAAAAGGGTTTGAATCGTTGGAGTAGCCAGACACAGACTGAGTCTTCAGCTTCTTTGCTGCACGTAATGCCTTCTTCTGAGCCTTTTTGGCAAGATACTCCTTGATTTCTTCCTCAGAGGGCTTCTTAGAGGAAGTTCTCTTCTTACTCTTCCGTCCACCATCGCTATCAGAGGAATCATCATCACTCGAACGACGGCGTCGACTTCGACTACTGCTGCTCCTGCTTCCCTTCCTTCTCCTGGGCGGAGACAAATCATCAGAACCGTCAGAATAAGACTCTGACTCAGACTCTGATTCATCTCTCCGCTTCTTCTTCTTCTGCTTCCCACTCCTACTCTTACCATGAGATCCCATACCTTTGAAAAGTTAACCACGCTAGTTGGAGACGGAGATCTGGAATCAGTGGCGTGTGAATGCGGCGTCTGCGCGACGGTGGAGAGACTTCTCC
>M01000044892	AT1G03930 ESTCount=3
CACCTTCAACTCCAAACCACTTGAGGTTCGGAATACCAGTTCCTCCTTGGAGTAGCATATACAACTTTGACTCATAATGAAGTTGAGGATGCTTGGTCTTCACAGACTCCAGCTTGACAGCAACTTCTTCTCCTGTTTGGACATTTACACCAAGATAAAGCTCTCCAAAAGATCCACTACCAATCTTCCTTCCAAGCTTAAATCTCCCACCGATCACAAGATCCATCTGATCTCTTCCACAATCAATATATCAAACGAACCCTCCTCTTCGGAGATTTCGTTATTGCAGATAACACAACCCAGATTCCGCGTGCTTCATGAAATCGAATCAAACCGGAACCTCAAACAGCTCACCCAAGGAGCAGCCCGGTTGCCGAATCGATTAGCCAATGAAAACCCTAATCCGATTAGAAATCGAACAATCCAGAAGAGAGATTCGACTCGGAAATTGAGCAAGAAGATGGAAATCTCGTTGGGGGATTAGAAGGAGGGGCGAGAGGAAATGAAGATCTGTGACACATTTGTCATCGCCT
>M01000034240	AT1G03950 ESTCount=3
GACGCGCACAATAAACTGTTTGAAGAAAACAATATCAAAGAGGTTTTGTACATTGCTTATGGGAAAAAGGTTCAAAGAAAAATATAGCCACTAGCATTAGTTTAGTTGTTCATAGATATCCACAAACAAACTGTGGAAGAAACATTGAAATGTAATGAATATTTTGGTCTGAAACGTTTTCTTCAAGGTCACGGCACTTGTTTCTTTGTTTCTATCTAAGCGCCGCCAACCGCTTCTCCAGATCATCCATTTCAGAACTGCTGCTCACATCTTCTGCATTCTTTCTACCAATTTTACCTTTTGGAGCAGATGATAACTGTGAGGCGACATCAATGCCGATTTCATCAAGAACCTGGTTGGTCAAGTCCTCTGTTTCGTCTTCAGCTTCGTCATTGTCTAAAGCATCATCTATGGAGTCAGACATCATCTCAG
>M01000053290	AT1G03960 ESTCount=4
CGTACACGATCTTCCAGTTGCATTATTGTTTTTTCGGGTGTACTTTTACTATTTAGCAATTTGTCCTTGGTCAAGTTCCAATTACAAACTATCTCCAAACCGATCCGGACCAGCTGCATAAACCGGACGCTAATGTGGTGTTTCATCCGTGGTATACAAAGACTGTACCAGTGGTCTTCTCCACAAAAAGAGGATCACATTGAGAGCTCTCATTCCTCTTAAAGAGATGACTTTCTTTTGCTGCCAAAACGATGCCAGGAGAATAAACAAGACGAAAACCTCTCTGTTCCTACCTAATTAACACTAATTCTTTTCTAAACAAACCACTCAAAACGTTAGGAAACCACAACGTTAGGAAACCACAAGATATTACAAACGCGTGAGCTGCATCTTCTATTATATAAAATGTTCTTTTTTCTTCAAACGTAAATTCTAGCGACAAAAAATTTCATGAAATTTGCACTCTTCGAATCTCCCACTCCCAGAAGCTTTATACTCCAATCCCTGATCATGGACAACTAAAATGGAGGTTCGAGTGGTTCATCCGCACTCCCATTTGCGACTTCCTCCACATCTTCTTCCATTGACAATCTCACATACTCTCTCTGAGCGAAACGATCCCACTCTGTTAAACTTGGATCCTCCCGTTCCTGGCGAATGAGGAAGGGGTCACGTGTTTCAAAAGCCATGAATTTGTTAAGGTTGAAGAGTATATTGAAGACGTTTCCTGAAAGTTTGGATCCTTTCAGATCCTGGAGGGTGATGCAGTTCTCCTCCTCTGGTTTAATCATGTCAATTATC
>M01000017760	AT1G03960 ESTCount=4
TTATTGCTGCTATGCAACAGCTTGATGAAGAAGACGACATCAATAAAATTATTAGGTACTTCTCCTATGAGCACTTTTACGTGATCTACTGCAGATTCTGGGAACTTGATGGTGACCATGACTGCTATATCGATAAGGACAATCTCATCAAATATGGTAACCATGCCCTTACCTACAGGATTGTTGATAGAATATTTTCACAGGCTCCTAGGAAATTTACGAGCAAAGTTGAAGGGAAGATGAGTTATGAAGATTTTGTATACTTCATTCTCGCCGAGGAAGACAAGTCATCTGAGCCTAGTCTTGAGTATTGGTTCAAGTGCATAGACTTGGATGGAAATGGGGTGATCACTCCAAACGAAATACAATTTTTTTTCGAAGAGCAGTTGCATCGCATGGAAAGCATAACCCAGGAACCTGTTCACTTCAACGATATCCTATGTCAGATAATTGACATGATTAAACCAGAGGAGGA
>M01000022556	AT1G03960 ESTCount=4
TTTTTTTTTATGAACAATCTATACTCCTTATATGGCCAACCACAGTATCTAATCCTTGCTGTCTCATATTATAAACGCGTGAGCCGCATCTTCTATATATAAAATGTTTTTTTTCTTCAAATGTAACTTTTAGCGACAAAAAAATTTAAGAAATTAGCACTCTTCGAATCTCCCACTCAGAAGCTTTAAACTCCAATCTCTGATCATGGACAACTAAAATGGTGGTTCGAGTGGTTCATCCGCACTCCCATTTGAGACTTCCTCCACATCTTCTTCCATTGACAATCTCACATACTCTCTCTGAGCGAAACGATCCCACTCTGTTAAACTTGGATCCTCCCGTTCCTGGCGAATGAGGAAGGGGTCACGTGTTTCAAAAGCCATGAATTTGTTAAGGTTGAAGAGTATATTGAAGACGTTCCCGGAAAGTTGGAACCCTTCCAGATCCTGGAGGGTGATGCAGTTCTCCTCCTCTGGTTTAATCATGTCAATTATCTGACA
>M01000016401	AT1G03960 ESTCount=5
TCGTCTTCTTCATCAAGCTGTTGCATCGCAGCAATAAGATTTCCGCGTTTCAGCTCTCTAAGAGTAAGGCAGCCAGTTCTGGATCTGTTAATGTAGTAAAATATTCTGTAGATGACCGTTTCAGCATATCTTTCTTGAAATTCGGATGTAGTCCTCAGAAATTGTAAGCCAGGATGTGTTGCCAGAAGCTCATCCAGAAGTGGTTTGAAGTCTGCCTGTGTGAGGTGCTTGCAGTCTTGCTGCCTTAGTATATTATATATCTGGGAAGCTGTGTCCATAGTTAACATATTTCCATCAATCCAATACTTGATAAACGCATCCCTTGTAACTATACCGCTGGATTCGGGATCCATCTTTCTGAAAAGTGCAGGAGAAAGATAAGAAGGCAGCTTGCAGACTTCTTTCGTAATAGATTTGAATTCATCCACATGTAGTCCGTCAATAAAGTTACTAAAAAATGATCAACCATGGATATACATTGCTCCTTTAGTTCTTTTGCTGGTGGACGCCCATGCAGGAGTAAACTGAGGAATGAGTTCGTGCTTAGGTTCCTTAACAGATCTCAGAGGAGAGCGGAGAGATGGAGGGCTAG
>M01000026726	AT1G03970 ESTCount=6
AAAAAATCCACTTTCCACAACCAAACTCCGATTGTTTCGCAGTTTTCTATCGAGACAGAGATGGCATCCTTTAAGATGATGTCTTCTTCCACATCCCGAAACTCCGATCTCTCTCGCCGTAACTCCTCCTCCGCCTCGTCTTCTCCCACCGTAAGATCCAACCATCTCAGACGAGATCCTCACGCCGATCACTCCAGGATCAGTTTCGGCTACGGAGGAGGGAACGACGCGACGCTTCACGATTACAATTTCGCGTCTGATTCGTTGGATGTTGATCGGAGCAACGGAGACAGGAACAGTGTTAACGGAGGAGGGAGGAAGAGTGTGGACGACGTCTGGAAAGAGATTGTGTCGGGAGAGAAGAAGACGGTCATGAAGGAGGAGGCGCAAGATGAGTATATGATGACGCTTGAAGACTTCTTAGCGCAAGCAGCGGAGATGGACGGTAATGATGATGAAATCGATGTGAAGATTCCGATGAGTCTCTCCGGTACATTCGATTATCCGATGATGCCTCAGCAGAACAATCAAGTTGAGATGGTTGAAGGATCGACGAGGAGAAAGAGAGGGAGAGTGATGGTGGAGGCGATGGACAAAGCAGCGGCGCAGAGACAGAAGAGGATGATCAAGAACCGCGAGTCAGCCGCTAGGTCGAGAGAGAGGAAGCAGGCGTATCAAGTGGAGCTTGAGACTTTAGCTGCGAAGCTAGAGCGAGAGAACGAGCAGCTTTTGAAGGAGATCGAAGAGAAGACCAGAGAGAGATACAAGAACCTTATGGAGCAGTTGATTCCTGTTGACGATGAGAAACGAAAACCATCTTCGTCGTCGTCGAGGTCGTTAAGCAGGAGCCACTCCTTGGAATGGTAAAGAGAGTTATTTAATTAATGTCTTTTGGTAAGTGGTGAAATAATGATTTGATGTAGTATGGCTTTTGTATGTAATAAACATATGGACTTGGTTACTATATAAATAATATGTAATCGATATAGT
>M01000048442	AT1G03990 ESTCount=5
TACGAAGATGTGAGACGTTCTTGCGTATTTTGCTAATCTCACCTTCGTGTCTTTCCCAGAGACCCACGGGATGAGAGCCGCGAAGGTCCCTGGACCTAACGCTGGAGTTTCCAGCGTTATGTTTGGGGTTGTAGAGTCTATTTCGAATACGTAGTGTAACGAAGTCATGATCTCTCCCTCGTGAGCTGCTCCGTTGAAGTTCGAGTTTTTCTCAGGGAAGTAGCCCCACGCCATTAGTATAGGGTGGATGTGGAGACCCCGACCGATGTTATGATTCTTCAACCCGCTTGAAGATAACAGCCCCGGTGTCATTAGTGAGCCGCAAGCTACAACTGTTACTTTAGCATTGATCTCAATCTTATTTATTGTTGTGTTTGATATTGTGAAACTGTGACTCCCAAGCATCTTTTTTTTCTTCGTCCACTCTCTGTATCAGCAAAGATCAGCTTCTCGGCCCTGCACTGTGTTAGGATAACAGCATTGTTGTCAACTGCATCAACTACCATGTTATATCCGTTCCTCTCTTATCACCAGTTTTTGCAACCGAACGAGCAGCTGCCGCAGTAATGCTCCTCTGACGAGTTCCTCGGCACTACAGTCACATCCAGCCCGAGCTTCTCG
>M01000028937	AT1G03990 ESTCount=7
ATGAACAGACAAATGAAATACAGAGAACCCGGCATGGGATGCAATTGGCTACAAGGTGGACATAGGTGAAAAACGAGGACATTAAACGCAAGCAAAGGCCTCTAGAGAAAGGGATCATCGAGACCGCAAAAGAAGACGAGGCAACCATCAAGCAACTCATGATCAACAAAGGACTTAAACTCAAAGAGGACAAAGAAAGCAACACTTTCAAGATCGAGTGCGACGCAGTGGTAATAGGCTCCGGCTGCGGAGGAGGAGTCGCAGCAGCGAACCTAGCGAAGTCAGGCCTTAAGGTAATAGTCGTCGAGAAAGGGAACTACTTCGTGCCGCAAGACTACTCAACACTCGAAGGCCCTTCCATGTTCGAGATGTTCGAAGCCAACGGGTTGCTGATGACGCACGACGGGAGGTTCAGGTTCATGGCGGGGTCAACTCTCGGCGGCGGGTCGGTTGTAAACTGGGCGGCTTCGTTGAAAACACCTGACGCGATCATCGAAGAATGGTCAGTTGATAGAGGGATCGCAACATTCGCTAGAGAGGGATACACAGCTGCTATGGAAAGTGTTTGCAAGAGGATAGGCGTCACTGAGAGAGTCATCAGAGAAGGTTTTCAGAACCAGATACTGCGTAAAGGCTGCGAGAAGCTCGGGCTGGATGTGACTGTAGTGCCGAGGAACTCGTCAGATGAGCATTACTGCGGTAGCTGCTCGTTCGGTTGCAAAACTGGCGATAAGAGAGGAACAAATATAACATGGTTAGTTGATGCAGTTGACAACAGTGCAGTGATTCTAACACAGTGCAGAGCTGAGAAGCTGATCTTGGCTTGATACAGAGACTGGACGAAGG
>M01000044334	AT1G03990 ESTCount=3
GATTTGATTGTATGTAACTGAATCCTTGATCATTCTAAAATTTTGATTAATTTACATAATTGTATCGATAGATCTTAGATTCGAATTCTTAGTGCGATCCGAGATGAACTGATGATAGAAATTTGAAATTTAAAAACATTTTTTCTCAATCTTGCTTCTTCTTCATCATCAACTCAGCTAATCTCTTCGATATGCAGTAAGCAGTACTCTGAATCGTGACCATAGGATTAACACCAAGAGCCGTAGGCAAAACACTCGCATCACACACATACAAACCCTCCGCCTCCCAGCTCTCTCCGTATCCATCAACAGCTCCTTCCTCCTCCGTCGCGCCCATACGGCAACACCCCATCTGATGCGCCGTGAACGAATGAGTCCACCGCCTACTCATCGACACAACTCCAGCCGGCGCATCCACCGTCTCCAAAAACTTCTCCAGATCCTCCTCCTTGACTCCACCGCACTTCAACCTCTGCCCATCGCTCCTATACCGTCCCCACCTCCTCCGCTCCCGCAGCCACCCAAGACTCCGTAACGCTCGTCTCAACCCCGTCGTCAGTACG
>M01000001661	AT1G03990 ESTCount=16
TTTCGATCTGATCATTCATGACGCTAAAATTTTGATTAATCTCAACTGAATTATATAATTGGATCGATGGATCTTAGATTCGAATTACTTAGTGCGATCGGAGATGAACTGGTAAATGATCTGATGATAGAAATTTGAAACTTAAAAAACCATTTTTCTCAATCTTGCTTCTTCTTCATCAACGCAGCTAATCTCTTCGATATGCAGTAAGCAGTACTCTGAGTGGTGACCATAGGATTAACACCAAGAGCCGTAGGCATCACACTCGCATCACACACATACAAACCCTCCGCCTCCCAGCTCTCTCCGTATCCATCAACAGCTCCTTCCTCCTCCGTCGCGCCCATACGGCAACACCCCATCTGATGCGCCGTGAACGAATGAGTCCACCAACTACTCATCGACACAACTCCAGCCGGCGCATCCACCGTCTCCAGAAACTTCTCCAGATCCTCCTCCTCGACTCCATCGCACCTCAACCTCTGCCCGTCGCTCCTATACGTCCCCACCTCCTCGGCTCCCGCAGCGACCAAGATCCTCAGCGCTCGCCTCAACCCCGTCGTTAGATTCTCTTCGTCAGCTTTCGTTAATTTGTATTTCACAACGCCTCCCTTCACTTCCCCGACGCCTTCGTCTCTCACCATAACGGAAAATGTGAGACGTTCTCGCGTATTTGGCTAATCTCACCTTCATGTCTTTCCCAGAGACCCACGGGACGAGAGCCGCGAAGGTCCCTGGGCCTAACGCTGGAGTTTCCAGCGTTATGTTAGGTGTTGTGGAGTCTATTTCGAACACGTAGTGTAACGAAGTCATGATCTCTCCCTCGTGAGCTGCTCCGTTGAAGCTCGAGTTTTTCTCAGGGAAGTATCCCCACGCCATGAGTATAGGGTGGATGTGTAGACCCCGGCCGATGTTATGATTCTTCAACCCGCTTGAAGATAACAGCCCCGGTGTCATCAGCGAGCCGCATGCCACGACTGTCACTTTAGCATTGATCTCAATCTTGTTTATGGTTGTGTTTGATATCGAAGCTGTGACTCCCAAACATC
>M01000002195	AT1G04000 ESTCount=23
TTTTTCACCCGAATATTTTGATTTTACTGTTTTACGGCAGTTAAACATTTTTCTTGTGTTGGGTGCTGACGTGGCATGCATTCAATAGAGAAGCACCATGAACACCAAAACGATGCGTTTACCCCCACGTCGCGTTCTAACGACCGAAAAGCGCAAAGAAAGAGACGGCGTTATCTCCTCCGTCGTGAAGCCGCCGGAATCCACCGTGACGAAGTTTCCTCCACCGCCGAATCTTGCTCCTCCGACGATTAATTCCATTTCCAAGAAAGCTCTAATCGCAGCCGAGCCGGTCGGCTCGAACCAGCTAATGTTAGCCGGTTACTTGAGTCACGAGTTTCTCACCAGCGGCACACTCTTCGGGGAGCAATGGAATCCGGCTCGAGCCCAAGCCTGTCCACCCGAGCCAAAGAAGGTGAAGCCGAACCATGCAGTTGAGCCGGTTGAGGAAAGTGAGCCGAAACGGAAGCGGTACATGGAAGTCGCAAATCTCCTCAGGTCAGATGGGACCCACATGCCCGGCATCGTCAATCCTGCCCAGCTTGCCCGATTCCTCAAACTGTGATCGGCGTAATCCGGCGTACACGTGGAGGCAGATCATTGGTCCGTCGCCCAGCAAGCAAGACAGCCCTAAAACCAGAATCCGCCGCTCCTCTCTCTCTCTCTCTTATCTATCTTCTTTTTTGTTTCAATCTTCTCGTATGTAAAGCGCTGACTCTCTCTCTCTCTCTTCATCGTCTTCTTCCTCGAAATCGATCGAGAAAGTCTAGAGTTTGTTGTGAGGTAGATTGTTCATGTTCTTGTACATACAAAAAATATATCAATTAG
>M01000007787	AT1G04000 ESTCount=9
CATCATCATCGACCGAATTAAATAATCAACATAATATTTATAATAGGTTTTTGCGTCATGTATTGATCGGATTCATACAATTCACCATCATACCATCAAAAAATCCACAAAAATTAAATTAAAACTTGAGAATATTAATCGATTGGCTAGTTGATACGTCTGATGTACAAAGACACGAACATCTACCTCACAACAAACCCTAACCTTTCTCGATCAATCTCGAGGAAGACGATCAAGAGAGAGCGAGATTCAGCTTTACACAGAGATGATTTAAAAACATTTGAGAGAAAAAAAAAATGGATAGAGATGGAGAGGAGGGAGGAGGTTCCCGTTTTAGAGCTGTTTGCCTTCCCAAACGACAGACCAATGATCTGTCTACACGTGTACACGCGATCACAGTTTGAGAAAACGGGCAAGCTGGGCAGGATTGACGATGCCGGGCAGGTGGGCCCCGTCAGACCGTAGAAGATTAGCAACCTCCACATACCTCTTCCTTTTCGGCTCACTTTCCTCAGCCGGCTCACTAATATGGCTCCGCTTTAACTTCATCGACTCGGTCGTACCGGCTTGTGCTCGAGCCGGATCCCATTGCTCACCGAAAGAGTGTGCCGTTGGTGAGAAACTCGTGACTCAAGTAACCCGCTAAAATTAGCTGGTTCGAGCCGACCGGCTCGGCTGCGATTAGTGATTTATTAGTATTGGAATTAACCGGCGGACGGTTAACAACATGCGGCGGAGGAAGCTTCTTCACGGAGGTTTCCGGCGGTTTTTGGACGACGGAGGATATAACGCCGTCTCTTTCTTTGCGTTTGTCTGGCGTTTGAACGCGACGTGGCGGAAGACGCATAGTTTTGGTGTTCATGGTGCTTTTTTATTGGTTGCATGCCACGTCAGCCAACGCAATTAAATAAATATTAACTGCCGTAAAATAGTAAAATCAAAATCTTGGAGAGGGGGGTGAAAAAATGAAAGATAATTTATTTATTATTGGGGAGAGAATATAATGGTAGCGT
>M01000053260	AT1G04000 ESTCount=11
TTTCTTTATTCTTTCTCTCAATCTATTTTCCTTTCTCCTTCTCTCTCTAGACGCTCCGATTATTTTCTCGACAAAAAAATTTAAAAATCCATAATTTTCTTCCTTTTTTCACCCGAATATTTTGATTTTACTGTTTTACGGCAGTTAAACCTTTTTCTTGTGTTGGGTGCTGACGTGGCATGCATTCAATAGAGAAGCACCATGAACACCAAAACGATGCGTTTACCCCCACGTCGCGTTCTAACGACCGAAAAGCGCAAAGAAAGAGACGGCGTTATCTCCTCCGTCGTGAAGCCGCCGGAATCCACCGTGACGAAGTTTCCTCCACCGCCGAATCTTGCTCCTCCGACGGTTAATTCCATTTCCAAGAAAGCTCTAATCGCAGCCGAGCCGGTCGGCTCGAACCAGCTAATGTTAGCCGGTTACTTGAGTCACGAGTTTCTCACCAGCGGCACACTCTTCGGGGAGCAATGGAATCCGGCTCGAGCCCAAGCCGGTCCACCCGAGCCAAAGAAGGTAAAGCCGAACCATGCAGTTGAGCCGGTTGAGGAAAGTGAG
>M01000052176	AT1G04010 ESTCount=7
ATTGCTTTGAACAGAGTCCCATCTGCTAATTCACGGGCTGTGAAAGACAATAGAGTGGGGAGACCACATTCCATGTTGGTCATGTTGGCTTTAACTGCTTCTGTAACTGATGGATACGCATCAAGGCCGTCAGGGGAGGGAATTTCGAATGTTGATGATATTCGTGGGCCAGCCAGAATATTTCGATTGATATTCCTCGTCAGTACAGTGGTATACATGCTTATTTTTCTTGCAGCACCACCAGAAAAATGCGTCCAGAACGTGTTATCACCCTTGCAGTTCTTTGAAAATGGCATAAGCCACAACGAAGAAGCAAAAGAATTGGACAACAATCGAGCAGTTCCCTGAAGCCTCAGAAACAGGAAGGCCAAACGTTACACCAGAGAGAGTAGATTTGATTGCCTCAACTGAACCAAGAAGAGGAGCTCCAACAGCGAAATAAGCATGGATATGCTGATCAAG
>M01000003817	AT1G04080 ESTCount=89
CCGAGAAGAAAACTTGGGAGCTCCTCCAACGAAGTCACTTGCGAGCTTCCTCTTCACTATCCGAGTTATAGTTATGGGAGAAAGCCAGGCCATGGTTGCTGAGGGCTATTAACGCTTCTGCTGCTACTGTGGAATCGAATGTTGATTCATCTCAATCGGTCACTAATGTTTCTTTGGTCAATGGGACTAGTGGACCTGAAGGTGGTTCAACTGCGCCAGCTGAGAATGGAACTGCAACAGATAATGTGCCTGTAACAGTTCCAGGAGCAGGACATGTAGACAATGCTGGTTCTACTCTTTCACCGGAAGAGGAGCGCTTATGGAGTATTGTAAAGGCTAATTCTTCAGAGTTCAATGCTTGGACTGCCCTGATTGAAGAGACAGAGAGGATATCTCAGGACAATATAGCAAAGATCCGGAAGGTGTATGATGCTTTCCTAGCTGAATTCCCTCTGTGTTATGGCTATTGGAAAAAATATGCGGATCATGAGGCTCGGGTGGGGGCAATGGACAAAGTCGTGGAGGTTTACGAAAGAGCAGTGCAGGGGGTGACGTACTCAGTAGACATCTGGCTCCATTATTGCGTTTTTGCCATCAATACATATGGAGATCCAGACACGATCAGAAGCCTTTTTGAACGAGCTGTGGTTTACGTTGGAACTGATTTTCTGTCCTCTCCATTGTGGGACAAATACATCGAGTATGAGCACATGCAGCAGGACTGGAGCCGCCTTGCCATGATCTACACCAGAATATTGGAGAATCCCATTCAAAACCTTGATAGATACTTTAACAACTTTAAGGAGCTAGCGGAAACACGTCCTCTGTCCGAACTTAGGAGTGCTGAGGAATCTGCAACAGTTGCTGTTGCTAGTGATGCTTCTGAAACTGCACTATCTGAGTCTGATGGAAAGGCAGATGAAGGAAAATCTCAAGCTGATGGTACCTCTGAACCATCTAAGTTGGAAACTGCTGGTTCAACTGATCCTGAGGAACTGAAGAAATACATTGGCATTAGAGAAGCCTTGTATATCAAAGCCAAAGAGTTTGAATCTAAAATCATTGGTTTTGAAATGGCTATAAGAAGGCCTTATTTCCATGTGCGGCCTCTCAATGTAGCAGAGCTGGAGAATTGGCATAGTTATCTGGACTTCATAGAGAGCGATGGAGACTTCAATAAGGTGGTCAAGCTGTATGAAAGATGTCTAGTAGCGTGCGCAAACTACCCTGAATACTGGATTCGTTATGTATTAAGCATGGGATCAAGTGGAAGTATGGACCTTGCAGACAACGCCCTTACTCGAGCAACTCAAGTCTTTGTCAAGAGACAACCAGAAATCCACCTTTTTGCTGCTCGCTTGAAAGAGCAGAATGGGGATATAGCTGGTGCTAGAGCTGCATTCCAATTACTGCACTCTGAAATTTCTCCCGGGCTTCTTGAAGCAGTAATTAAACATGCCAACATGGAACAACGACTAGGAAATGTGGATGATGCTTTCTCTGTGTATGAGCAAGTGATTGCTGTTGAAAAAGGCAAAGAGAACTCCATATTACTGCCGCTGCTGTATGCGCAGTATTCAAGGTTTTCCTACTTGGTTTTACGTGACGCTGAGAAGGCTAGGAAGATTATAGTTGAAGCACTTGATCACGTGCAGCCGTCAAAGCATTTCATGGAAGCACTGATCTTTTTCGAGACCATTCTGCCACCACCAAGGAAGATTGAATACCTCGACCCACTCGTTGAGAATTTGATAAAGCCAAATGTAGTCACCCAGAACACTGCAAGTTCCACAGAGAGGGAAGAGCTTTCTTTGATATATATAGAGTTCCTGGGTCTTTTCGGAGATGTTGAGTCCATTAAAAAGGCGGAAGATCGACATTGTAAGCTCTTTTTACCTCACCGGAGCAGGTCAGAATTGAAAAAGCGTAGCGCGGATGAGTTTCTCTCTTCAGATAGGACGAAACTGGCCAAAACTTACAATGAAACTGCGCCTGCTCAGCCAGTGTCTAATGCATATCCAAATGCACCGGCTCAATGGTCGGGTGGTTATGCTGCACAGCCTCAAGCTTGGCCACAACCACAAGCGGCTCCTGCACAACCACAGCAGTGGAACCCTGCTTATGGCCAGCAGCAGGCTGCGTATGGTGCATATGGTGGCTATCCCGCTGGCTATACTGCTCCACAAGCACCAACACCCGTGCCACAAGCCGCTGCTTATGGGGCATATCCTCCTCAGGCATACCCAGCTGCAGCTACAGCACCATTGGCTGCCCCGGTCCAGCAACCCGCTGCTGCTCCTCCTCAAGCTTACTACAACACTTACTACTGAGTCTGTTGGTGTTGCTTGTCCTTAGCCATTTTCTCTTTAGCTACTCAAGTTTAGTGTATGACTCTTGTCTTGATGTTTTTACGTGTCTCTATTCTCGATCAGTGACATTAGTTTTACTTTCAAGTTGCTTGGATTTCCGCTGGTTATGATACAGATTGTAAGAGACAAGTTTGAAATGATGGGCCGGTTAGTGCGGTTTAGCAGACAGACAGCATTTGATCTTTTTTTGCTTAACATGTCTCCTTCTGGAAGTAATGTCCCGCGAACTAGCCTTTATGGGTAAATTACACACTTCAAACTGTAAAGTGTTGTTATAAACGTCTTGATAG
>M01000043863	AT1G04080 ESTCount=5
CTACTTCCTAGCTTTCTCAGCGTCCCCTGAAACCAAATATGAAAATCTTGAATACTGAGCATACAGCAGCGGCAGTACTGTGGAGTTCTCTTTTCCCTTTTCAAGAGCAATCACTTGCTGATACAATGCGAAAGCATCCTCTGGCTTTCCTTGTCGATGTTCCATGTTCGCGTGTTTAATCACGGCTTCAACAAGTCCGGGAGAAATTTCAGAGTGCACTAACTGGAATGCAGCTCTTGCAGCAGCTATGTCCCCATTTTGCTCTTTAAATCGAGCAGCAAAAAGGTGAATTTCTGGTTGTCTCTTGACAAACACTTGAGTTGCTCGAGCAAGGGCGTTGTCTGCAAGGTCCATACTTCCACTTGTTTCCATGCTTAGTACATATCGAATCCAGTATTCAGGGTAATTTGCACATGCCACTAGACATCTTTCATATAGCTTGACAACCACAAAGACGAAATCCACACGATATACTCTACAAGTCGAACAGAGGGC
>M01000013671	AT1G04080 ESTCount=3
CAGGACTGGAGCCGAGTTACCATGATTTACACCAAAATAATTGGAAAAATCCTATTCAAAATCTTGATAGATACTTCGCCAACTTTAAGGAACTAGCCGAAACAAGGCCTCTGTCAGAACTAAGGAGTGCCGAGGAATCTGCGGCAGTTGCAGCCGCTAGTGATGCTTCTAAAGCTGCACCATCTGAGTCTGATGGAAAGGCAGATGAAGAAAAATCTCAAGCTGATTGTTCCTCCGAACAATCTCCTAAATTAGAAACTGCTGGTTCAACTGACCCCGAGGAGTTGAAGAAATACATTGCCATCAGAGAAGCCATGTATATAAAAGCCAAAGAGTTTGAATCCAAGATCATTGGTTTTGAAATGGCTATAAGAAGGCCATATTTCCATGTGCGGCCTCTCAATGCTGCAGAGCTAGAGAACTGGCATAACTATCTGGATTTCATAGAGAAGGATGGAGACTTCAATAAGGTTGTCAAGCTATATGAAAGA
>M01000014728	AT1G04080 ESTCount=3
ATCGGGAAAAAAAACTTGAGAGCTCCGAGCGTTTACTGATTCCAATCACTTCTTGAAGCGAAGCGAGCTTCCTCTTCAGCTTCCGAGTTTCGGTTTACGAGTCTGATTCAAGAAAGTTATGGGAGACAGCGAGGCTATGGTTGCCCAGGGCTATACCTCTGCACCATATGGAGAATATAATGCTTCTGCTGCTACTGCTACAGCGGAATCTACAGGGCAAGAAAACGCTTCTTTGGTCAATGGGAATGGCCCTGAAGGTGGTTCAAGTGCGCCAGTGGAGAATGGAAAGGCATCAGATGAGGTGGCGGTAACAGCTCCAGGAGCTGAGCATGGAGACAATGCTGTCTCTACTCTTTCACCGGAAGAGGAGCGCCTATGGAGTATTGTACGGGCTAATTCTTTAGAGTTCAATGCTTGGACTGCCTTAATTGAAGAGACAGAGAGGATAGCTCAGGACAATATAGCAAAAATCCGGAAGGTGTATGATACTTTTCTAGCTGAATTTCCTTTGTGTTATGGCTATTGGAAAAAGTATGCGGATCATGAGGCTCGTGTGGGGGCAATGGACAAAGTCGTGGAGGTTTATGAAAGAGCAGTGCAGGGGGTGACATATTCAGTGGACATTTGGGTTCATTATTGACACTTTTGCCATCAATACGTATGGAGATCCAGACACCATCAGAAGGCTTTTTTGAAC
>M01000040605	AT1G04080 ESTCount=7
GAAGATCAACACGCTAACTCTTCGCCGGAGCACGTCAGAGCTGAGAAAGCGTAGCGCAGATGACTTTCTATCTTCTGATAGGACAAAATGGCGAAAACATATAACGGCACTCCTCCTGCTCAGCCAGCGTCTGCACAGTCTCAATGGTCTGGTGGATACGCTGCACAGCCTCAGACTTGGCCACAAGCACAAGCCGCTCCTGCACAACCACAACAATGGAACCCCGCCTATGGCCAGCAGGCTGCGTATGGTGCATATCCCGCTGGTTATACTGCTCCACAAGCACCAGTGCCACAAGCTGCTGCTTATGGCGCATATCCTGCTCAGGCATATCCAGCACAGAGTTACGCACCTCCTGTTGCTGGTGCAGCACCGGTGCAGCAACCCACTGCTGCTGCTCCTCAAGCTTACTACAACACTTACTACTGAGCCTGTTGTTGGTGTTGTTTTTCCTTCGTTTTTGTTATGAGATCTATATAAACCATCTCCTCCTCCTTAGCTACTCAAGTTTAGCATATCTGACT
>M01000037587	AT1G04080 ESTCount=38
CGAATTAACGCGCGGATATCGTTACTCTGTTCCGACGTTTTTCAAAAAGACATCATCTAAACCGAACTAACCGGTTCATCGAATCAAAAGTCTCCTGTTACAATCTGTATCATTACCAGCGAAATTCAAGAACCTTTTACGGATCAACCAACTGAAAAGTAAATCTAACGTCACTGACCGAGAACGTAGACATGTAAACATTCAGACGCGAGTCAGATATGCTAAACTTGAGTAGCTAAGGAGGAGATGATTTATATAAATCTCATAACAAAAACGAAAGAAGAACAACACCAACAGACTCAGTAGTAAGTGTTGTAGTAAGCTTGAGGAGCAGCAGTAGTGGGTTGCTGGACCGGTGCTGCACCAGCAACAGGAGGTGCGTAACTCTGTGCTGGATATGCCTGAGCAGGATATGCGCCATACGCAGCAGCTTGTGGGACGGGTGCTGGTGCTTGTGGAGCAGTATAACCAGCGGGATATGCACCATACGCAGCCTGCTGGCCATAGGCGGGGTTCCATTGTTGTGGTTGTGCAGGAGCGGCTTGTGCTTGTGGCCAAGTCTGAGGCTGTGCAGCGTATCCACCAGACCACTGAGCCTGTGCAGACACTGGCTGAGCAAGAGGAGTGCCGTTATATGTTTTCGCCATTTTTGTCCTATCAGAAGAGAGAAATTCATCTGCGCTACGCTTTCTAAGCTCTGACGTGCTCCGGCGGAAGAGTTTAGCGTGTTGATCTTCTGCCTTTTTGATGGTCTTGACATCTCCAAAAAGGCCCAAGAACTCTATATATATCAACGATAGCTCTTCTCTCTCAGTGGAGCTTGCAACGTTCTGGGCATCTGAATTTGGATTTATAACCTTCTCAACAAATGGCGCAAGGTAATCAATCTGTCTTGGTGCTGGTAGAAAACTCTCAAAATGAAGCACTGTTTCCAGGAGAGGTTTTGAAGGCTGCACGTGGTCAAGTGCTTCGACTAGAATCTTCCTAGCTTTCTCAGCGTCCCCTGAAACCAAATATGAAAATCTTGAATACTGAGCATACAGCAGCGGCAGTACTGTGGAGTTCTCTTTTCCCTTTTCAAGAGCAATCACTTGCTCATACAATGCGAAAGCATCCTCAAGATTTCCTTGTCGCTGTTCCATGTTAGCATGTTTAATCACTGCTTCAACAAGTCCGGGAGAAATTTCAGAATGCACTAATTGGAATGCAGCTCTTGCACCAGCTATGTCCCCATTTTGCTCTTTTAATCGAGCAGCAAAAAGGTGAATTTCTGGTTGTCTCTTGACAAACACTTGAGTTGCTCGAGCAAGGGCGTTGTCTGCAAGGTCCATACTTCCACTTGTTTCCATGCTTAGTACATATCGAATCCAGTATTCAGGGTAATTTGCACATGCCACTAGACATCTTTCATATAGCTTGACAACAAGTCGAACAGAGGGGCCCTCACATATAAGATGATCACTACGCCCTTAGACCTAGTACAAGAACAAGAATTAGTTA
>M01000046187	AT1G04100 ESTCount=9
TTTTTTTCGACGTTCCGTCATTTGCATCTTACAAAGAAGATGATTTCACCCTTCAGCTGAGAATGTCTTCTCAGAGAAGATGAACCCCTACTTGCCACCTCCAGTCTCACCTGATCTTCTCATGATTCTCAGTCTTTTCACGCACCCAAGGAACATCAGCCAAGGAACATCCCCAACAAGCATCCAATCTCCGTCTTTATCTTGATACGTTATGATATATTCTGATGACACATCCAGCAGTTCTGAAGCACCACGTGTTTCCTTGCATCTTGTTGTTGTTAGAGAAGAAGGTGTGTGGAAAAACATTTGTTCCAAAGTTTTCGCCAAGGCTTCATAAGAATCAAAAGCATTGAGATCAATCTTCCTTCCAATTATAACTCCGTCCATTGTAACCTTCACAAGCATTGGAGATTTGATGAATCCAACCTCATCGTTCTTGGCAGCCACCACGCCGTTTTTCGTCGCCGTGTCCTTTTGAATGTTAGAGCTCAAGCCGTCTTCAGTGGGCAAGGACTTTGCTTGGTTGACCAAACTGTTGATTCTGTAGAATTACTAGTAA
>M01000014134	AT1G04110 ESTCount=3
CTTTACCTAATAAATCGACCATTGACACTAACACAACGTCTTGAAACATTTCAAACATTGGCTCACTGATTCTTCAAGGTCACTGATTGGACTCCTAACTCGCTGCATCATATTCTTAGAGTTGACTCAAATCAACTGTCCCTCCAGAAAAGTAGCCACACCCAAACTCTAGCTCAATGTTTGATCCACATGGCTTAACACAAGCCTCTTAGGGTTTACAATCACTTTGACCCCATCAGGAGCCTTAACATTCACTGAGTATATCTACCTAGGGCTCCCAACGTTAGCCACACGCCTCGTGATCATTTACAACGTTAGTAAAAAAAAGAGTTGAACGATGATACTAAGACAAAACCATATCGTCATCATGATCCTCTGAATCAACGTTACCATAGTCACAGTGCTTACATTTCATAGATGTTGGAGTTAGATGCAAAACATTATCAATCCTTTTCTCAATCCAAGCTAACCTTCTCTCAAAGCTCAACACACCTCTATGCATATTCCTAGTATCAATCTCAGCGACCCCGAGCGCAAACACGCAAAAGAATGTAGTAATCAGCGTGAACTGCGTATACTAATGCTCCATCATCTTTCTTCCTCACGTATTGAATGTACCCTTGTCTCTTTACTTTCACTCGTGGCGGTATGTAGCGAAATAGTTCTCTCCCATGTCTGCTATTAGTCTGCTTATCGCTCTCTCCTTTGATCCACTATCTTCTTGTATTATTATCATCTGGTGTTGA
>M01000044202	AT1G04120 ESTCount=85
AGCACTGGAGAGTCGAGTTTAGATCTTCCCTCTAACAACGTCTCCAAGCTGGGATTATCAAGAGCCTCCCAGATTTTATCATCTGAATGTTCTTCAAGAGGGTCAAGATTCGCTCGGATTGTTCCTTCAAACAATGTAGGATCTTGAGGTATGATACCGAGGCGGCTACGGAGATCATGAAGACCAATCTGAGAGATATCAATGTTGTCTATAGTTATTCTTCCAGCAGTTGGCTCAATCAACCGAAACAAAGCTTGAATCAAAGTAGACTTTCCGCTTCCCGTTCTTCCAACTATACCAATCTTTTTTCCTCCAGGGAACACACAGCTTATCCCGTGGAGCACCGTTGGAAGATTCTCAGCATAACGAACCTTAACGTCAAGAAGCTCGATTGTTCCTCTCTCAGGCCACGTGGAAGGCGGTTGGGAATCTTCTATAACTGCTGGCGCTTCACTTAATATCTGACTGTACTGATAGATCCTTTCGATGGAGATGATTTTGTTTTCAAGCTTACAGAAGCTAAGTATCCACCGTGATAGACGTCCGTTCAAGTTGAGCCCATATGTCACAGCAAGCCCTGCCATACTTGGATCAATGGTTCCATGTGGGAAACTGACGAGCAAAACCATACAGAAAGCAAACACAAGCGTGGAAAGCAACTCCATGCGCAAACAAAGCCACTCTATTGCAACGATGCTGCAGAAGAAAGGTCGAGCAAAGCAATCGAGAAGGTAAAGATTCCTCTTGATGAATCTTTTCTCCTGGCCAAATCCTCTTATCGTGGCTGCACCAGCTATTGATTCCCCAAAGAGATGAATTATTGGAGACTTCTGGATACTAACAATGCGGACCAGCTCTCTCGAAGAAGCCATGTAATATTTCTGCATCCAGAAGCAAGCAACCGCTACTGGAACAACAAGAAGGAAGACTTGCCAGGTGACGTTGGTCATTACACCGACTATTCCAAATAGTTGTATCGTTGTTGAAGCAAACCCGCCGAGTCTAAATGGAATGTCAAGGTCCACAACGCTTTGATCAATCGAAACTCGATTCAAGATTCTGCCTGCAGGAGTGGAATCAAAGAATGACATTGGCGCACGGAACACACTTCTAAGCATATTCAAGAAGAGCTTCTGAGCAGCAGCTAGACCAAAAGTTGCAACCAGAGCAGCTCGCACAAATATAAACACGGCGCTTCCAAAAGCTAAGGCAGTATAAACAACGAGAAGAACCGTAGGATCCACTTTAGACTGGTCGCCTTCAGTTTGAGGATTCGCCCAAGCCATCCACCAGTTACTAGCAATCTGGAGAAACTGAAAAGAAGCTTGCGCCAGTATAATCAGAGGAATCAGAAGCCCTTTGTACGCTGCTCCCATGTATGACAAGTACACCTTCATGCTGATTTTTCCCTTCACTCTCTCTTCTTCTTGAACAAGCTGCTTTTTGCGGGAACGCTTTGCTTTCTTCTTCTTCTCTTTGATTGCCTTTTGATCCGAAGCGGATCCGCCGTCTTGGACTTCCTTGGCCAAAGTCTCGATGTCGTTTTCATAAATATCTGACTTTGAGTTATGATGCATGACCAAACTATCCAGGATTGGGTTTTCGTCAGAGTCTTCTGAGGATGGACTTGGGATGTCCATTGCCTCGATTGCTTCATGGTGGGCAGACACTAAGGCCTTGAAGTCAGTACCAGCTTGTAGCAGATCATCGTATTTACCCGATTGAATAACCCGCCCTTCCTTCATAACCAATATTAGATCAGCTGCAGGAAGAAACTCAACTTGATGCGTCACAAAAACAACAGTCTTCTCAGCTAACGCAGATAGAATATAATCCCTAAACAAATCAGAGCTAGTGTGTGCATCAAGAGCACT
>M01000025416	AT1G04120 ESTCount=26
TCTTCCAGTTCGACTTCAGAACCTTGTAGCTCGACTTGGCTCTATCCCTCGGCGCGAGAAGAGGGATATCTTTAAGCTCAAGCGGTCTTTTCGAACCCGCGGAGAGAAGGGGATCCAACCAAGACAATGTCACTAGGCTAACAAGTCCAGCTGTACTATAGGGAGTCACTTTAAGACAAGCGGCTTCTTCTTCCACAAGCAGAGGCTCTTGAAGAACAGAAGAGGTTAGACGAATTTCGATACCGGAAACACCTCTCAGCGCGGCGAAGCAGAGAAAACTAAGAGCAGGCGTAACGGCTAAATTCGCCACAACGTGAGAAGAGCATCCACCTCTCCAGCCTTCAACCGCTAGCCTTCTCCCGTCCACATACAAAGTACATAGACAAACACTAAACGCTACAAACCACCATACCCTCAGCAAGAAAGGTAACTTCTCCGACGGTTTGTACTTCAAATGGAGAGCTAAGAAGGTAATAACAACCCAAGCTAAACACTGAGCAGCTGGGAAGCAGAGAGCAAACCACCAGTCACTAGCTCCTCTAATAACACTAACTCCATCGAACACTAACACCAAAACTTGGACGGCTAACACATAGACGCAACATAGCAGGGAAAATTTAAACACGGTCCCGAAACTAACATCGTTAGCCTCTCTTTCTAAATTAACGTCTTCCTTAGAGAGTCTATCTCTTCCTCCTCTCCGGACGCAGACGAGAATCTGCGTCGCGGAGAGAGTGAGTAGAGACGCTAGAAAGAGCGCGAGGTTGGTGAGGACCGAGCAGAGCTCCAATAGTGGGAGATGATCTATAAAGAAGGACGAGATCTCGTTAAAATCCATGATTGAATGATCTGTGACTGTGAGAGAGTTATCAGCCGGCGGATTCTACAAGCTATAACGACGAGCATCCCCAAAGACCACAAGCAGCTTTGGTTAGATCAGAGAGAGGGAGAGAGAGAGAGAGAGACCAATCAGCTGAAAGCAGACGAAGAAGCAGAGAAGATCTCTCTTTCCGCTTAAATTGAAAATTAACTCGAAGAAAGAGATGATTGTTTCTTCTCTTTCTCTCTAGATCGATTCGATTGTAAAAATAACGAAGATTGGGGATTAATAAAGGCCTCTTCTGTATTAGTTAGTGTGTTAATCCAATACTTGAAGCCACAAGCTTCC
>M01000025434	AT1G04120 ESTCount=63
TGCTGTGACATACGGGCTCAACTTGAACGGACGTCTATCACGGTGGATACTTAGCTTCTGTAAGCTTAGAAAACAAAATACATCTCTATCGAAAGAATCTATCAGTACAGTCAGATTTTAAGTGAAGCGCCAGCAGTTATAGAAGATTCCCAACCGCCTTCCACGTGGCCTGAGAGAGGAACAATCGAGCTTCTTGACGTTAAGGTTCGTTATGCTGAGAATCTTCCAACGGTGCTCCACGGGATAAGCTGTGTGTTCCCTGGAGGAAAAAAGATTGGTATAGTTGGAAGAACGGGAAGCGGAAAGTCTACTTTGATTCAAGCTTTGTTTCGGTTGATTGAGCCAACCGCTGGAAGAATAACTATAGACAACATTGATATCTCTCAGATTGGTCTTCATGATCTCCGTAGCCGCCTCGGTATCATACCTCAGGATCCTACATTGTTTGAAGGAACAATCCGAGCTAATCTTGACCCTCTTGAAGAACATTCAGATGATAAAATCTGGGAGGCTCTTGATAAGTCCCAGCTTGGTGACGTTGTTAGAGGAAAAGATCTAAAACTCGACTCTCCAGTGCTGGAAAATGGAGATAACTGGAGTGTTGGACAGAGACAGCTTGTGTCACTTGGGAGAGCATTACTTAAACAAGCAAAAATACTTGTTCTTGATGAAGCAACAGCATCAGTAGACACAGCAACAGACAATTTAATCCAGAAGATTATCAGAACCGAGTTTGAAGACTGCACCGTCTGCACCATTGCTCACCGGATCCCAACTGTAATCGACAGTGACCTTGTTTTGGTTCTCAGCGATGGTAGAGTAGCAGAGTTTGATACTCCTGCGCGGCTCTTAGAAGACAAATCATCCATGTTCTTGAAACTGGTGAGCGAATACTCCTCAAGATCTAGTGGGATGCCTGACTTGTGATCATTGATGTTAAAAATTGAGGTTAGGGGTTAAAACTGAAAAAATGTGACAAAGCTTACAGTCTCTTAAGTAAGAGAGACTTTCCACTGGGTACAAAAAAAAAGAGATAGACATGATGCAGTCTTCGCGCTCATATACTTTTAAAGCTGTTCTTATGAACATTGAAAGAGACCTTTTTGTAAGGAACACAGCTTCTGTGGTGATCTTTTAAAATGTTATTGGTAATCTGCAAAAATAGTTCTTTTTGCCGTTTAGAAATGATTATTATTAATTGTTATTATGTAATAAATCATACGATGAAGCAGTGAAAAAATCTTAAACAATGACGTCTGCGTTTAACATATTAATTTTAATCCATGTCTATCAGCAAAACNCTGGTA
>M01000022268	AT1G04120 ESTCount=5
ACGTGTGAAGACAAATGGTTCGAGCCGTTCACAACAAGCTCTCTGGAGTCTATGATCAAAGCCCATAAACAAAAGAAGAAACCCACAACCCACCATAGCCTTAACAGCAAAGGGAACTTTTCCGCAGAGGTGTAATTACATCGAACAACTGATGCGCACAACACTAACCAAGCTACAACCTCTGTAACCGGCGAGAAAAGAACACTAATCGCGTTTCTTTCCTTAGTTACTCCGACAACATCCAACACTAAAACTGAAACGTGCACGATTAAGACGAAGAAACAGCAAAGAACCGAGAATTTGTAGCCAATGGTGACTTGAAGCTCGCGGGCGTCTCCTGAACTAGAGATTCCTATAGAGTCGTGTTTGAGGAAAGGACCGCGACGGAGGCAGAGAAGCAACCGTCTCGCGGAGATATCGATGATAAACACTAAGAGAAGAGCCAAAGTGATGCAGATCGAAGACGCTTCCACAAGTGGTAAGTCACGAAGAGCTCTCAAGAGGGTGCCCATAATCAATAATTAGATTAATGAGATTTCTGAGCTAGAGAGCATTGAAGAAAGAGC
>M01000018571	AT1G04120 ESTCount=42
[truncated: 33,131,746 more chars]
