# Supplementary material for: Comparative deep transcriptional profiling of four developing oilseeds
Source: Plant J. 2011 Oct 10;68(6):1014–27. doi: 10.1111/j.1365-313X.2011.04751.x (PMC3507003; doi:10.1111/j.1365-313X.2011.04751.x)
Supplement: Supplementary file 6 [file tpj0068-1014-SD3.fasta]

Note: Contig ID is indicated by numbers beginning with "M"
>M01000056557	AT1G01020 ESTCount=3
GTTTCTTATTGCATTTTTTTGTTGCTACACAAACTTTATGTAATACGTCTCTCACAGTTTCAAGGTGCAAAGACCTTTTGCTTGCCATCCTCGTCTCAAGTTATTTCAAGATTTTTCTTTTTGCCACGATGGTCTGGGAGTTTCCATCATCAGTGGTTTACATTATTGACTTATATGTTTTATCATCCAACTCCATGGCGTTGAAAGTTCGGACAGGGTCGGGCTTGAACCAATGTATAGCAGCCTGCTTCGCTGCACATGCCGTAAAATTTTTGGCTTCTGAGCTGGTTACATTTAGGTCTTGGAACCATTAAAACTTGTTCAACTGCAAAACATCCCCATTATATCAGCA
>M01000015431	AT1G01030 ESTCount=4
ACCTGTCAATTTCAATTCGACAGCAACAAGAATCTAGACCTTATGGAGTTATCACTAGGCGGTACAAGTAGTGGAAGATCAGCAGCAGCAGGAGGAGGAGGAGAAGGAGGAGGGTCTATTGAGAAAGAACACATGTTCGACAAAGTAGTGACTCCAAGCGATGTGGGGAAGCTGAACAGGCTAGTGATACCAAAACAACACGCGGAAAAGTACTTCCCACTCAATTCCTCATCAACAGAGAAAGGCCTTCTCTTAAACTTCGAAGATCGGAACGGCAAGGCGTGGCGATTCAGGTACTCTTATTGGAACAGCAGTCAGAGCTACGTGATGACCAAAGGATGGAGCAGGTTTGTGAAGGAGAAGAAGCTTGATGCTGGAGATGTCGTCTCGTTTCAACGCGGTGTTGGCG
>M01000031688	AT1G01040 ESTCount=8
GGCGTCGATGTGCCAGACTGCTCCTGTGTAATATGTTTTGATCTGCCCAAGACAGTTCGTAGCTATATTCAATCTCGAGGACGAGCTCGGAAAAAGGACTCCCAATTTGTCATGATGCTTGAGAGGGGCAACATGAAACAAAGGAATCAACTATTTGACATTATCAGGAGTGAGTATTCAATGACAGAGACGTCTATAAAGAGAGATCCTGACACATGCGTCATGAAAGCATGCAATTTTAAGAACATGGCCATATATGTTGTAGATAAGACTGGAGCTTCTGTTACTGCAGATTCTAGTGTCAGCCTCTTACAAAAGTATTGCGAGAAGCTCCCTGGTGACAAGTACTATAAACCGAGGCCAAGTTTTGATCTC
>M01000041477	AT1G01050 ESTCount=7
GTTGGGTTGCCTTATCAAACTAAAGATGGAAATTCATCGAAATGGGCGGAGGTGCCTACTGACTAGGGACGTTCACTCCATAAACAGGGGGAGTCGTGTTAGGATCGCTGCCTTGCTATCTCTCCATTCAATACCAAAACCTTTCTTTCGGCAATCAAAGATATGAGCGACGAAACAAAGGAAAATGAGGAGCCACAAAACCGCTCTGCTCCCCGTCTGAATTCAAGAATCCTCTCATCTTTGTCAAGGAGATCTGTGGCTGCACATCCTTGGCATGAT
>M01000010174	AT1G01060 ESTCount=42
TAAATCCACAAAGAAATTGTAGTGGCTGAGATTTCTTCAGAGTAGCCAAAAGTTTCTTGTGTTTTGGTCTCCCCGAAACTCAGCTTATACTGTCTTCTCTTCTTTTCTCGACACTGTCTGTTCCTTTTCTTCTGTATCATTCTAGATACGGTTTCGTTTTCAATTTCGTGATCGCGTTAGATAGATACGGATCTACCATTGCTGGAAAGTGGAATCTATGGGTTCTCCGGCCAGTTTCGGTTGAATTCAGTTCACGCATGATCGGGGATAGAGTGGATTCTTGGGGAGTTGTCATCCACCATGGCTTTCTTCCGAGGTTTTGGCATCTTCCGGCTCGTTTTGGTGAGGATTCTGAATAAAGGAATTTTCTTTTAGTACTTTCGGAGAAGTGTCTGTCTCTATCACTCTTGCTCTCTCTGCAACGTTGCATCACTAAATATTTTAAAGGACTTATTTTCAGTTTTATTAGTGTGAAGTGTGTATATGTGAATTGGAATGCTTAATTGTGCTGAAAGAAAACAGAGATGGATCTCTTGTGGTCGACTTTTCTTTTTTGCAGTAGTAGTTACTTATCAGGTTTCATTGGCTTCAAGAACGACGGCTTCACTATTTATAGTCTTCAATGTGGTGAGGAAGGAAAGGAGGTTTCTGTTTTATCCGTTTCTGGTTAGGGAGGATTTGAAGCAGCCGTAGCAGCCTTGGTCCGGTAATGGACACATACTCCTCTGGGGAAGATTTGCTCCTTAGGACAAGGAAGCCATATACTATTACAAAGCAGCGTGAGCGATGGACAGAGGAGGAGCATAATAGGTTCCTAGAAGCTTTGAAGCTCTATGGACGAGCTTGGCAACGCATAGAAGAACATATAGGAACAAAGACTGCAGTGCAGATCAGAAGTCATGCGCAGAAATTCTTTTCGAAGTTGGAGAAGGAGGCTGTAGCCAAAGGCGTTCCTATTCGAAAAGCTATTGACATAGACATTCCTCCTCCACGACCCAAAAGAAAGCCAAGCAATCCTTATCCTCGCAAGACTGGTGCGGGAGTTCTAAACTCGCAAGTCAGAGCAAAGGATGGACAACTTGAAATGTCGGTGTCTTCTATTTGCTGCAAACAACTATTGGACTTGGAGAAAGGACCACCCCCTGATAAAACTAACGCTGA
>M01000039318	AT1G01060 ESTCount=13
TCACACAAATGTGGAAGCTTCTTCAGATCCATCATGTGACAAAGGAGCTTTCCCACCAAGGCAAATGACCTCTGTTCCAAGCATGGCAGCTATAGCTGCAGCTACAGTAGCAGCTGCAACTGCGTGGTGGGCAGCTCATGGACTGCTTCCTTTGTGCTCTCCCCCTCACACTGTATTTACCTGCCCTCCTGCACCTACAACTACAACAACAACCACAACCGTAACTGCTTTTCAATCAGTAGACACTGCACAAGACCCTGTAGCTAATGCAGAAAGAAAGGAAAGTACTCCTAAAAGTTCTCCCTTGCAAGATCAGGAACTGGATATGGAACATTCTGAAGCTGTGCAGGCTCACCATTCAACTTCAAAATCACCCAATTCATTATCATCAGACTCTGAGAAGATTGGAGATAACAAAGACCAAATAGTGAATACAAAAGTTAGNTGATGTTGAGAAACCTGCAGTTAGTTGTAG
>M01000013071	AT1G01060 ESTCount=4
ATCATGTACTCAAAATCCTCCCTCGGATATGTCATTTACTGAATCCATATTTCACCGAGTAGAAGCTCATGGACATCCTAGTGTGTGCACAAATTCAGTCACACCTGGTACAACTGATCATCAAAATAATGTCCCCAGGTCCTCCACTCATCAGATGCTTCCAACTTTGCATCCGCTGTTTCCTTCAGTCCACCACAGTCAAGATGACTACAGATCCTTCCTCCAGACCTCCTCCACCTTTTCAAGTCTAATTGTGTCAACTCTGCTACAAAATCCTGCTGC
>M01000051206	AT1G01060 ESTCount=6
GCCTGCACAGCTTCAGAATGTTCCACAACCAGTTCCTGATCTTGCAAAAGAGGACTTTTAGGAGTATTTTCCTTTATTTCTACATTAGGTACAGGGTCTTGAGCAGTGTCTACTGATTGAAAAGTAGCTCCGGTTGCTGTTGCAGTTGTAGATGCAGGAGGGCAGGTAAATGCAGTGTGAAGGGGAGAGCACAAAGGAAGCAGTCCATGAGCTGACCACCATGCAGTTGCAGCTGCTACAGTAGCTGCAGCTATAGCTTCCATGCTTGGAACAGAGGTCGTTTGCCTAGGTGGGAAAGCTCCTTGGTCACAGGATGGAGGATCAGAAGAGGATTCCACATTTGTGTAAGGCAAAAAGGTAGCCGCAAAGCTTGCAGCAGCGTGGG
>M01000022103	AT1G01060 ESTCount=9
AGAATCTTGGAAAAGGGTAAAGACTTCCGAGCTATGTTCATCATAATTTTCTCTCGTGTTTGTGGGATTCTCATCAGCATTAGTTTTATCAGGGGGCGGTTCTTTCTCCAAGTCCAATACTTGTTTGCAGTGCATAGAAGACGGTGACATCACAAGGTGTCCATCCTTTGGTCTGACCTGCAAGGTTGGAGCTCCCATACCAGTCTTGCGAGGATAAGGATTGCTTGGCTTTCTTTTGGGTCGTGGAGGAGGAATGTCTATGTCAATAGCTTTTCGAACAGGAACGCCTTTGGCTACAGCCTCCTTCTCCAACTTCGAAAAGAATTTCTGCGCATGACTTCTGAT
>M01000029144	AT1G01060 ESTCount=4
TCAAAATCACCAAATTTGTTATCATCAGACTCTGAAAAGTGTGAAGATACAAAGCCAAATAGTGGATCAAAAGTTGATGATGAGAAAGCTGCAGAAGTTGATGAGCTCCAAGACTCGAGCAAACCAAAGAAACAGGTGGACCGATCGTCATGTGGTTCAAACACAACCTCAAGCAGCGATGTAGAGACAAATACACTGAAGAAGAAGGAAGAGGGTAAAGAAGAT
>M01000014553	AT1G01060 ESTCount=36
AAACACAACCTCAAGCAGCGATGTAGAGACAAATGCACTGAAGAAGAAGGAAGAGGGTAAAGAAGATTCTAAAGAAGCTGATACAAATCTTTCAGCTGCCGACTTCAGCAATCGAAGAAGCAAGAGCAACAGTGACACAGTTGATTCCTGGAAGGAGGTCTCCAAAGAGGGACGGCTGGCTTTTCAAGCGCTATTCTCGAGAGGAGTATTGCCACAGAGCTTTTCACCACCACATGTTGAGAGGAGTAATTGGCATCAGGTAGGAAATATTAAGGAAGATCAGCAAGACACAGATGAGAAATTTCAAGGTGCTGCACTATTAAATCTTAAGTGCACGCACTTGGAGTCTTCTCCTGGCCATCAAGGCTTGGAGCGTCATTTATTGTCGAAAAGGGACAACAACGGGGAGGAGGGGCTCCTAACTCTTGGGCTTGGACATGGGAAGCTTAAAGCTCGTCGTACAGGCTTCAGACCTTACAAAAGGTGCTCAATAGAGGCTCAAGAAACCAGAGTGATGAACACCAGCTGTCAAGGTGAGGAGAAACTTCCCAAGAGGATACGCTTGGAAGGGGAGGCTTCAACTTGATGTCTGAATATTGCATCCTGAGCAAAGACACATTGTTTTTGCATCTGGTTTCTAGTTTCCCCTCATCTATTTTAATTTTCTGTTCAATTTAGACTTGTGCAGACTTCTCGTATCATAGTGTGTGTACCATATATGCAGACATCTACTTGCTTACCTCAGTGAACTATGAAACTGCGCTTAAGGAACTCCTTTCATTAGACTAGGATCATTAAAGTATTAAGGGACCTTGACACGGCCTCTTTCCTTCAAGGGTAATTTATCCTATCGTTGTATTCCTGTAATGTTTACTTTAAGGTGGTGAAGAAATCCATCTAGT
>M01000037581	AT1G01060 ESTCount=22
CTATAGCTGCCATGCTTGGAACAGAGGTCATTTGCCTTGGTGGGAAAGCTCCTTTTGTTCTACTATTGTATTGGATCTGAAGAAGCTTCCACATCTGTGTGAGGCCAAAAGGTAGCAGCAAAGCTTGCTGCGGCATGGGCAGCAGGATTTTGTAGCAGGGTAGACACAATTAGACTTGAGAAAGTCGCGGATGTCTGGAGGAAGGATCTGTACTCATCTTCATTGTGGCAAACTGGGGGAAACAGTGGATGCAAAGTAGGAAACGTGGAAGACCTGGGGATGTTGTTTTGATCAGTTGTAGCAGGTGTGGCTGAATATGTGCACACACTAGGATGTCCTTGAGCTTCTACTAATATGGATTCAGTAAACGACATATCTGAGGGAGGAATTTGAGTAGATGATCCAAAGCTTCCATCTAGAACATGCACAGGCACATGCCTTGGATAGTTATTACCAGCTTGCATCTCATCTATCAGCAATACACCATTACGATCACTGGTTTTCTCAACTTGAACTGATTTATCATGCAGATGGCTCGAACACTCCAACTTTAAAGGTTTACTACTATCTGCAACTGTCTGTTTGGCATCAGGTTTATCCCACTTTTGATCACCTCTAAGTTCAACAGTGAGGTATGATTCATTTGTTCCATCCTGGTTCACTGTCTCTCTTTGAGATGGTACAAACTCTCTAAAAGCACA
>M01000005561	AT1G01060 ESTCount=52
CTAAGCACAGTTTCATAGTTCACTGAAGGAAGGAGAAGTCTGCATATATATTGTACACACTATGATACGAGAAGTCTCGTGAGCTGCACGAGTCTAAATTAAACAGAAAATAGCAATACAAGAGGGGAAACTAGAAACCAGACGCAAAAAAAATGTGTCTTTGTTCAGGTGTTCAATTTCAGACATCAAGTTGAAGCCTCCCCTTCCAAGCGTATCCTCTTGGGAACTTTCTCCTCACCTTGGCCTTGGCAGCTGGTGTTCATTACTACGTTTTCTTGAGCCTCTACTGTGCACCTTTTGTAAGGTCTGAATCCTGTACGACGAGCTTTAAGCTTCCCATGTCCAAGCCCAAGAGTTAGCAGCCCCTCCTCCCCATTGTTATCCCTGTTTGACAATAATTTATTCTCCAAACCTTGACGGCCAGAAGAAGACTCCAAGTTTGTGCCCTTAAGATTTGATGGTAAAGCATCTTGAAATTTCTCATCTAAGTCTTGCTGATCTTCCTCAATATTTCCTACCTGATGCCCATTATTCTTCTCATAATGTGGTGGTGAAAAGCTCTGTGGTAACTACCCCTCTCGAGAAGAGCGCTTGAAAAGCCAGCCGTCCCTCTTTGGAGACCTCCTTCCAGGAATCAATAGTGTCGCTGTTGCTCCTGCCTTTTCGATTACTGAAGTCAGCAGCTAGCAGATTTGCATCAGTTTCTTTTGAATCTTCTTTCCCCTTTTCCCGCTTCTTCAGTGCATCTGTCTCTACATCACTGCTTGAAGGTGTGTTTGAACCACATGACGAACGGTCCACCTGTTTCTTGATCTTTGATTTGCTCAAGCCTTGGACCTCATCAACTACTGCAGGTTTCTCAACATCATCAACTTTTGATTCACTATTTGGCTTTGTATCTCCAATCTTCTCAGAGTCTGATGATAATGAATTGGGTGATTTTGAAGTTGAATGGTGAGCCTGCACAGCTTCAGAATGTTCCATATCCAGTTCCTGATCTTGCAAGGGAGAACTTTTAGGAGTACTTTCCTTTCTTTCTGCATTA
>M01000069025	AT1G01080 ESTCount=42
GTCCGGGGGGGGGACTCAGGCACACTCCATTTTTGAGCCTTCCCTTATCAAATGGCGTCTACCACATGCCTTGCAGCTCCCTCTTCTTCTCTGGTACAGAACCACCGAATCAGAGAAGTGGTAGCATCAACGAAATCGTCCTCTCTACCTTCTTCTGCTCGCTTCCTATGCCGAAGCCCATCTTACTTAACCCTTTCTCAATCGAATGGAAATTTTGCTTCTTTGTTAGTTTGTCCATTTGTCGACCGGAAACGAATTGGGAATTTTGCAGGGTTGGCAGTTGTGGATGAGGAAGCCATGGGTGAGGAGGATGAGTACGACCAGTATGTGAAGGAGATTAACGGAAATGATTACAATAAGAAGGAAAGTGCAGCTTTTGAATTATATGTGTGCAACCTGCCAAGGAGCTGCGACATTGTAGAACTGCTTAAAATCTTCCAGCCATTTGGGACAGTGTTATCTGTTCAGGTTTCGCGGAACCCAGAGACAGGCATAAGTAGAGGATGTGGGTATGTGGCAATGAATTCAATTAACTCCGCGAGAAATGCAATTTCTGCCCTTGATGGATCGGATGTTGGTGGACGCGAGATGCGTGTTAGATTTTCTGCTGATATGAATACTCAGGGAAGGGACTCTCAGTTCTTGAATTCAAAACCAAAGAAAAATCTAATCTATGAGAGCCCTCATAAATTATATGTGGGAAATCTTGGCTGGTCTGTCAAACCTGGAGATTTAAGGGATCATTTTAGTCAGTTTGGGACCGTTGTTAGCGTCAAGGTGTTACACGATAATGAGGCGGCGAAAAGACGAGCTTATGGGTTTCTTTCCTTTTCTTCAGCCAAAGAACGTGATGCTGCAATGGAATTAGATGGAACAGACTTTCGCGGTAGGACACTACTTGTTAGAGAAGGTATTCAAAGACAAGGAGTTCTTACATGAATTAAAGGTAATGGAGCATTAGAACCTAAATT
>M01000067281	AT1G01090 ESTCount=6
ATCTGCTCTTCTTCAGGGCCTGCTCTCTTTCTGCAAATGCGTGTTGTTTTCCCAGTAATTATCCCGCAATACTAATAAGCAAACCCTGCTTACAAAAGCCAACATTTACATGAGAGGACGAGTAATTAGGCAGTAAAAACAAAATATAGGACCATATAACAATGAACTGAAGGCCATAAAAGTAGGTTGATGAGTGTCCAACTTCATCGTCCAACTCTGGGGAGTTAGACATGAGCTGTGCCTTCTGTGAATTTGGGATCCTCACATCTGTACCGCCCATCAGGTCCAATTCCAAGGCCTTTAGGATCTGCGAACACATTCTCAAGAAGTTGGCTGCGATGTGGAACAGGGCTTACATCCGCAAACTCAACGGCCTCCTCATCTATCTTCTTCATAAGCTTACGCTTGTAGGCTTGAGTTTACTTGTGCTACGTCAAGTGATAACAGAGCGAGTCTCTCCCCTGTCATCTTTGAACTCGTATGCATGGGTCTCTCCCCTATCATCTTGAACTTGTATGCATTATTCAAGGTT
>M01000001722	AT1G01090 ESTCount=700
CTTTAATAGCTGTTGAAGAATTTGGTGGCTTTTGTATAAAAACAAGTGAACCACAATCAACGAGACGCGGTGGCGGTTATTTCCAAGCTCTCTTCCCTCGTGTGCTCCGCCGATTATCTCTTTCTTATACGTCTCCCTCATTCCCTCACTTTCCCACCCCACCCCCCCACAGTTTCTCTCGGTTTCCTCGCCTCCCAATCCGGTTTCTTTTGTGAACTGAAAAGGAGTCAGTGGATTACAATTTCTTCAAAAATGTCATCTTCTCTCAAGTTCGCGCATCCCCTCCCTATCAACACTGCCGTCGCCAGATCTCGTCATGAGAATAAGCCTCTCTTTGATCCTCTGAGAAATGCGTCGTCTTTCTTCGGATCTACACGCAAACTTCCCTTGATTTCGGTCAGAAAATCGAATAAGGCCAATGTTGGCCAACGTCAATCCGCCGTCGTTGCTGTATCAGAAGTTGTCAAGGAGAAGAAGCCCAAATCGAGTTCCAATCTGTTGATTACGAAAGAGGAAGGCTTGGTGCTCTATGAAGATATGATTTTGGGAAGATCCTTTGAGGATATGTGTGCACAGATGTATTACAAAGGGAAAATGTTTGGTTTCGTTCACCTCTATAATGGCCAAGAGGCTGTTTCAACTGGGTTTATCAAGCTTTTGAAGAAGGAAGATTCTGTGGTGAGCACATACCGTGATCATGTGCATGCATTGAGTAAGGGAGTCCCTCCTCGTGCTGTGATGAGCGAGCTCTTTGGCAAAGCCACGGGGTGCTGCCGAGGCCAAGGTGGGTCCATGCACATGTTTTCGAAAGAGCACAATGTGCTTGGTGGGTTTGCCTTCATCGGTGAAGGAATTCCAGTGGCAACTGGTGCAGCCTTTACCTCTAAATATAGGAGGGAGGTACTGAAGGAGGCTGATTGTGATCACGTGACATTGGCATTCTTTGGAGATGGTACCTGTAACAATGGGCAGTTCTTTGAGTGTTTGAACATGGCAGCGCTGTGGAAATTGCCAATTGTCTTTGTTGTAGAGAACAATTTGTGGGCAATTGGGATGTCACATTTGAGGGCAACCTCAGATCCCCATATTTATAAGAAGGGACCGGCATTTGGGATGCCTGGTGTTCATGTTGACGGAATGGATGTTTTGAAAGTGAGGGAGGTTGCCAGTGAAGCAATTACAAGGGCTAGGAGAGGAGAAGGGCCAACTTTGGTGGAATGTGAGACATATAGATTTAGGGGACACTCACTGGCTGATCCTTGATGAGCTTCGTAACCCTGCGGAGAAGGCTCACTATGCTGCTAGGGATCCCATCATGGCTTTGAAGAAATACATCATTGAGAACAGTTTGGCCAGCGAAGCAGAGTTAAAGGCTATTGAGAAGAAGATAGATGAGTATGTTGAGGAGGCCGTAGAGTTTGCAGATGCAAGCCCTGTTCCACATCGCAGCCAACTTCTTGAGAATGTGTTCGCAGATCCTAAAGGTTTTGGAATTGGACCTGATGGGCGCTACAGATGTGAGGATCCCAAATTCACAGAAGGCACCGCTCATGTCTAACGTCCCAGAGTCGGTCATTCATGGACCAACTTTTTCTGGCCTTTAGTTCATCGCTATATGGTCCTATATTTTGTTCTTGCTAGCTAATAACTCCTCCCCCTATTTAAACTTTGGCTTTTGTAAGCAGGGTATGCTGATTAGGTTGGTTTTATTTAAATTTTGCTGCCCTGTTTGTTATATTAGTGTTTTGAACGGGAAGCCCCAAAGGACTGGTATTTGCTCTAGCGCGTTCTTCCCCTTGCATGAATTATGCTTGAAAGCTTGCATCAGGCACATTTCATTCATTTATGAAATAAGTTTTACAGCCTCCTAG
>M01000002419	AT1G01100 ESTCount=64
GCTGCAACTGCTACGGCACCACCACCAGAAGCTCCTACATTCATTATGAGATCCTCCACGTTCCGCTTCTCTACAAGCTTTGCAAACAGAGCTAGCCAATACGATTCAACTTTCACACCAGCAGCTTTAACCAACGTTCCGATCTTCTCAGCAGTGATAGGAATGCCATCATCCTGGAGTATGAGGACAGCATAAGTACACGCGGCCTCTGAAATTGACATCGTTTTTAACACAGGAAAAGGAGACGAACAAGCCCGTCGACGAGAGTCGACCGAAGATGATACTATGTAGGAGCC
>M01000061835	AT1G01110 ESTCount=4
GTTACAAAATGAGCTACAATTAATCACTTGATGGTCAAATAGTCATTAAAATGTTCTGGGAAATTTTTTTCCCTAAGAACAAGATCCAAGCAGTGAAGTTAGGACACAAGTGCCAGTTACAGGCTATAGCTTCAACAATGAAAACATGGGAAAATGAAGAGAGAAAAAAAAGCATAATGAAGTGGAAGACTTGAATCCCACCAACAAATTAGGCAAAACTAGAAACTACAATACACATGACAACAACTACTCCACAATCCACATAGCATTCTCAAAAATGAAGTCAAAAGTGTTTTTCAGAAGTTAATATATTAATCATCATCTCAACCACCTCCGAAGATCACTAGTTGAAGATGGTGACACTTCACAACCGTGGCTATCCGTACAGCATGAAGAATAGTTAGACTCTTGCTCGAACCCAAAATGTGATCCACTTACACTCTTGAAGCTTGGACTCCTCAAGTTATGTCCACCATATCCCCCCCT
>M01000016856	AT1G01120 ESTCount=3
GCGCCGAACATTACCGCTTCAGCTTCGGCGCGCGCCTCCTTCATGTTCAGATTCGGCGGGCTGGATGTTATTCCTCTGGATAAGTACGTTTCGTCTCCTAACCCGGACCGGCTCGCTATACGTCTTTGGAACTGAAGAGTTTCGTCTTCAAATGCGCCGCTCTCTTCCGACATCTTTAGGAACGAGTCGACCGACATTTTACGCTCGTCTTCAGGCTTGTAACACGCGAAGTCGACGAGGTAGATTGGTCTGGATCGCTTGGCCCAGTACAGAACCAGAAGAACGAGTAAGACCGCTGAACAAGCTAGT
>M01000066142	AT1G01140 ESTCount=6
GGATTACTTACTAATAAGAAGGAAAGGACAGACACGGAAACGCCGCGGTTCCGTTCGGATTGGGAGTGGACTGGGCGGGCCCCGTGCCTCTCCTTCCTTGAAATGGGGCTCTGCTCTCATTCCCTCCTCTTATCTTCTCATTCTCTTCAATCAGAGATCCATTTTCACGAGCAGCGGTATTATTATAGGTGAGGACATAGGAATTATTCGGTTGATTGGAGGACGACGACGAAGACGGCGAGAGAATGAGTGCGAAGGTGCCACCAGTGAGGACACGAGTAGGGAAATACGAGATGGGGAAAACCATTGGTGAGGGTAGCTTTGCTAAGGTCAAGTTCGCCAAGAATGTCGAGACCGGCGATTGCGTTGCCATTAAAATCCTCGATCGTGAT
>M01000046552	AT1G01140 ESTCount=17
AAGAGGAATATCAACCATGAAGCTGATTAAACATCCAAACGTCATCAAAATTATTGAGGTTCTGGCAAGCAAGAGAAGGATCTACATTGTTCTTGAATTTGTTGACGGAGGCGAGCTATTTGACAAAATTGCCAAACATGGGAGACTGAGAGAAGATGAAGCCAGGAGATATTTCCAGCAGCTTATAATGCTGTGGATTATTGCCACAGTAGAGGTGTTTACCATAGAGATCTGAAGCCTGAAAACCTTCTTCTTGACTCATACGGTGTTCTTAAAGTTTCAGATTTCGGATTGAGTGCATTGTCAAAGCAAGTACGGGAGGATGGGCTTCTTCATACTGCCTGTGGAACCCCAAATTATGTTGCCCCCGAGGTGCTCACTGACAAAGGTTATGATGGTACGTCTTCTGATATTTGGTCTTGCGGGGTCATTCTCTTTGTACTCATGGCTGGGTACTTGCCTTTCGATGAGGCAAATCTCATGGCTTTGTATAGAAAAATCTGCAAAGCTGACTTCTCTTGTCCATCATGGTTTTCTAC
>M01000061251	AT1G01140 ESTCount=11
AAAGGCTACAAGCCACCATGTTTTGAGCAGGAAGAGGATGTAAATCTTGATGATGTAGATGCTGTTTTCAATGACTCGAAGGAATATCTTGTCACAGAAAGGAAAGAAAAACCAGTAACCATGAATGCATTTGAGCTTATTTCTAAGTCAACAGGATTCAGTCTGGAAAATTTATTTGAGAAGCAAGCAGGCCTTGTGAAGCGAGAAACGCGATTTACTTCTCAATGTCCGGCAAATGAAATCATGTCTAGAATTGAGGAAACTGCGAAGCCTCTGGGCTTTAATGTGAGCAAGCGCGACTACAAGATGAAACTGAAAGGCGACAAAACTGGGAGGAAGGGCCAGCTTGCTGTGGCAACCGAGGTATTTGAGGTTGCTCCCTCCATACACATGGTAGAGCTCCGAAAAACAGGTGGTGACACGCTGGAGTACCACAAGTTCTACCAGAGTTTTTCATCAGGACTGAAAGATATTGTCTGGAAATCAGAAGAGAAACGCGAAGAATAGAGTCCAGTGGGCATGTGAATCTGAAGATGTATAATATATAAAAGTCATTTGGCCTAGCTTGAAGTAAGCTCACGG
>M01000017429	AT1G01150 ESTCount=24
ATGACAGAGACATGCCTGAAGCATCCGATCCAGACACTCAGTTACCTTTGGTACATAGGACACTGACCAAACAGATAAGTAAAATGAAAGTAGGTTACAAAAATGTTGATCCGTCTAAGAAAGCATTGCCTCAGATACATAAGACAACAGAGAGAAGAGCTAAAAATCAAAGCGAGAATGAAATTACCTACGAAAAGGCAGGACAGGACCCAGAATCTTCTTATCAAATGAATGTTGGGCCTTCTAATGGAAAGCGTAAGAGAGCACGTTGGACGAAGGAGGAGGAAGATATATTAAAGGAAGGAGTGGAGAGATTTTCATCTGACATGAACGTAAATTTTCCTTGGAGGAAAGTCTTGGAATTTGGTCGGGGTGTTTTTCATTCAAATCGTACTTCTATTGATCTCAAAGACAAGTGGAGGAATTTATAGCCAAAGTATCTGCGGAAGGGAAGAACGTGTTAGTATCACGACATAATGAAGTTATCTTCGTTAACATCTAGTACGTGAAGGATGGATCTGTAAGCCAGTCTTGGAAGCAAGGATTTCAAATATGTAACTTAGATGTGATTCATAGTTGAGAGTTGTACGTCTTCTTTCAGCCTACTCCGAGTCCAAACTCCAAACCATTGGGACCCCGTAGAGTTTCTAACCCGAAAGCACGCAAATCCCAAAAAACACAAAGGCAGGACTAGTGACCGGATTGCAATCACAAGGTAGCCGTAGTAGTGGAAGGTGCGGCTGGATCACCTCCTTTTGAAGGAAATGTAAAATGCTTGTTGGGTATTTTGGTTTGATTCTCTTGTAATTGGTTGGATCGTACCTGCGAATGCACGATGATTTACTTCACGGGGGAGGTCTCTAGTTCAATTCCAGGATGGCCCTGATGCGCCAAAAAAAAAATCTAAGCCTAAGTACTTTGTATGTCTATTTTAATTTTTTCGGGCACCAAGGAGAAGTGATTGTTAGATATGGCAAGGCTGATGGCTGTCTACACTACAGAGGTGTCCGAATCTCAAATAAACTGGAAAATCTAACCTCTATGAACTGTATAGTTTTGTTTATATTTAATTTTTAAGCCATTGTATCCTTTTGTGGATCTGATTGC
>M01000062204	AT1G01160 ESTCount=3
TGAGAATAAGAAGTTGATTCTGGCAATATTGGACAATCAAAACATTCGAAAACTTGCTGAATGTCCCCAGGTATCAAGATCAACTTCAGAAAAAACTTTCGATATATCTAGCTGCAATTGCTGATTCACAACCACCTGCGCTAACATCGCCTCCTCAGATGTCACCACATCCTGGAATGCAGCAGGGAGGATTTTACATGCAACATCCTCAAGCATTGGCAATGGGTCAGCAGCCAGGTCTCTTTCCTTCCAAGGTGCC
>M01000047863	AT1G01170 ESTCount=3
CAGTCTCTTCCCACCATTCCTTGTCAGAAACAGTTTTTGGGGTAGTACCTCCAAATATCTTCTCATCTGAAATAATTCGGTCACATACATATGCAATTACGAATGATCCAACCACAGCACCCGTGATCTTTGCCGTCGTTGCCATGCCGAAATGTTGATGGAGTATAGGCGCTGTAAGAGGAGTGAAAGACGCTGGATTCCTGGAAGAGGAGTGTAGGCGCTGGAAGGGGAAAGGCGCTGTGAACCCTACCGAAAGAGGAGTGATCGACCCAGAAAATTAAAGAAACA
>M01000047926	AT1G01170 ESTCount=152
ATTACGGCCGGGGAAATTCGTTTTATATCACCAGAGAGAGGGGCTGCCAAAAGTTTCGAAGAGGAAGCACAGCGAGCAAGACGTGTTGCCTTAACCCTAATCAGCTCAAGATATTCAATTTGTAATTTGTCACCGTTTAGGCATGGCAGCAAAGATCACAGGTGCTGTGGTTGGATCATTCGTAATTGCATACGTATGTGACCGAGTTGTTTCAGATGAGAAAATATTTGGAGGTACTACCCCAAAAACTGTTTCTGACAAGGAATGGTGGGCAGAGACTGAGAAGAAATTCCAGGCATGGCCTCGTACTGCTGGTCCACCAGTGGCCATGAATCCTATCAGTCGACAGAATTTTATTGTCAAGACACCCACAGAAGCTTGAAGAGCAGTTTGATCTTGTTTGCCGCATGGTTTCATTTGTTTGGTTCTTCCCAATAATATGTTTAGTGCCAAGATGGGTAGTGACTGTGAGGCTTTGATACTTGAAGATAACGGCCATCATTTAGTTCAAATGATTAATGATGCATCTGTGCTCTTCTTATTTGTGTACTGCTTTCTTGGCCGACATTTCTGTTTGATCCTTCTCTTGAGGAAGTTCAGTCAATTCATATGATACTTTTTTTTCCCTTTTGGACTGGTTTTGACTAGCAATTTCTAGTTTAATTGATATCTAAC
>M01000008911	AT1G01170 ESTCount=49
ACTGCACATTATTTGGCATTAAACATAAGATTGGAAATAACAAAGCAAATGTACAACCAAATAAGCAAATAAGGAATCAAACCGCTCTTCAATCTTTCCTTGGGTGTCTTGACAATAAAATTCTGTCGACTGATGGGATTCATGACAACCGGTGGCCCAGCAGTTCGAGGCCATGCCTGGAATTTCTTTTCAGTCTCTTCCCACCATTCCTTGTCAGAAACAGTTTTTGGGGTAGTACCTCCAAATATCTTCTCATCTGAAATAATTCGGTCACATACATATGCAATTACGAATGATCCAACCACAGCACCCGTGATCTTTGCCGTCGTTGCCATGCCGAAACAAGTGGAAGAAGATAGAGAACAACACTGTTGATGGAGTATAGGCGCTGTAAGAGGAGTGAAAGACGCTGGATTCCTGGAAGAGGAGTGTAGGCGCTGGAAGGGGAAAGGCGCGGTGAACCCTACCGAAAGAGGAGTGATCGACCCAGAAAATTAAAGAAACATATCTGTAACAATTACAAAAGCAAGAACATGGAAGACTCACCGGTGACAAATTGAATCTCTCGAACAGATTAGGGCACCCCCCCGTCTCT
>M01000035291	AT1G01170 ESTCount=270
AGAACCACCAAACATAAATGCATTCCAAGAAAGCAGTACACAAAATAAGACAGTGCAGATGTATCATTCATCTGAACTAAGAGTAGCCGTATCTTCAAAGTATCAAAGCCTCACAGTCACTTCACATTATTTGGCATCAAACATAAGATTGGAAATATCAAAACAAATGACACCACAAATAAGACGAGCGCAGATTCTATCATTCATCTGAACTAAGAGTGGCCGTATCTTCAAAAGTTCAAAGTATCAAAGCCTCACAGTCACTGCACATTATTTGGCATTAAACATAAGATTGGAAATAACAAAACAAATGACACCAATAGCAAATAGGATCAAACCGCTCTTCAATCTTCCTTGGGTGTCTTGACAATAAAATTCTGTCGACTGATGGGATTCATGACAACCGGTGGCCCAGCAGTTCGAGGCCATGCCTGGAATTTCTTTTCAGTCTCTTCCCACCATTCCTTGTCAGAAACAGTTTTTGGGGTAGTACCTCCAAATATCTTCTCATCTGAAATAATTCGGTCACATACATATGCAATTACGAATGATCCAACCACAGCACCCGTGATCTTTGCCGTCGTTGCCATGCCGAAACGGTGAGAAATTGAATCTCTCGAACAGATTAGGGCACCAAGTCTTTCTCGCTGAGCAGGCACTCTCTGTAAATGAATTTTCATTCAACGGTGCGTTTTTGTGTACCTCTTGCTTC
>M01000027299	AT1G01170 ESTCount=12
GAGCAAAACAAGGGTCAAAAGAACACTAAAATGCACCGTTCCTTTTAGATTCGTTTAATATCACCAGAGAGGGTGGCTGCCAAAAGTTTCGAAGAGGAAGACACAGCGAGCAAGACGCGTTGCCTTAACCCTAATCAGCTCAAGATATTCAATTTGTCACCGTTTAGGCATGGCAGCAAAGATCACAGGTGCTGTGGTTGGATCATTCGTAATTGCATACATATGTGACCGAGTTGTTTCAGATGAGAAAATATTTGGAGGTACTACCCCAAAAACTGTTTCTGACAAGGAATGGTGGGCAGAGACTGAGAAGAAATTCCAGGCATGGCCTCGTACTGCTGGTCCACCAGTGGCCATGAATCCTATCAGTCGACAGAATTTTATTGTCAAGACCACCCAAGGAAGCTTGACGAGCAGTTTGA
>M01000023104	AT1G01190 ESTCount=5
CTAGGGACCCAGAAGTTTGGGCCGACCCTCTCAAGTTTAGCCCAGAGAGGTTCGTGGCTGATCCAGAATTCTCATTGTTCGGCCCAGACTTAAGGCTTTCTCCATTTGGTTCAGGCCGGAGATCATGTCCAGGAAAGATGTTGGGATGGGCCACAGTCAGCTTTTGGGTTGGTACATTACTTCATGAGTTTGAGTGGATGCAATCTGATCTAGGCCCAGTGGACCTCTCTGAAGTGCTAAGGCTTTCCTGTGAAATGGCTAGCCCACGTTAGGGTCGAAGGCA
>M01000023714	AT1G01190 ESTCount=5
CCCCCTCGCCATCCTTGGCAACAAATCTCTCGGGCATAAATTCCAGTGGTTTCTCCCAAACCTCTGGGTCCCTTGTGATGGCCCACATGTTCACCATTGCCGTAGTCCCAGCGGGGACGTGATACCCGTCGACGGTCGTATCAGTGATGGACAAGCGGGCCCACGAGAGAAGTGGACCAGGTGGGTGCATTCTCAACACCTCCTTCACCACGGCAGGGATGTACTCCATGGCGACGATGTCAGCTTCAGTAACGGTACGTGATCCAACAACTCTGTCCAACTCATCATGAGCTTTTGATTGGATATCGGGATGAAGCACAATCCTAGCGAGTACCCACTCGATCAAAACCGCCNCGGTGT
>M01000068229	AT1G01200 ESTCount=6
CGGCCGGTAGGTTGGGGTCTAGTTCGGGTCATCTTTTTATTCTTTTTCCTTCTACTCTTCTATTTACTTACTGCAACTAAGCTACCAGTCCCGCAAGACCAAATAAAGCAGGACATTGATTCAGTGTTTCTTTGTTTGTTTATTTTGTCGGTGAAGAGAAACATGAATGAGGAGATGAATGGCGTTGATGAAGCTCGAAGAAATAATCCTACACATCGAGTAGAGAACATCAACGCGGAAGAGAAAATAGACTATGTGTTCAAGATAGTGGTGATCGGTGACTCTGCTGTGGGAAAGAGTCAGTTGCTGTCAAGGTTTGCAAAGAATGAATT
>M01000062033	AT1G01200 ESTCount=9
CTATGTGTTCAAGATAGTGGTGATCGGTGACTCTGCTGTGGGAAAGAGTCAGTTGCTGTCAAGGTTTGCAAAGAATGAATTCTGCTTCGACTCCAAGTCCACAATTGGTGTTGAGTTCCAGACCAGGACTGTTTCCATTAAAGGCAAAGTCGTCAAAGCCCAGATCTGGGACACTGCTGGCCAAGAAAGGTACAGAGCAGTGACGAGTGCATATTACAGAGGTGCACTGGGGGCCATAATAGTGTACGATATCACCAAGCGAGCTTCCTTTGATCACGTAGCGAGGTGGGTCGAGGAGCTCCGGGCCCACGCTGACAATTCAATAGTGATGATGCTGATTGGAAACAAATCCGATCTTGTGGACCAAAAGGTAGTCCCAACAGAAGATGCTGTTGAATTCGCAGAGGATCAAGGCCTACTCTTCTTTGAAACATCGGCTTTTAGTGGTGCAAATGTAGAAATGGCATTCCTTGAGCTGCTTGAAGGAATTTATGATGTGACTTCTAAGAAGTCATTGGAAGTTCGCAATGGAAACCCTAATGGAGTACTGATCATTTCTCCTCGTCGCTTAAAGGCTCGAAGATC
>M01000005484	AT1G01220 ESTCount=7
TGAAATAGACGAGTTAGGAGATATAATGTTGGAGGCATGGAGATTGCATCAGGAACTGGATCCCTACTGCAGCAACGAATTTGTCGATAAGCTCTTTGCATTTTCCGAACCCTACTGCTGTGGTTATAAGCTTGTGGGTGCTGGTGGTGGAGGATTTGCATTGCTACTTTCTAAGGATTCCGACAGTGCAAAAGAACTAAGACATAAACTAGAGCGAGATTCGAACTTCGATGTGAAAGTATATGATTGGAACATCTCTCTATAGTCATAGCAGTGCTATTATCCATTCATCCGCAGCCTCGGGTGAAGTATTCTTTAGCCTTTTACATTATCCATTTGTACTCTGTAATTCTTGACCTATAACCTTAATTCCTCTCCCCTTGCTTGGTATAGTCATATAAATTCTTTATTGTTGTCCTATCATTCTTGTACAATAAGTCTCTAACATAAAGGGTTCGGGTTAAGGTACACTCTTC
>M01000071226	AT1G01220 ESTCount=3
TACTCCTCAGTTGACCATGGAGTTAGAGCAGTGGTTGCTTGTGGTATTTACTGGTCAAGCTAGACTTGTACATCAAGTCCTCCACAAGGTGGGTACTCGTTATATTAGACGGGATAATCGTGAATTAGATGAGTTAGGAGAGGAAATGTTGGAGCCTTGGAGGCATGGAGATTGCATCAGGAACTTGACTCTTACTGCAGCAAACGTAATTTGTCCAGAGGCTCTTAGCTATTTCCGAACCCTAATGCTGGCGGTTACAAGCTTG
>M01000012948	AT1G01220 ESTCount=3
GTGGTTGGAAGCAACATCAAGAGTAATCGGAACAGTGATGATGCAGGAAGCATCCTCAGGAAGAACCATACTTGAGGCATCAAAACATGGCAGGACGTCCCCTGTCAT
>M01000008811	AT1G01220 ESTCount=15
TCCTCCTTGGAGCTTGGAGCGTCCTGGTTGTGTTCTGAACATGGCAATCAGTTTGGAAGGTTCCCTTCCTATTGGCGCCATCATAGAGACAACTGAAACAAGCGGAGTGTCAATTAGTGATGATACTGGAAACGAATTATACATTGAAGATATTTCATCTATTTCTACTCCCTTTGATGGCAATGATCCTTTTAGGCTTGTCAAATCTGCATTGCTTGTGACTGGCGTTATTCACGGCCATGTACTTGCATCCGTGGGTTTACAAATCAAGACATGGGCCAATGTCCCACGTGGTAGTGGTTTGGGGACTTCCAGCATCTTAGCAGCTGCTGTTGTGAAAGCTCTTCTTCAGATAATTGATGGAGACGAAAGCAATGAAAATGTTGCCAGACTTGTTTTGGTATTAGAGCAGCTCATGGGGACCGGAGGTGGCTGGCAGGATCAAATTGGAGGTTTGTACCCAGGCATTAAGTTTACTGCCAGTTTTCCTGGAATACCGTTACGACTCCAAGTTATCCCGCTTCTTGCTACTGCTCAGTTGACCGCGGCGTTAGAGCAGCGGTTGCTTGTGGTATTTACTGGTCAAGTTAGACTTGCACATCAAGTCCTCCAGAAAGTGGTTACTCGCTATCTTAGACGGGATAATCTTCTTGTATCCAGTGTTAAGCGCCTGGCTGAACTTGCAAAGATTGGAAGGGAAGCTTTAATGAATTGTGAAATAGACGAGTTAGGAGATATAATGTTGGAGGCATGGAGATTGCATCAGGAA
>M01000020294	AT1G01225 ESTCount=107
GGAAAACCAGAAAGAGAGTACAACTTCATAAATAATAAGAGACGCAGAGCAGAATGTTCAATTCATCAGTGTCAATAGACGATTATTAAGCCAGACTACTATAATCATAATTTAACTAAGCTTGAAGACGAGAGAATAGCGTATCACCCTGTGAGCTGTCTGTTATCGGCCACATTGTCCACAGCTTCTTGTTCAAGATGGCCTGCCCAACCGAGGTTCACTGCCAAGTCTTCCGCTGCCACCTTGATCACGTCGGTTCGAACGCCTATATCTGTAGCATATCTGCTCAAGCAATACATACCAGCTGTAACAGTAGCGACACCGACAGGACTTGGCATTAGAAGAGACAGAGGAGAAGAAAGAATGGCAGCTAATGGAGCACCAATAACAGAAGAAGCTTGACCACTTCTTCCAACCCCTTGCCTGTCCATTATCAAAAGACCAGTTTTGCAGTAAAGTGCAAAATCCTCACAGTTGTTCTGGAAGACATCATAGTTGCCGAATCCATTTTGAAGAAGATACATTGATCTGTGAATGACTGCGTCTGGCGGGTCAGATGCTGCTATGGTGCCTGTGCCCCCGCGAACTCTTGAAAGGAAAATGGATGGACTTACCCCATATTCAAAACAATAAAGGGATCCCTTTCCAAGGAAGCAGTCCAGGCATGACATAACCACCCCACTGTTAGGTTGCCGGAATCCACAAGTACGGGAACAGTTGGACAGCTTGACGTTGTATTGTACAAGTCAGAAGACGTATCAGAGCTTGAATTCGCATGTTGCCTGGGCGTAAAATGAACCACCTTGCTTCCGCCAAGATATATACCGTGATGAGAATAAGCAAAGATCGCTCTGTAAGTGTAGATGTGGTCTCCAGCCTTGATTTCACTTCTCTCCACCCTGTTGGTCAGCAGACCCATCTCCTCCGCTTAGCTTTCCAGTCTCCGTCGTCGAGTCCATTCACTCTACC
>M01000003038	AT1G01225 ESTCount=48
GACCGGATTCCAAGGGCAGCCAATGATGAGTCCCGGAAAACAAACAATTTCAAGTGCGTTTCTTTGGGTAGAGTGAGCCACTCCGACTAGAGAGAGACTAGAAAGCAAAGCAGTGACGATGGGTCTGCTGAGCAACAGAATCGAGAGAAATGAAATCAAGCCAGGAGACCACATCTACACTTACAGAGCCGTCTTTGCTTATTCTCATCACGGTATATATCTTGGCGGAAGCAAGGTGGTTCATTTTACGCCAAGGCAATATGCAAATTCAAGCTCTGATACAACTTCTGACTTCTACGATACAATATCAAGCTGTTCAACTTTTCCTGATTGTGGATTCAGGCAACCTAGTAGTGGGGTAGTAATGTCCTGCCTGGACTGCTTCCTTGGAAGGGGATCCCTTTACTGTTTTGCATATGGGGTAACTCCATCGATTTTCCTTTCAAGATTACGTGGGGGCACATGCACTATAGCAGCATCTGATTCGCCAGACACGGTCATTCACAGAGCGATGTATCTTCTTCAAAATGGATTTGGAAACTATGATGTCTTCCAGAACAACTGTGAGGATTTTGCAATGTACTGCAAAACTGGTCTTTTGATAATGGACAGGCTAGGGGTTGGAAGAAGTGGTCAAGCTTCTTCTATCATTGGTGCTCCATTGGCCGCCATTCTTTCTTCTCCTCTGAAGCTGCTTATGCCAAGTCCTGTCGGTGTTGCTACTGTTACAGCTGGTATGTATTGCATGAGCAGGTATGCTACTGATATAGGCGTTCGGACTGATGTGGTCAAGGTGGCAGCGGAAGACTTGGCAGTGAACTTGGGTTGGGCAGGCCATCTTGAACAAGAAGAAGCTATGGACAATGTGGCTGCTAACAGACAGCAGTTCAGAGGGTGATACCTTATACTCTCTTGTCGATGTTGTCAAGCTTAATTAAACTATAATTGTAGTCTGGCTAAATAATCATTTATTGACATTGTTAGAATTGAAAATTACTGCGTGTATTACTTTGTCAGCTTGTTCTTCTTT
>M01000006628	AT1G01240 ESTCount=8
GAGATCTCCACTCTCTTACCTGTGGCCTTTCCATGGACGCCTTTCAAAGGAAGGAAATTACGAAAGTGCAAGCATAGGTCTGCCAAGGGCAAGCAGTACAAGGAAGGCGTAGCTAGAGTCAACATATCAAAATATGTTGTTGCTTTTGCACTGGGGTTGAGCCTCGTCGGTGCTGGATTGCTCCTCGGATGGACTGTTGGAGGGATGCTACCTTTCTAGATTTTACAAGAGTTGTGGTTAGATACTCATCCTATTGTGATGATTTAAACGGGATGCGGATCATTTTTTTTCTTTCTCCCTATGTATGTACTCTTTTAGATTGTTGTTTGTATTTATGCTTTTCAGTGTGTACATCTTATTGTGTTGTATATATTAGATGAACAGTTTCTTGAACTTGTATATATCATCAAGTCTCTCTCGATGATCTGTAGATCTTGTAAATGTACTTATTTCACATGTTTAGGAAATAAATTAAAAGGAAGTACAAGTTTAGACGAACC
>M01000002556	AT1G01240 ESTCount=125
TCAAACTGAAATTTCAGAGAAATAAGTGTTACGAAACAGTTGTCTGTCTTAAACAGCAATCCAACATAAGCAGCCAAGTCGTGTTTGTCCTTAGCACGCAAGTTAAGCATTTGTAAAATATTCAAGACTATCATAAATTTTCTACCTAAACTCCAATAAAAATAAATAAATTGGTTTCTTGTGCCACCATCTCTCACCCCTCAATCCACATCTACCTCAACCTCCAACCCCACAAACTTCCTCTTGCCTCTCACGTCTCTAAAAGGACAGTTACTCCATCTCATTCAAGTTTTGATCAAAACCCATCAACCAAATCAGTTTCAAAAAAAGCATCATCAATGGCAGGATGGGCATCAAATAATCAGAAACTGAGTGTCGGAGTCATGAATGAGCAAGATGTGTTTTGGAAGCCTAGGTTTTCTCAAAAGCTTGGTATGGAGCTGATGCAGAATTGTGATTTGCCTCCACCACTGAAGGTTTTTTCTGGGTCTGATGAGACGGTTATATCATCCATGAATAGGGTCTGTGGCATGATGGGAAGAGAAGACGATATTAGTGAGCATGAGAAGTTGGAGCTTTTCAAGGCCTTGAGACTGTCCCAGACACGGGCAAGGGAGGCGGAGAGGAAAGCAGAGAGTTTGGCCAAGGAGAAGGATTCCATTGCTAATGTCTTAATGAAGGAATCCTTGGAACTATTCGCTTGTCGGCAATGGGTAAAGTTGCTTGAGGTTCAAGTTTTGATGTTACAACCACATCGACAACGACCGGAGAAGGAGATGACGATGGATTGTAGCTGGGGAAGGGTAGAAGAGGGAGATGATGATGATGAGGGAGTTTCGTGGATTGTGGCTTTGGCAATTTGTTTGGGGATTGCTGGTGTGGGACTAGCATTTGGTTGCAGATATTGGCTCTAGTACTCGCTTAATTATCTTCTAGGTGCTTTTTTTTCTTCATTTCTTTCAGCATTATCAAATATTTTGCAGAAACATTATGTAAATACAGCAGAGATTGATAAGACATTTTACTAGTGAAATTATTGTAGAAACTCACAAGAAATCTGCAGTAGTTTCAGATCTGGAACTAGCTTGCTCTCCTCTGTGGTATCCAATTGTCCTACACAACATTGTTTTTTCATGTGTTTTTGTCCTCCAAATCAGTTTTGGTCTAAGAATATGGCAGTAAAGAGCAGTAGAACAGGGGAAAGAAGGTAGAGAGAAGTCATATATATATATGCAAAGATAGATCTCAAATGGCCC
>M01000000757	AT1G01250 ESTCount=67
GGTAGTTGAAGGCCTAAGGGTTTCTCAATGTGAAATATATACATGGAGGTAACATCAACAGGAGATTTCCTCACCTCGAACTCCCCTGCCGCCACCACCACCACAACCGTGGAAAATCCATCGGATCCGAACCCTCAACACGCTGGGATTACTAGACACCCGATCTACCATGGCGTCCGGAAGCGACGGTGGGGAAAATGGGTGTCCGAGATTCGAGAGCCACGCAAGAAATCACGTATTTGGTTAGGTTCATTCCCAATCCCAGAAATGGCAGCCAAGGCTTATGATGTTGCCGCATATTGTCTCAAAGGACGTAAAGCGCAGCTCAATTTTCCTAATGAGGTGGAGCACTTGCCGCAGCCGTCGACTCGTACGGCCAGAGATATTCAAGCAGCTGCAGCAAAGGCAGCGCAATTGAAGAAAAGCATTGATGTAACGGCCGATTGTGAAAGGGAAGATGATTTCTGGGAGGATATTGAGTTGCCGGAACTAATGAATAGTACTGTTCATGGGTGTCATTGGAGCTCTTGTGGGTGGACGTTTGCCGGGGATGCCACGATGACCATGCCGGACTGACAGGCTCCGCCGCAGTACTACTTCATGGCATGTAAAACTAATTATATTATTACTATTATGTTGTGTATATATAGTGTCATGTGAATAGGAGGTGATGTTTTACTCTTTTAGTCATAAAAGATAAGATTGACTAATGTTAACAATCTTACGTTATATTGTTTTTTTTACCTCCTTTTCTTAATCTGAAA
>M01000018854	AT1G01250 ESTCount=82
TGGCCGGGGGGGCTCTCAATGTGAAATATATATATATATATGGAGCAAACATCCACACTAGTAGATGGCCTCACCGCTACCACCATTGCTTCCAACATTAACGTTGGAATTCCAAAAAATTCGAATCCTCGACACACCGGGACTAGACACCCGGTCTACCATGGCGTCCGGAGGCGACGATGGGGCAAATGGGTGTCCGAAATTCGAGAGCCACGCAAGAAATCGCGTATATGGCTAGGGTCATTCCCGATTCCAGAAATGGCAGCCAAGGCTTATGATGTTGCCGCATATTGCCTTAAAGGACGTAAAGCGCAACTCAACTTCCCCGAAGAGATCGAGCACTTGCCGCAGCCCTCCACGTGCACGGCTAAAGATATTCAGGCAGCTGCAGCAAAGGCGGCACAATTGAAAAAAAGCATTGTAGCGGATTCATGTGAAGGTGGTGATGATTTCTGGGAGGAGATTGAACTGCCGGAATTAATGAATAGTGATGGTTGTCATTCGAGCTCTTGTTGGTGGACAGTCACCGGGGATGCTACGACGACAACCACCGATGGAGAGGCTCCGCCGCAGTACCAGTACTTCATGGCATGTAACTAATTATTATTATTATTATTAAGTACGTATAGAATGTCATGTGATGAATCACGAGTGGTGTTATAATCATAAAAGATAAGATTGACCGTTGTTAAC
>M01000066605	AT1G01260 ESTCount=5
CCCAGAGCATAATTATCTTCATCAGAATCCCCAAATAATGTATGGAGCTTATGAAGCACCCTCTTCCTCATCTTCTGCTGAATTTCATAATCAAGCCCGAGACTGAAAGTTCTCACGGCTGGTGATTGTTCTCCTTCCTTGGGCTCCCCACAAGACCCATCTCCCCATCCCAGGACACAATCCCCAGACTTGGACCGCGAAATCTGCCAGAAAATCGCGTAGTTCCAGCTGAAATTGGGGACGAGTTGGGGGCGGGTCCACGAGATCCGAGAGCTTGTT
>M01000047948	AT1G01260 ESTCount=5
AATTTGTTTGGGTATTTGGAGATGAAGATTGAAGCGGGGACGGTCGCTGGAGGGTGGGGCGACGAGGACAAGGATGTGGTTGCTGCCGTTTTGGGGACACGAGCTTATAGTTACTTGATTTCGAACTCAGTCTCTAACGAGAACCTCTTAATGGCAATGGGAAGCGATGAGAATTTGCAGACGAAGCTCTCCGATCTCGTCGAGCGACCCAACTCTTCCAATTTCAGCTGGAACTACGCGATTTTCTGGCAGATTTCGCGGTCCAATCTCGTGATTTGGGTCTCGGGGAGTGGGGGAGA
>M01000058597	AT1G01260 ESTCount=18
AATGCATCGGATTTAACTGTGTAACTTTGTGTACGGGGATTTTCTTGGGAGAAGATTTGATCTGGGTTTTTGAAATTTGAAGCAATTAGTTTTGTGGGTAGAAGAGAATTTGTTTGGGGGTATTCGGAGATGAAGATTGAAGTGGGTACGGCGGCTGGAGGGTGGAGCGACGATGACAAGGACATGGTTGCTGCCGTTTTGGGGACACGTGCTTATGATTACTTGATTTCGAACTCGGTCTCCAACGAGAACCTCTTAATGACATTAGGAAGCGATGAGAATTTGCAGAACAAGCTCTCGGATCTCGTGGACCGCCCCAACTCGTCCAATTTCAGCTGGAACTACGCGATTTTCTGGCAGATTTCGCGGTCCAAGTCTGGGGATTGTGTCCTGGGATGGGGAGATGGGTCTTGTGGGGAGCCCAAGGAAGGAGAACAATCACCAGCCGTGAGAACTTTCAGTCTCGGGCTTGA
>M01000016237	AT1G01260 ESTCount=130
CTTGATTACGAAATTCAGCAGAAGATGAGGAAGAGGGTGCTTCATAAGCTCCACACATTATTTGGGGACTCTGATGAAGATAATTATGCTCTGGGACTGGACAGGGTCACTGATACTGAGATGTTCTTTTTGGCATCCATGTATTTCTGCTTCCCTCGTGGACAAGGCGGTCCTGGGAAGTGTTTTGCTTCAGGGAAGCATTTCTGGATCTATGATGCATTGAAATCAGGTACTGAGTATTGCCTGAGGTCATTTCTTGCTAAGCGTGCTGGTATCCAGACCGTTGTATTGGTGCCAACGGATATTGGGGTGGTTGAATTGGGGTCGGTAAGATCTGTACCGGAAAACTTGCAGTTGGTGCAGTCAATAAGATCATCTTTCTCGTCCAATCCATCACCAATAATTAGTGTTGATAGGCCAGTAGTTGCTGCTGTTCCAGGGGTTAATGAAAAGAAGGATGTGAATTCCCAATTTTCTCATTTGGGGATAGTTGAGAGAAGGGATGGGGTTTCGAAGATTTTCGGGCAGGAGTTAAACAATTTAGCTCGTTTTAATGCTGGCCCTGTCCATCCCCAGTTTAGGGAGAAACTTGCAGTGAGAAAGATGGAGGAGAGGCCTTCATGGGACGCTTACCAAAATGGGAACAGGCTTGGAGTTTTGGCTACTGGAAATGGTCATCATGGCTCGAATTGGAAGCAGAGTTACAGTGTCAAACAAGGGACTGCTGCGGATGTCTATAAAACTCAAAGTTCTGTAAACAATCTAAAAGACCTTGCTAATGGGGTTAGGGAAGAGTTCAGGCTTAATAACTTCCAGTCACAAAAGCAGGGTCCATTGCAAATTGATTTCTCGGGGGCTACTTCAAGGTCTTCTGTCATTTCTATGCAGGTTAGTGCAGAATCTGAGCATTCTGATGTCGAGGCATCATGTAAGGACGAGGGGACAGGTGCAGCTGATGATAGAAGACCCCGAAAACGTGGCAGGAAGCCTGCAAATGGAAGAGAGGAACCACTTAACCACGTTGAGGCTGAAAGACAGCGGAGAGAGAAGCTTAACCAACGGTTTTATGCATTGCGAGCTGTGGTGCCAAATATATCGAAGATGGACAAAGCTTCCTTGTTGGGAGATGCCATTGCTTATATCAATGAGCTTCAGGCAAAGCTCAAGGCCATGGAAGCTGAGAGAGAGAAATCAAATACTTCTTTTGACGGAAATCCTAATGCGAAAAATCATTTGAGGCCTTCTGATATTGATATTCAGGCTTCCCATGATGAGGTTATTGTGAGGGTGAGCTGCCCTTTGGATTCACATCCTGCAAAGAGAATCATCCAAGCGTTGAAAGACGTGTCGATCAGTGTGGTTGAGTCGAAACTCGCCACAGCTAATGATACTGTATTCCATACATTTGTAGTCAAGTCTCAAGGATCCGAGCAGCTCACGAAGGAGATGTTGATTGCAGCAATTTCCCGCGAATCCAAAGTCATACAGCCGTTATCAACATCAATTGGGTAGCAGTGTAGCACAATGATCGCAATTCAACCTAGTCCATAACTGGTAATATCCTCCGAAGAACCTATTTGGATGTTTCTTCAGATGTTTTTGGTACCCAGCAAAGAGATCAATAGATAACTGCTTATTAACCAAAATAGGACAGCAAATTTTCTATGATTGATTATAGTTATACATATTCTGTTTACACCCATATTTTTGCAAGGTGAATTAAATTTGCCCGTCCTAACCAACAATGATCGTTGGTTATTAAGCAACCGATAAATTTCTTGGGGTTTTTCGGGTTGTTTTCTTACATTTGTTT
>M01000009871	AT1G01260 ESTCount=64
TTCTGATGATGATAATTATGCTCTGGGACTGGACAGGGTTACTGATACCGAGATGTTCTTTTTTGGCATCCATGTATTTCTGCTTCCCTCGCGGACAAGGCGGTCCTGGGAAGTGTTTTGCTTCAGGGAAGCATTTTTGGATCTATGATGCATTGAGATCAGGCAGTGAGTATTGCCTGAGGTCATTCCTTGCCAAGTCTGCTGGTATCCAGACCATTGTATTGGTACCAACCGATATTGGGGTGGTTGAACTGGGGTCAGTAAGATCTGTACCGGAAAACTCGCAGTTGGTGCAGTCAATAAGGTTATCTTTCTCCTCCAATCCATCGCAACTGATTAGTGTTGATAGGCCAGTCGTTGCTGCTGTGCCAGGGGTGAATGAAAAGAAGGATGTGAATTCCCAAGTTTCTCATTTGGGGAGAGCGGAGAGAAGGGACGGGGTTCCAAAGATTTTTGGGCAGGAGTTGAACAATTTAGCTCATTTTAATGCTGGCCATGTCCATCCCCAGTTTAGGGAGAAACTTGCAGTGAGAAAGATGGAGGAGAGGCCTTCGTGGGATGCTTACCAAAATGGGAATAGGCTTGGGGTTCCAGCTACTCGAAATGGTCATCAGGTCTCAAATTGGGCACAGAGTTACACTGTCAAACAAGGCACTATGACGGATATCTATAAAACTCAAACTTCTGTAAACAATCTACAAGACCTTGCAAATGGGGTCACAGAAGAGTTTCGGCTTAATAACTTCCAGTCACAGAAGCAGGGTCCAATGCAAATTGATTTTTCAGGGGCTACTTCAAGACCTTCTGTCATTTCCATGCACGTTAGTGCAGAATCTGAGCATTCAGATGTAGAGGCTTCATGTAAGGACGAAGGGCCAGGCACAACTGATGATAGGAGACCCCGGAAACGTGGCAGGAAGCCTGCAAATGGGAGAGATGAACCACTTAACCACGTTGAGGCTGAAAGGCAGCGGAGGGAGAAGCTTAACCAACGGTTTTATGCATTGCGAGCTGTGGTGCCAAATATATCAAAGATGGACAAAGCTTCCTTGTTGGGAGATGCCATTGATTATATAAATGAGCTTCAGGCAAAGCTCAAGGCCATGGAAGCAGAGAGGGGGAAATCAAATCCTTCTTCTTTCGAGAGAAATCCGAATGCAGAAAATATTTTGCGGCCTGCTGATGTTGATATTCAAGCTTCCCATGACGAGGTTATTGTAAGGGTGAGCTGCCCTCTGGATTCACATCCTGCATCAAGAGTCATCCAAGCGTTGAAAGACTCGCAGGTCAGTGTGGTTGAGTCGAAACTCGCGACAGCTAACGATACTGTATTTCATACATTTGTAGTCAAGTCTCAAGGATCCGAGCAGCTCACAAAGGAGAAGTTGATCGCAGCAATTTCCCTCGAATCAAGCCTTACTGCCCTTCTCAACATCAACTGGGTAGCACAAGTCCTCAATGTCCATAAAGGGCAATATCCTTCGAAGAACCTATTTGGATGCTTCTTCAGAGGTTTTATCAGTATATAACTGCTTGATTAACCAGAATAGGACAGCAAATTTTCTATGTTTGTTTATAGTATATATACATATTCTGTTAAAGCTATATTTTTGCAAGGTGAATTAAATTTGCCAGTCCTAACCAACAATGATCGTTGGTTACTTAAGCAACTGATAAATTTCTTTGGCATTTTAGTGTTCTTAATCAACATAAGTGAGTTCCCTTCTGTTTTCCCATTTCCCTGGAAACTCTCTTGTATTTTGCCTTATATTAATCCCAGTGTTACAAGAAATCTGTTTATAGTAAAGTCCAGTTTCATGTGTTAATAATCAGTCACCAGTGTTGACTTCTTTTTTTATT
>M01000000895	AT1G01260 ESTCount=8
CCCTTCACCCAACATGAACAGAATTTGCTTCCTGTGAGTCTGTGACTGGTGTGTATTTTCCCCTCCAATTATCTCGTTGGATTAATTTGACTGTATTGTTTCTGGGTTTTTCTGCTACTCCGTATAGAGCTCCAAGATCTGAAAAACATTGTGGGCATGCGGATGTGTAAGGCTATTCTCGTGGGATTCGTTATTCGGTTTAATGCATTATATTTAACTGTATAAAGTTGTGTAAGGAGTTTTTTTGGGTAAGATTTGATCTGGGTTTTTGAAATTTGAAGCAATTAGTTTGTAGAATTTGTTTGAGACGGTGAGGTGTTTGGAGATGAAGATTGAAGTGGGTACGGTAGCCGGAGGGTGGAGCGACGACGACAATGATATGGTTGCTGTCGTTTTGGGGACACGAGCTTATGATTACTTGATTTCGAACTCAGCCCCTAACGATAATCTCTTAATGACATTAGGAAGCGATGAGAATTTGCAGACCAAGCTCTCGGATCTCGTGGAACGACCCAACTCTTCCAATTTCAG
>M01000008433	AT1G01290 ESTCount=22
ATCCAATGCAATGCGAAAGTGCCAACCAAAGGAACTAGAATTACCTATAGGTTTGTTAGAGACTTGCATTATGTTGTTCTTCTGATTGCACACTACTTGTGCCTGGACCAGCCTCCACTCTTCCCACCAGTTTTAGATTCAAGTTGCACATCTGCGATCTGGATATGCTTTGAAGCAGCTTTGCACATATCATACACTGTGAGGCCAGCAATCGTCACAGCCGTCATTGCTTCCATCTCTACCCCAGTTTTACCTGTTGACACAGCTTCCCCTTCTATATCCACACTCAAATTCTCCGGATTCAACCTTAAATCAACACGAACATGACTCAGGGTGATATTGTGGCAGAGGGGTATGAGGCTGCTTGTGTGCTTTGCACCACTTATTCCTGCAATTTTTGCCACAGTAAGGACATCTCCCTTACCCATCTGGTTGGCTGCGACCATTTCAAAGACCTTCTTGTCTAGGATTACCCTGCAGCTAGCAATGGCAGTTCTCTTACTACATTCTTTGGGAGAGACATCCACCATTTGGGCTTCCCCGCTATGACCAATATGGCTCAGACCAGTCCCGCTTTGATTTATCTTGTGGGACATACTTTCGGAATCTCGAGGCACAGCCTCATCACTGAGAGATTCGGCAAGGCCTTGAGAATCAAAGTGGGATTCTTGTGCCACACAATCATTACTTACAGAACCAGCAAGCCTACTTGAAGGAGGCTCACCAAAAATGGATTCCATTTCCTTATTGAGCTCTGCAATGGCGCCTGTAAGATCATTGATCCTGCTACTACAAAACATCCTCCTTGATTGGGAAAATGATTGAGCTAGTCGCCGAAGATACATGAAAAGTTTCAAAGAACTTCAACAAGGAAGGATGACGCGAGTGGTAACGACCTTGGACTTCC
>M01000034217	AT1G01300 ESTCount=46
ACCTGTCTTGAATGGCACTCGCGTTCGCGCTCCTGGTGCGGGGTTCAGTAGCTCTGTCATATCGGGGCTTGCGCAAGGAAGCGGGGAGTACTTCACGCGCTTGGGAGTGGGCACACCGGCTCGATATGTGTACATGGTGTTGGATACGGGAAGCGACGTCGTTTGGCTCCAGTGTGCCCCTTGTAGGAAATGCTATTCACAGTCCGACCCGGTTTTCGACCCGAGAAAGTCCAGATCCTTCGCCGCAGTTCCCTGTGGGTCCCCCTTGTGTCGCAAACTTGACTCTCCGGGTTGCAATCGGAGGCAGAGGAAGTGCCGGTATCAAGTCTCTTACGGTGATGGTTCCTTCAGTGCTGGCGATTTCTCCACTGAAACGCTGACTTTTAGGGGTACACGAGTCGGGCGAGTCGCGCTCGGTTGTGGTCAAGACAATGAGGGATTATTCGTTGGTGCTGCGGGGTTACTCGGGCTCGGCCGGGGCAGATTATCGTTCCCCACGCAAGTCGGCCTCCGGTTCAACCGGAAATTCTCTTACTGCTTAGTGGACCGGTCCGCTTCTGCTAGACCGTCCTCAATGGTTTTCGGTAACGCTGCTGTATCGCGAACCGCCCGGTTCACTCCGTTGATCGCGAATCCGAAGCTGGAAACGTTCTACTACGTTGAGCTTCTCGGGATAAGTGTAGGTGGCACACGGGTCCCTGGGATCTCTGCGTCATTATTCAAACTTGACTCGACCGGGAGTGGAGGGGTCATAGTTGACTCGGGTACGTCCGTTACTCGCTTGACTCGACCCGCTTACATTGCTCTGAGGGATGCTTTCCGCACCGGAGCTGCCAGTCTGAAACGAGCACCGGACTTCTCGTTATTCGATACGTGCTTTGATCTGTCGGGGAAGACAGAGGTGAAGGTGCCGACGGTGGTGATGCATTTCAGAGGCGCTGACGTATCATTACCGGCGTCTAATTACCTGATTCCGGTTGACACCAGCAAGACATTTTGTTTCGCGTTTGCGGGTACTATGGGTGGGTTGTCGATCATCGGGAATATCCAGCAGCAAGGGTTCCGGATCGTGTACGATTTAGCGGGTTCACGAGTCGGGTTTTCTCCACGTGGGTGCGCATAAGTGGTTGCGCTGTTTTTTTT
>M01000004267	AT1G01300 ESTCount=715
GCCAGCAACTTTATCTTCTTCTTTTTTTGATTTATACCTAAACAAACAAAATAGTTCCTGCTAATTCCTACTCATTGAAATCAAAATTCAAATGCAGGTACATGTACAGTACCAATTCTTTCAAAGATATCTTCCTCGTTTTCTCCATATTTCTAAGATTGATTGAAAACAAACAAGAGGCAGCCTTGCCCAAGGTCCACGGGGAATGAGCTTCTTCCCTTTAAAAGAAAAAGACAAATAAAAACATAAAAGACAATATACAGCGCACCCAACTCATGCACACCCACGTGGGGCGAACCCGACTCGGGAACCCGCTAGATCATACACGACGCGGAACCCTTGCTGCTGGATATTCCCGATGATCGACAACCCACTCATGGTGCCAGCAAAGGCGAAACAAAATGTGCCACTGCTGTCCACCGGAATCAGATAATTCGAAGCCGGTAATGGAACGTCTGCACCACGGAAATGCATCACCACCGTCGGCACCTTCACCTCCGTTTTCCCAGACAGATCAAAGCAGGTGTCAAATAAAGAGAAGTCCGGTCCTCGCTTCAGATTAGAAGCTCCGGTGCGGAAAGCATCTCTCAGGGCAATGTAAGCGGGTCGGGTCAAGCGAGTAACCGACGTACCCGAATCAACTATGACCCCTCCATTCCCGGTTGGGTCCAGTTTGAATAATGACGCAGAGATCCCAGCGACACGGGTGCCACCAACACTCATCCCGAGAAGCTCAACGTAGTAGAACGTTTCCAGCTTCGGATTCGGGATCAAGGGAGTGAACCGGGCGGTTCGCGATATTGCAGCGTCACCGAAAAGCATTGAAGAAGGTCTAGAAGAAGCAGACCGGTCCACTAAGCAGTACGAGAATTTCCGGTTGAACCGGAGACCCGCTTGTGTAGGAAACGATAATCTCCCACGGCCGAGCCCAAGTAACCCCGCAGCACCAACGAATAAGCCCTCATTGTCGTGACCACAACCGAGCGCGACTCGACCCACTCGTTTCCCCCGAAACGTCAGCGTTTCAGTGGAGAAATCGCCGACAGTGAAGGAACCGTCACCGTAAGCGACTTGATAGAGACACTTCCTCAGCCTCTTATTGCAACCCGAAGAGTCAAGCTTGCGACACAAGGGGGACCCACAGGGAACCACAGCGAAGGATCTGGACTTCCTGGGGTCGAAAACCGGGTCGGACTGTGAATAGCATTTCCTACACGGGGCACACTGGATCCAAACGACGTCGCTTCCCGTATCCAACACCATGTACACATATCGAGGCGGCGTGCCCACCCCCAAGCGCGTGAAGTACTCACCGCTTCCTTGCGCAAGCCCCGATATCACAGAGCTGCTGAACCCTGCACCACGCGCGTGGGGTCTTTTAGCAGCGGCGTCGGCGACAGAGATCAGGGCTTTAACACGGGAGGCGTCTCGCTGGAGCCTGAGATTAAAGAGTTGCTGCGGGGTCTTGTTGAGGGACAACGCATCGATATGGTGTAGCTCGACTTCGAGAGTGGTGGTGGTGGTGTTTGTTTCTGGTCCTGGGTCGGATAGAGTTTCATATTCTGTCCATGAAAGGCTGGGTGAGGATGGGAGTAGGTTTGGGTTGCAGGGACTGATAGTTGAGAGCGGTCGAGGAAAGAAAGAGGAGAGAAATGGTGATGGAAAAGAGAAGAGTAGTTCTTACTTTTCCTTCCATAGCAGAGAAAAAGAGTGGGAGAATGAATGTGTTGGGTTGCTGCAGAGAGTGATTACAAATAAATAACGAAGGAGTGGAGAGAGAAGGTAGTTGGTTGTTTCAGTGGAGTTACTAGGCTTCGGTGGGAGGGGGGAGAGAGAGACTC
>M01000048931	AT1G01320 ESTCount=4
ATGATCCTCAGCTGAAATCTCTTCCACTTGCCGTTTCGCCGCCCTCCTTATAAATTGAAGAGGAGGAGTCAAGTGGGAGAGAGAGAAGAACTCGTAGAAGCTACCTAACTTCGGAAAAGATTCGCTCATATCTCCATCTCCCTCCACAGCTACATCCTTCGGGTTCGGGTTCGATTGCTTACTACTTGTATTGGCAGCGGGTTGAGATTTGGCGGTAGTTCTCTTGGCGCTCCTGTCCTGCGTAGACGGAACATCCTTGGCAGCGTCGGACTTCAAGGCGTCCTTCGTTGTCGCGGCAGGCCCAAAGCAAGTGGTGCAGGCGACGATGTCCACGAAGCCGTCC
>M01000022053	AT1G01320 ESTCount=9
GCTCTCTCATTGATGGAAGCATACTCTCTAAGCGTTCAGCATGAACAGACAACCTTGCAAATCCTCCGAGCAAAGCTGGGCCCTGATGATTTGCGCACACAGGATGCTGCTGCTTGGCTTGAGTACTTTGAGTCCAAGGCTTTTGAACAACAAGAAGCTGCAAGAAATGGCACTCGGAAGCCTGATGCATCCATAGCCAGCAAAGGCCATCTGAGTGTCTCGGATTTGCTTGACTACATAAATCCAAGCCACAATGCCAAAGGTAGAGATGCTGTGGCAG
>M01000071597	AT1G01320 ESTCount=4
CTTTCCGACGCTAAGAAACCCCTTTCTGCAAGCTTCCACATGAACTAGCTTTCCATTGCAAAGTTTCACTTCAAGAGAAAAAAAGATGGTCCTCAGCTGAAATCTCGTCCACTCGCCGTTTCGTCGCCCTCCGTATAAACTGGAGAGGAGGAGTCAGGTGGGAGAGAGAGAAGTACTCATAGAAACTACCAAACTTCGGAAGAGATTCGCTCATATCTTCGACTCCCTCCAAGGACACATCCTTCGAGTACGACTGCTTAGTAATTGTGACGGAGGCTGAGGCGTGTTGAGACTTGGCGGTTGTTCTCTTGGT
>M01000049742	AT1G01320 ESTCount=4
CACCTTGTGAAGCAGTCTTCTTAAACTGTTAATATTAAGGGCATTGGCACCGCCTTCAGGTTGTTCAAGATCAATGCTACGATACGAGGAATCAACCTTCGTATTCTCTTGCACCTCAACTTTCACAGAAGCAATGTAACCACAATATCTTACGCAGACAAAACCAAGAGTAGAAATATCATGGGCTGCAGTATTTTCATCCGCAGTTATCCCTTTCAGCAGATTTCGTTCTACTAGTTTTTTTTTTTGTCGAGTCCAATTGCTTGGAAGCCATCAATTTTAGTGTCTGGTTTATTACTTGCATTTGAAGCATCTTTCATGACTGCGACAATCAAGTCCCCAATTCTCTCTGTGTAAAGAGTTTCGCTGTTGGCAACCAAACAAATCAAATCTGGTTTTCCCATTACATGCTGAACGGCCTTGACAGCTCTGAAGATGGAATATTCAACAAACAAACTGTGAAGAATGAAAGCTTTCCTGTCTCGAACTTGTCTTTCCTCTGTCGTCTTGCAAGGCATAGATGCTACAAATAGTAGTTCATTAGCCCAAGGTATAAAATCACCTTTACAATCTCTTCCTAGACCGCCTCCATTTCCACCCCAGGTTTCATCCTCCGTAGGCAGAGAAGGGAATGTTGACGGTGA
>M01000050827	AT1G01320 ESTCount=4
AGAATACAAAAGTTGATTCCTCATATCGTAGCATTGATCTTGAACAACCTGAAGGCGGTGCCAATGCCCTTAATATTAACAGTTTAAGAAGACTGCTTCACAAGGTGACAACTCCGGAACACGCTAAACCATCATCACATTTTCAGTGTTTGGAGCATGAAGAGGACAATACTCCCCGGACTTTTGTTGAAAGAGTGCTGGAAGAAAGTTTAGCCAATCTTGAAAAAGAGGAACCAGCAAGAGAGCGTTTTGTCAGATGGGAACTTGGAGCCTGCTGGATACAACATTTGCAAGACCAGAATAACACAGATAAAAATAAGAAATCATTTG
>M01000062016	AT1G01350 ESTCount=3
CAATGAGCTTTCAGTTTTCGAATCTTCTTCACCTTCATCTTCATCAACGGTTCTTTTCCTGATGTTTTTGTTCTTCGAAGGCTTCCTGAAAAAACTGCAAACTTGTTCAGTCTGCTGAGGTTCAGGTTCACTTGAATCGGCCATATGCGTCTTTATGGTTCCAAGAGAAAACGAGACTTTTCTGAGTGTTCTCTCGCGTGGCCGACGCCGATTCAGACCGTCTCAGACTCTCCCTCAGTCGCTCTCGCCTCTCCACAGTTCTCTCGCGTATAACTGTCTTGTATTTGTGAACGGAATGAAACTGTTCTTCTGGAGACAGGAAAGCCGAGAAACCTTCAGAAACGATGTGGAT
>M01000001448	AT1G01360 ESTCount=249
GAACGAAAGTTGGGGGGGAGAAAACCAGAGCTTATCCCCTTGCTTAGCCTTTTCCAGAGTAGGAAGAAGAACACAGAGGAATTGCGTGGAAATGAACACTGCTGATACGTACGCTGTAATGGAGTCTCAGTACATACGGAGCCACCACAGTCACCAGCTCAGAGACAATCAGTGCACTTCGGTTCTCGTCAAGCATGTTAAGGCTCCTGTTCATCTGGTTTGGTCATTGGTAAGGCAATTTGATCAGCCACAGAAGTACAAGCCATTTGTTAGCAGGTGTGTTATGAAGGGCGACCTTGGGATTGGGAGTGTTAGAGAAGTCAATGTCAAGTCAGGACTTCCCGCTACCACGAGCACTGAGAGATTGGAACTTTTCAATGATGAAGAACATATTCTTGGTATCAAAATAGTAGGTGGGGATCACAGGCTAAGGAATTATTCTTCCATTATCACTGTCCATCCGGAGGTTATTGATGGAAGACCAGGAACACTAGTGGTAGAATCATTTGTGGTGGATATACCAGATGGAAACACCAAGGATGAGACATGTTACTTTGTTGAAGCTCTTATCAGGTGCAATCTCAAATCGTTGGCTGATGTATCGGAGAGGATGGCAGTGCAGGATCAGACTGAACCCATCACCCGATACTGATTAGGGATGGGTGTATGTGTGGGTTTTATCATCTAATAACTCTAGATTCTAGAATCTGTGCAGAGATTTGTAGGAGAAGCCCTTTCACAGTCTCAGGAGTTTTGAATATGGTGTAGGCCTTGCTTTTCTTCCTCATGTAGACCCTTTCTCTCTTCCTTTCTGCTTTTGCATGTTTGTTATGCCCCTCATCAATATTGCTTGGATTCCCTTGTTTTTTCTATCCAGGAGATGGGGTTCTTAGACATGATTCTGTGAAGTTCTCATCACACAAAACTATCCCACCCTCTCTTAATTGTTACTTTGTGGATCTCCGGTCATTGTGTAATGTATACAGTTATTGTCATATCTCTGTAAATATTAATGTCAATGAACGGTTGCCTTTTTACTCAAGAATTTCTTCTTGTAATTGTAGCTTCTATCTATATGCATGGATAATGAAGAGAATGATATAAAGTGACAGTTCGTTTCTTTTGTAAAAAG
>M01000024239	AT1G01370 ESTCount=10
CCCTTCCCACCAATACGTACGAGCCAACTCGAAATCCTTTTTCATTAGCGTAACTCTCTTGGCATGAATTGCACATAACATTCCATCTTCGAACAAATGAACCAAGAAATCCTCTGCAGCCTCTTGCAATGCTAATAAAGCTTCAGCTGTCCAGCGACTGATTTCTGGAGGGGCAAATTGAGTGGTGATTTCCCTGACTGTTCTTATGAAAGGAGCAGCTGGGATGAGCAACGTCCAACTCTTCTGGAAACGCCGAATTTGTTGAAGAGCAACTGTCCCTGGCCTGAAGCGATGACGCTTCTTCTGGGTTGGGGTAGCTGGTGGAGCATTCCTCTTCTTTCTGCTCGAACTTTCTCCTGGCCCTGAAGGCGGTGCAGGAGGTGGAGTTGATTCGGCAGTGGCGGCCGATGGAGCAGATTGTCTTCGTTTTTGTCTCCTGGAAGCAACTTGTTTGGTTCTCGCCATTGATGGATTTGAACTCGCAGAGACGATGCGAGACCC
>M01000047909	AT1G01390 ESTCount=5
ACGCGGCTGGAATTTTGATCAATAGTTCTATGGATATTGAACCAGGTGTTGGTTCAAGGCTTTGGCCGAAGTTAAACCAAGTTTGCCTCCGATTTATCCCGTTGGACCATTGACTCAGTCCGGAGAGAGTAGTTCGGGTGATGATTGGTCTGGGTGTTTGCAGTGGCTAGACAACCAACCAAATGGGTCGGTCCTGTACGTTAGTTTCGGTAGTGGAGGTACTCTTTCGCAAGAACAAACAAATGAATTGGCTTTTGGTTTGGAGATGAGTGGGCAGAGATTTTTATGGGTTGTGAGACCCCCAAGTGACAAAGCAAACGCTGCTTACTTTGAAGCAAGTGGAGCAGACGAAGATCTATCCGAGTTTCTACCAAATGGGTTCTTGGATAGGACGAGAGATGTGGGCCTGGTGGTGCTGAATTGGGCTCCTCAGATTAAAGTCATGGCCCATGGATCGACGGGTGGGTTCTTGACCCATTGTGGG
>M01000055011	AT1G01420 ESTCount=8
TTCTTGGACAGGACGAGAGATGTGGGCCTGGTGGTGCTGAATTGGGCTCCTCAGATTAAAGTCATGGCCCATGGATCGACGGGTGGGTTCTTGACCCATTGTGGGTGGAACTCAACACTCGAGGCTATTGTGAATGGGGTGCCATTGATTGCATGGCCACTCTATGCAGAGCAAAAGATGAATGCTGTGTTGTTAGCTGATGACTTGAATGTTGCAATCAGGGTCAAAATCGGTGAAAATGGGTTAGTGGGTCGAGATGATATTGCAAAATATGTGAAAGGGTTGATGGAAGGAGAAGAAGGAAATACAATAAGAAGCAAGATGAGGAATTTGAAGGATGGTGCTTCGAGGGCTTTGAGCCACGAAGGGTCTTCTACAAAATCACTAGCTCAGGTTG
>M01000011618	AT1G01470 ESTCount=283
AAGCAGNGGANCAACGCAGAGTGGCGGCCGGGGAACCCACCAGGATCGATCAAATTGGAAATTGGCAGAAGTAAAAGTGAGTGAAAATGGATCTAGTAGACAAGGCCAAGACGTTTCTCACTGATAAGTTCGCGAATGTGGCGAAGCCGGAGGCCACCGTGACTGACTTTGGTTTCAACAACGTGCACCTCGATTCGGCGGAGTACGATGCCAAAGTCTCAGTAAAGAACCCCTATGGAGCTTCAGTCCCCATCTGCGAGATCACTTACACTCTCAAAAGCTCTGGCAGAGTGATCGCATCAGGGAAAGTTCCAGATCCAGGATCTCTCAAGGCAAGTGACACAACAATGTTGAATGTACCAGTGAAGGTGCCACACAGTATACTGGTGAGCTTGGCAAAAGATCTCGGTGCCGATATGGACATTGACTATGAATTGGAGATTGGCCTCGTCGTTGACCTTCCTATTGTGGGGAACTTCACCATTCCTCTCTCCACCAAGGGCGAGATCAAGCTCCCCAAACTCTCTGATTTCATCTAGCTTTATATTCATGTTATATGTAACAAACTCAAATAACTAAGCTCCTTTATCAGTAATAAGTACTTTTATGTACAAAACTTTTGAAAAAATAATTAGTAGACAAAATCATGGAGACAAATAATAGTAAGGGGAAAAAGTCTTCATCATTAGTACTAATGAAGGA
>M01000012572	AT1G01470 ESTCount=4
GACCCTCAACCCACCGATCCGGCCTGGGAGTCTTCCCCGTTGGGTATTGTGTGCCTAGCGCTGGGCTATACCCCCACACACGAGCTGCTTGTTTTAAACATCTCTTTATGAATAATAGACTAGTAATTTCCATGTGGAGATGTTCCCTATGGCTTCTTTTTATGTGTGTGCTCTATCACTTGGTTCTTGTTTCTTTCTTTCTTTTCGAGCATGAGTATGTTCTCTGTGGTTTATTTTTTCCTCGTTGACAGTGTGATTAATATTAGCATTTGAATGGAGCTGCGTGTATGCAGAGTGATCGCATCAGGGAAAGGTTCCAGATCCAGGATCTCTCAAGGCAAGTGACACAACAATGTTGAATGTACCAGTGAAGGTGCCACACAGTATACTGGTGAGCTTGGCAAAAGATCTCGGTGCTGATATGGACATTGACTATGAATTGGAGATTGGT
>M01000070517	AT1G01470 ESTCount=26
GCCTAGCGCTGGGCTATATCCCCACACACGAGCTGCTTGTTTTAAACATCTCTTTATGAATAATAGACTAGTAATTTCCATGTGGAGATGTTCCCTATGGCTTCTTTTTATAGTGATCGCATCAGGGAAAGTTCCAGATCCAGGATCTCTTAAGGCAAGTGACACAACAATGTTGAATGTACCAGTGAAGGTGCCACACAGTATACTGGTGAGCTTGGCAAAAGATCTCGGTGCTGATATGGACATTGACTATGAATTGGAGATTGGCCTCGTCGTTGACCTTCCTATTGTGGGGAACTTCACCATTCCTCTCTCCACCAAGGGCGAGATCAAGCTCCCCAAACTCTCTGATTTCATCTAGCTTTATATTCATGTTATATGTAACAAATTAACTCGAATAACTAAGCTCCTTTATCAGTAATAAGTACTTTTGTGTACAAAACTTTGCTGTAAAAAGACGCGCG
>M01000017406	AT1G01490 ESTCount=4
GAGAATTATCAATTACTCCATCATTATAAAAGTCTCTGCCTTCACCTCCGAACTCCAAAGGCGATTTCTCCTCTCTAGTCTTTATTGTTATTCTCTTGGCCTTCTTGGATTGCTCCCCTCGTATATTGTCCTCTTCTTCATCGGTTATTGTCCCAGACTCCCAGAAGCTCTATCCCAAAATGAAGAAAGTTGTGTTGAAACTGGACTTGCACGATGACAGAGCCAAGCAGAGAGCCATGAGGAGAGTCTCCGGACTTTCAGGTGTCGATTCACTTGCCATGGACATGAAGGACCAGAAATTGACTGTAATAGGAGACGTAGATCCAGTTGTGGTGGTGAGAAAACTGAGAAAGCTCTGTCCCACGAAT
>M01000017225	AT1G01490 ESTCount=12
GAGAGCACAGAATCTGTGTAAAGGCAACCCACTAATGAAGAAGGTTGTCTTGAAGTTGGATTTACATGATGACAAAGCCAAGCAAAAGGCTCTCAAGACCGTCTCTACTCTTTCTGGAATCGATTCGATCTCCATGGACATGAAGGATAAGAAATTGACAGTAATTGGGTCAGTGGATCCAGTGAGTGTAGTTAGCAAGCTGCGCAAATATTGGCAAACAGAAATAGTGTCAGTCGGACCAGCCAAAGAGCCTGAGAAAAAAGAGGAACCTAAGAAGGAAGAAGAAAACAAGAAAGAAGAAACCAAGAAGGACGAAGCCAAGAAAGATGAAGCCAAGAAAGAAGAACCCAAGAAGGAGGAAGAGAAGAA
>M01000012492	AT1G01490 ESTCount=175
GCGGGAACACCCGCTGAGTTTAAGCATATCAATAAGCGGAGGCAAAGAAGGAGGAACCCACAAGAAGGAGGAACCCAAGAAGGAAGAACCCAAGAAGGAGGAAGAGAAGAAAGAAGAAGAAAAGAAGAAAGAGCAGCCACCAGTACCAGATCCTGTATTGGAACTTGTCAAGGCCTACAAAGCATACAATCCTCACATGACCACTTACTACTATGTCCAGAGTATGGAGGAGAATCCAAATGCCTGTGTTATTTGCTAAACAGGCAGGCTGTGATGATCTTGTGTTCCGTTTAAGCTCGTATGATCAGTGCCGGCAAATGCAAATTGGAGGCATCATCCAAGTGCAAGGGAAGGTATTGTATATATTGATGCTTCATTGATCTTTTTTACATTAGATCTGGTGTTGTGTATATTTTTGAATTTACTTTGAATACAACAATTATCTTTAATGTTAAGAAATAAGAAGCATCAATCAGTTTTTCCAGAACAAGATCTTATAGTTGAGCAATCTGCCTCAAGAGTTGAAGTTGTGTACTGAATTCATTTTTGCCAAATGAATGTCATTGATACAGCATACAAGTAAACATAGTTGAAGAAGAGCA
>M01000012048	AT1G01490 ESTCount=30
GACAGAATCTGTGTAAAGGCAACCCACTAATGAAGAAGGTTGTCTTGAAGTTGGATTTACATGATGACAAAGCCAAGCAAAAGGCTCTCAAGACAGTCTCTACTCTTCCTGGAATCGATTCGATATCCATGGACATGAAGGAGAAGAAATTGACAATAATTGGGTCAGTTGATCCAGTGAGTGTAGTTAGCAAGTTACGCAAATATTGGCCAGCAGACATGGTCTCAGTAGGACCAGCAAAAGAGCCTGAGAAGAAAGAAGAACCAAAGAAGGAAGAAGCAAAGAAAGTAGAGGAACCCAAGAAAGAAGAGGAAGCAAAGAAGGAGGAAGCAAAGAAGGAGGAACCCAAGAAAGAAGAGGAAGCAAAGAAGGAGGAACCCAAGAAGGAGGAAGCCAAAAAGGAAGAACCCAAGAAGGAGGAAGAGAAGAAAGAAGAGGAAAAGAAGAAAGAGCAGCCACCAGTACCAGATCCTGTATTGGAACTTGTCAAGGCCTACAAAGCATACAATCCTCACATGACCACTTACTACTATGTCCAGAGTATGGAGGAGAATCCAAATGCCTGTGTTATTTGCTAAACAGGCAGGCTGTGATGATCTTGTGTTCCGCTTTAAGCTCGTATGATCAGTGCCGGCAAATGCAAATTGGAGGCATCATCCAAGTGGAAGGGAAGGTATTGTATATATTGATGCTTCATTGACCTTTTTACTATTAGATCTGGTGTTGTGTATATTTTGTAATTACTTTGATA
>M01000037084	AT1G01490 ESTCount=181
GATTCCTCTTTTTCCGTCTTTTTCAATAAACGAATAATTTCATTTCGTCTTCTCTTCCTCTTCTTTTTTTGTCTTTTTTTCTAACGAACAGCATTAACACCCCCCCCCTTTTCGTCTCTTATCTACCAACTCTCTCTCTCTCTCTCTGGTTTTGATCTGCACATAGAATCTCTGTAAAGGCACACTCTAATGAAGAAGGCTGTGATAAAGTTGGATTTAGACGATGGCAAAGCCAAGCAGAAGGCTCTCAAGACAGTCTCTACTCTTCCTGGAATCGATTCGATATCCATGGACATGAAGGAGAAGAAATTGACAATAATTGGGTCAGTTGATCCAGTGAGTGTAGTTAGCAAGTTACGCAAATATTGGCCAACAGACATAGTCTCAGTAGGACCAGCAAAAGAGCCTGAGAAGAAAGAAGAACCAAAGAAGGAAGAACCAAAGAAAGTAGAGGAACCCAAGAAAGAAGAGGAAGCAAAGAAGGAGGAGCCAAAGAAAGAAGAGGAAGCAAAGAAGGAGGAACCCAAGAAGGAGGAACCCAAGAAGGAAGAACCCAAGAAGGAGGAAGAGAAGAAAGAAGAAGAAAAGAAGAAAGAGCAGCCACCAGTACCAGATCCTGTATTGGAACTTGTCAAGGCCTACAAAGCATACAATCCTCACA
>M01000005762	AT1G01490 ESTCount=20
CCCCAAAGTCGATTGCTCTTCTCTAGTCCTTCTTATTGTTATTCTCCTGGCCTTCTTGGATTCCTCCCCTCGTATATTGTCCTCTTCTTCATCGGTTATTGTCCCAGAAGCTCTATCAAGTCCATACCAACCCAAAATGAAGAAAGTTGTGTTGAAACTGGACTTGCACGATGACAGAGCCAAGCAGAGAGCCATGAGGAGAGTCTCCGGACTTTCAGGTGTCGATTCACTTGCCATGGACATGAAGGACCAGAAATTGACTGTAATAGGAGACGTAGATCCAGTTGTGGTGGTGAGAAAACTGAGAAAGCTCTGTCCCACGAATATACTCTCTGTTGGTCCAGCAAAGGAACCTGAGAAGAAGAAGGAAGAGGCAAAGAAAGAGGAAACAAAGAAAGAAGATAAAAAGAAAGATCCAAATGATGTCTCTGAGCTTGTTAAGGCCTACAAAGCTTACAATCCTCACATGACTACATATTATCATGTAAGAAGTGTAGAGGAGGATCCTAATGCCTGTGTTATTTGCTGATTTAGTATGGTGCTGGTGCGAGTTGGAGTTGGAGTTGGAAGAATCAGACTGAAAATATGTGAATTACTTGTTTTTTTTTGTAAGATTTTTGTTTTGCTCTTATCCCAACCGAGTCTGAATGAATGAAGGAATACTTTTTCAC
>M01000031673	AT1G01490 ESTCount=10
GTTTGCCATACATCACTGTCTCTTGGTTTCTTGAACTCATAGTTCACAGGCTCCGACACAATGGAAATGAAGAAACTTGTACTGAAATTGGATTTACATGATGACAAAGATAAGCAAAAGGCCATGAAAGCAGTATCCAGCCTCACAGGGATTGATTCAATCGCTATGGACATGAAGGACAAGAAGTTGACAGTGATCGGCTTCGTTGATCCGGTTATTGTGGTGAACAAATTGAGAAAATTATGGCCCACAGAGATTCTGACGGTCGGGCCGGCAAAGGAGGAGAAGAAGACTGACAAGAAAGATGACGGGAAGAAAGACGGTGGAGGAGGAGGTGGTGGTGGTGCGAAGAAGGATGATGAGAAAAAGAAAGAACAAGAGCTTGCTGAGGCCTACCGACTGTACCAAGCCTACGC
>M01000043926	AT1G01490 ESTCount=5
AAGGCTGTGATAAAGTTGGATTTAGACGATGGCAAAGCCAAGCAGAAGGCTCTCAAGACAGTCTCTACTCTTCCTGGTATAACAAGTTTGTCTTAGTATTGGATTAAACTCTTTCTTGCTTCATTTTTATATTTCTGCTGAAATCAATTCTTGCCAGAAGTGATGATCAAAATCTTTGCTTACTGAGTTTTATTTGGTTGATTCATTTAGGAATCGATTCGATATCCATGGACATGAAGGAGAAGAAATTGACAATAATTGGGTCAGTTGATCCAGTGAGTGTAGTTAGCAAGTTACGCAAATATTGGCCAGCAGACATGGTCTCAGTAGGACCAGCAAAAGNG
>M01000007812	AT1G01500 ESTCount=25
GGCAGTATCGAATTTGAGGTGTTGGAGAACGAGGAAATTATTCTATGCGGTTCTTTGGAGAGGATGGAGTCTACGTGGGGGAATGGGACTCTGGGATCGGAGAATGATTCAAGGACGGGTTGGAGCATGGATTGCTATATGACTGCGGGCATTGGGGCTGGCAGTTCGGCGTTTTTCCAGCCGAGGCTTGGGGTATCGTCACCTGCAATTGAGGTTTACGTTGCTGGGTGCTGTGGTGGCGTGCCTGTGATATTAACCAAGACGATCCAGGTTAGTCCAAGGAGGAAAATTTTGAGGCATGGGACGCTTGATGCGATTCCTGAGGATGAGGAGATTGGGAGGGAGCAGAAGGGTGGCAATATACTGGCTCGCCACAGCAAAGTGCAGATAACAGAAGCGGACACATATGCTGATGCTTACGACATGGACGGGAAAATTGGAAACAACTACTATTCGGAAGAGATGTACACTGGTGAGGATGGCCAACTCACATGGTTCAATGCTGGTGTCAGAGTTGGCGTCGGAATTGGCCTAGGGATGTGCCTTGGGGTCGGGATTGGGGTTGGACTGCTCATGCATTCGTATCAGGCAACTACCCGAAATTTCAGGAGGAGGTTTTTGTGAGTTGGCTCTTTTGATTTGTTATTCTGGTTCTATGTAGAGGGAATGAAGTCTTCCACCATTTGGTGAGAAAGGTATGAAAGAGTTCAAGTTTGTGGTCGAAGAGGTAACGTAAAAGGCCTATTAGACAATCAATTAAAAGCGCGCATTTTTTTGCTGGTGGATGGAAGCTGTACAGTGTTCTTTTTCATTAAGATTTCCCTGGATAGAAATGCTACTACAGGTGCCACTGAAAGTCTCCCATCTTGGTTCTATGACTAGAGAAAATGAAAAGTGGATATTTTGGGATTGTGCTTCAATCGTTGGACCTGGTCCTGGAGTATTCGGAACTGGAACATATTAACTCGCTTTTGTAACGCGACTCTGTGGGAGAGTTGCCTTGTTCAGCTGCCGGGAATGAGCTTCTGAATTCTGTGGTGCACATGTTTCTCATGAAGATGTTTTCATCATTCTTTTTTTTCTTCTTCTCTGTAGATAATTTTTTTTTCGCTTACTTTTAGTCCTATGGGCTGTTTTGTTGTGCTATTGCTGCTTCTTTTTTCTTCCCTGCCTCCCCCTGTCCCCCCCTCTTCCCTCTCCTTTGCCTTTTGCTTTGGTTGGAATTGTAACTCACTCCTCTTTGA
>M01000059436	AT1G01510 ESTCount=14
TTGGCTCCGCCGACCGCGCCGTCGACTCTGCCCTTGCTGCCGACCTTGGCCTTCGGCTCGTACACGTGGATACGTCCCGGGCTGAGGAGATCGCCGACACCGTTATGGCACTTTTCCTTGGATTGCTTCGCCGTACAAATCTGCTCTCACGCCAGACACTTTCAGCTTCTGGATGGCTCGGATCGGTGCAGCCGCTCTGTCGAGGGATGAGGCGGTGTAGAGGGTTGATTTTAGGGATCGTAGGTAGATCTGCGTCTGCAAAGTCTCTGATTACGAGGAGCTTGGCCTTCAAGATGAGTGTGCTCTACTTCGATGTTTACGAGGGACAGGGGAAAGCCAGCCAGTCCTCGATTACATTTCCTTGCTGCTGCTAGAAAGAT
>M01000003075	AT1G01510 ESTCount=22
GGAATTGGTGTATATGGTTTTAGAGTGGGACACAAAAGGCAAAAACGAACTCACCATCAGAACACACACACGATGTCCGTGTGATGAACCCTGCCACTGAGCACGCGCACTCAAGGGCAGAGGAAGAAAGAGAAGTAGAGAACGACCAGCATATCCAACAACAGATCCTCCGCGACAATGCCTCATCGGAGCAACTCTACGCCTCTCCCCTTGGTGATCTCTCTTAACTGCATCGAGGATTTTGCTCTCGAGCAAGACTCCCTGGCAGGGGTCGCTGTCGTCGAGCATGTGCCCCTCAGTCGCCTTGCCGATGGCAAGATCGACGCTGCATCTGTCGTGCTCCTTCACTCCCTTGCATACCTTCCCCGCGCAGCCCAGCGACGTCTACGTCCCTTCCAGCTCATCCTCTGCCTTGGCTCCGCCGACCGCGCCGTCGACTCTGCCCTTCGCTGCCGACCTCGGCCTTCGGCT
>M01000001947	AT1G01510 ESTCount=139
GTAGGTAGATCTGCGTCTGCAAAGTCTCTGATTACGAGGAGCTTGGCCTTCAAGATGAGTGTGCTCTACTTCGATGTTTACGAGGGACAGGGGAAAGCCAGCCAGTCCTCGATTACATTTCCTGCTGCTGCTCGAAAGATGGATACTCTAAATGACTTACTGGCTGCAAGTGACCTTATTTCACTACATTGTGCACTTACAAATGAGACAGTTCAGATAATCAATGCAGAATGCTTGCAACATATAAAACCTGGAGCATTTCTCGTAAACACGGGCAGCAGTCAACTTTTGGATGATTGTGCTGTGAAGCAGCTTTTAATTGATGGAACCTTAGCCGGTTGTGCTCTGGATGGAGTTGAAGGACCGCAATGGATGGAAGCATGGATAAGGGAGATGCCCAATGTATTGATACTTCCTCGAAGTGCAGATTATAGTGAAGAAGTGTGGATGGAGATTAGAGAAAAGGCCATTTCTATTATGCAGACATTCTTCTCTGATGGGGTCATTCCAAAGAATAGCGTCTCTGATGAGGATGAAAAGGAAAGTGACATTGTAGATGAAGATGAACAGTATGATAAGCAAGTCAAGGAAATTGCTTTTCAGGGTTCTGTTGTCGAGAGATTGGATGATGATACTCAACTAAGTACAGAAAGCTACCTGAAAAATTCAACTAATCAATCAATTGAATCTCCTAGCCAAAATCAGGATTTGTCGTCTCACAATACTGCCTTGAGATCTGAAGGGAAACGTAGCAGATCAGGAAGGAAGGCCAAGAAGAGGCACTCCCGACAAAAATCACTTCAAAAATCAGATGACCCTTCTTTATTAGAGAAAGAAAGCACTTCACACCAAGAAGATGATACTGCCATGAGTGGCACAGATCAAGTTTTAAGTTCCAGTTCTCGGTTTGCTTCTCCTGAAGATCCTAGGAGTAGGAAAACACCAATGAGTTTAATAGAAGAATCAACCTCAGACCAGCTTATAAAGTCGAGAAAGCAGTTAAGTGGCAAGTCTGTTGAACTACTGAAAGATGGTTATGTTATAGCTTTGTATGCAAGAGATCGTCCTGCACTCCATGTCTCCAGGCAAAGAGTTAAAGGTGGTGGCTGGTTTTTAGACAGCATGTCCAATGTAACCAAAAGAGATCCTGCAGCACAATTCCTTATTAACTTCAGGAGCAAGGACACAATTGGCTTGCGTTCTTTTGCTGCTGGTGGGAAGTTGTTGCAGATTAATAGAAGAATGGAATTTGTATTCGCTAGTCACAGCTTTGATGTCTGGGAGAGTTGGATGTTGGAAGGTTCTTTGGATGAATGTAGGCTGGTTAACAGTAGGAATACATCGGCTGTTTTGGATGTTCGCATTGAGATTCTAGCAACTGCTGGAGATGATGATGGTATTACTCGTTGGCTTGATTAGTGTATGCATAGGGAAATCTGGCTTGCATCCCACACATTGTCTTTATTCGTCTGAGGTTTGTATTTCATCAAAACATGTGTAGTCCCTCATTTTTTGGGGGTAATGTTACATCAGCATTTTCGTGTCAATTCTTCGGCCTCTAGATTATTAGCTGAATTACTCATGATTTATTTATCTGAGAATACAGTTTTTGCTTTGTTAC
>M01000002235	AT1G01540 ESTCount=28
ATTGTGTACCGTGGGGTTTTGAGCGACGGTACTGCAATTGCCGTTAAGAATCTTTTGAATAACAGGGGTCAGGCTGAGAAGGAATTCAAGGTAGAGGTAGAAGCTATTGGACGTGTCAGACACAAGAATCTTGTCAGGTTGCTTGGATACTGTGTGGAGGGAGCATACAGGATGCTTGTGTATGAGTATGTCGACAATGGAAATCTGGACCAATGGCTTCATGGAGATGTTGGGGAAGTCAGCCCTCTGACCTGGGATATTCGTATGAACATTATCCTTGGAACGGCTAAGGGATTGGCCTACCTACATGAGGGGCTTGAACCGAAGGTTGTCCATCGAGATGTAAAATCCAGCAATATATTACTTGATCGCCAATGGAACCCTAAAGTTTCTGATTTTGGACTAGCAAAGCTCTTAAGTTCTGAGAGTAGTTATGTTACGACTCGTGTGATGGGAACATTTGGATATGTTGCACCAGAGTACGCATGCACTGGAATGCTGAATGAGAAGAGTGATGTTTACAGCTTTGGTATACTCATTATGGAGATCATCTCTGGAAGAAGCCCCGTTGATTACAGTCGACGGCCAGGAGAGGTGAATTTGGTGGACTGGTTGAAGACCATGCTTGGAAACCGAAAATCTGAGGAAGTAGTTGACCCTAAGCTGCCTGATATGCTTTCTTCGAAATCACTTAAACGTATTCTACTGGTTGCTATTCGATGCGTTGATCCTGATGCAACAAAGAGGCCCAAAATGGGACACGTGATCCACATGCTCGAGGCTGATGACCAGTTACTTCGTGATGAACGTCGAGTTGGGAGAGAACCTTCCAACTCACGCCGTAATGAA
>M01000003875	AT1G01540 ESTCount=39
AACCTTCAACATTATCACATCGTTTTCAGGCTGAATATGGTCGAAAATTGACATCAATTCATTGATAAATGTTCGCATATTTATTACATCACTAGGTTTACTCATGTGTCACAATAGTGGTTGAAACAATGCACGTGTGTTATTAGCAACAATTGAACTCATTCAACAATTGTCTGAGTTGAAGAAACAATAGTGCAATGGGATACATGACAGACCTCACGCTCATGTCTTCTTTTGGGGACGGCCATGATTACGATAATCGAATTGAATCTTCTATAGAAGGTGCCAATGGCAGATACAGAAGCTACTAAAATAATTTGAAACAACATGATGTCGACTAGCAGCCCAGCATTCGGACTGTCCAACTCAAAGATATGTTCTTGTATGCGGGCTCAGTACAGATTGACTCAAGCGGTGCTATCATCTTGACTCACTGGCATACGCACTATCACAGCCGCTGGGATCACCCGAAGCTCCATCCTTCAGACCATTGTGGTTTGAATGTCCTGCGTCTCTTCCAGCTCTATGATCATCTTTGAATGGAGATACATCTGCTTCAAGCATATGTACAACATGGCCCATCTTGGGTCGCTTTTGTGCATTTGGGTCCACACAACGTAAAGCTACAAGAAGAGCTCGTTTTAGTGCCCTTGAAGTAGGATTTTCAGGTAGCTTTGGATCCAACACTCCATCCGGATTCCTATCAGTAACCATCTTCTTAAGCCAGTCAACTAAGTTCACCTCTTCAGGAGGGAGGCTATAATCAACCGGGTTCCTCCCAGAAATAATCTCCATAATAAGAATCCCAAAACCATACACATCACTTCTTTCATTCAACATGCCTGTGACTAAGACAATAACTACGGGAAGACCAACATAGCCAAAAGTT
>M01000007687	AT1G01550 ESTCount=9
GTTACGGCCGGGGACAAAGAAAACAAGCAACTGAAAATTGACCAAATACCAAATACTAATAAAAACAAACCTCTTATCTCCTTGTAATTATTGTTTTGTGTTTTGTCATGGTTCTCTTGGCAGAAAAGGCTTACCAAACTTTATTTCAAACTGGAGAATCACCACCACCACCACCACCACCACCATCAACAGGAAGCATTAGATGCTTCTTTGGACGGTTTCCGATCGGATGTTTCGGGGTTTTTGGAAGGTTTATCGTTAAATCTGAAACCCAGGTCGGAAATCCTGTCATTAGCATGGTTTCAGCAATGTTTGGAGCTCCTACACAGCATCCACAAAGCCTTTGCAAAGCTGGTTGTGGAAATAGACTACCCTGTGACCAAATGGGAGATGAAGTCTGAGGAAGAGTATTTCAACTACAGCTTGAACTTGCTGGACCTTCTGAATACCATTTCTTCATGCCTATCTCATATGGGGCATTCTCGGCTTTCGCTTTCTCACGGCCTGAATCTTGTCGAGAATTCGCCTTCCACGGCCTTAGAGCATATCAAACCGATTAGACTCAAGCGCCTAATCAAGGATTCCCAAGAGAAATCCGATAAGGAAAGTATAGAAGGAAGTTGTTCAAGTGGTAAAGAAGGGATTATCCAACAGGGACTCATGGAAATGGAGAGTATTGGATATTGGGTTTGTGGGATTGTCTTGGCTGGTTTATCTGGAGATTCTGATCAATACTTGATACGGAAAACAGCAGGGAAGATCTCTAATTCTACGCTAATTCGTATGGATGCAAGTGTAAGTGAAGCTATGGAGAAAGGTGGGTTAGTGAAGGAAGTGAAAGAGTTGAATGA
>M01000011090	AT1G01580 ESTCount=3
CAGTCGTCTTGTTCAAGCCACCATGGTACATGTTGGTGCAAGACCTGACCTTAAGAGACTTCTATTAGACTGCAAAGGATCAGATGTTGGGGTTTTAGCCTCTGGGCCAAGTTCGCTGAGGCATGAGGTTGCCGAAATTTGTGCTTCTGGTTTGGCCGATAACCTGCACTTTGAGTCGATTAGCTTTAGCTGGTGATGCATGGCATTAGTAGATTGCAGAGGTTTTACAGTCAACTATGAAGTAAATTAAACCTTCACTCTTGAATTTGTCCATTCTTTATTGGCGGGTATTTATATATGAATGAATCCTTGATAT
>M01000001381	AT1G01620 ESTCount=298
AAGAGAAGTGCCAGAGACTCCCATGTCCCTATATTGGCACCATACCATTGGTTGCCGTGTTCTTGGTTCATCTGGCAACCATCCCAATCACTGGAACTGGAATCAACCCTGCCAGAAGCCTTGGTGCTGCTATCATCTACAACAAGGACCATGCATGGGACGACCAGTGGATCTTCTGGGTTGGCCCCTTCATTGGTGCTGCTCTTGCCGCACTTTACCACCAGCTAATCATCAGAGCCATCCCGTTCAAGAGTAGAGGCTGATCGAAAATCTCTGTTTGGCAGATACTTTGATCTATTGATGCAATACTTTATGGTTCTTCTTTTTAAAAATAGTTTTGAGTCTTGTGTTTCTAGTGGCCATTGCGGGTGAGAAATCTGAGGTGTTGAACTGCCTGTATAAATTATCTGGTTTGTTTGCTACGAGTAGCTTTTGTGCATGCTAGATTCTGTCGATATGCAGCTTGATTGTTTATTTTTGTTTCTCTCTTGAAGTTTTTATCCGTCATTTTATTTGTGCAATTATTAGATTTGGCCACTTTTGCTGTTTGCTCATTTGGTTGTTTAAGCCACTAGCAACAATGAAATGGTGACTTGACCATAGTTCAAGTCTTATGAATGTTATTTTTTGTAATTGCGTGAATGAATTATTGTTGAGTCTGCATGTGCCC
>M01000009071	AT1G01620 ESTCount=13
GGAGTGCATCAGATTCTTGGCTACTAGCTTTCTGGGTCTGCTTTTGTTTTTTGACAGTGTTATTTGAGAGATAGCAAAGTGAGTGGCAATGGAGGGCAAGGAAGAGGATGTTAAGCTGGGAGCAAACAAGTACTCAGAGAAGCAGCCATTGGGGACATCAGCCCAAACTGAGAAAGACTACAAGGAGCCTCCACCTGCTCCATTGTTCGAGCCCGGAGAGCTCATGTCATGGTCCTTTTACAGGGCTGGAATTGCAGAGTTTATGGCC
>M01000006920	AT1G01620 ESTCount=1396
CGGCCAGGGGCATCACTGAGACAGCTGCAAATTACACTCACAGAGAGAGAGAGAGAGCAATGGAGGGGAAAGAAGAGGATGTGAAGTTGGGAGCCAACAAGTTCTCAGAGAGGCAGCCAATTGGGACCTCAGCACAGACAGACAAGGACTACAAGGAGCCACCACCAGCTCCTTTCTTTGAGCCTGGTGAGCTTAAGTCATGGTCCTTCTGGAGGGCTGGAATTGCAGAGTTCGTGGCCACTTTCCTATTCCTCTACATCACCGTTCTTACTGTCATGGGTGTAAGCAGAGCCCCCAACAAGTGCGCTTCTGTGGGTATTCAAGGCATTGCTTGGGCTTTTGGTGGCATGATCTTTGCCCTTGTTTACCGTGCACGGCTGGAATCTCGGGTGGTCACATTAACCCAGCGGTGACGTTTGGTCTCTTCCTGGCAAGGAAACTGTCCCTGACCAGAGCAATTTTCTACATAGTGATGCAATGTCTTGGAGCGATCTGTGGGGCTGGAGTGGTGAAAGGTTTTCAGCCATCACAGTATCAGTTGAGGGGTGGTGGTGCAAACGTGGTGAACCATGGCTACACCAAGGGCGATGGCCTTGGTGCTGAGATTATTGGTACTTTTGTTCTCGTCTACACTGTTTTCTCGGCAACTGATGCCAAGAGAAGTGCCAGAGACTCCCATGTCCCTATATTGGCACCATTACCGATTGGGTTTGCCGTGTTCTTGGTTCATCTGGCAACCATCCCAATCACTGGAACTGGAATCAACCCTGCCAGAAGCCTTGGTGCTGCTATCATCTACAACAAGGACCATGCATGGGACGACCAGTGGATCTTCTGGGTTGGCCCCTTCATTGGTGCTGCTCTTGCCGCACTTTACCACCAGCTCATCATCAGAGCCATCCCGTTCAAGAGTAGAGGCTGATCGAAAATCTCTGTTTGGCAGATACTTTGATCTATTGATGCAATACTTTATGGTTCTTCTTTTTAAAAATAGTTTTGAGTCTTGTGGTTTCTTAGTGGCCATTGCGGGTGGAGAAA
>M01000056305	AT1G01620 ESTCount=5
CGGCCAGGGGCATCACTGAGATAGCTGCAAATTACACTCAGAGAGAGAGAGAGAGAGAGAGAGAGAGAGAGAGCAATGGAGGGAAAGAAGAGGATGTGAAGTTGGGAGCCAACAAGTTCTCAGAGAGGCAGCCAATTGGGACCTCAGCACAGACAGACAAGGACTACAAGGAGCCACCACCAGCTCCTTTCTTTGAG
>M01000025200	AT1G01630 ESTCount=4
ATATATATATATGTATACTGTCAATGTACATCATTAGTTTTCTTTTTTTAATAAAGTATGTGTACCTTCGTAGGGAGCTACCTCAAAGTGGTCAATAAGTCTTCATATCTTTTCTTGCAGATAATTTTTGTTGAGAACAAAAAGCTGACATCAACCCTGCTTGAAGATATTGACCAAAGCCAGCTTCCAGAGATATATGGGGGCAAACTACCATTGGTTCCGGTCCATGAGGGTTAATCAACTACACCAGAAAGTAAATAAGGATGTTTTTTGCATATTGCCAAAACAATGCATATTTGATCTCATAATATCAAATAGTAGTTCAAATT
>M01000043246	AT1G01630 ESTCount=10
CCATGAAAATGGGGAAGAATTCAGTGAGATTGAGCGAAGCAAAGTGGGTATTATGAGAGCTCTTGTTGAAAGAGAAGATCCTTCTGCCAAGGAAATGGATGATTTGATGATCAGGAGATTTCTGCGTGCCCGAGAACTGGACACTGAGAAGGCTTCTGCCCTATTCCTGAAATACTTAAGCTGGAAGCGTGATTTTCTACCTAAAGGCTTCATATCCGAGTCAGATATTCCTAATGATCTTGCACAGAATAAGGTGTTTATGCAAGGTCTTGACAAGAAGGGACGCCCCATTGCAGTTGCCTTTGGTGGCAGGCACAGACCCAGCAAAACTACTGTAGAGGAGACAAAACGCTTTGTAGTGTACGTTCTTGAGAAAATATGTGCCAGAATTCCAAGTCCACAGGAAAAGTTTCTGACAATTGTAGATCTCGAAGGATGGGGATACACTAGTAGTGATGTTCGTGCATATTTGGCAGCTCTATCAATCTTGCAGGATTGCTAACCCCGG
>M01000022588	AT1G01650 ESTCount=4
CCGAGCAAGTTTGGAGGCCCTCTGTGCCTCCAATGCAAAATAGAACCACCAGAACCTCAATGAACCAGAATGACATGAGTTTGTATAACATAACCAGAAAACAAGAAGCAATTACAACAAAGAGAATGGCTGATGTCACATTAATGTCCACAGAACCATTAGAACCAAACCCGTCCATTTCTAGATCCGAACCATCCTTTAAGAGCTTATCCAGCTCTATAGCCGCTGCTTTTGCAGTCCGCGCTGACCAGTAAGAAGCACATATTATCGTACTGACAGCCATCAACCACAAAAACACCTCCGCAACATCCACTGGCGGGCGCCGAGGAGAGTATAG
>M01000054141	AT1G01650 ESTCount=8
CGGTTTTTGGTAGCAGCCATCAGGAGGGTCTGCCATAGCAAGTTTAATGTGATTGGCATGTTTCTCCTTCGATTCCAAGGTAGGACCAAAACGAGCACCGACACCAACATACTCGTCATCCTCTACACCATCAACCAACGTTGGGACTTTTACCAGTACGAAGTTGTTGTCGCAACCAGGCCTCTTCGGAGCGATATTGTCTTGGTGTACTATGTCCCCAGCTGACCCGAAGCATGGACTCAACACTAATACTAATGACATAAACGCTACACACAAATCCATTTCTTAATTTAGATTTTTAAAAAAGCTTGTATCGTTTCTTAGAGAGAAAGCTGAATAGAGAGAATGAAGATTAGGGTTTTAGAGAGAGAAAGAGAGGAGGGAGGGAGCTTGTTGAACAATGAAGAGTTAAGTTGTAGGTACAGAGATAGATGAAAAGGAAAGAAAGCAAGACAGTACTAGAAAGGAGAAAAACGCCGTTTGTCC
>M01000015470	AT1G01650 ESTCount=3
TTACTGTCTGGTTGTTTATTATAATTATTGCTAAAGCACCTGCATCTTCAGCAATATTTGCCTTGGTTGTGAAGCTGCAATTTCCTCGGTGTGCAAGAATGAATTCCCCTAAATACTTATTTTTCGGTTTGGTACAGCCATCAGGAGGGTCCGCCATAGCAAGTTTAGTGCGATTAGCATGTTTCTCCTTCGATTCCAAGGTAGGACCAAAACGAGCACCGACACCAACATACTCGGCGTCCTCTACACCATCGACCCAAGTTGGGACTTTTACCAGTACTTATTCAGCCGGCAACCGCAGCATCAGCCCTGGGGTTTGCATCCTAANAGTAGATGTAGCTTGGTGCCAGATTTTGAGTCG
>M01000011628	AT1G01650 ESTCount=36
GGTTGGAGTCGGATGTGAGTGCAGGGCCCCTCTGGTGCTCCTTTTGACCATAAAGTTTTGAGTTCACCTCTCTTCTTTCCCAAAGTCAGAAAAGTGCCGAGTGTGAATGGAACAATGTAAAGCAAAGCAGGCTGGCCACGTCCATCCATCATGTTCAAAGCGACATAAGTGACAAGGAGACCTAAACCATAAGCAGTCATTGCCCAAACGAAGTATCCCGCTCGAAAACTTCTCTTCGCCAGAAAATCATACCTCAGTGAAAAAGCTACCAGCAATCCTGGCAATATAATATCACCAAACCCAATTATGCTGAAGCCACCCCAGGGATCAAACATCCGTGGAATCTTCAGCAACATCGGAATACCATCCTCTCCACTCTTATCACCACGAGCTACCACTATCATCACACTCTCACGGAAAAACAATTTTGATACGAAAACCCAGAAAATGTCGTACAAGAATGCGCAACTGAGAAGAACTGTTCCAACCTTAAGGTTTGGTACACGAACAATCTGAAGAACTGTGATAATCAATGCAATGCCAAGGATATCCTGACCAATCCAAGCCAACGAATAGCGTCGATAAACTGCCCAAAGAACAGAAAATGCAATGCAAAGGGGAGAAACTGCTAATGTAAGATATGAGACAGCTCCAAAGAAGGGAACTTTAACAAACGACTCCCCAGCATGTCGAAACCTTCTGAAACAAGATAATAAAGACACCAAGCAAGTTTGGAGGCCCTCTGTGCCACCGATGCAAAATAGAACCACCAGAACCTCAATGAACCAGAACGACATGAGTTCGTATAACATAACGAGAAAAAGAGAGGCAACTATAACAAAGAGAATGGCTGATGTCACATTAATGTCCACTACACCATTGGGACCAAACCCATCCATATCTACATCTGAACCATCCTTTAAGAGTTTGTCCAGTTCTATAGCTG
>M01000013032	AT1G01710 ESTCount=4
ACAGAAAGGAAATGTTGTATTTACATTGCTTGCTTCATTTCAAAAAGAAGAAGAAGGGTTTGACCACCAGGATGCAACGATGCCATCAGTTCCTGCTCCTGAAATGCTTTTATCAATGGAAGAGCTACGTGAAAGACGTCTTACCGATCCTCGTCTCCCGAGGAACTACCGGAACAAAGTTGCCACAACAGAATTTGTCCCTTGGCCCATAGAGATAAGATTTTGTGAGCCTAACAGTTCGACAAATCAGACGAAATCTCCTCCAAGTTTGAGGTATTGGTTTAGAGCAAAAGGAAATCTTTCAGATGACCAGGCTTTGCACAGATGTGTGGCAGCATATGCTTCGGATTTGATATTTCTTTCAGTTAGTGCGAATCCCCACAGGAGAAAGAGTTTGAAGTTATCTTCTGTGAGTTTGGACCA
>M01000028546	AT1G01710 ESTCount=15
GAAACGTTTTCTTAGATTGTATTTATGAACAAATAATGAATATGCCATTACTTGAAATGAAGCAAGCAATGTAAAGACGACATTTCCTTTCTGTATTGCATCTACTCGGCGGGTAGCAAAGCTTTTCCCATCACGTATTCGGTGTACTTGATATAATATTGGCATATTAAAATCCCCAGCTAGAATAAAGTAGGCATGGAAACTGTGCACGACCTTACGACAATCAACACTTTTAGATGCTGCTGCCAGAGCCTGTCCAACGAACTGTCCTCCAAAGACCTTTCCAAATTTTGGAGCATCTGGTAAGGTGATACCCTTGAATAAATTCACTTCTATCGGATCCAAGTGCAAGATACTCTCCACGAGGGAGCACGTCTCAACTGTCTTATCTGCATTCCACATTGATTTTGGCTGAAGCAAAGTGCAATGCTCTTTTGGCAGCACCAAGCAGGTCAGCTTGGTCAAAGCAATCACAGCTGGCTGATCAAAAGAAGAGGAAATACCCACATATCCAAAGTAATCATATCGTTTCAATTGAAACTCTGAACGATTTTCTTCATCAGGATGAACCGAAACCTCAGCCTCTCCTTCCCAAATGAAATAAATTCCATCCCCGTCCTCCCCCTCGCGCACAACATACTCCGCACGCTCGTAGTGTTTAACGACAACTAATTCAGCTATTTTCTTGATAGAAGTGCTAGGCAGCCTTTGAAGCAATGAAACGCCACCTAAAAACTCGATGACTGCTTCGGATTCCATCGTCGAAGAGTGCAGTCACTACGACTTCGTGATCACTTTGCGGTCGAGAATCAGACCAGTGTAGGAGGGAAAAAAATGAGTGAGTAGCGTACGATCGTTGTTC
>M01000059827	AT1G01710 ESTCount=3
ACACAACATGCTGTCCATTTCTTGTAAACATTTGTCCTGAAACAAAGCCCCGGGCGTGGAAGGCAGCAGGACTCGTAATCACAACTAATAACCAGTCATCAGCTCTAAAAGGTCGGTGAAACCACATCGTGTGGTCCAAACTCACAGTATGCGTCTTCAAACCCTTTCTTCTGTGGGGATTCACACTAACTGGAAGAAACATCAAATCTGAAGTATATGCTGCTACACATCTGTGCAAAGCCTGGTCATCTGAAAGATTTCCTTTTGCTCTAAACCAATACCTTAAACTTGGAGGAGATTTCGT
>M01000001777	AT1G01720 ESTCount=6
AGCCCAATATTGGAATTTCACACCAGACTCCTATGGCGCTACCACCACAGATGAATGACCAATTACATGTGGACACGTCGGATTCAGTACCGAGGCTGCACACGGACTCGAGCTGTTCGGGGCACGTGTGGTCGCCGGGAGTCACGTGGGAGAAGGAAGTCCAAAGTGAGCCCAAATGGGAGGAGCTAGAAAGTGCGTTGAACTTCAACTTCAACTACATGGATTACTTGCAATATGACGATTTTGCCCCTCAAGTCCGGTACCAGATGGACCAGCAAGACATGTTCATGTATCTACCCGAGTCGTATTAATTTTTTCAAAAATGGTGGGCCATAATTGTCGGCCCAACACACTTTTTGATCTTATTATGTAAATAGTGGACTTTTATTTTTGATGTCGGCCCAGTCATTCTTTGTTTATTACTTTATTTGTGCACGGTGCTGGTGCTGGTGCTGGTGCATGCTAGGAGTCAGATTCTTTAGGAGGGTCAGGTGATTTGTTGTAATTCACATTTATGAAAAGTTGAAGATTCAACTGGAAAAGTAACTTTTTTTTGCC
>M01000033234	AT1G01720 ESTCount=4
GTGGTAAAATCTCCAGATAAGAAGAAGGAAGAAAGAAGAGGAGGAGGAGGAGACTTGGAATTTGAATTAAAGAGAACAAGCAAGAGTGACAAATCGGAAAATGATGGTGGGACAGCTAGAGTTACCGGCGGGATTCCGATTCCACCCGACCGACGATGAATTGGTGAATCATTACTTGATCAGAAAATGTGCAGGGCAATCGATTTCCGTTCCAATCATAGCAGAGATCGATCTTTATAAGTACGATCCATGGCAATTACCAGGTACTTTTTCGTATTCTCAATTTTTAAATTTTA
>M01000056410	AT1G01720 ESTCount=4
GGGTAAAAATCTCCAGATAAGAAGAAGGAAGAAAGAAGAAGAGGAGGAGGAGACTTGAAATTTGAATCAAAGAGAACAAGCGAAGCAAGAGTGACAAATCGGAAAATGATGGTGGGACAGCTAGAGTTACCGGCGGGATTCCGATTCCACCCGACCGACGATGAATTGGTGAATCATTACTTGATCAGAAAATGTGCAGGGCAATCGATTTCCGTTCCAATCATAGCAGAGATCGATCTTTATAAGTACGATCCATGGCAATTACCAGATATAGCATTGTACGGTGAGAAGGAGTGGTACTTTTTTCTCCAAGGGACAGAAAATATCCAAACGGTT
>M01000009902	AT1G01720 ESTCount=3
GTCGAAGTACATGTAATCATTTAACTAGTCGCAGTTACTGACGGAGCTGGTGGTAGCTGTAAATGCTCCATGCCAGTACTTGTCATTATTATCTCCGGTTTCTTCTCCTCTATCTCCGCCATGTTTGTCTTCCAGTTTGCGACCGGCGCTTGCTTCTCCACGGTGCCCTTCTTGTTGTATATGCGACACAGTACCCAGTCATCCAGCCTTAAGCTGTTGTTCTTCTTGCGAATCAATCGATCGACATCCGCTAAGCG
>M01000008710	AT1G01720 ESTCount=585
GAAGAAACTCCTTGCTACATGTCCTCCGGGTCCTCCCTATATAAGTCACGTCTCTCCGTTGCGTTTGAAGTTTCAAAAGAGCCGCAATTGTTTCACAGACAGAGCAATAGTTAGAGAGAGAAGAGGAAGAGGAGGGGTAGAATTGGAATTGAAAGATGACTACTGATTTACAGTTACCACCTGGGTTCAGGTTCCATCCGACCGATGATGAGCTTGTGAGGCACTATCTTTGCCGGAGATGTGCGTCACAGTCTATCGCCGTCCCAATCATCGCCGAAATTGATCTCTACAAGTACGATCCCTGGGATCTTCCAGGCCTGGCGTTATACGGTGAAAAGGAGTGGTACTTTTTCACACCTAGGGACAGGAAGTATCCGAACGGGTCAAGACCAAACAGGGCGGCCGGGTCCGGGTACTGGAAGGCGACCGGGGCTGACAAGCCGATTGGACTGCCGAAGCCTGTTGGAATCAAGAAGGCTTTGGTGTTCTACACCGGAAAAGCTCCCAAAGGAGAGAAAACCAATTGGATTATGCATGAGTATCGCTTAGCGGATGTGGATCGCTCGATTCGCAAGAAGAACAACAGCTTAAGGCTGGACGACTGGGTACTGTGTCGCATATACAACAAGAAAGGCACCTTGGAGAAGCAAGGACAGGTCACAAACCGGCCGAAGACAAACATGATGGAGGAAATTGAGGAGAAGAAACCGGAGATCGTGACAAGTGGAATGGAGAATCCACAGCCGCCACCAGCTCCGGCAATCACTGCGACGGCGAATGATTACATGTACTACGACACCTCCGACTCGATACCGAGGCTGCACCCGGAATCTAGCTGCTCGGAGCACGTGGTGTCGCCGGAATTCACGGCGGAGGTACAGAGTGAGCCCAAGTTGAAGGACTGGGGAAATTTAAATGCCTTCGATTACCCTTATAATTACATCGAGCCCACCATGAGTAACAATAACAACAACGGGTTTGGTTCACAGTTTCAGGGGAATAATCAGATGTGGCAGCTCCAGGACATGTTCGCGTACCTGCAGAAGCCGTTTTGAATCTTGTAATTGAATTTGTTTGTCGAGTATTCGCATCGAACGGGTGACACGAGACTGAAAAGTCAATGACTGTGCCCACGCGAGCGCGTAAGATGGAAACAAATGTAAGGCACATATAGTGGTAATATGATAATATCAGGCATATGAAGTTGGGGGTATTTGCATTTGACAAGACTGGATGGTGTAGTGTAAATACGTAGTATACATGTATTAGGCCATTAGCCCATTAGGGGATGTCTCTCGTGCACCGTCTTGAGTGCGTCGAGATTTAGAGTCAATCCAACTGTCACAATATGACACACGTTGAGCTGAGGATTTCCTCGTATAAAAAAAAATGTCTGTCATGCATAGGTTTTATCAAATATATTGTAGCCAATTTTTTCTTCCCG
>M01000055200	AT1G01725 ESTCount=22
GGCGAATTGTTCTACTTCCTTCTAAAACCCTCCCCTTTCTCTCTCTCTCGATCGCACAGCACATAATACTCACTCGAGGTAAAGCCTTCGTTGATCAAGAAGTGAAGCAAGAAGATGAACCCACAAGCAGACAAAGTAATCAGGAGGACAACAATGGTGGCCACTGTTGTCGCCTCGTATTTCCTTTTGACTGCTGACTACGGGCCCGAACCCAATGCTCTCGACCCCATTAAGAAAGCCATATTGTCTGCAGAAAGTTCCGTGAAAGAGTTCATATTTGGATCAAAAGGACGACCTCAAGAAACTAAGACGGGGAAGCTGAATTCCGATACATCCAAGGAAAATCAGTAGTTTATAGATTGTCAGAGTTTTTCATACAAGAACATTTTGGTTTACAAACGTTTGAAGGCCTCAACGGCCA
>M01000003397	AT1G01725 ESTCount=37
GCGAATTGTTCTACTTCCTTCTAAACCCTACCCCTCCTCTCTCTCTCGCACAGCACATAATACTCACTCGAGGTAAAGCCGTAAAGCCTTCGTTGATCAAGAAGTGAAGCAAGAAGATGAACCCACAAGCAGACAAAGTAATCAGGAGGACAACAATGGTGGCCACTGTTGTCGCCTCGTATTTCCTTTTGACTGCTGACTACGGGCCCGAACCCAATGCTCTCGACCCCATTAAGAAAGCCATATTGTCTGCAGAAAGTTCCGTGAAAGAGTTCATATTTGGATCAAAAGGACGACCTCAAGAAACTAAGACAGGGAAGCTGAATTCCGATACATCCAAGGAAAATCAGTAGTTTATAGAGTGTAAGAGTTTTCATCAAGACATTTTGGTTTTTAAACGTTTGAAGGCCTCAACGGCCACTGCCAATCATATTAATATCATGTTAGCCATAGCGAACCAAGTTCCATTTTACTCAGTAGAGATGTGTACAGCTCCTGCCGACTTCAATAGCAGCTCATATTTTGTGTGATCATGCCTGATGGAATTTGAAGTTTGATGGAGTATATATAGATTCTAAACCTTCTT
>M01000062485	AT1G01730 ESTCount=25
CCAAGAAGCAACAAGAGGCCACTCGACAGTAATGTCCAAATTCATGACTCCAGTTGGTATAAGATGCGTGCTGTTGTCAGAGATCTTCATCCCCACTTTTTCGAGGTGCTTCGGACCCCTGACTTTCGAAATTGCAAGGCAGCTCATGATATTCAAGAACAAGTGAAGCTTCTGATGGAACTGTACAAGCAATTGACGGCAGAAAAAGTGTCGATGACAAATTGTAATGGCCTGTCAGAAAGCCCGCCGAATGGGTTTGCACGAAAGGCTCAAGAACAACCTCAGCCCCACCAAGACCAGGTCTTTGCGAAACCATCTGAGAATAAGTCTTCTGATACAGGTATTGTCGACGAGAAGCAGCGACATGAAGCTGGTGCGACTCAGGGGTCGTATATGGTCGGAGGATCAGCTTTTGGCTGGAATTTTATAACTTTTGCAGGCAGTAAACCAGTCTATTATGGGAGAACAAAGGAATCAATGCGGATTGCTCAAGCGAATGTGGTCGGTATTAGTGTACAGAAAAGTGAATAGATGATGGTGGGTCGTATCGTTTGTTTCAGGGAATTTTGTATCAACAGCTCTACTCTCTGACCTACATAAAAATGTCAACTCAGCCGCGGTTTTTGATGGATGGTCTCAGCTGTCCTAATGTGTAGTTTTTCCATTAGAATGCTTGTATAGACTAATTGAGTTTTAGATGAAATGGTTTGACATATCTGTTGCCTTACC
>M01000016188	AT1G01730 ESTCount=6
GAACGCACAAATTAATCCTAGTCCAGAAAAAAAAAAGAAGGAAAAATCCATCAATGGGTGAACCGGTAACAGCAGCAGCAACAGCAACAGCAACAGCAACAGCGCAGAATACGCGAACACAGATCCCAATTCCAAACCCAGCCCCAACTCCTACGCTCCCTCCGCAACCTCCTAGAAACAACAAAAGACCACTCGATAGTAATGTCCAAATTCATTTCTCCAGTTGGTACAAGATGCGTGCTGTTGTTAGAGATCTTCGTCCCCACTTTGTCGAGGTACTTCGGACGCCAGACTTTCGAAATTGCAAGGCAGC
>M01000068665	AT1G01770 ESTCount=3
TAAAGAATGAACACACAAGGAACACAAATTTGTAAGAAAACATTCACATAAAAGGGAGGAAGGGAAGAATATATACAATGGCAATAGCACCCAATCATGATGGCAACACGACTTGCTGAGACAATATGAGGTCCGACAAGGTCTTCCCATGCCGATCGATTCTCCGAGAGCAATTGACACCACCATCGAGAATGTTCCGAACCACGACATTTAGAGAATGGATACCTCTAACTTCATAAACTTCCACCGTAATATTTTCGTAAGCCAACCTGTTTCTCTCATCCACAGCTTCTGAGTGTGGAAGTGAATAGGTATT
>M01000020101	AT1G01790 ESTCount=16
TTATTCCTTAGAATAAAAAACTAAACAATCAATCTCTAGACGAAAATAATAATACAAGTTTGCAGAGTGTATATTAAATTTAGTGGCTTACGTTCTGACATCCAAAGCAACAAATGGAATCAGTCGTTCTGAAAGAAGCTGTGCAATAATCTGGCCAACACGCCCAAATCCACAGATAATTATATGATCCTGTAAATCATCTGTCTCACTCTCAACTGGTAATAAACTTCGAACATCTTGCAGCTCAAACCGAGACGCAATTAACTGACCTCCAGCAGCCAGCCAAGGAGTTAGGGCCATTGAGATCCCCACCACAAGAAACAGCAAAGATGAAAGGTGTGAAGGCATTATCCCCTGATTAACAGCTTCACCAAAAGCCACAAAAGCAAATTCTCCACCAGGAGCAAGAAGAAGACCAGTTCTTATTGCGGATATGAGTGAAATACCAAAAATCCGACCAACCAAAGCAACCAACATGATCTTGCCACCGATTAAGAGCCCCAAGGTCCCCATAATGACCGGAAAATTTGAAAAAAGAAGTTTTGGATCAATGGACATGCCAACCGTCATGAAGAAGAGACCCAATAAAAGGCCGCGATATGGAGCAATATCCGATTCAACCTGTAAGGAAAATTCAGTTTCTGCAAGAAGCAAACCGGCCAAAAATGCGCCCAGAGCCATGGAAAGTCCGGCCCTGGCAGTAAGAAGACTAGTTCCCAAGATAACAAGGAGAGTATTAGCAGAGAATATTTCTGCATTTTGATTTTCTGCAATTTGCTTATAAATTGGTCGAAGCAGCAGACGTCCACCAGCTATTATTGCAGTTATGGCAACTGCTGCCTTAACGGCGGCCAACCCAAGAGCTTCAGCAATGGCTTGAATGCCAACCCCTCCTTTGGATGAATTTGGTGAAATTAGAGGTATTAGT
>M01000059314	AT1G01790 ESTCount=7
TGGGAATGGCCGGAAAGAACTTGTAGGAAGTTCTGATGCCTCCATAGTGGATTCTGTTGATGGGGCTGAGTTAAATGGGTTGGGCGAACGAGCACAAGAAAAAGCGGATATTGAATCACCTAGTTTGGATGAACTGAGGGAGATCTTGCTAAGGGCAATGACAGAACTGGATGTTGCTCGGGTTAACAGTATCATGTTTGAAGAAAAGGCACAAAGCATATCAGAAGCTGCCATTGCTTTGAAGGATGAAGCCGAAAATGCTTGGAATGACGTCAATAAAACTCTTT
>M01000032006	AT1G01790 ESTCount=3
TTGGGCTCTGCTCAGGTCTTGGTAACTGCAGTTGTGGTTGGTGCAGTTACTCACTTTTTTTGCAGGGCAGAGTGGTCCAGCTGCAATTGTTATTGGAAATGGCCTGGCATTATCATCCACAGCTGTTGTCTTGCAGGTATTGCAAGAGCGAGGTGAAAGCACATCACGCCATGGCCGTGCTACATTTTCTGTTTTACTTTTCCAGGATCTGGCTGTTGTGGTTTTGCTAATACTGATCCCTCTAATTTCACCGAATTCATCCAAAGGAGGGATTGGTTTTCAAGCCATTGCTGAAGCTCTTGGGTTGGCCGCAGTTAAGGCAGCAGTTGCCATAACTGCAATAATAGCTGGTGGACGTCTGCTACTTCGACCAACTTATAAAAAAATTGCAGAAAATACAAAATAGCAGAAATAATTCTCTGCTATACTCTCCTTGTTATTCTTGGAACGTAGTCTTT
>M01000033694	AT1G01790 ESTCount=5
GCCGAAAATGCTTGGAATGATGTCAATAAAACTCTTGATGTGATTCAAGAAATTGTGAATCAAGAGTGTGTTGCAAAAGAAGCAGTTCAGAAAGCGACAATGGCCCTTTCCTTTAGCAGAAGCAAGACTTCAGGTTGCAGTAGAATCATTGGAAGCTGTAAAAGGTAAGCAAGGCTCTACACAACCCTTAGTTTCTCGAGAGAGTGAAACGGAAAATGATGCTAGGGAAGAGGAGGAAGAACTTTTAGCTGTTCAAGATGATATTAAGGAATGCCTGGCACATTTGGAGAGCTGTGAAGCGGAACTTACACGCTTGAAGAACTAAAAAAGAAGNG
>M01000048905	AT1G01790 ESTCount=3
CCAAAAACATATTTCTTCATGGAACTTAGCCTTTCAACAGAAAGCTACCAAATGAAGATCAAAAGTCAGTGCCAGACTGTCAGTTTACGACGAAAGATCAAATGTAAAGAATAATCAGTATCTCAGTGGAATCCACCTCAAGACCAATATTAAACAGCAAGAAAACAACTCCAAATTCTGCAATTGCCTTTGTCCCATGCACATGGCGAATGATGGAGAGACCATAGGGGCCAATTAAGATGCCAGCAGCCAAGTAGCCAAGAACAGGACTCCCTCCAGGAATTTTCTGAAAAATAGGCACAAAGACTACACTGGCAAGCAATAAACCAACCAACATATCGAAGAGAGGCTCTTCCTCCTCATTAATCTCTTGTTGAGGAAGTATTTGCTAAG
>M01000017499	AT1G01790 ESTCount=3
ACAGTATCATGTTTGAAGAAAAGGCACAAAGCATATCAGAAGCTGCCATAGCTTTGAAGGATGAAGCCGAAAATGCTTGGAATGATGTCAATAAAACTCTTGATGTGATTCAAGAAATTGTGAATCAAGAGTGTGTTGCAAAAGAAGCAGTTCAGAAAGCGACAATGGCCCTTTCCTTAGCAGAAGCAAGACTTCAGGTTGCAGTAGAATCAT
>M01000050232	AT1G01790 ESTCount=4
TTCCTCAAGGTTTTGACGGGAGTTAGACATCGGTGCCAAGGTAGTGATTCGTTAGCGTTTATTGATGGAAATGGCCGGAAAGAACTTGTAGGAAGTTCTGATGGCTCAATAGTGGATTCTGTTGATGGGGCTGAGTTAGATTTGTTGAAGGAACGAGCAGAAGACAAAGAAGAAATTGAATCACCTAGCTTGGATGAACTGAGGGAGATCTTGCTAAGGGCAATGACAGAATTGGATGTTGCTCGGGTTAACAGTATCATGTTTGAAGAAAAGGCACAAAGCATATCAGAAGCTG
>M01000057101	AT1G01820 ESTCount=15
TGTTGGATGGGTTCCTCAGTTTGTTCCACATTGGTTGAGATTGGAGAGCTCGGAAGGCTTTCTGCATCAAAGAAGAAGTTAGAGAAGAACCTTAAAAATACTGACAAAAAGCAGAATGAGGAATATCGTGCTAAACTTAAACAATCAAATGAGAGGACCCTAGCTTTGGTTAAAGCAGGTATGGATATAGTGGTTGCTGTTGGGTTGCTTCAATTGGTGCCCAAGAAAGTTAACCCACGTTTAACTGGAGCCTTTGGGTTTGTTAGCTCACTAATCTCCTGTTACCAGTTACTTCCATCACCCCCGAAGTCTAAGACAATCTGAATGGAGAAACCCTGTTCATCCCCCCGAAGTCTAAGACAGTCTGAAGGGAGAAACCCTGTTCATCGTGACAAAATTAAATGTGCTTTAATAATTATTCCAATTATTGGCGGTGTAACCTTTTTTTTTTTGGCAGTCTTATGGTGAAAATTCCATATATTAAACCTTTGCAACATCTGCATACTAGGTAATAAATACAT
>M01000058909	AT1G01820 ESTCount=5
GTACAATTGACCAAACTCACAATAATCTGCAAGCAAAGGTCACCTAGTATGCAGATGTTGCAAATACAGTTATGTATTTATTACCTAGTATGCAGATGTTGCAAAGGTTTAATATATGGAATTTTCACCATAAGACTGCCCAAAAAAAAAGAAGGTACACCGCCAAATAATTGGAATAATTATTAAAGCACATTTAATTTTGTCCCGATGAACAGGGTTTCTCCCTTCAGATTGTCTTAGACTTCGGGGGTGATGGAAGTAACTGGTAACAGGAGATTAGTGAGCTAACAAACCCAAAGGCTCCAGTTAAACGTGGGTTAACTTTCTTGGGTACCAATTGAAGCAACCCAACAGCAACCACTATATCCATACCTGCTTTAACCAAAGCTAGGGTCCTCTCATTTGATTGTTTAAGTTTAGCACGATATTCCTCATTCTG
>M01000059598	AT1G01820 ESTCount=11
GTCCAAAAATGCATTACTATCAACTTTCTTATTTCTTCGATCAAATTGTCTGGCTTGGTAGATCTGGCATCTACAAGAACAAGGAACGTACTGAGCTCATTGGCCGGATATCTCTTTTCTGTTGGATGGGTTCCTCAATTTGTACCACATTGGTTGAGATTGGAGAGCTTGGCAGGCTTTCTTCATCAATGAAGAAGTTAAAGAAGAACCTTAAAAGTATTGACGAAAACCAGGTATGGATATAGTGGTTGCTATAGGGTTGCTTCGACTGGTACCCGAGAAAGTTACCCCGCGTGTAACTGGAGCCGTTGGGTTTGTTAGCTCGCTAATCTCCTGTTACCAGTTGCTTCCATCACCCCCAAAGTCCAAGACAGTCTAGAAGGGGGAAACCCTGTTCAGCTCAACAAAACTAAATGTCCTTTAATAATCGTTCCAATTATTGACAGAGTACACTTTTTTTCTTTATTTCTTTTTGTTCCGTC
>M01000022702	AT1G01830 ESTCount=13
GGGACTTTTCACTATCAACCTGTTGTTGAGAATAAAGAAGAGGGAGAAGGATAGTAGTGGTGGTTTGAACGTGAAGCTATGGTGGGGTGGTTTGCTTTCCTGAGAAAAAGCTGCAATTCTGGTTTTTATTGAGTCTTAAAGAAACAACAAAGAGAGAGGTGGGTACTGTCTGGTGGCTGTTCATTGTCGAGGGCTTTCTTTTGGAGGTTGAGGAGAGTCAAAGCAAATCAAGTTAATCCATACCCACATTCAAAATCATGGTGGAAGATGATAACAACGACGTTTTGGTTGATATGTCAACTGAAGAGTGGTTATCACATTCCCAAGAGCTTGTTCCAGTTGCCCTCCAGAAGGCTAAGCTGGTTAAGGGTTTCACCGGAAGGTGGAAGATCATAATTTCCAAGTTGGAGCAGATTCCGTCACGTTTATCAGATTTGTCAAGCCATCCTTTATTCTCTAAGAATGCACTTTGCAAGGAACAACTACAGACTGTGTCGAAGACATTGAAGGAGGCAATTGAATTGGCTGAATTATGTGTGAAGGAGAAGTACGAAGGGAAGCTCAGGATGCAAAGTGATCTTGATGCTTTGTCGGGGAAACTGGATTTGAATTTGCGAGATTGTGGGCTTTCAAACCTAGATTAGACGATATGGGAAACTTCCGCTGCCCCTATTGTGCGTACAAACAGGCGGAAGAAAAGAAACAGGAGTTAAGGAAGGAGCTTATGCTAGCAAAGAAGGCTTT
>M01000044722	AT1G01830 ESTCount=8
TGCTATGTGTCGCAGCCTCTGGCTCTTGCTGAGAACCAGCCACTGTCAAAGGCAAAGTAGCCTCTCCAAGGACACCAGTCTTGATCAAAAGCCCACAATCTCGCAAATTCAAATCCAGTTTCCCTGACAAAGCATCAAGATCACTTTGCATCCTGAGCTTCCCTTCGTACTTCTCCTTCACACATAATTCAGCCAATTCAACTGCCTCCTTCAATGTCTTCGACACAGTCTGTAGTTGTTCCTTGCAAAGTGCATTCTTAGAGAAGAAAGGATGGCTTGACAAATCTGATAAACGAGACGGAATCTGCTCCAACTTGGAAATTATGATCTTC
>M01000056353	AT1G01860 ESTCount=4
AGCATTTGATGAAGTTACACTTTCCAAAATGGCAACATATGGGAGTGAATGTGGCACCTAACAAAGTCCTCTTGCAAAACCTTCAAACGGCCAGTACTTGCAAATCTTTCCCTTACAAGAGCAGCCATGTGTGGATCTTTCTCAATAGCAAGAATGGTGGCACCGGCATCAATGNGACATTAGTCAAGGAACCAGTGCCCGGTCCAATCTCCAGCACCAGGTCTCCTTCTTCAACATTTCCCACGCGCGCAAGCTCCTCATTTATGGCAGAATTGAGCATGTAATGCTGGCCGAGAGATTTTCTAGGGGAACGGCCTTTGGAGTTAAGGGATCGGAGAGTGGCGTGATAATCGTCCGGGCCGCTGCTTCTTTTTCCAGCACAAGCTACGCATGAAGTCCGTGGTCGTGCGCTGGGGGAACTAACGTGCGCAGGGAGTGAAGGTAGAGGTAGAGTAGCGGGAAGTG
>M01000056766	AT1G01860 ESTCount=3
CCTCCAGTTTCCTGCATCCGAAGCTTCTTCTCAATGGTCAATTCTGCATTCAATGGGAAACGGAAGATGTTGCGAAAATCACTTCAGCATATAAGCGCATCCCCTGAGATCGAGAAAGCACTTGAGAATGTTGGTCGTGCAGCCACCTCAAGACCAGAGGAACTTACCTTAGATGATTTTGTCAAGTTACATAATTTACTTGTTCAAGTATAGAGCTTCAGCTTCTAGTGCTCTGGTGAGGGCATGTCCTCAACACACGATGAGGAAAGACGAGGTGCTTCTACCTCATGAGAGTTTTGCAGCAAAGATTAACAATGGA
>M01000060368	AT1G01880 ESTCount=3
CATATCCGACACAATTGTAAGATATTCGGTATCACAATCCACTACCAAGACACTTGCAGTAGTAGATGATTGAGCATCATTTTCACTAAGATCAACCACGGCGGACCCCTCACTTGGAGAAGAGGTTGATTGTACGGAAGAAGGGGAGCCTGAAATGCGGAATTCCCTTGAGAGTGTTGGTGTTGATAGTGGTCTCGTGCTGAACGACCCAGTACGAGAGATCGATGGCGACGTGTAGAAAATGGGGTCTTTCGGGTCGGGCATAGGGTATAAGCAAATCCCAGAACCCTCCTCCAACCCCCATCACTTCCTTCTAGTTATAAAGACAGACAAAAGAAAGAAATTGATCAAGAGAACTGAGTCTGTGTACATCAACTTGGTC
>M01000054496	AT1G01880 ESTCount=8
GAGAACATTCTGCAAATGATGGCCCTTCTATATCATGGAGAAACCCAAATACTGAGATGCTAGTTGACTTCTTGGTTTACCATCAGCACTGGGAGCCAGCTTACATTCGGCAGAGAATGCTTCCTATGCTGTCCACAATATATTTGAGAGAAATTGAAGCAAAGCCTGATAGAACTTTGTTATGTGATCAATATGAGTTCGATTCTATTTTACGTATGAAAATGAGATATGGGCATCAAGTGTATGTGGTCCAATGGAAGAAAGCTACCCCCATTATGGGCAGTGCTCTTTATCCTATTCCTGTCGAAGATTCTTATATACATGAAGGAGTGTCCATAGAATCTGATGAATCTACCGATCTATTGGAGGATGATGTCCCCCAGATTCACGTGGATGCTGGCCATTGCTTTTTGTTGACAGATGAAAATATGGAGCTTGTTAGTGCTGCTTTTCCAGTAGAAGTTGACAGATTTTTGAAGGATAAGGA
>M01000065112	AT1G01880 ESTCount=5
CGGCCGGAGGGAGCCTCGACGTTCCTAATTTAGTCAGGCTCTGTTCTTCTTCTTTCTCCTCTTTGAAAGAAATTGAAACGAAGCGAGACAGTTAATGTACACGGGACTGGGTTCTCTTGATAAATTTCTCCGTTTGTCCGTCTTGATAAGTAGAAAGAAGTAATGGGGGTGGGAGGAGGATTCTGGGATTTGCTTAAACCCTATGCGCGACCCGAAGGGCCCGATTTTTTGAGGAACAAACGCGTTGCCGTCGATCTCTCATACTGGATCGTTCAGCACGAGACCGCTATCAAGAAATACACTCGTAACCCGCATCTCAGGCTCACATTC
>M01000049344	AT1G01880 ESTCount=3
GTCTTGAGCTCCAAACTGGGATATAAAGTTAGCATGTGGTGGATCACCCCTCTCTCCCTTCCTCCCTCTGCAACGTGCATTTCTCGTATCTCATTGAACTGTTTGTTTGGAAAATGAATGGCAGAGTCGGGAAGAAAAAGAGAAGAAAAGGCGTGCAACTTGGCAGATCAAAGTTTGCAACAAGATTGCAATGGAGCCAAATTTTCCGAATGATGGGATTGTCAAAATGTATTTGTGTAACGACAATGGAGAACATTCTGCAAATGATGGCCCTTCTATATCATGGAGAAGCCCAAATACCGAGATGCTAGTTGATTTCTTGGTTTACCATCAGCACTGGGAGCCAG
>M01000031676	AT1G01880 ESTCount=6
ATCACACATGTGGCCCCAAAAAGGAAAGCGTCGCTGTCAGCTGTGATGCAAGCATCTACATGACCTTCACTATTTAATTGAGCACATAATGCTTCAGCCTCCCCTTTAGCTTTCAGAACAGGCATCCCAAATAGTTCAAGCAGTTCCATACACTGCTGAACACATTTCTGAAATGCACGGTTTCTCTGAACTGAGAAAGCTTCTCCAGTGGCCACCGAACTTGACATATCAATGCCTGAAAAGCGGCAAAACCGAGCTACCCTTGCCTGAGATTTCAGCGGGGATGGTGTTCCATCAAGAACAAATATTGGAAATGCCCCAAACTTGGAGAAGAGGTTGATTGTACGAAAGAATGTGAGCCTGAGATGCGGGTTACGAGTGTATTTCTTGATAGCGGTCTCGTGCTGAACGATCCAGTATGAGGGATCGACGGC
>M01000067216	AT1G01880 ESTCount=12
CATTTCAGAAATGTGTTCAGCAGTGTGTGGAACTGCTTGAACAATTTGGGATGCCTGTTCTGAAAGCTAAAGGGGAGGCTGAAGCATTATGTGCTCAATTAAATAGTGAAGGTCATGTAGATGCTTGCATCACAGCTGACAGTGACGCTTTCCTTTTTGGGGCCAAATGTGTGATTAAATGCATCAGGCCTTACTCCAAGGAACCATTTGAATGCTACCATTTATCAGATATCGAAACTGGTTTAGGGTTGAGGAGGGAACACTTGATAGCCATCTCTCTTTTGGTCGGAAATGACCATGATCTAAATGGAGTGCAGGGAATTGGGGTTGAGACGGCCCTTCGTTTTGTCCAAACTTATGGTGCAGATGAGATACTGAATAGGTTGCATGAAATAGGCAATAGTGAGGATGCCCTATTTTTGAGTGGCCTAAAATCTGGAGATGATTCTAAACCCTGTTCAGATGAGAGCTCGCCGAAGGCAAAATCTTTTCATTGTTCTTTTTGTGGACATCCAGGCAGTAAAAAGAATCATTTGAAGTTTTCTTGTAAATACTGTGTTACGAGCGATGGTT
>M01000059820	AT1G01900 ESTCount=3
GTAGCATTAATTAATCCTACAGGCTTCATATATATCTTGATTTACAGGTACAATGATATTTAGAGCATTATTTCTGTTGCTAGTTCTTGTGGCTCCAACATCATTTGCTATGGTGGAGAAGCAAACTTACATAATTCACATGGACAAGACAAAGATGGTGACCTCAAACCTCAAAGAATGGTATGAAGGTTTGATGGATTCTGTCTGTAACTTATCAATTGATGAGGAGGAGGAAGAACACACAGCACCACCTGAGCTCCTTTACATCTACGAAAATGCCATATCTGGTTTTGCAGCAAAGCTCTCCACCAAACAACTAGAATCTTTGAAAAGAATGGATGGCTTTCTCTTCGCCACGGCCGACAAAATTGTAAGCGCCCACACAACTCACAACTAA
>M01000030102	AT1G01910 ESTCount=16
TTTGGTATGGGTGATGAATTTGGTGAGGATGCAATTATGGGAAGGCTTGAAGGAATGAAAGATGTCATTGAAAAAGTAAATAAGCAGTTCAAAGACCCAGATTTGACAACTTTTGTCTGCGTTTGCATTCCAGAGTTCCTCTCTCTCTATGAAACAGAGAGACTGGTGCAGGAACTCACAAAGTTTGAGATAGACACTCACAACATCATCATTAACCAAGTTCTTTTTGATGAAGAAGATGTTGTTGAATCAAAGCTGCTGAAATCCAGAATGCGGATGCAGCAAAAGTACCTTGATCAGTTTTACATGTTGTATGATGACTTTAATATCACCAAACTACCGTTGTTGCCAGAAGAGGTTACTGGGGTCGAAGCTCTGAAATCATTTTCGCACCAATTTGTGAGACCATACGAACCTTCAACCCATAGAAACACTGTGGAAGAGCTAGAGAGAAGGGTTTCCACACTAAGGCAACAGTTGAAAGATACTGAAACAGAGCTAGAGAAACTCCGAAAAGGAAAGCAAAAGATCTAAATTTTGCCTCAATCCTCATGCATCAATTTTTGGTCCCTCTCTCCTTTTTCCCATTCTTTGAGACCAATACTATCATATGTCATCCTCACAACATTGAGCTGCCAAGAAAGAATATTTG
>M01000031244	AT1G01910 ESTCount=12
GTCAATGGCTTCACCAATCTATATGCAATGGAGGTGGATCCTGCTGTTGAGAATGAAGACATGGGGAATAATAATGAAGGAATGGATAGTTTGTTTTCTGAGCTTGCCAATGCAATACCTGGAATCGATGAGGCCATGAGCTTTGCTGAGATGTTGAAGTAAGAATCATGGTACTTAGTTATGTGGTGATAGCCATTTTAAAACCATTGTCATTGGAGAATTCCTAGTTAAGATAGTCTAATGGAGTTGAACTTTTAAATTTGTGGGTACTACTCCATGTACCATAC
>M01000051937	AT1G01910 ESTCount=12
ATTCCATCATTATTATTCCTCATGTCTTCATTTTCAACGGTAGGATCCACCTCCATTGCATATAGATTGTTGAAGCCATTGACCAAAGTTGGGGACTTGGTGAATCGCTGTTGAAACGCATCGCTAAGATTGTGAGCCGGATCGGTGGATATGATCAACACAGAGGGTCGAACACGAGCGAGAAGGATTGAGAGAATCGAGCTACAGGTCGTTTTGCCGACACCGCCTTTGCCTCCGACGAAGATCCACTTGAGGCTTTCTTGCTCCAGTACGTTCTGTATACTTCCCTCCGGCATATCTTGGTTCTCTGTAGCCATTCTTGCAACCGCTTCTGATTCTGCCACAACCCAGAAATCTAGAGAGACTAGGCGGAGCTGTCACTCGATTTACGTCC
>M01000047732	AT1G01910 ESTCount=36
TTCCCAGAATCGCATCCTCACCAAACTCATCATCCACACCAAAGAGACGGGTCATCTGACTCAATAAGCCACCAAATTTATTTTTCAAGGACATCATTTTCGAAAGCCCTTTCTCTAATGTTGAAGGAAACTGTAATAGCCTTAGTGTATGGCCAGTAGGAGCTGTATCAAATACTATACAAGAATAATCCATTGTTTGCACCAATTTCAACATCTCAGCAAAGCTCATGGCCTCATCGATTCCAGGTATTGCATTGGCAAGCTCAGAAAACAAACTATCCATTCCATCATTATTATTCCTCATGTCTTCATTTTCAACGGTAGGATCCACCTCCATTGCATATAGATTGTTGAAGCCATCGACCAAAGTTGGGGACTTGGTGAATCGCTGTTGAAACGCATCGCTCAAATTGTGAGCCGGATCGGTGGATATGATCAACACAGAGGATCGAACACTAGCGAGCATGATTGAGAGAATCGAGCTACAGGTCGTTTTGCCGACACCACCTTTGCCTCCTACGAAGACCCACTTGAGGCTTTCTTGCTCCAGTATGTTCTGTAGGCTTCCCTCCGGTACATCATGGTTCTCGGTAGCCATTCTTGCAACCGTTTCTGATTATTTGTATTTCTACCACAACCCAGAAATCTAGAGAGGCAAGGCGGAGTTTTCACTTTTCACTCGATTTGGGTCTCCCCGAATCAGTGTACAAATCGAAGAAGTAAGGTGTGTATTGTCGATTTTTCTTAAGG
>M01000025152	AT1G01910 ESTCount=18
TTAGAGAAAGGGCTTTCGAAAATGATGTCCTTGAAAAAATAAATTTGGTGGCTTATTGAGTCAGATGACCCGTCTCTTTGGTGTGGATGATGAGTTTGGTGAGGATGCGATTATGGGAAGGCTTGAAGGCATGAAAGATGTCATTGAACAAGTAAATAAGCAATTTAAAGACCCAGATTTGACAACCTTTGTCTGTGTTTGCATTCCCGAGTTCCTCTCTCTCTATGAAACAGAGAGACTGGTGCAGGAACTCACAAAGTTTGAGATAGACACGCACAACGTCATCATTAACCAAGTTATTTTTGATGGAGAAGATGTTGAATCAAAGTTGCTGAAAGCCAGAATGCGGATGCAGCAAAAGTACCTTGATCAGTTTTATATGTTGTATGACGACTTTAACCTCACTAAGCTACCATTGTTGCCAGAAGAGGTTACTGGCGTTGAAGCTCTGAAAGCATTTTCACACCATTTTGTGAAACCATACGTACCTTCAACCCATAGAAACACGGTGGAAGAGCTGGAGCAAAGGGTATCCACACTAAGCCAACAGTTGAAAGATGCTGAAACAGAACTAGAGAAACTTCAAAAAGGAAAGCAAAAGATCTAAATTGTACCTCATGCATCCGTTTTTATTCCCCTTCTCCATTTCCCCATTCTTTGTGACCATACTATCAGATGGCATCTTCCAATATTGAGCTGCCAAGAAAGTCGGATAGTATCACACTTTTCGGGTGGTATATTTATTTATTTTCTCTTGCTTTCTTATAGACTGAAAAATATATCTCGGTTTATCATTTATCGTTGACATGCATGCGTCATGGTTAATGTTTGAATGTAGGAGATGACATTTTAGTTTATTTTAGGTAGTATTGATACTTTTAGTCATCAAC
>M01000070343	AT1G01920 ESTCount=5
GTGGTTTGGTAAGTCTATTGTTCAAGGTACGAAGACGCTCCACAGTTAAGAATAAAATCATCAAGAATCTGTCATCCACTCCTCCTTCTTCAAACATCGCTCTACACTCAGGTCCAAGAAGAGGATCTTGCAAGACCTTCATTGGAGTTATTGCTAAGTCAAGTGGAACAACCAGCGGAACCCCATCAGGAGTGTCAATGGATGAAAAGATGCCAAACCCTTTAGTTTCATCACAGTACTTGATCTTACAACCTCTTAGTTCTACTCCATTCGCCTGAAGCCATTGCAGGAAAGTTTCTAGTTTTGATTCTTCATGACTCGCCATTGAGCGAGAGGAACTCCG
>M01000008107	AT1G01930 ESTCount=4
CAATGCTTGGCTTTACGTTAAAGCGATGAATATCAGATTTGAAGTGCGACCGCTGGTCCTGAAGAGAGTCAAATTCGTCCTTGCAAGTGTGACACGTCCATCTGGGAGCTTTTTCGGGTTTATCTACGTCGTCAGCGAGAATGGAAGTCCCGGTCCCGGAGATGGGAAGTGGCTCTGGTACCGTAGTTGCAGCAGCTGATATTAAGCGACATCCATCAAAGAAGGTAGAAGGAAGCTCAAAAATCGAACGATGCCTTTTCTCTTGCCGAGTGGCGGTCGTGTTGATGGTAGGAGGAGAAGGCTCGGTAGCCATTACTGCTGCCCGTGACTTTCCCCGGCGCTGAGACACGCAAAGGGGATAGGCAAGGCACG
>M01000015189	AT1G01930 ESTCount=5
AGTCCCACTTATCAAGGTTTAAAGCCATAAACCGCCTGAAAGTATTCCTGACTTCTTTCTCACTTGCCACCATATAAGGGGTCTGTCCCCTTTTGTTCTTGATGCAAGGATCCAAAACCCTGGTTCTAGGAGTTCCAAAACCTTGGGAATATTACCCGATTGTGCGGCTTCATGCAAAGGTGTTGACATACAGACCGATTCACTCTCACTTTCACTGGATCTAGAAAGCTCATCAGGACATTTAGGACTTGAAAAAGTTTCAACAGTTTCTCCATGAATAATTTTCTTCTTGGAGTCCACTTTGACAGACTCCAGATTGCCATTGCTTTTAGTGCTTGTGGTTAGTGGGGCTTCCTCTTTAATTCCAATGTCCTTGTCATCTACCTCATAGGCCACTTGTGTCAACTGGTTATAGATACGCTTGGCTTCCTTCCAAGGTAGGCCTCCGAACAGTCAATGGAACATTACAAATAACACAGTGTTGATGCCTAAAGTATGGCTTTTCCCCGTTTACTAAAGACNGCTGGCGATTGGTTTGAGTGGAGCATAAATAGAAAATACAGGAGGACAACGTACTTTACCTTAAAAATTAAAACGGG
>M01000011223	AT1G01940 ESTCount=65
AGAAGAAAAACGAGCTCATCAGGTTGCGCCAACTGTGAGTAGAGAAAATTCTGGAATCCCCTGGTGCGAGAGCCGGAGCCTGAAAAACACAAACCAAAGCAACCGGAAGGATACAGAGCGAGGCACAACTATGTCGGTTACACTGCACACTAACCTTGGCGATATCAAGTGCGAGATCTTCTGCGACGAAGTCCATAAAACGGCGGAGAATTTTCTGGTGTTATGTGCTAGTGGTTATTATGATGGGACAATATTTCATCGAAATATTAAGGGTTTTATGATTCAAGGAGGAGACCCAACTGGTACCGGAAAAGGGGGAACTAGCATGTGGGGCAAGAAGTTCAATGATGAAATACGAGATTCTCTCAAGCATAATGCAAGGGGTATACTTTCAATGGCTAATAGTGGACCTAATACTAATGGAAGTCAGTTCTTTATAACTTATGCAAAGCAACCACATCTAAATGGGTTATACACCATATTTGGCAAAGTAATTCACGGATTTGAAGTCCTTGATATAATGGAAAAGACTCCAACAGGACCAGGAGATCAGCCGCTTGCAGAGATACGGCTTAATCGGGTCACGATACATGCTAACCCACTTGCTGGTTAGCCTGGTCTCTGCGTCAATATAGTAGTCTTGAGTGTGCTTGTTGTAACAATGATTTTACAGTTGAGCACTTGGCTAGCAGGTTGACTTCAAAAGACCAACTAAACATAGGGATGGAGAGTGAAGGACCAATGTTGAATCATGACTAATGTTTCTGTTCATATATATACCGATTTTCCGTCTTACCAGTGTTTTGAGAAATAGTCCCATAGATGCCATGCTAGTCGATTTTGTAACACTAATGTTTCTCTTGAAAAACAAGCCTGACAGTATTTGTGTTCTGGCATGGATATAAAAATGATCAGCCTGTGAGGACTGACTCCCTTTACTTGTGTTTTGCATGAATTTTTTGATGTGCCAGAACC
>M01000069835	AT1G01940 ESTCount=3
GAAAAGAAAAACGAGCTCATCAGGTTGCGCCAACTGTGAGTAGAGAAAATTCTGGAATCCGCTGGTGCGAGAGCCGGAGCCTGAAAAACACAAACCAAAGCAACCGGAAGGATACAGAGCGAGGCACAACTATGTCGGTTACACTGCACACTAACCTTGGCGATATCAAGTGCGAGATCTTCTGCGACGAAGTCCATAAAACGGCGGAGGAGGAGACCCAACTGGTACCGGAAAAGGGGGAACTAGCATGTGGGGCAAGAAGTTCAATGATGAAGTACGAGATTCT
>M01000022742	AT1G01950 ESTCount=5
ATAGTGAAGCTGCACCAATTAGGCGGCACATTGAGCTGGCTCTTTGTCACATGGCACAGCATGAGATAAATGCCAAGGACATGATTACTGGAGGTGCACTTTGGGAGTTAGTTCGCATTTCAAGGAACTGTACTCGAGAGGACATAAGGAGTCTTGCTCAACGGACTTTAAATTCCAGCCCCACTCTTCGAGCAGAATTACGGCGGTTACGGATAGAGTTCTGATTGTTGGAGTTACTAGGTCGTTTGGCTCTTGCAAATTTTGTGTAAAGAAGCAAGGCTTGTGCTCACGGTTGTGATTATATATTTATATCTTTTCGATCTAGCGAGAGCTCCTGTGCTTGTAATTGGCAAAAGAAAAAAAGAAAACAGCCTGCTGGCCAGTGTTTGTGGGCTGAGTGGAAAGTTGAAAATCGGCTGGTTGATCGAGTGCTATTGCAGAATGCCAGAATATCCTTAATTTATGCGTCATTGCACAATCTGTCAACCTCTTTGTATCAACTTTTGTCTTAGCAATGAAAAACTTCATTCTTTTTTATTCTACCA
>M01000025626	AT1G01950 ESTCount=3
CCATGCTTTCGCTGATTCAGAACCATCTTTTCCTCCAGCTCCTTAACCGATTCCATGTACTCCATTTGGCATTTCAACCTCCCCTTCTCCCAGGCATCTGCAAAGTTTCTTTCAACCTCGGAGATATGGTTTTGTGATTCTAGATTCATTCTTTCTATTTCATCATCAAAAGCTTTCTGCTGTCTTTCATTTTCCGCAATGAGCTTGTCCAGTTGTATCTCAAGCTTTCTGGACAAACTTTTATAATCGAACTCTTC
>M01000001509	AT1G01950 ESTCount=41
GCTCAAAAGGTTGCTTCAAGGCGAAATTCACTTAAGAAAGGCAGCTGAAAAAGAATTGAACAAGTTGAAGAATCATCTAGAACAATTTACAAAGTCAGAGGCAAGTGGAGATTCAGAGATTTCCAAGCTTCAAAGAATTCTAGAGGACGAAGTTAATCAGAAAAGAAAACTTGAAGAAGAAGTCATAATCCTACGCAGTCAATTGTTGCAATTAGCTTTTGAAGCTGATCAGACAAGAAGGTGTCTTGACAGAGGTGGCTCAGGAAATGCTTTTAATGGTCTAAATTCTCTCATATCTCAAGTCAAGCATTTCCAGTTTAAGGAATCTGATAATGAACAAACGGCACCAATGCCCTCACTTTTTGAACAAGTTGGATTGCAAAAGATCGTGTCTTTGCTTGAGTCAGAAGATGCCAATGTACGGATTCATGCAGTAAAAGTGGTGGCCAATCTAGCAGCTGAAGAAGCAAATCAGGAAAAGATTGTTGAAGCTGGTGGTCTTACTTCCTTGCTGATGCTTCTTGGAAGCATGGAGGATGAAACAGTTCAGAGAGTTGCAGCAGGTGCAATTGCAAATCTTGCAATGAATGAGGCCAATCAAGAGCTTATAATGGCTCAAGGGGGAATCAGTTTACTGTCTATGACAGCAGCTGATGCTGACGATCCTCAAACCCTACGAATGGTTGCTGGAGCCATTGCTAATTTATGTGGCAACGATAAGCTACAAATGAAACTGAGATCTGAAGGTGGGATAAAGGCCTTGCTAGGAATGGTCAGATGTGGACATCCTGATGTTCTATCACAAGTTGCCCGTGGAATTGCAAATTTTGCTAAATGTGAATCTCGTGTATCTACCCAAGGTACAAAATGTGGTAGATCTCTTCTAATAGAAGATGGTGCTCTTCCATGGATTGTGCAAAATGCTAATAGCGAGGCTGCACCGATTAGGCGCCACATTGAGCTGGCACTTTGTCACATGGCACAGCATGAGATAAATGCCAAGGACATGATTACTGGAGGTGCCCTCTGGGAGCTAGTTCGTATTTCAAGAGACTGTACTCGGGAGGACATAAGAAGTCTTGCTCAACGGACTTTAAATTCCAGCCCCACTTTTCGAGCTGAATTGCGGCGGTTACGGATAGAGTTCTGATTGTTGGAGTTAGTAGGCGTTTTTGTTCTTGCAAGTTTTGTGTAAAGAAGCAAGAAGCGAGAGCTCTTGTGCTTGTAATTGGATCAAAAAAGAAGAAGAAAAAAAAAGCCGGCTGGCCTGCAGCGTGGGTTGCTCGAGGGCAAAATTAAAAATCAGTTGGTTGAACGAGCGGGATTCTAGAATAGCCTTAATTTATGCATAATTGCACAATCTGTCAGCCTCTCTTGTATCAACTT
>M01000024083	AT1G01950 ESTCount=3
TTATGATTTCTTCTTCAAGTTTCCGTTTCTGATTAACCTCGTTCTCTAGAATTCTTTGAAGCTTGGAAACCTCCGAATCTCCACCTGCCTCTGACTTTGTAAATTGTTCCAAATGATTCTTCAGCTTATTAACTTCTTCTTCAGCTGCCTTTCTTAAATGAATTTCACCTTGAAGCAACCTTTTGAGCTCAGAAACGTCTTCAGAAACACAAACCCCGGGCCTCTCCCAATTACACTTATCACTGATGAAGCCATCATATCCATGCTTTCGCTGATTCAGAACCATCTTTTCCTCCAGCTCCTTAACCGATTCCATGTACTCCATTTGGCATTTCAACCTCTCCTTCTCCCAGG
>M01000000245	AT1G01950 ESTCount=8
ATTACGGCCGGGGGGTCTCTGTCTCTTCCAACCCCCCATGGACTCTGGGCCCCCACACCTCCATTACTTTCTTTTGAACTTTGAATTCACTGGAATAAGAAAATTAAAAAGAAAAACTCCCCAAATCTAGCTCCACCTGAAACCCTCCGTCACACTCGCATTCTATGGTGTTTGTATGGGCATTTGCGATTTGAAGAAGAGACGGAGAAGTTTAACAGAGAGAGTGTATGGCTTCAAGTGCTTACAGAAACGGCCATCACAAGGGAGCATTGAAGCCTCTCCCCTCCAAATTTCAAATCGCCGTCGTTTAAGTCCAGGCCAAGTCAAGGCACGGGATCGGCTATTCGCCGGACCAGTTCTGGCTCCTTCGGAGGCGGTGGAGATGATGGAGTACCGGGAAGGGTTCGAGTGGCAGTGAGATTACGGCCCAGAAATGCAGAAGAGTTGGTTGCAGATGCAGATTTTGCTGATTGTGTAGAATTGCAGCCAGAGCTTAAGAGGTTAAAACTACGTAAAAATAATTGGGACGCTGACACCTACGAATTTGATGAGGTGCTAACTGAATTTGCATCACAGAAACGTGTATATGAGGTGGTTGTTAAGCCTGTTGTGGAGAGCGTTCTAGATGGTTACAATGGGACTGTAATGGCCTATGGTCAGACAGGTAC
>M01000011511	AT1G01950 ESTCount=5
AAGTTGAATACTGAATCTTCTAGGAGTCATGCTATCTTGATGGTACATGTAAGGAGGTCCGTTGCAGCTAAAGAAGATGGCGTTTCAGGTAATACTGATAACATCTCCCACTTGGTGAAACCTACAAAGCCACTTGTTCGGAGAAGCAAGCTGGTTCTGGTAGATTTGGCAGGTTCAGAACGTATTCACAAGTCAGGAAGTGAGGGGCATACATTGGAGGAAGCGAAGTCTATAAATTTGTCTCTAAGTGCTTTAGGAAAGTGCATTAATGCACTGGCAGAAAACAGTGCTCATGTGCCAGTACGTGATTCAAAACTTACGAGGTTGCTTAGAGATTCATTTGGAGGTACCGCTCGAACTTCACTAATTGTTACAGTTGGCCCTTCTCCACGCCATCGAGGAGAGACCTCAAGTACCATATTGTTTGGACAGAGGGCAATGAAGGTAGAGAATATGCTGAAATTAAAGGAAGAGTTTGATTATAAAAGTTTGTCCAGAAAGCTTGAAATACAATTGGACAAGCTCATTGACGG
>M01000027670	AT1G01960 ESTCount=12
AATCGTGGCATTTACAAACTGATTCGATCAATTTCGACAACAATTTAGCCTCAGTGCCTCCAGTAGGATCAGCCTCACCGCGAAGGTACCCATGGGCAATCAGTTTCTGGATGCAATCCACCGCTGGATCAACGATCTTGACAAATCCGGAGGAGCAAGCATTAATAAGAGGACTGAGAATGGACTCGGATTCAGCAAGTGAGTACTCAATGGGACCGCCGTCATATAGTGGGCCAGGAAGAGAGCTGTCAGGCTCCGAATCCGATGGCGACGTTGGAGACTGCGACTTATCTGGAGAAGCGAGTATCTCAAGGACCGATTTGCATTGGTGAGCTAGTTTTGAGTGCTTGCGCCATGAAGCGTTCTTGATGATCTTGTCAAGCGCTGGGGCCACCACTTGGCTCAGGCGGGAATCGGCTTCCGGAGAAGCCATTCCCGAGTCAGGAAGAGCACTGGCTTAGCGAGTAACAGATCTTGAACGACAACACAAAATTGGAATGATGACGAAATTCAGTGAAACGCTAGGGCTGTTGGCGCGTCTGAGTTGAACTCGCTCGGTTCATGGCGGCGGGTCTACTCAGTGAGCCAACGCGGCGATTGCCCTGGTTTCGATCGCATTAAAAACTCAGGGAGAGAGGAGGAAATGTGAGAGGGACGAGTGGGGCTGAGATTTAGATCGCGTTTTCGTTTTGTTTGCTTTCATGAACCTTC
>M01000041083	AT1G01960 ESTCount=9
TTACTGCAAATGTAACCCAAAGGCTTTTACTAGCGCTGACACTGCTTATGTCCTTGCTTACTCTGTCATACTGCTCAACACTGATGCTCATAATCCTATGGTGAAAAACAAGATGTCAGTGGATGATTTTATAAGAAATAATCGTGGCATTGATGATGGAAAAGATCTCGCAGAGGAGTATTTGAGATCGCTTTTTGAAAGGATATCAAGAAATGAGATCAAAATGAAAGATGATGATATAGCACTCCAGCAGAAGCAGTCAATGAACTCAAACAGATTGCTAGGCTTGGACAGTATCTTGAATATTGTGATTCGTAAGCGCGGTGAAGAAAATAATATGGGGACAAGTGATGATCTTATTAGACATATGCAAGAACAGTTACAAAAGAAAAAGCTCGCAAGTCTGAGTCAGTTTATTATGCCGCAAC
>M01000044894	AT1G01960 ESTCount=5
CCATGGAAACCTTACACAGAGCTTTGACAAAGTCTACAATAGCCTCACTATTCAATTTTTGACTCCGCATAAATATGCGATTCATTTCAGAGCTTCCAACTTGTTCTAAAATGTTCAAATTCGAGACCAAGTTGTTCATTTGTACAGACGTGACTGTTCCAACACTGCCACTGATACCAGCACTATCGTATGAACCCCTCATCACAGAAGCAGCACCATATTGCATCCTCCCAGGCCCCTTCTTTTTTAGAACAGGTAGGATGGTTGACTTGGCTTGTTTAGACTTTTCTGACTCATTCTGAGGGAAACTAAAAAATGCGGCATCTGGAGGAGCACCCTCTCCCAAGAGATGCAAATGCTCAAACCGTGAAACACAGGTCAAAATATGCTCCCAGGCTTCTTGTAAGTAATTCCCATCTTCATCAGCGATTGTAA
>M01000057733	AT1G01970 ESTCount=7
CAGAGCAAGGGGAGGTTTTACTAAGAGAAATGGATGCCCAACAAATCTATGCAGGAAGTGAAGTGTACAAGGCATTGTTGAGAGCATATTCCTTGATTGGCAATGCTGAAGGAGCCCAAAGGGTCTTTGATGCAATTCAGTTTGCGAGCATTCCTCCTGATATTAAGCTGTGTGCGCTCCTTATAAATGCCTATAAAATGGCGGGTCAAAGTCAAAAGGCATATGCTGCATTTCAAAATATGAGGAGGGCTGGCCTAGAACCTAGTGATAAATGTATAGCTTTAGTATTGAGTGCTTATGAAAAGGAGAACAAGCTTGGCAGGGCCTTGGA
>M01000007102	AT1G01970 ESTCount=10
GGCCGGGGGTTAAGTTCTTTGTTTATCTTCTTTGAGCGACGGGAAGCTTTCTACCAGCTCTTCCCTACAGACGTTTCAAGGCACAACCCTCGTCTTCAAGGGCCCTCACTCCCTCCAAACTCTCACTTTCTCCGATATTTCATAAATTAGGGTTTATGCTACGTCTTCAACCTTTCTCTCGCTCTGCTGCTGTGGAAGCCGTTTATGCATTTTGATTTCTGACCATGGTTGTGGCTATCCATGCCTGTAATATTCTCTCTTGTTTACACTCGCTATCCCCATCAACCTGCGATAATGGAAAGTTAAGTTGCCATGAGTTTCGGGGGAAATCATTCTTACTTCATGAAAAGTCAAAAAAATTCTCCTGTAAACTCAATTTTGTACCAGCATTAGCTATTGTGAACAATGTAGAAGAAAGAGAGGTGACAGAAATAGAGAAAGATAAACCAAGGTATAGGTGGCTCGAGGTCGGCCCTAATATTACAGAGGCCCAAAAGCAGACCATATCTCAACTCCCACCAAATATGACCAAGCGATGCAAGGCATTCATGAAACAGATAATTTGTTACGATCCTTGGAAAGGCACTTTTCCGGATTTGTTAGCTGTGTGGGTGAGATATATGAAGCCTAGAAGAGCTGATTGGCTTGTGGTTCTTAAGGAATTGAATAGATTGGAGCATCCTCGTTATTTTGAGGTGGCAGAATGGGCCCTCCAAGAAAAATCTTTTGAAGCTAACATTCGTGACTATACCAAGTTAGTCCATGGATATGGGAAGCAAAGTCGAGTCCAAGGAG
>M01000023300	AT1G02000 ESTCount=5
GGGAAAAAATAAGCTAACGAAACAGACAGAGAAGCCTCCACAACCGTTCCGCCGCCGACGCCGGGAATTCCTCCCCTAGAAACCCATTTGAGATTTCTGATTGTATGACTTCACAGATGAAGCCAATGTCGCATAATGATAGTGCCCCATCCACACCAGGCAAGTTCAAGATCGACAAATCTCCTTTTGTTCACAACAGGCTTCGATTGCACTCTTCTCTGGCCAAGCTCACATTTTGGTCCTTCATTTCCCTTGACCCTGATTTTTCCTCTTCTTCTATCGTTCATCGTCCTCGAATCCACTTCCGGCGGACCCATCTCGCCGCTCTTTGCGGACCTACAACTGGGGCGGAGCCGCGTGGGAGAAGCGGGTCCGAACCTCTGCCCGGATCCATTCGCGACATGGGATCTCTGTTCTGGTTACAGGGGCTGCTGGATTTGTGGGCACCCATGTCGCCGCGGCG
>M01000030380	AT1G02020 ESTCount=3
GGCTGCTTCTTTGATGATCCTGTACATGAACTTCTTGGCTTGAGAGGATCAAATTTCCAGAGCCTTTATCATTTCACTGTGGGAGGCCCTGTCTTGGACAAGCGGATTATGAGTTTGCCTGCATATCCAGGCCCCAGTGTCGATGCATGATCAATGGATATATTAGTGATTTGCCATGATTCAAAGACGAGGATAGCTGCTGCTTGAACCAGAGGCAGCAACAAAAGTGTCTTGCAAGGAGTACAAGGTGGCTGAGAAGGTGCTGGAGGAGAAGAGGCGAGCGGCGGAGATTAAGGAGATGCGAGGGTGGTGAAATAATAATGGTAAAGGGTTTTGGGTGGGTAAG
>M01000056177	AT1G02020 ESTCount=4
GTGCTGGGATATTATTTATGGAACAGCAGAGGCTGTGAAAAAGCCATCAACATTGTCCACTGGTTTGCTAGTAGATGCATTTAAAGGTAGTGGGGTTTGTAGTGAAGAGTCATATAAGGGTTTAACAGTCAGAGATGTTGTTAGGAAGCGAAGAAGTGCGGTTGACATGGATGGTGTAACTGTAATCCCCAGAGAAACATTTTATCAGATTTTGTTGCACTGTCTTCCTTCTGGTTCTCAAAGTAAAGAAAAGCAGAAGGGGCAGTTGGCATTGCCGTTTCGGGCTCTTTCATGGGATGCTGAGGTGCATGCTGTTTTGTTTGTTCACAGAG
>M01000056818	AT1G02020 ESTCount=7
AACTCATAATCCGCTTGTCCAAGACAGGGCCTCCCACAGTGAAATGATAAAGGCTCTGGAAATTTGATCCTCTCAAGCCAAGAAGTTCATGTACCGGATCATCAAAGAAGCAGCCAATCCCAGTAGCAGAAATGCCTACTGCATGCGCTTCAAGGTACAATACCTGGCCGAGAACTCCTGTCTCCCAGAACAATCGAGGATACATCCACACACCCTTCTCACGCAATGTAGGCTCAAAATGAGCTACCATGCCCAGGCTGAAGCAACCATCACCGGCAATGTCCTGATGGCAAGAGAGCTGTTTGGAAATCTGCAGGCAATCACCTGTAGCAAGTTCATATAAAGGAAGAGTCTCAGGGCATCCCTCCGGTTTCTCCCACTTGAATTCAGACCTAGTGGATTTCTTGAGTTCACTGAAATGATCTTCATTTCTCACCAAGAAATACAATCCCTTAGGCAACCCCCTCA
>M01000010597	AT1G02020 ESTCount=3
CGTGATTGCAGTACCGAAACGCTCGCTCTCCATACTTCCACGACTCGCGCCAAAAAATTGATGAAAACCCAATAAGGAACGAGTTTTCTGGAAAAAATTTGGAGAAAAAAAACATGCGTGATTGTGGTTCTAATCTCCAAAGAATGCTCTTTGGAAGCATAATGAGCCACAAAAGGAATCATTAGAGACCGACTCAATAGGTGGGGCGTATAAGGTACGCCTCAGTTGGGTGCAAATTGCCACTGCTCGGGTT
>M01000059268	AT1G02020 ESTCount=4
TCGTAGAACAACCGAGAAATTGTCGAATGAGAAACGGGTTTCGGAGGAGGGAGAGAAAGGAAGAGAGAATGATAGAGAGGGGCGATCGAAGACCGTTGATGGGCTGTTGTTATCATCAATTGGGAGGTGTAGGAGAGGGAGGAGAGGAGCAGAGACGTAGCGACGAAATGGGTTGGGCTGGTTTGCCCAGTCGAGGCCGTGAGGGCCACGGGCGTATTTGGTGAAGGAGTGCTTGGTTTGGTTGTGGTATTTCAGGACTTGAGCCAATTTTTGAGGGTCCGGGTTCGGTCTTTGCTGTTCTTCTTTGGTTAGCGAAGATGGAGATGGTGCAGATGAGGATGAGAGGGACATGGTGTGTATTATTCTTCGGGTGCTTGTGCGGAGAGCAGAGGTTGAAGGAAGGATGTGAAGGTGGTCATGGTGAGAGTGATGCAGGGACAAAGAGAACCTTGAAGAAAGTTGTGGTGGCATCGGTGAATGAATGCTTTCGT
>M01000005239	AT1G02030 ESTCount=6
GAACAAAACCCTTTTTTTGGGTTCTTGTTCTGCATCAGTTTTTCCCCTTATGGAGAGGCACAAATGCAAGCTCTGCACCAGAAGTTTCGCTAATGGCAGAGCTCTGGGTGGTCACATGAAGGCTCATTTAGCCACTCTTCCTCTTCCAAAGAAGACTCAACAATTCGTTGACAGTACAATCGAATCAGCCGCATCTGCATCTTTAGAAGAAGAAGAGAAGAACAGAGGAGGAGGAGGAGGAGAAGAAGG
>M01000011566	AT1G02030 ESTCount=7
ACCCTTCTCTGAATTATCTTCTTGTTCTTGTTCTTGTTCTTCTTCGTCTGATGACGATGAAGAAGAAGCAGAGTCGGCTTCTTCACAGAGTTGATTCTGCATGTCTTCTTCCTTTTCTGGTTCTGGCTTTGGAGGAACAGGAAGATTCAGCATGTGAGACCTCATATGACCACCCAAAGCTCTTCCATTAGCGAAGCTTCTGAAGCAGAGCTTACACTTGTGTCTCTCCTCCATTTCAGACGCAGTACCCAATAACAGAGCAAAAAAAACAGGGCAACAGCTTGTATCCTCTCTCTCTCTCTGGGTGTTGAAGCTTGTGAATACTGAATTCCTACAAAGAAAGTGTTTAGAGAGAGAGAGAGTGGAAACTGGAAACTCAAAA
>M01000010418	AT1G02050 ESTCount=5
TCCAGCGAGATACACTTGCCTGGTGGCGACCTTTACCTTGCTAGCCAGCTTGGTCTGAGGAGTGACGTTGGCCATGTAATGCTATACTTTCTAGGCTGTTATGGTGGTGTTACTGGCCTCAGAGTTGCCAAGGACATAGCAGAAAACAACCCAGGAAGCCGTGCCCTGCTAACACTTCAGAAACTACAAACCGGGCGCGCCCTTATGATCTTGTTGGTGCTGCACTTTTTGGTGATGGAGCTGCAGCTGCTATAGTTGGCACCAACCCAATAACAGGAAGAGGTTCTCCCTTCATGGAACTGAACTATGCAGTTCAATTTCTTCCAGAGACACAGAATATCATCGATGTCGCC
>M01000042793	AT1G02060 ESTCount=4
TAACAGTCTTTTACTCCGAGAAAGAAAACCAGTCAATTCTCCCATCTCAACCATGAAGCCATTATCATAGAGTAACCCAACAATCTGGTATGCTTTATCTCGCATTCCACAACTAAAGAGTAAAATTATAGTTTGTGTTGCGAGATTGATGTTTTGTCTAATACGTGTCTCTAACATCAATAAAATCAAGCTAGCAGATTCAGAGGCACAACTTCTCTTCAACAGTTCAGCAAGTATAGAATGGAA
>M01000054124	AT1G02070 ESTCount=10
TGTTTAAGAGAGAGAGAGGAGGGGGGGAGGGGATTGTGGAAATGGTGGATCTCCAGACGGTGTGTTGCATGTGCGGTGATGTGGGTTTCGCTGACAAACTCTTCTGCTGCAACATATGCCGTAATCGCTTTCAACATTCGTACTGCAGCAACTATTATGGCGAATTTTCAGGGCCAATCGAAGTTTGCGATTGGTGCCAAAGCGAGGAGAAAAGTGCCAGCAAACACGGTAGCTCTTCCAAGAAATCAACAACAACCGGACACGAAAGCGGTGGAGTCACAAGGCGATCGGAATATTCCGTTGACAAAATCAAGAATCACGATCGCCAAGTAAGTGGCAGCGGCAGTGGGGGCAGCGGAGAGAAGGTGAGGAGCCCAGGCGGCGGAGGGCCTTCTCCTCGGTCGGGTACAAAGAGGTACAAGCTTCTCAAGGATGTTATGTGCTGAAAGAAAATGAAGAATTAATAATACAAGACAAAGAGTTTTGACCAGTCAACCAAAAAAAAATCTTC
>M01000016716	AT1G02080 ESTCount=87
CTCAGCAAGGACAGACTCTATCATTCCTTGCAATCGATATTTATGCTAAACTCGTCTTTTCAATCCTCAAGTATTCTCCTGTGGACCAAGGTTCCAGTAAACTCTCTCTTTTATCAAGGATTTTGGCTGTTATCATTAGATTTATACAGAAAGACTCAGAAGAGAAGAAGGCATCTTTCCACCCAAGACCGTATTTTAGATTGTTTATTAACTGGCTTCTAGATCTTGTTTCACTGGATCCTGTCACGGATGGTTCAAACTTTCAGATTTTGGCAGCTTTTGCCAATGCATTCCATGCTTTGCAGCCTCTTAAAGTTCCTTCATTCAGCTTTGCATGGCTTGAGTTGGTGAGTCATAGGAGCTTCATGCCAAAATTGCTCACTGGAAATGGACAAAAGGGTTGGCCTCATGTCCAACGATTGCTAGTAGATCTGTTCCAATTTCTTGAGCCATATCTGAGGAATGCTGAATTGGGAGAACCGGTTTTTTTGCTTTATAAAGGTACGCTTAGAATGCTGCTGGTGCTACTTCATGATTTCCCAGAGTTCTTGTGCGACTACCATTTCACCTTTTGCGATGTGATTCCTCCAAGCTGCATACAAATGCGTAATATTATCCTTAGTGCATTTCCTCGCAATATGAGGCTGCCTGATCCATCTACCCCCAATTTGAAGATTGATTTGCTTCCAGAAATCAGGGAGCCGCCTCACATTCTCTCTGAGGTTGATGCAGCTCTTAAAGCAAAGCAGATTAAAGCAGATGTAGACGATTATCTCAAGATAAGGCAACCTGGTTCCTTCCTGACAGAACTGAAGCAAAAGCTGCTCCTCCCTCCAAGTGATGCTGCTTTAGCTGGAACCCGTTACAATGTACCGTTGATCAACTCCCTTGTGCTGTATATTGGAATGCAGGCCATCCAGCAGTTGCAGGCAAAAGGCCCTCATTCACAATCATCGAACTCTGTACTCTTGGTGGATACTGCATTGGAGGTCTATCAGACTCTTACATCAGAACTAGATACTGAAGGGCGCTACCTCTTACTAAATGCTGTTGCAAACCAACTTCGTTATCCAAACAATCACACGCATTACTTCTCCTTCATCCTATTGTACTTATTTGCTGAAACAAAACAGGAGATCATCCAGGAGCAAATTACGAGAGTGTTGCTGGAACGCCTTATAGTTAATCGACCTCATCCATGGGGCCTTTTGATTACCTTCATCGAGCTCATCAAGAACCCAAGATACAGTTTCTGGAACCAATCCTTCATTAGCTGTGCACCAGAGATTGAAAAACTTTTTCAATCAGTTGCAAGATCATGTGGGGCTCTAAAACCAATGGATGAGAGTATGGTGTCGGGTTGGGCATCTGAAAACGCACACTGAGATGTTTGGACTCCATTTTCATGTTTCTGGGATTTGATCACTGTAACCTATTTAAGCCAACTTGTATACA
>M01000019296	AT1G02080 ESTCount=3
GGGGAGTGCGCTGGATAAGTATCAGATTGTTGCACAAAAGTTGGAAAGTTTGATTAGCAATGATGGCAGGGAAGGCAGAGATCCAGGGAGTGGTTGCTGAGGTTCCCGAGATCATACTTAGATGTGTTAATCGAGATGAAGCTGCCTTGGCTATGGCTCAGAAGGTTTTCAAGGGGTTATATGAGAATGCATCGAATACTGCTCTTGTTAACGCCTGTCTTGCAATTCTGATTGCTCTTCGTGATGT
>M01000058105	AT1G02080 ESTCount=9
TTTTGATTACTTTCATTGAGCTCATCAAGAATCCAAGAATACAATTTCTGGAACCAATCCTTCATTAGATGTGCACCAGAGATTGAGAGACTTTTTCAATCAGTTGCAAGATCATGTGGGTGTCTAAAACCTATGGATGAGTCTGGTGTCGGGTTGGGCATCTGAAATCGCACACTGAGATGTTTGACTTCCATTTCCATGTCTTTGGGATTTGATCACTGTAACATGTATCAATAGCTCAGGTTGTAGGGTTTGTTTATTATATAATGTTGTCCAATAATCTTTAGAAGACCTACCTTTTATCCTTGTGTTATATTTGAGTAACCAGTTTCTTTTTCCCCGAATGTAACTTTACGTGATCTGGTCAGATAGTCTTGTAGCTTGATAATTTCTTAGTTTTAATAAATTACT
>M01000062309	AT1G02080 ESTCount=5
GGTTCGAAGGACTCAGCATTGCTATGCTCATCCCTAATAGCGGTAGAATGACCAGTAAGCTTTTTGTCTCTAGATTGTCTTGCCTTATCCTCCTTTCCAGTGCCTAAACCAGATAAAGCAGCAACATTAGCAACAGGATTCCTGACAATCTCAATCAGCTGCTTTCGTGAGTCGGAAGAACCAGGTTTTTCAGCAACCTTGGCCAATGCATCAACAATATTGTGAAGTTCCGAGATGACTCTGGGTTCTTCAAAGACCAATGTTTGCAGTAGGGAGATAGCGAACTCCGTTGCACCCTTATTCCTTCCCCCATCAATTAGTTTCGCCATGTGAACATTGTATTCAGCAAGGTTTAGCAGTTCACTGTGAATGAGCCCAAGAGTAATATCCTTGTTGAACTTTCGCTCCTCATCCGAG
>M01000054374	AT1G02080 ESTCount=3
AAGACACAGAATGCCAGTGGTGCTCCTGCTATGTTGTCTTCTTCCCTGGTTTTGTCCGTCCTTCTCGAGGAGCTTCTTCTACCAGGTTTGGCTCGGCTTTAAACATTGACACACTTGTTGCCGCTGCAGAGAGAAGAGAAACTCCCATTGAGGCTCCGGCGTCCGAGATTCAGGACAAGATTTCATTTATAATTAATAACATCTCAGCTGCAAATGTTGAGACTAAAGCAAAAGAATTGACTGAAATCTTGAAAGAACAGTATTATCCTTGGTTCGCACAATACATGGTGATGAAAAGAGCAAGCATTGAGCCGAATTT
>M01000050755	AT1G02080 ESTCount=11
CTCAGAAGGTTTTCAAGGGGTTATATGAGAATGCATCGAATACTGCTCTTGTTAACGCCTGTCTTGCAATTCTGATTGCTCTTCGTGATGTCTGCAAGCTTGTTGTTAAGGAGCTTACCAGTTGGGTGATGTACTCGGATGAGGAGCGAAAGTTCAACAAGGATATTACCCTTGGACTTATTCGCAGTGAACTGCTCAACCTTGCTGAATACAATGTTCACATGGCAAAACTGATTGATGGGGGGAGGAATAAGGCTGCAACGGAGTTCGCGGTTTCTCTACTGCAAACATTGGTCGTTGAAGAACACAGAGTCATTTCTGAACTTCACAATCTCGTTGATGCATTGGCCAAGGTTGCTGCAAAACCCGGTCCTTCCGAGTCACTTAAGCAGCTGATAGAGATTGCCAGGAATCCTGTTGCCATGTTGGTGCTCTATCTGGTTTAA
>M01000019351	AT1G02080 ESTCount=5
ACAAAGGCTTTAGAGCAATTTGTGGAGCGTTTGATTGAGTGGCCCCAGTATTGCAACCATATATTACAAATATCTCATCTGCGCGTTACTCATTTGAACTTGTTTCCTTCAT
>M01000019350	AT1G02080 ESTCount=3
ACAAAGGCTTTAGAGCAATTTGTGGAGCGTTTGATTGAGTGGCCCCAGTATTGCAACCATATATTACAAATATCTCATCTGCGCGTTACTCATTTTGTAACTTGTTTCCTTTCAT
>M01000018474	AT1G02080 ESTCount=4
AGGAATGATAGAGTCTGTCCTTGTTGAGGTGCATTAAGTGCACTAGAGCTAATAACCTCAGAAGAGAGGCAATGTGCAACAGAGAGTTCCATGAGGATTCGAAAGAAGCAATCTGTCATATCATCCCCTTTCAGCAGCCCATGTTGATGCAATCCTAAGATGTAATGGGAACAAGAAGCATCGGTTGTGCCATGTAGTTCACATATCTTGTACCATTCCGCAAATAATGAGGAAACCTTATCACGAAAACCAGTAGGAGGTTCGAAGGA
>M01000010475	AT1G02080 ESTCount=6
ATCATGTTTCACTGGATCCTGTTATGGATGGTTCAACCTTTCAGGTTTTGGAAGCTTTTGCCAATGCATTCCATGCTTTGCAGCCTCTTAAAGTTCCTGCATTCAGCTTTGCATGGCTTGAGTTGGTTAGTCATTGGAGTTTCATGCCAAAATTGCTCACTGGAAATGGTCAGAAGGGTTGGCCCCATGTCCAAGTATTGCTGGTAGATCTGTTCCAATTCCTTGAACCGTATCTGAGGAATGCTGAATTGGGAGGGGCGGTTTCTTTGCTTTATAAAGGTACACTTAGAATGCTGCTGGTGCTACTTCATGATTTCCCAGAATTCTTGTGTGACTATCATTTCACCTTTTGCGATGTGATTCCTCCAAGCTGCATACAAATGCGTAATATTATCCTTAGTGCATTTCCACGCAATATGAGGCTGCCTGATCCATCTATT
>M01000056486	AT1G02080 ESTCount=16
TGAGGCTGCCTGATCCATCTATTCCCAATTTGAAGATTGATTTGCTTCCAGAAATCAGGGAGCCACCTCATATTCTCTCTGAGGTTGATGCAGCTCTTAAAGCAAAGCAGATTAAAGCAGATGTAGACAATTATGTCAAGACAAGACAACCTGGTTCCTTTCGCGCAGAACTTAAGCAAAAGCTGCTTCTCCCTCCAAGCGATACTGCTTTAGCTGGAACCCGTTACAATGTACCTTTGATCAACTCCCTTGTGCTGTATATTGGAATGCAGGCCATCCAGCAGTTGCAGGCAAAATCACCTCATTCACAATCATCAAACTCTGTTCCTCTAGCTTTACTCTTGGTGAATGCTGTATCGGAGGTCTATCAGACTCTTACAGCAGAACTAGATACTGAAGGGCGATACCTCTTACTAAATGCTGTTGTCAACCAACTTCGTTATCCCAACAATCATACGCATTACTTCTCCTACATCCTACTGTACTTATTTGCTGAAGCAAAGCAGGAGGTTATCCAGGAGCAAATTACAAGAGTGTTGCTGGAACGCCTTATAGTTAATAAACCTCATCCATGGGGTCTTTTGATTACTTTCATTGAGC
>M01000030981	AT1G02080 ESTCount=14
CTGTTCTTTTTGGTCTCTGTTGTCAAGAACCAGCTTGTAACTCATCTCACACTTGGGATTGCTCTACGTGGTGTTTTGGATGCTCTTCGTAAACCTGCAGATTCAAAAATGTTTGTATTTGGGACAAAGGCTTTAGAGCAATTTGTGGAGCGTTTGATTGAGTGGCCCCAGTATTGCAACCATATATTACAAATATCTCATCTGCGCGTTACTCATTTTGAACTTGTTTCCTTCATCGAACATGCTCTGGCTAGGATTTCATCTGGCCATTTTGACA
>M01000038816	AT1G02090 ESTCount=102
GAGAAGGAAAGATTGTTCTAGGCAATTTGGTATCTGGCGAACGAAGATTTGACTGACACGAAACAACACACCATACATCCAAGAGTTCAAGGTCATTTGATGCAGGATGTACCATAATATATCATAACCAATTTTTGTTGCAAAATAATGATTTTAAGAGCACTATGAAAATAACATCGACTACAATAGTTGAAGTATCCAACGATTAGAACTGTAGCCGGACCACCAAATCTGGTACTGTTCTCGCCAACTCAAGACAAGCAAAACACTTTCCAAGTATTACTCTGGACATTGACAATGGCAAATTCACTATTTTACCTTCATCATTCCCAAACGAGGTCCAATCCAATCCAATGAGTTCCAAGCTTTCTATATTTACGAAAATGGATGTCGCCTCCTCTTAGGTCGGCTCCGGTCTTCATAGTCCATCACCCCACCAAGTTCTGAGAAGATCTCATTCCCTCGGAAGTCCATGTCAGCCTGCTTACAGTTAGGAAAGCCTTGACGGCAAGGGACTTCTTCACATCTTCCACCTTGTCCTCTACATCCTTCCGGTGCTGCTTGTCTAACTCGCTCATATTGTCAGCCCACTTTATCTTCTCTTTAATTGAGACAAGTAGATGATCAGATGTAGTCAACCAATTTGATAGTGTCTCTATCATATTTCCAAGTTGTCCAGGCCTCAAATCCCTCCCAGCAGCAAATTGGACCTCAAAGCACCTTCGAAACTGATCCAGCTTCCCTCTCACTATGCCCGCATACATGCACTCATTGATAAGAAAATCTTCAAGTTCACGCACATTGCTAACATCAAGCTCCTGCATGAGTTGATCATAAGGCAGTACCTTGTTTGTTTCTGCCAGTGTAAGCACAGTAAGTTGCTTAAACTTGAGAACCTGATCAGGAACTAATGGTGGAAGACAGCTAATATTATTCTTGTAATCACTCCACGTGCCATGTGCAAACAAACGCAGCACATCTAGTAATACAGAACTTTCAGTTCCTTCAAGCTCGGCAACTGTAGGCACGGCGAGAATCTCCGAGAAGGCGAAGAGGGAAGGGTGCGAGGTAGCTTCCACAATCACAGGCGCGAGACCGGAGCCCTTGATAACCAAGGCTTTCTTCACAAAGTGATCGATTAACTCAGCCTGCTTTTGCTCGATGTCCATTTTGTAAGAAAAACCCCAAGACGAGCGCAAAACAAACAAAAGAGGATTCAAATAAAATTGATATTAAGGATGCAAAGCCGTAAGGATAATTGAAAAAGAAATTAGGTTTCTTCCAGGAAACAGAGCCTGTGTGTTAGCGACGGAAGTAGGTTTCT
>M01000054336	AT1G02090 ESTCount=6
ACAACTTGGAAATATGATAGAGACACTATCAAATTGGTTGACTACATCTGATCATCTACTAGTCTCAATTAAAGAGAAGATAAAGTGGGCTGACAATATGAGCGAGTTAGACAAGCAGCACCGGAAGGATGTAGAGGACAAGGTGGAAGATGTGAAGAAGTCCCTTGCCGTCAAGGCTGACATGGACTTCCGAGGGAATGAGATCTTCTCAGAACTTGGTGGGGTGATGGACTATGAAGACCGGAGCCGACCTAAGAGGAGGCGACATCCATTTTCGTAAATATAGAAAGCTTGGAACTCATTGGATTGGTAGTTTGGTACCCGTTCCGGTTTTTGGGGGTAAAGTTAGGTAAGTTAGGTAAAAAGGGGGTTAAAAAAAAAGTTTTAAAAGGG
>M01000001422	AT1G02090 ESTCount=22
TTCGAAGCAGGATGATGTATAATAATCATAAGCAATTTCTGTCGCAAAATAATGATTTTAAGAGCGTTATGGAAATAACATTGACTACAATATTAAGTATCTAACAGTAAAACTTTTAGCCGCACCAACTGTTCTCGCGAACTCGAGGAATAACACTCGTTGAAGATAAGCAAAACACTTGCCAAATATACTCCGGATGTGACAATGGAAAATTCACTATTTTCTGCCATCATCGGTTCTGAAAGCAGAAATCTGAATTGGAATTCCACAAACAAAAAGTTGGCTGCATGTATAACTTCAATCCAATGAGTGCGATGATCTCTATATTTTTATGAAAATGGATGTCGCCTCCTCTTAGGTCGGCTCCTGTCTTCCTCATAGTCCATCACCCCACCAGGTTCCGAGAAGTTCTCCTCATGCCCTCGGAAGTCCATGTCGGCCTTGACGGCAAGGGAATTCTTCACATCTTCCACCCTGTCTTCTATATCCTTCCGGTGCTTCTTGTCTAACTCGCTCATATTGTCAGCCCACCTTTATTCTTCTTCTTTAATTTGAGACAAGTAGGTTA
>M01000043333	AT1G02090 ESTCount=4
CTATCGAATTGGTTGACTACATCTGATAACCTACTTGTCTCAATTAAAGAGAAGATAAAGTGGGCTGACAATATGAGCGAGTTAGACAAGAAGCACCGGAAGGATATAGAAGACAGGGTGGAAGACGTGAAGAATTCCCTTGCTGTCAAGTTACAAACGGTAAGCAGGCCGACATGGACTTCCGAGGGCATGAGGAGAACTTCTCGGAACCTGGTGGGGTGATGGACTATGAGGAAGACAGGAGCCGACCTAAGAGGAGGCGACATCCATTTTCAA
>M01000050976	AT1G02090 ESTCount=4
GCTGTTAGCAATGTGCGGGAACTTGAAGATTTTCTTATCAATGAGTGCATGTATGCGGGCATAGTGAGAGGGAAGCTGGATCAGTTTCGAAGGTGCTTTGAGGTCCAATTTGCTGCTGGGAGGGATTTGAGGCCTGGACAACTTGGAAATATGATAGAGACACTATCAAATTGGTTGACTACATCTGATCATCTACTAGTCTCAATTAAAGAGAAGATAAAGTGGGCCGACAATATGAGTGAGTTAGACAAGCAGCACCGGAAGGATGTAGAGGACAAGGTGGAAGAGGGTTGAAGAAGTCCCTTGCCGTCAAGGCTGACATGGACTTCCGAGGGGAAAGTGAGGAGATCTTCTCAGAACTTGGTGGGGTGATGGACTATGAAGGACCGGACGCCGACCTAAGAGGG
>M01000017200	AT1G02100 ESTCount=5
AAGGAAAAGTTTTTCCTTTGCATGTAAGGTAGGTGTAGCATTTATACCTAAGAGTCCACAACCTCGACTCTCCAAATTTCTGATCATTTGCTGCCCAAAAGCGTCATCAGGATGAATCTGCTCATAGAGAAAAAATATTGCAGTAGAAAACGTTTTCGAAGCCCAACCAACTATTGCATGGCTCGATTCAGGATCCAAGTATATCAAAACGCATTCTGCAATGATAAATGTTGGCAGGCTAGGATCCATATTAGCCAAAGTAATAACATCGTCTAATCTCTGTATGTCACACAAGTCAACCGGAAGGAGCTTGTAATGATCATCAAGCACTTCA
>M01000009171	AT1G02100 ESTCount=5
AAGTGCTGCTTTTTTACTAGTTACCTCCTCAAAATCCAGCTCTACATATAAATATGGGGCATTCCCTTCATCCTTCAATTGGAAATATGTTGTATCGAAGCCTGCTCCAAGTGACAATATCTGCTTCTTTGTGCAGCTTATTTTCATCAATATTGTCTTCGCTCTTGAGAAACTGAAAAAGAAGCTTCCGAAGCGCAGCCCAACGAGCAAAGTAACCACGATTGATGATAGGGGATCGCCTTACAGGCCGT
>M01000031469	AT1G02100 ESTCount=16
CAAATGATCAGAAATTTGGAGAGTCGAGGTTGTGGACTCTTAGGTATAAATGCTACACCTACCTTACATGCAAAGGAAAAACTTTTCCTTGATCAGGGATGGCAGAGAGCTGTTGCCTGGGACATGCTCAGAGTTTATAGTGACTTTGTTGAAGTTCAAGAAAGACGCAGGATTGAACGGCTGGAATTGTTTGATGAATTCGAAGAGTGGTACATGATGCAGGAGCACTACTGCGTGGCTTATGCAATCAATGATGCGATGGGGTTGTTTGGAAATTTTGGGTTTCCTACTAACCAGCAGGACATGCTGAGCACTCCTACAGCAGCATCTCCATGAGAACACCATCGCCGTTGCTGCGGTACGCATTTCGTTGAACAATTGCCAGTAGCTGAGGAAGACGTGACTGACACGTGCCATCACATGTTATGTTTTTGTTCAGGTGAAAAGATGTTTCTATAGCTAGTAGTTACATGGAGTCTTTGGCTACAAGTCTTAGTATGCATTATTAGGCATTGATGACATATTTGGATGCATTGCCAACTGCAATTTTTTGTTTGGTCTCTAGTAGGGAAAATCATCTATTTATTATTATTATTATTATAATTACGGTGGTGGTGGTTGTTATATTTGAGAGATGTCATTGCTAGCTGTTTGGCAAAAGAAACTGGTGGGATCCACATCACACCCAAGTGGTGTCAATTCTATCAGCTGGTGGGGTCTGGTGCATGAGGGAAACTATATACATTGATTTGTCGCTCTTTTAAAAATGCTCCTTGTATTTTTTTTATTTTTTTTTGTCTTGAC
>M01000007911	AT1G02120 ESTCount=8
TAGCCCATGTGGCTTCTCCAGTAGATTATATGTATGGGTTGAGTGGTGGATATGGTGAAAGATCAGCCGAAGCCTTAGCGTGGTTAGAGAGGAGGATGCACCATCTTAAGGACGAGATGTTTATGGTTGAGGCTCGGCTAGACAGGATGCGACATGAACATGCTTTGTTGAAATCTCATATGAAAGACCTGGAAGATCTTCGTAGGCGCAGATAATACTCAATTGTATATCTATTACTCTTCCAGTCTTCCTCCTCTCTTTTATATGCTTATCATTTAATATTCATATGATACAAGGAAACTTGTCATCCAGGGAAGAACACTGTTCAACTATAACTAGTTAGATAAGTGGTGGCATTCAGGAATGTGGATGTCGATTCTGTTCTGGCCAGTATGGATACTTTGAGGCCGTAACGAACTAGACGACTCCATTGATATCGGATTCCATCGCTTTGTTTGGCTGGTTTCGACCTCTGATGCGTGAATTTTATGTGTTTTCCTACTTTTTT
>M01000005534	AT1G02120 ESTCount=45
TCGATCAGTTTCTGGAAATCCAGCAGCCTGAAACTTCATTATAGTCGTTCACACTCTCTTTCTTTCTTGCGCGCTCGCTTGATCCTTACCATCTCTGTCGGCCATCGCCATGGGTACCGTTTCCAGTCCTGAGAGGATCGATTCGTCGCCGCAATTGGGTGCGTCTACTCCGAAACGCGACTCCAACGCGTCGTCTGGTAGCTCCTCCCCAGCTACTATCCCCAGCACCGCCGACCCGCAGGATCGCGGCTATCAAGACCAATCAATTTCCGGTTCCAGCCGGGCCAGCCCTAAAAGAAGCGCTGAAATTCAGTCTCCATCAGCATCGAGGAGTGAAGAGTATCGACAATTGTTTCGTCTTCCGCCCGAAGAAGTCCTTGTCCAAGACTTTAATTGTGCTTCTCAGGAGAGTATTCTTCTCCAGGGTCACATGTACCTGTTCACTCATTACATATGCTTTTATTCCAACATATTTGGATATGAGACAAAGAAAATAATTCCATTCCTTGAAGTTACTAGTGTAAAAAGAGCGAAGACAGCTGTGATCTTTCCTAATGCTATAGAGATAGTTGCTGGAGGGAGAAAGTATTTCTTTGGGTCCTTTCTATCCCGTGATGAAGCTTTTAGGATCCTTAATGATGGATGGTTGCAACAGGGTAGCTGTGCCAGAGGAATTATAGAACAACAGGATTGTACTTCTGAATCTGGCATCCAAGATAATGGAAGTATTGCGATTGAAGAGGATAATAGCTCCAAACAGCCGATTGATGAATGGGATACTATTGAGAGGGATAAGGATGCTCTTTATCCTACTGATCCAATGATTTTACCAAATGCTGAAAATGGGGTTATTTCAACTCCACATACAGAAGCAAATGATAATGTGGAACAGGATGTTGAACTGGCTGTATCTTCTGACCCTTCATCTTCAACAATTGATTGGGCATGGAAAGTGGAGAATTCTGATCCACTTGAGGTGCCAGAGTCTTATACGAAAGTTGCAGAGACGAAGTTTCCGATAAAAGTAGAGAAGTTCTTCAGTTTGTTCTTCTCAGATGGTTCAGCAAGTTTCATTGAATCTTTTCATCAGCAATGCAAAGATCAAGATTATTTGTGCACTTCATGGTCCCCACATGAACAATTTGGGTATGCTCGTGATGTTTCATTTCGACATCCTATAAAATTTTATCTCGGTGCTAAACTTGGTAGCTGCAAAGTGATCCAAAAATTTCGAGTTTACAAGAACAGTCATTTGGTTATTGGGACATCACAAACAATCAATGATGTACCTTATGGTGATCATTTTAGCGTGGAGGTGCATTGGGATGTACAGAGAGATGGCGATGAATCAACGGAAGGCTGTGCTTTGCAGATATATATAGATGTGAAATTTACAAAGAAAACTTTCTGGAAAGGCAAAATAGTGCAGTCTACTCAGGATGAATGTCGTGAAGTTTATACTCTATGGATTAAGATGGCAA
>M01000039074	AT1G02120 ESTCount=40
TGATGTACCTTATGGTGATCATTTTAGCGTGGAGGTGCGTTGGGATGTACAGAGAGATGGAGATGAATCAATGGAAGGCTGTACTTTGCGGTTATATGTAGATGTGAAATTTACAAAGAAAACTTTCTGGAAAGGCAAAATACAGCAGTCTACTCTGGAAGAATGTCGTGAAGTTTATGCTTTATGGATTCAAATGGCACACGAACTTTTGAAGCAGAGGAACCTTGAGATACAAGAAGAGGTAGATCTTGCTGTGAACGTGATTCAGAATGGAGAAGTTCATTCTGAAAGGGAATTAAAGACTAAAGAATCCTTAGAAAGGGTGCGGGATTCCATTGAGAATATAAGGAGGCAGCAGTTGTCTGATTCAATGGACGTTAACAGACAAACTGGCAGTTTTAGGCAAAGAAATCATAATGGAGAAGTTAATTCTGAACGGAAATTAAAGACTAGAGATTCGTTGGAAAGGGTGCGGGATTCCATTGAGAATATAAGGAGGCAGCAGTTGTCTGATTCAAATATGGATGTTAACCCACAAGCTGGCAGTTTTATGCAAAGAAATTCCAACGCCACCACATCCACTTCAAGTTTGTTGAGTGAACATGTGAAGATATTCTGTTCACATTTTAAATGTCAGAGTCCAATTTCACTTTTCCTGGTTATTGTCATCCTGATGCAGGTAAGCATACTTGTGCTGCTATTAAACAAACCACAAAATGTCCATGAGACTTCTCCAGTAGAATACATGTATGGGTTGAGCGGTGGATCTGGTGAACGATCAGCTGAAGCCTTAGCATGGTTGGAGAAGAGGATGCGCCATCTTAAGGATGATATGTTCATGGTTGCGGCTCGGCTAGAGAGGATGCAAAATGAGCATGCTTTGTTGAAAGTTCATATGAAAGACCTAGAGGATCTTCGTAAGCGCAGATGATACGTAGATTGAATTGTATTATTTATTCCTCTTCCTCTCTTGTATATGTTAAATAATTAACAGTTCATACTTAAGTGTGATACAAGGAAACTCGTCATCCAGTTAAGAGAC
>M01000032015	AT1G02130 ESTCount=59
CTGGTATTCAGTATTCACAAAACTACTAGTAGCACTCAAAACATATTAAACATAAATTCATTTTTCTCCAGAATCCACCTGAACCTTACCCCGAACTTTCGGATAAGATTACATAATACAAGAATAAAATAATAATCAAGGCAATAAGAATTAATTACTTCTACCACGTTGCACAATAACTAAAAGAACTAAATACAGTATTAGCTGCAAGGCAACTGCCAACGAGAATCATTACATTGTTCAGGAGAGTGAACGTAATCTGCATTGACTCTAGGATGACAATTGAATTGAGAACTCTTCTTGGATGAGAGACGAGACAGTCAACTAAGAAGAGCAGCAACCGGAATTCTGATTAACAGGCTGTCCTCGTATCTGCACTGTTGGTGGCCTTGCATTGTTCATTGCTGGTTGGCTTGCCATCCTGTTCTTAATGTCAGCAGCCATGGCCATGAATGCCTGCTCCACATTGATGGAATTTTTGGCACTTGTCTCCATAAATGGAATGCCAATTTCATCTGCAAATGCCTTGGCTGTTTCATAGGAAACAACTTTATTGGCGGTGAGATC
>M01000054679	AT1G02130 ESTCount=216
GATTTTTCATCCTCTCTCGATTTCGTCTTCCAGTTTTATAATCCTCTCTTCTCCGACGATAACAGTTCCGGCCAGTATCCCGCTGGAATATATCTATTGGCTCTCCGGTATCTAACTTCTCATAGCTCTCGGGTTTCCTTCGATCTGTAAGCGACGGAATCATGAATCCTGAATATGATTATTTGTTCAAGCTTTTGCTCATCGGAGACTCTGGTGTTGGAAAATCATGTCTCCTTCTGAGGTTTGCTGATGATTCATATCTTGAGAGCTACATCAGTACCATTGGAGTTGACTTTAAAATCCGCACGGTGGAACAGGATGGAAAGACCATTAAACTCCAAATTTGGGATACGGCTGGCCAAGAACGTTTTAGAACAATCACAAGCAGCTACTATCGCGGGGCTCATGGCATCATCGTGGTTTATGATGTCACGGACCAAGAGAGCTTCAACAATGTTAAGCAATGGTTGAATGAAATTGATCGCTATGCAAGTGAAAATGTTAACAAGCTTTTGGTTGGGAACAAGTCTGACCTCACAGCGAACAAAGTTGTCTCCTATGAGACAGCAAAGGCATTTGCTGATGAAATTGGGATCCCTTTTATGGAAACAAGTGCAAAAAATGCCACCAATGTTGAACAGGCTTTCATGGCCATGGCTGCTGAGATCAAGACGAGGATGGCAAGCCAACCGTCCATGAACAATGCCAGGCCTCCAACAGTGCAGATTCGAGGACAGCCGGTTAACCAGAAGTCTGGCTGCTGCTCTTCTTGAAGAAAGAATTAGCCTTATTGGGTTTGTGATGTTTAGTTCTGTTTCTTTGTGGCATGTAAAACTAGTTTTTATATTGGCTTAGATGTGAAGAAGATCATTGTTATGAATTTCTGTGTTGTCAATTCAACACTTTGTCAAACTTCAATTCTTCAAATGTATTTGATTTAAAGTAACATTTGTACTAATTAGTCATATTAGTAACAGAATTTCACCCTTATTCTACTT
>M01000035251	AT1G02130 ESTCount=44
AGGAAAGAAATTGTTTGGAGTATTTCTGAATGTTTGAAACCCAGAAAATAGAACAGTAACATAAACTAAAAGAATTAAATTCCAGTGTAGCTGCAAGGCAACTGTCAACTAGAATCATTACATTGTTCAGGAGAGTGAACATAATCTGCTTGTACTATAGGATGAAAAAGAATTTGAGAATGCACTGTTAGCTCTTCTTGAATGAGAGATGAGATAGTCAACTAAGAAGACGAGCAGCAACCCGCCTTCTGATTAACAGGCTGTCCTCGTAATTCTGCACTGTTGGCGGCCTTGCATTGTTCATTGCTGGTTGGCTTGCCATCCTATTCCTAACATCAGCAGCCATGGCCATGAATGCCTGCTCCACATTGGTGGCATTTTTGGCACTTGTCTCAATAAATGGAATGCCAATTTCATCTGCAAATGCCTTGGCTGTTTCATAGGAAACAACTTTATTAGCAGTGAGATCAGACTTGTTCCCAACCAGAAGCTTATTCACATTCTCACTTGCATAACGGTCTATTTCATTCAACCATTGCTTGACGTTGTTG
>M01000061372	AT1G02130 ESTCount=10
GTGACCTCACAGCAAACAAAGTTGTCTCCTATGAGACGGCAAAGGCTTTTGCTGATGAAATTGGGATCCCTTTTATGGAAACAAGTGCAAAAAATGCCACCAATGTTGAGCAGGCTTTCATGGCCATGGCTGCTGAGATCAAGAATAGGATGGCAAGCCAACCGTCCGTGAACAACACCAGGCCTCCAACAGTGCAGATTCGAGGACAGCCTATTAACCAGAAGTCTGGCTGCTGCTCCTCTTAAAGTAAGATTTAGCCTTATTGGGTTTGCAATGTTCATTTCTGTTTCTTCGGCTTAGATGTGAAGAAGAATATTGTCATGAATTTCTTTGTTGTCAATTCAACACTCTGTCAAAACTCCAATTCTTTAAATGTATTTGATTTAAAGTAACATTTGTACAACGCAGTCATATTAGTGAGTTAGCAAAATTTCT
>M01000007907	AT1G02130 ESTCount=280
GGCTCTTGGCCTCATGGCAGATGGGCGTTATTAATACAGCAGATATTAACAGCTATTTTATTTTTCATAATAAAACCCGAATTTTAATACATAATAAGCTATTTTCACTTCTATAATTCTGTTTCTTTTGGTCCCTCTCAGCTGCCTCTCTCTCGCACCGATCGTCACCTATCACCCGCCAGAATCCGGTCCAATATCTTGCCGGACCGGTACGATTCGCTCCCGGTAATCTCATCCAGTCATGAATCCTGAATATGATTATCTTTTCAAGCTTCTGCTGATTGGAGACTCTGGAGTAGGCAAATCCTGCCTTTCTTTTAAGATTTGCTGACGATTCCTACCTGGATAGTTACATCAGTACAATTGGAGTGGACTTTAAAATTCGCACTGTCGAGCAAGATGGGAAGACCATTAAGCTTCAAATTTGGGACACTGCAGGACAAGAACGGTTCAGGACAATTACTAGCAGCTACTATCGTGGCGCACATGGCATTATTATAGTCTACGATGTGACAGACCAAGAGAGCTTCAACAACGTCAAGCAGTGGTTGAATGAAATAGACCGTTATGCGAGTGAGAATGTGAATAAGCTTCTGGTTGGGAACAAGTCTGATCTCACTGCTAATAAAGTAGTTTCCTATGAAACAGCCAAGGCATTTGCTGATGAAATTGGCATTCCATTTATGGAGACAAGTGCCAAAAATTCCACTAATGTGGAGCAGGCATTCATGGCTATGGCTGCTGACATTAAGAACAGGATGGCAAGCCAACCAGCGATGAACAATGCAAGGCCACCTACGGTGCAGATACGAGGACAGCCTGTTAATCAGAAGGCCGGTTGCTGCTCTTCTTAGCTGACTGTCTCATCTCTCGTAGTGCATTCTCAATTCAATTGAAACATCTTAAAGAGTCCAACCATATGTTCACTCTCCTGAGCAATGTAATGATTCTCGTTGGCAGTTGCCTTGCAGCTATACTGAGTTTATTTCTTTTAGTTTTTGTCAATGTTCATTGCCTGTACAAATGATGGGTTACTTGGTAACTTGATAATAATATAATCTTATTGTTTTGATTATTG
>M01000059594	AT1G02130 ESTCount=24
TGATCTCACTGCTAATAAAGTAAGTTTCCTTACGAAACAAGCCAAGGCATTGCTGATGAAATTGGCATTCCATTTATGGAGACAAGTGCCAAAAATTCCACTAATGTGGAGCAGGCATTCATGGCTATGGCTGCTGACATTAAGAACAGGATGGCAAGCCAACCCGCTATGAACAATGCAAGGCCACCTACGGTGCAGATACGAGGGCAGCCTGTTAATCAGAAGGCCGGTTGCTGCTCTTCTTAGTTGACTGTCTTGTCTCTCGTAGTGCATTCTCAATTCAATTGAAACATCTTAAAGAGTCCAACCATATGTTCACTCTCCTGAACAATGTAATGATCAGCTATACTGAGTTTATTTCTTTTAGCTTTTGTCAATGTTCATTGCCTGTACAAATGATGGGTTACCTGGTAACTTGATAATAATATAATCTTATTGTTTTGATCAATT
>M01000052721	AT1G02140 ESTCount=6
ACCCGGGAACCCCGGGGGTTCGGGGGGGGAAGGGGGCCGAAACGGAAGGACTGGGAAAATTAGTTGGATGGGGAACGGAGCATATCTCCTTCACTACTTCCAAGATTGGCTCGCTTGTTGATGTTCAGAGTAGCAACGATCCTGAGGGCCTTAGAATTTTCTATTATCTTGTTCAGGATTTGAAGTGCTTTGTTTTTTCTACTCATCTCCCTTCACTTCAAGATCAAGCCTATCTAAAGAGGAAACCATTTCCTGCTCTACAATGCGCATCCAAAGCTGCTGCGTTTCTTTCATTTACCTAATTTTAAATGCAGATTTTGCCATTTGAGAATTGCCTTAATGAGACGACCAATCTTTGCTTGTGTATGGATGTGATTATTTGTATTTGTAGCCACTCGTTAATTTGACCGCAACAAACTTAAATTGCCTTTGGAAGATTGGAATCTAGGTAAAGCTTCGTATAGTATAAAATTGTATTTTAATGATAATATTATCTGTAGGTGTTTGAATTATTTT
>M01000008000	AT1G02140 ESTCount=116
CGGCCCGGGGAAGGGCTCCATTGTAAGTCAAAATACGCACGCAGAGAGGGACAGAGACAGAGAGAGAATGGCAGCAGAGGAAGATAACGGAGAATTCTACCTGAGATACTACGTAGGACACAAGGGGAAGTTCGGGCAACGAGTTCTTGGAGTTTGAGTTCAGGCCCGGATGGCAAGCTCCGGTATGCCAACAACTCTAACTACAAGAACGATACAATGATCCGGAAGGAGGTCTTCCTCAGCCCCGCCGTTCTCAAGGAGTGCCGCCGTATTATCGCCGAAAGTGAGATTATGAAGGAAGACGACAACAACTGGCCAGAGCCGGACCGGGTGGGGAGGCAAGAGCTGGAAATTGTGATGGGGAACGAGCATATCTCCTTTACTACTTCTAAAATTGGCTCGCTTGTTGATGTTCAGAGTAGCAAGGATCCTGAGGGCCTTAGAATTTTCTATTATCTTGTTCAGGATTTGAAGTGCTTTGTTTTTTCACTCATCTCTCTTCACTTCAAGATCAAGCCAATCTAAATAGGAAACCATTTCCTGCTCTATCATGTGCATCCAAAGCTGCTGGTTTTCTTTCATTTCCGTATGCTGATTTTGCCATTTAAGAGTTGCCTTTATTGACGAGCAATCTTGCTGGTGTATGGATGTGATTATTTGTGTTGGAGAACATTTGATCGGTAGTTAATTTTTCAATTGTTGCTGATTGCTTACTGGTTTGGAGCATGTTTTCAGACGATACAGTAAATGTCTAGTTTAAAGTTTTGATATGGTTTCCTTCATTTTGGATATTGAAGTTTGTTACGTGAGCTTCTTTGCAATGTTGATGTTGAGGATTGGTTTAACGAAGACAAGTATGAATTTTGAAGG
>M01000013756	AT1G02150 ESTCount=15
TTGGAGAGAGAAGAACTTCTGAGGCTTTGTCTTGCTGGAAGGAAGCCTATGCGGCAGAAGGATCAAACAATTGGAAGGCAAAGCCTGCAATCACTGCTGCCTTCTTCAAGCTTTGCGAGGATGAAGCTGACATGGAAAGTAAGGAAGCCTGGGTAGAATTGATGAGGCAATCACATATTGGTTCAATTGACGGACCTCTCATTGGCAATAAAGTATCTATAGAGAAAGGCAAAACTAATAATGACAATGACGGTGATGAAATTGAGGATGAGGGGTCTGAGGTGCTTCTCATTCAAGAGCAGGGTAGTATTTGAAAGCTTATGGTTCTGTCTTTGCATTGGACGATCTTGTTTGGAACCTAAGGTGCAGAAGAACTTTCTGCCAAGTGGCTCTTTCTTAACATTGCAAGTATTTTGAGCTTTTAATCACTGTTGTGAAAGTGCTATAATGAAGAGTTCCGCTAATAGTTACGCAGAAAAATAGG
>M01000050162	AT1G02150 ESTCount=6
GAGGAGACCCATCGTCAAATGGATCGTTGTGTACAAAAGAGTATCTCGCATGGAGAAAACCTGAACTGGGGAGCTGCTAGTGTTTTGAACCAGTGGGAGAGAGAAGGCAATATGCTCACCAAATGGGAGGCTTTGCCGGGTGGGTCAGGGAGTTGAGGAAGTACAAACACCACAGACAGGCTCTTGAGGTGTATGAGTGGATGAACAACAGAGGTGAGAGATTTAGATTATCTAGTAGTGACGCCGCAATTCAGTTAGACCTGATTGCCAAAGTGCGTGGAGTTTCTGGTGCAGAAGATTTCTTCTCTAAGCTTCCTGATTCTTTAAGGGATAGGAGGTTATATGGGGCTCTTTTGAATGCATATGTACAGGCCGCTATGAAAGAGAAGGCAGAAAGTTTACTTGATGACATG
>M01000070927	AT1G02150 ESTCount=9
CCAGTTCAGGTTTCTCCATGAGAGATATTTTTTTGTACAAAGCGTTCCATTTAACCATGGGTCTCTTCTCATAGTCGATATTGCCATAGCCACGGATTTGCGAGATTGAGCATGTCACTGTAAACTGGAATTTACGGAAATTCAGTATTTTGGGACGATTAAAGCCGGGAATTATAGAGTATGCTTGGGTTGATGAGAGAGACACCTTGTGGTGGTGAAGAGAAGGTTGGAGAAGCATTCTTGCTAGGGTTTTGCAGAGAGCGCCTCAGGGAAGCAAGAAATAGAATGTAGGTGTTTTGGAATTAGTAAAAGTC
>M01000026009	AT1G02150 ESTCount=5
TCTCAAGCTGTCCCAGTTTAATATACATGGTAGCCATTGTGCTGAATGTTGTCCAGTTGGGATTAATGATTCTGTCCTGTTTCATCTTCTCAAATACTTGCTCCATTCTTTCTGCAGATCCTTTTGATCCACGAGATGATAACCAGATATTATAAGAATATATATCTAATTGTATGTTCTTCTGCATCATCTCTGAAATTATGGATTCAACTTTATCATCCTCCTTGAGTTTCATATACAGAGTCATCATCACGTTGAATGGAAGATGGTGGGTGGCATAACCTTTACTTCTCATGTCATCAAATAAATCTTCTGCCTTCTCTCGGTTAGTAGCCTGTACATACGCATTCAGAAGAGCCCCGTATATCCTCTTATCTATCAAAGAATCAAGAAGCCTAGAAAG
>M01000023589	AT1G02150 ESTCount=6
AACGCAGAGTCGCCCATTACGGGACCCGGGGAAAACCCCGTACCGTAACAATGCTTCTCCACCTTCTCTTCACCACCACCACCACAAGGTGTCTCTCACATCAACCCAAGCATACTCTATAATTCCCCGTTTTAATGGTCCCAAAACACTGAATTTCCGTAAATTCCCTGTCACTGTGACATGCTCAATATCACAAATCCACAGCTATGGCACTACGGACTATGAGAGGAGACCCATCGTCAAATGGATCGTTGTGTACAAAAGAGTATCTCGCATGGAGAAACCTGAACTGG
>M01000041322	AT1G02150 ESTCount=14
CAACATTCAGCACAATGGCTACCATGTATATTAAGTTCGGACAACTTGACAAAGCTCAAGATTGCTTGAAGAATGTTGAAAGTAGAATCACAGGTCGAGATAGGATACCTTATCACTACCTCTTAAGTTTATATGGTAGTGTTGGCAACAAAGATGAGATTTATCGGGTGTGGAACATTTATAAAACAAATTTTCCTAGTGTTCCAAATATGGGATATCATGCAATGATTTCTTCTCTCCTTAGGGCTGGGGCTGTTGAGGGTGCAGAAAATATTTATGATGAGTGGCTGTCCGTGAAAACAGATTTTGACCCAAGAATCACAAATCTACTAATCGGTTGGCATGTGAAAGATGGAAATCTGGATAGAGCCGAGAGTATTTTCAATGAAATGCTTGAAGGGGGAGGAAAGCCAAAATCCAGGACCTGGGAAATACTTGCTGAAGGTCATACTGGAAAGAGAAGAATTTCTGAGGCTTTGTTTTGCTGGAAGGAAGCCTATGCAGCTGCAGGATCAAACAAATGGAGGCCAAAGCCTGCGAGCACTGATGCCTTCTTGAAGCTCTGTGAGGA
>M01000028837	AT1G02150 ESTCount=3
ATGAGGAGTGGCTGTCCGTGAAGTCAGCTTTCGACCCAAGAATCTCTAATCTACTAATGAGGAGGCACGTGAAAGATGGAAATCTGGATAGAGCAGAGAGCATTTTCAATGAAATGCTTGAAATGGGAGGAAAGCCAAACTCCATTACCTGGGAAATACTCGCTGATGGTCATATTGGAGAGAGAAGAATTTCTGAGGCTTTGTCTTGCTGGAAGGAAGCCTATGAAGCAGAAGGATCAAATAATTGGAAGGCAAAGCCTGCCGTCACTGCTGCCTTCTTCAAGCTTTGCGAGG
>M01000050341	AT1G02160 ESTCount=31
NNNNNNNNGGTCCTTTTACCCCGATAGAGGAGACGAGAGAAACTTCTAAACAACACGGTCCAAAACGATAGCCGAAGTCGGCGACCTTCTTAAAACATTCTCGCAAAATCGAGAGAGAAAGAGTAAGGAAAATGGGTACAGGAGCTCCAACACAACCGCCATACCCAAGTGCTGCGAGAATTTCTGATTCTCAGTGCTACGATCAATACACGGCCTCTCTGAAATGTTTGGAAAACTTCAACTCCGATAAGAGTAAATGTCAAGAACATTTCGATGTATACAAGGAATGCAAGAAGAAAGAGAGGGAAGCTCGATTGGAACGTAACAGGAGTCGATCCCTCTTCTCATGAAGTCTCTCTCTCTCTCGGTGGATTGGTGGAAGTTTTTAGTGCTAATAACACACAAAAAGTGCTCTGTATTAAAATTTATTTACCGTCGCTAATTTGAGAGATGTATCTGGATCCTAGGACTTTGTAGAGACAAACATTGCATCAAATGAATTCTACTGAATAATACGTTTAGTTTAACCG
>M01000065525	AT1G02170 ESTCount=6
CTCCCTGGTATTTCACTATTCTGGCCATGGTTCACGGCAGAGGAATTATAATGGTGATGAAGTTGATGGATATGATGAAACTCTATGTCCCCTAGACTTTGAGACTCAGGGTATGATTGTTGATGATGAGATCAATACTGCAATTGTCAGACCTCTTCCACATGGGGTCAAACTCCATGCAATTATTGATGCTTGCCATAGTGGCACTGTTTTGGATTTGCCGTTTCTTTGCAGAATGAACCGGAGTGGGCAGTACATCTGGGAGGACCATCGACCACGGTCAGGTTTGTGGAAAGGAACTAGTGGTGGAGAGGCAATATCTTTTAGCGGTTGTGATGATGATCAAACATCTGCTGATACATCCGTAAGTTCCAATAAAAGAACTGATATAGCATCCTCACAGATTTCTTTCTAAGTAACAGCAGTTAACTGTAATATCGTTTTAAATTCAGGCTTTATCAAAGATCACATCCACTGGTGCCATGACGTACTGCTTCATTCAAGCCATTGAAAAAAGGACAA
>M01000063005	AT1G02170 ESTCount=11
CTTTTAGCGGTTGTGATGATGATCAAACATCTGCTGATACATCTGCTTTATCAAAGATCACATCCACTGGTGCCATGACGTACTGCTTCATTCAAGCCATTGAAAAAGGACAAGGTAATACATATGGGAGCATTCTCAATTCAATGCGTGCTGTCATCCGAAGTACAGGCAATGACCTTGGCGGTGGTGGTGCTGTGACATCTCTCCTTACCATGCTTTTGAGTGGAGGCAGTGCTATTGGTGGGCTGAGACAGGAGCCGCAGTTAACCTCCTGTCAGCCGTTTGATGTGTATGCAAGACCTTTCTCCCTCTGATTTCTACTATATATTTACAGATTGATCACAGTAGAGGACAAATAAGAACAGGGTTCTTGATTGTTATCATTACTGTTTGGAAATTTGTTTATGGAATTG
>M01000065061	AT1G02170 ESTCount=8
GTACCTCCTTCTTCTTCCTCCTCGTTAACTCCACCCTCGATATATCCTCTAATTTACGAGATCAACCATCGTCATCCCGGACGCGATCCGGAGCCATGTATTCGAACATGCTGGTCAACTGCTCCGGCTGCCGGACGCCATTACAGATCCCTCCGGGAGCGCAATCAATCCGCTGCGCGATCTGCCGTGCAATCACGCATGTCGCAGACCCTCGCTCTGTGCCTCCTCCCCCTCATCATACCGCGGCATCTCCTCCTCCGCCACAACCGCCCTCTCCGTATAACCACTCTCCACCGGGTCCGGCACCGAACTCCCACGGGAGGAAAAGAGCGGTGATATGCGGGATATCGTACAGGCACTCGAGGCACGAGCTGAAAGGCTGTATCAATGACGC
>M01000069708	AT1G02170 ESTCount=15
TGCAATTATTGATGCTTGCCATAGTGGCACTGTTTTGGATTTGCCCTTTTTTTGCAGAATGAACCAGAGTGGGCAGTACATCTGGGAGGACCATCGACCACGGTCAGGTTTATGGACAGGAACTAGTGGTGGAGAGGCAATATCTTTCAGTGGTTGTGATGACAATCAAACTTCCGCTGATACATCTGCTTTATCAAAGATCACATCCACTGGTGCCATGACTTACTGCTTCATCCAAGCCATTGAGAGAGGGCAAGGTAATACATATGGAAGCATTCTCAATTCAATGCGTGCTGTCATCCGAAGTACAGGCAACGACCTTGGAGGTGGTGGTGCTGTGACGTCTCTCCTTACCATGCTTTTGACTGGAGGCAGTGCTATTGGTGGACTGAGACAGGAGCCGCAGTTAACCTCCTGCCAGCCGTTTGATGTGTATGCAAGACCTTTTTCTCTCTGATTTCTCTTATATATTTACAGATCGATCATTGTAGAGGAAAAATAAGAACAGGGTTTTTTGATTGTTATCAATGCATCGTACTTTTT
>M01000011354	AT1G02180 ESTCount=61
GGCCGGGGGATGTCGGCAATTATTAACCAGATCGTAGACATACTACTGACTCGCTTCCCTCCGAATCATCTCCGATTCAACCGAATCATCCCTGTCTGTACAGACCAGCAACAATGGCAATGCTAAAGGCTTCGTGGTTCTTTTTAGCCCCTCTCCTCTTTCTCTCTGCTTCTGCCATTTCTCCAAAAGGTGTAGTAAAAGTAACCAATAACCCTGCGGATCAATTGGTGGCTGCTCTTAATGACAACAGAACTTTGCACAAATCATCGTCCCTCTATGACAACCCAGGCCTGGCCTGTCTTGCTTTGCAATACATAAAAGCATATCAAGGTGATTGTGGTGCGGTGGATGACAAGAAGCCTGCTGAATCAGAATTTGCAGAAAATTTTGCCCCAAACTGTGGTATTCTAGCTTCAAGCCTCTCGCCAATCACTGGTCGTTTGCTTGGCTGCCAGTCCAAATATGTTACTCCATCTAAAGCACTCTCTGATATCTTGATCGCAAACAGCAAGGGCTTAGAAATTGTGTACGATAAGAATCACACTGAAGTGGGAGCTGCGGTGAGTGGTTCTGATGGAGGGGGTCCCTATTTCTGGTGTGTGTTATTCAGCAACGGCAAGCGTAACAGTAGCTTTGCTTTCGAGGAAGGCGTGCCTAAGATTTCAAGGCCTGGGTGCTTTAGTGGCGCCAACGATGAGTGCAGTGGTGCTAGTCGTTGGACTCAGCCATTTAGTCTATGGCCGTTTGCTGCAACAGCATTGATGGCGGGGGTATATGCCTTTGGTTCATGATCATCTGTTGTTCTGAGAAACTATAACGGTCTCTTGTTCTTGCATCACATCAATTCATTTGATTGTTGTAATCTGATATTGGTTCCATATTTGCATTTCACATTGACTCAGAGTGACAGAGAGGGATCTTTGTCCCTTTTAATTCTGAGATGCTTAGTTTGGTGTCTTGTGAGCCTGACTATGGTCGAGGGAGACACTATTTCTTCTTGCTAATGGCACTGAGTATAATGGTGAGAATAG
>M01000062990	AT1G02180 ESTCount=8
AACAAGAGCGAGAGCGAAGGCTAGTGATGGCTCGAGATACTTGGATTGACAACCCACAATGTGGCCTGTTATGGTGCCGAAAGTGGGTAGCTCTACACCACAGTTGGGAGCAAAAATTTCGGTGAAATCGTCTTCTGGAGGTTTACAGTTTACAGCAGTGTTGCCGGTGCAGTTGTTCTTGCATAGTTCAACATATTGCAAGGCCATGCACCCAAGACCAGGACTATCATTCAGTTGTGGAAGCTTTCCGGATGTTCGATTCTTGTTGATGATGTCTACAAGATCATTGGCAGGGTTTCCATGATGTTTGGAGCAGACAACAGCAGCTAAGATTAGATGAAAGACGAAAACCCATTTACAGCTACAAAGCTTCTTCCTCAGCACCATCACCAACA
>M01000018457	AT1G02205 ESTCount=2729
ATTTTAATTAAGTGCGGCATACGTATATATGAATAGAATAGCTGTTAATTCTCAAGCAGAGGAGCACTAGCATGCATGATGCATGGTGCAATATGCGCGCGCACACACATATATATAGTTTCAATAATGTAGATTACATATTTATTAACTCAGAGGGACGAGCTTTAAAGCTTGAGAACTACAGACAGACATACATATATATATATTCAAACTAACTAATTAATTAATATTCAGAGAGTTTGAAATCCATGACGTAGACTTGCTTCCCAAACTTTGTGTATGTTGTTGTTGAGACCTTCCATGCTGCTATACATATCACCATTGAACCCACATTCATGCTCTTCCCATCCTTCCAAGGCGTGCACTATTCCTCCCACTCTCCATGCACTCATCACTCTTCGAGGCAACCAATTCTCACACGAGTCCACATTCTCAACAGACATTGGAGTTTTCATTGCCGGAGTGGTGTGGTAGATGCAGTCTTTGCGTAGCTTTCTGGGTGGGAACTGCGAGAAGGGAATGAATATTGTTCCTTTTGTTGCAATCGATTGTTCTTCTCCACTCAATCCATCTCCAACTAGCCAAGTCTTCTGCGAGCCACTCTTCGACATGAACAAATTACTCTTCCACTTGCTCCCAATGGATTTACTCAGCTTCTCGTAATCTTCTCCCCGTAATGTAGCCACCTGGATACCCCTCTGACAGAGAACAGAGACAATGGCGCATGCCACCTTACTGAGGTTGCCCCTGAAGAGAATTTGAGTTGTCCCTTTAGGAATGCTGTTCAAAACGACAGCAACTGCTAGACTAGTCCCATCCACCACCCTCACTTTAAGCCCAGGATGCCTCTCTATATAAAGCCCACCATATCCATTCAGCTTCCCCCCCTGATTTAAGAGACCAAGGCTCAACACTTTGACTCCTCTTCTATCTGCTTCAAGAATAGCTTCCTCAATCAAGCTATTGATAGATTCATTTTGCCATTGCATTAAGTATTGAATATTGTATCTTGCTATAACCCAAGTATGTAATCTCATTTTCTGGAACCGATTCCTCTCAACGACAAATGTGCGACCATAAATCCAAGTGAAGACCATGGACCATAGCGTGACAGGCCACATCAACCACAAGTACCATTTCTTCGTGTGAGGCTTGGACGCCAAGGAAGCAAACCCTAGCCGGAGATGGTAGATAGACTCCGGCGTGGTTAGATGGGTCAAGTGAACCACGTCCGGGGATTCTTCCTCCCTTTTTAGAGAATTCTCGTACAAAGAACCAGTAGATTTGTCCATAGTACCATACATGTAATCGTAGAATGGCATGAACAAAGAGTAATTAGTCCGAAATTGAGTGTGATGTAGAGAGTGAAATGAGGGAGTGTACATTAAGTACTTGAGAGGAGGAAAAATGGAGAATAGCCAATTCGGGATTAGCTCAAAATTGCAGTGACCCATATTGTTCATCAGATCAATGTAGGTGATGTAGCCGACGACCGAGGCCACGGAGGACATGCCGGTATATATGGTGGTTAGAAATGCTATTGAAAAGAGCACGGAGTAGGCTATGTGTTCTGCAAATGGATGTATCACAGATGTGATGGGTTCGGTGACAATGGAGGAGTGGTGATGTGAATGATAACGTGAGTAGAGAAAATGGTGATGAAGGGCCCTGTGAAGCCAGTAGTAGAGAAACTCCACTGGACCCATGTGTACCAAAATCGTTAAAATCACACCGTCCATTCGCCACATCGGTTGTTTTGATGCCCCTGCCATTGTCTTGTTTACCAAGTAAAATAATATCCCATTGAAAATTATCTGATCATCCCAGTTTCGTTCCCTATCAACCTGATCGAACTCGATCCCTTTGTCGACGATCCGGGAACCGCCTTTGGCTGTTTGGTAGCGGGAGAGGCTGATCCAGAGCTGGTTGTGGATAATTCTCCATAGAATTAATGGAAATATAAGGAAGTTTGTAAGGTCTCTCTCCTCTTCATTTTTTGCCAAAAATGAGTACGTGCCGTGAACCACCCAAGGAAGCAACACCACATACTTAAAGCTTCCGAGAGGCTTCCATGGCCAGTCAGTGAGAATTCCAGGCTTAGAAGCCATGTTTGCTTCTTTTTTTGTTTCCCCCC
>M01000013826	AT1G02205 ESTCount=4
GGGACTCTTACATGTGTAATATTTGCAAAGAGAACAATATTGAGGAGAATATTTAATCATGCATGCAGGTAAGAGCCAGTGAACTCAAGTAGCTAGCTAGCTCTAACAATTAAGTATGGCTTCCAACCCAGGAATCCTCACTGATTGGCCATGGAAACCTCTTGGGAACTTTAAGTACTTGATATTGGCGCCGTGGGCGGTACACAGCATATATTCCTTCGCAGTGAAAAAGAAGGTGAAAGAGACCTAAGTTACTTGCTCGTACTA
>M01000018795	AT1G02205 ESTCount=19
GAATGAATGTTGTTCCTTTTGTTGCAATCGATTGTTCTCCACTCAATCCATCTCCAACTAGCCAAGTCTTCTGCGAGCCACTCTTCGACATGAACAAATTACTCCTCAACTTGCTCCCAATGGATTTACTCAGCTTCTCGTAATCTTCTCCCCGTAATGTAGCCACCTGGATACCCCTCTGACAGAGAACAGAGACAATGGCGCATGCCACCTTACTGAGGTTGCCCCTGAAGAGAATTTGAGTTGTCCCTTTAGGAATGCTGTTCAAAACGACAGCAACTGCTAGACTAGTCCCATCCACCACCCTCACTTTAAGCCCAGGATGCCTCTCTATATAAAGCCCACCATATCCATTCAGCCTTCCCCCCCTGATTTAAGAGACCAAGGCTCAACACTTTGACTCCTCTTCTATCTGCTTC
>M01000015755	AT1G02205 ESTCount=3
TTGTTTTTGATGCCCCCTGCCATTGTCTTGTTTACCAAGTAAAATAATATCCCATTGAAAATTATCTGATCATCCCAGTTTCGTTCCCTATCAACCTGATCGAACTCGATCCCTTTGTCGACGATCCGGGAACCGCCTTTGGCTGTTTGGTAGCGGGAGAGGCTGATCCAGAGCTGGTTGTGGATAATTCTCCATAGAATTAATGGAAATATAAGGAGTTTGTAGTCTCTCTCCTCTTCTATTTTTTGACCAAAATGAGTACGTGCCGTGAACCACCCAAGGAGCAACACCACATACTTAAGT
>M01000044757	AT1G02260 ESTCount=14
TAGATTGGGGGATATGATTCCTTCACAATCATCAGAATTCAATGATGGGCTTACCCCAAAGTGGAAAAGTAAATTGTGGAAAGCATGTGTTTACCTTGTTACTGTGGGAATGTTGATTGCTTTGCTCATGGGTCTGAATATGTCATGGACTGCAATTACTGCTGCACTTGCTCTTATGGTTCTTGATTTCAAGGATGCTCGGCCAAGCCTCGAAAAGGTCTCTTATTCACTTTTAATTTTCTTCTGTGGGATGTTTATCACGGTTGATGGATTTAACAAGACTGGAATTCCAAGCACATTCTGGGACTTCATGGAGCCGTATGCACAGATAGATCATGCTGTTGGCATAGCAATACTTGCCCTTGTGATACTTGTTCTGTCCAATTTGGCATCAAATGTTCCAACAGTACTGCTACTTGGGGGAAGGGTGGCAGCATCAGCAGCTGTGCTTTCTGCAGCTGAAGAAAAAAAGGCATGGCTTATTCTAGCTTGGGTCAGCACTGTGGCCGGGAACCTGTCATTACTGGGATCAGCAGCGAACCTTATAGTGTGCGAGCAAGCTTGTCGTGGTCCATTACTTGCTTACAACTTGTCCTTCTGGAGCCATCTTAAATTTGGAGTTCCCTCTACTCTTATAGTCACTGCTATTGGCTTGACTGTCATAAGAGGATAATCACAAAACACATCTCATGTAAAAAGACTTTGCTCGAAAATATTCATAAATTTTTTTTATTTTAGGTTAGGAAGGACTATTGTAGTAAAATTAAGTTAGTAGTAG
>M01000052908	AT1G02260 ESTCount=15
TTCCAATTTGTACAAAACTCCCAAAAGGAATTTTACTTTGAACAGCAATAATGAGGTTCTGTGGGTTTCCAATCGGAGTAGCTGAGGAACCAATATTGGCACTTGTGGCAAGGGCAAGTAGGAATGGATGAGGCGGGATATTATGTTGCCTTGCAATTTTTAGTACAAACTCGGTCAAAACAACACAAGTGGTATCATTCGTGAAAAAAGCACTTGAAATCGCAGAAATCAGGCAGATTCGACAGAGTAAGTCTTTTGCTCCATTGCTTTTCCATAAGAGCAACTTGCCCAAGTATTTGAACATATCGGCTCTTTCAAGATAGATACTGACAACCATCGTACCAAATAGGAGGCCAAGGATTGGCAGATCAATTGCAGCAAATGCTTGTTCCGAAGTAATGACTCGGAATATGACCATGAGCACGGCTCCTAAGAGGGACCCTGCAGTTCTTCCAATAGGTAAAAGGGGTAGAGCAGAGAACACTGCCAAAACCCAGAAGATTGAAAAGGCAGTGGAGCCCAGAACCACTTTTACAGTAGGAGCCATGGCCATTTTTGCAGCTTGGGCTGAAACTTGTATTCCAAATCGGAAGGTTCAATTATTCGTTAGACTCCTGTTGATGCCACACCAGTTTCTTGCTCAAAAAGCAGTTGTCAAAACTCGGCAAGAATATCCAATTTTCCAAGGTTTCTTTTCGAGTGGCAGTTAATTCTGTTGATCCCTAACATTAAAAAATTCAATACTTGATAAGACCTTTTCCCTGGAAAGCTAAAAGGGTTTCTTTTCTCCGGAAGTCCACTAGCTCCGACTCCTCCGAGTTGAGGGTTGGATGCGTTAGATTCATCCAACTTTTTCCTTGCAAGTCGTAGAGTAGATGGAGCAAGTGGATTGAAGATTGACACGTGAATTGAGTGCCGAGTCCCCCGGCCGTAAT
>M01000013271	AT1G02280 ESTCount=40
TTGAGTCAGACCCTTCAACCAGTTTCTTGTCGACTGTGATACTGTTCTTCCCATTTGTTGCAACATCTGTAATCACTTTGACCAAGTTTGGAATCCAAGCCTCATCATTAGGAAGAATCTTTTCATCATTGTCATTTTTACTACACCTTCCACTATTCTCGACCAAAGCCACTGGAATATCAAAATCCTTGTATTCACTTTTCCTAATTCGAGCTCCCAACCTAATAGTTTTTAGCAGAGCTTCTGATCTTTTTGACCAAAACACATCATAGCTCAATTTTTCTGGGGGACAGAGCTGTGCATGAGTAAGAACAAGCAGACTTTTGCGCCATATATCTTTCCCAAAACTATCAGAGATAGCTTTAATGATCTGCCTATCCAAGTCATCCACTCTATAAGCATCCAAGCGGTCTACAAAAACCAGAACATCAATGGTCTTGTTCAGAAGAAACCTTTTAATCAAGTCAAGAACTTGGCGATTGACATAGCCACCCTCCACAAGCCCCGGAGTGTCGACAATGTTCACTGTGAATCCTGCCCGTGTACGTGAAACCATCGTAGGTCTTTGGTGCTCTGGCTGGAATGAATTGACAGTGACCACTCGTTCCCCAATTATAGAATTCACAGTCGAAGACTTTCCAACACCACCTTTGCCCATAACCATAATGGTCAAACTGCTCAAGTTCTCTTGCTTTAGTTTTCCGAACAATTCAACGAGTTTTTTTTGCGTGGCGGAAGGGAACTGCTGGAAGCCGAGCCACTCGCGAGATAAAGACCCCATCGATGCCGCAGTCCTCTTGAGAAGGGATTGATAGAGGCCTTATCGGAAATATCGTTATCGGATGATAGTGTTTTGGCTCTACTCTGCGGTCTGCACTTTTTGCACTGGTTCGGAAGAAGGGTTCCGGTGTTAATAAGCTTTTTTTTTTCAATGGCTCATTG
>M01000001235	AT1G02280 ESTCount=39
CTGGAAACAAAAAGATATAAAAGCACAAACAGAAAATAGAAACAAGGTATCCAGACAAAAACACATTGACAGGAGAACAGACTCTACTTCCTACCATCATTTCAACAGATGGTGCTCTATTACAACTGATCAGAAGTCAAAAACAAACGACTAAAAGACCAAGCATTCAGATTACTCGAGATTGAAGACGAATGGGGAGAAAAAACGAAAATGAAAAAATAAGGAGCATCTCTAGTATCGCACCAGACACTTGCATTTGTTCAGACACATATCGAGCAGCAATTACAAAGACTTTCCCCCCTTTGCTATATCACTATAAATTGCTCCTTGTATCCATTTCACCACAAGAAACTGAACCCCAAGAATGAGAGGTATGAACATTTTCCCCTTGTCATTTGAGTCAGACTCTTCTACCAGTTTCCTGTCGACTATGATACTGTTCTTCCCATTTGTTGCAACATCTGTGATCGCTTTGACCAAGTTTGGAATCCAAGCCTCATCATTAGGAAGAATCTTTTCATCATTCTCGTTTTTACTACACCTTCCACTATTCTCGACCAAAGCCACTGGAATATCAAAATCCTTGTATTCGCTTTTCCTGATTCGAGCTCCCAACCTAATAGTTTTTAGCAGAGCTTCTGATCTTTTCGAGGAAAACACATCATAGCTCAATTTTTCTGGTGGACAGAGCTGTGCATGAGTAAGAACAAGCAAACTTTTGCTCCAAATATTTTTCCCAAAACCATCAGAGATAG
>M01000060552	AT1G02280 ESTCount=64
GCTACTGGAATATCAAAATCCTTGTATTCACTTTTCCTGATTCGAGCTCCCAACCTAATAGTTTTTAGCAGAGCTTCTGATCTTTTCGAGGAAAACACATCATAGCTCAATTTTTCTGGTGGACAGAGCTGTGCATGAGTAAGAACAAGCAAACTTTTGCTCCAAATATTTTTCCCAAAACCATCAGAGATAGCTTTAATGATCTGCCTATCCAAGTCATCCACTCTATAAGCATCCAAACGGTCTACATAAAGTAGAACATCGATGGTCTTGTTCAAAAGAAACCTTTTAATCAAGTCAAGAGCTTGGTAATTGACATAGCCACCCTCCACAAGCCCTGGAGTATCAACAATGTTCACTGTGAATCCTGCCCGTTTGCGTGAAATCATTGTAGGTCTTGGCTGCTCTGGCTGGAATGAACTGACTGTGACCACTCGTTCCCCAATTATAGAATTCACAGTCGAAGATTTTCCAACACCACCTTTGCCCATAACAATAATGGTCAAACTGTCTAAGTTCTCTTGCTTTAATTTTCCGAACAATTCAACGAGTTTGTATTGCGTCGCAGGAGGGAACTGGTGGAAGCCGAGCCACTCGCGAGATAAAGACCCCATCGATGCCGCCGTCCTGTTCATAAACCCTAAACCTGGAAACAACAATACGAATGCGAAAACCAAAGAGAACGGCAATGTCACGAGAAGGGATTGATATTTGAGGTCTTATCGGGATATCGTATGTTTTGGCTGCATTATGCACTGGACCGGACGAGGATCAACAGTGTGTGGACACTTTTCTAGGG
>M01000002029	AT1G02290 ESTCount=78
GGCGAAATCCAAGAAGAAAAAGAGAAGGAAAAGTGATAAAAGCCAAAGAAAGCAGAAGGGAAATATGAGCGACTGCCCGAGTAGAGAAATAGGAGGTGCGACCCAATGACTGTGCTCCGACGCAGTTTGGGGCGGCTATGGTTCTCATGACAAGGTTTGGGCTTTTCCCTCGGGCATTTCACTTCTGGCCATCAACTATTCATGTTGGCAATTGATCATGTTCTTGTGACTAGATTATTCGCCTCAAGATCCTTTCTGTGTCCATGGGCATTATAAAGATTCAAAATCAACCATCAGCCCTTGTTTGCGCCCGCACTAAATGTTATATGATTTCCAGCGGAGAAGATGCAAGGACAGAAGGTGATCCCATTATAGGGGAAGATTCCGGGGATGATAATGATAATTATAAGCCCGCTGAAATGAACTGTGAGCTTGCATTGTTGGACGGCCAGCTATGCAACATTCCGTATGAACTTTATGATTTGACAGATTTAAGGGAGATATTATGCTTAGACACATGGAATTCATGTTTGACAGAAGAAGAGAGGTTTGTTTTATCAGCTTTTCTTCCAGATATGGACCAGCAAAGTGTTTGGTTGACCATGATGGAACTCTTTGATGGTAGTGATGTATTCTTTGGGAATCCGCTGGATATATTTTTCAGAAGATTGAAAGGTGGATACTATCCTCCTGAGGTGGCTTGGTGACAGAAAGGCATTGCAGTTTATACAGAGGAGAAAGTATTATCATTCTCTAAGATCTTACCATGACAATATGATGCAGAGGTTTGTTGACATGAGAGATGTTTGGGATCATTGCAAGACTTCTGGTGTTGATGAAAGGATTAATATGTGGACAAGAAGGGAAAAACTTCGGGGTGCCCATTTGTTTGATCTTAATACATTCCCGAAGGATGAACAGATGTTAAATGAAGTGGCTAATACGGTTGGGGACACAGGTCGTTTGTCAAATGTTACACAGAGTAAGATAGGTAAAAGAGCAGACAAAATTGTGCCCTCACCATCTGTGAACAGATCGAATATTGACGTTCAAAAGTGCAGACCAAAAGGGGTTTTAAAGTTAAAGTCATCTGGAAGTAGTTCTATCCAAACTCACAAGTTAAAAGTGGTTCCTGGTGATGTAGCAGGACACAATCGCTCTCTACCCAGGGGCATTTTGAAATTAGTGCCTAAAGCGCCGCCCACCCAACCAGAACACTCAGAAGTTCCAAGACTTGTACAATTATGTTTACCAGCCAGTACTCAAGAGTTAAAGGATCATAAATCCACTTCTTTGTCAGCATCCACGAACTATTGGCGCGCAGGTTATAAATTCCCTTTTCAACAACAGAAGGATGGTAGTAGTGAATTTCATACAACTGTACACCAACCTCTGTGCACATTGAATCAGCAGGAAAGTGACTTAAGAGCTAGTAGGTATTCGGATAGCTCTGCAAGAAAGAAAAGGAGGGGAATGAATCCATCCTTAGATACTGTTTCTGTTGGTGGGGAACAGATATTATCCAAAGGCGATGGATATGAATCATCAATGGATGTGGTGGGTGGAAAGAAATATGCTGTTCATGGTGAAACCTGGCAGAATTTGGGTGTGGATAATAGAAACTTTTCTGAAAGATCCTTGATGCGATACCCATTTGGCATTGAGCACCTTGGGTTGGACCTGGGCATGGAACCCTTTCCAAAAGAGCATATCTCTACAGGTCCAAGAATTTCGGATGGTGGTTGTGCTAAGCAGGAACCATTGTCAACCTCTTGTTCAGATCAAGTAAAGAGCCAAAGTGTTTTTCCTTTAACGTACAAGAGAAGAAAAGCTTTAGTAAAGCTGACCTCAGTAGACTTCAACAAGCCACCAACAGCAGGAGCTATTTTGAACTCTGCAAGTCCAAAAGAATCACATCAACACTGTTGAGGAGGGTGCAAAGGCAGTGAAGATGAACTTTATAGGTGGAAACAGACACCTTTGAACCAGGAACCTTGAACCACACATCAACTAAAATAGGTATCTCTTACTAGTGATATCAAACTTCTTCCTTTTATATTTGTAGAGAGTTCCTACTGTAAATGGCTCTATATGTGTAAATCAGCAAGTAGTAGTCAAAGAAAGTTATCATCTCCTCTCTAAGCCGTTGGCCAAACCAAATACAAACTTTTTGTAGTAAG
>M01000000479	AT1G02305 ESTCount=101
TTCAGGGCTTTGCGGTGGAACCAATTTCTAAGCTTAAGCTTAGCTCTCAGATTCTTCAGGAGTCAATTGTTAAGCAAATAAATGAAAACCCCAATGCTGGATGGCAAGCTGCCATGAATCCTAAATTTTCCAACTACACAGTCGGCCAATTCAAGCACCTTCTTGGAGTCAAATCGACACATAAAAAGGAATTGGTGGGTGTTCCTGTTGCAACTCATCCAAAGTCCTTAAAGTTGCCGAACAAGTTTGATGCCAGAACAGCTTGGCCTCAATGCAGCACCATTGGAAGAATTCTAGATCAGGGACATTGTGGTTCATGCTGGGCTTTTGGAGCTGTTGAATCCCTTTCAGATCGTTTTTGCATCCAATTTGACATGAACGTATCTCTGTCTGTTAATGATCTCTTAGCATGTTGTGGCTTCATGTGTGGAGATGGTTGTGATGGGGGCTATCCCATTAGTGCATGGCGATACTTTGTCCGTCATGGTGTTGTCACTGAGGAGTGTGACCCATACTTCGACAGTACTGGCTGTGCTCACCCTGGTTGTGAGCCTGGATATCCGACTCCAAAGTGTCGAAGAAAATGCATTGATACAAACCAGGTCTGGAGGCAGTCGAAGCACTATAGCATCAGTGCATATAGGATTCATTCTAACCCGCATGATATAATGGCAGAAGTTTACAAGAACGGACCAGTTGAGGTTGCCTTCACAGTTTATGAGGATTTTGCTCACTATAAGTCGGGAGTTTATAAGCACATAACAGGCGGTGTAATGGGAGGTCATGCAGTCAAGCTTATCGGCTGGGGGACTACTGATGAAGGCGAGGATTACTGGCTGGTTGCCAACCAGTGGAATAGAGGCTGGGGTGATGATGGCTACTTTAGGATAATCAGAGGGACAAATGAGTGTGGCATCGAAGAAGAAGTTGTCGCCGGCTTGCCTTCAGCCAAAAATCTGAATCCTGTCAGAGAGGTGGCCAGTGCAGATGAAGTGGTGGATGTTTCACTCTAATTTACCACTTATAGACAGAGAGTACTGTTATTTTCCTGTCTTTCTGCCTGTTATAAAATAAAAAAGATGGTGCTATACTGTCCATGCAGGATAGAAGAAGATCAGTGTCATGTAAAAATATGTATTTTGATTGTGTGTTTTGTACTTATTCCTGACCCACAAGCATGTCGAATTTGGCTTCTTAGTGCTTTTGTATAAATATATATATATACAACTGTCTTTG
>M01000011219	AT1G02330 ESTCount=14
GAAAATAGAGTGTAAAAGTCAAAATTCAGTCCAATCGGTTTGAGCTGCTTTGGGCATATACCCTTGCGAGGCAGATAAAATTGTCATTCCCGCCCGCAATTCAATTCAATAATCGCCACGCTTAACCCTAGAAATCGAATTCTAGATTGAATTCGATGCCGCAGAAGAAGAACTTCAGGAAAAGGAAAATCGAAGAACCAGAAGACGAGAACGATGACAAAAATGACGTCTCTGAAGACGAAGAAGAGAGGAGGTTGGCAATGGAAGAGGTGAAATTCCTGCAGAAACAGAGGGAGCGGAAATTGGGGATCCCTGCGATCCCAATGGTGCAAAGTGGCGGCGCTGTGGTTAAACCGACTGAGAAGAGCGAAGCAGCTGATGGGGAGAAGGAGGAGCTGGTTCTGCAGGATACGTTCGCTCAAGAAACTGCTGTCATGGTTGAAGATCCCAACATGTTGAGGTATGTGGAACAAGAACTGGAAAAGAAAAGGGGCAGGAATATTGATGTAACAAA
>M01000058996	AT1G02330 ESTCount=14
ATCGCTGAGATTCAGCTTCCCATTGAATATAAGTTGAAAAACATTGAGGAAACAGAGGCAGCCAAAAAGCTTCTTCAAGAGAAGAGGCTTGTTGGTCGGACAAAATCAGATTCTAGCATCCCAGCAAGTTACAGCGCAGATTTTTTCCATCGTGGCAGGGACTCTGCAGAGAAACTTAGGAGAGATCACCCTGAGATGTACAAGGACAGAGGTTCTCAAGATAATGGTGCAGGGCCTGGAACAACTGATAATAACCCAGATTTAGCTGGCCGTAGGCAAGCTGCAACAGATGAGCTCATGCTGGAGCGCTTCCGCAAACGAGAGCGACAGAGGGTAATGCGCCGATAGATAACGACATACCGTGTGCTTTTTTGCTCCAACTTCTTATATTGTGTTTG
>M01000067689	AT1G02370 ESTCount=6
TAGAACTGATAACCCTTTTTTCAAGGCTCGGGAGGCATTCACGGTTTTCTACCTCAAAAACGATAAGCCAGATTTGGCTCTGCAGCATATGGAGGCTGCTCTCTCTAAAGCAAAGGATGAAAACTGGCATCCAGCACCAGAAACATTTGGTGCATTCTTTGAATATTTTGAAGAACAGAAGGATGTTGATGGTGCTGAGGAGTTCTGTAAGTTTTTGAGGAATCTTAATCGTCTTGATTCTATTCACTACCAAATGTTGTTGAAGACTTATGTAGCTGCCAACAAAGAGGCTTCAGAGATGCGCGGGAGGTTGGAGGAAGACAACATTGAAATGAGCAGTGAGATTGAGAATTTACTTGAAAAAGTTTGCCCCAAATAGGCTTCATGTTGAGCAGTTCCCTCAATATTGTTTTAAACAAGTATCTTGGTTATTGAATTTCTTCATGAAATCAAGCAA
>M01000028275	AT1G02370 ESTCount=14
TCCAAAAATTATAGGTATAGTAGCAAGGACTAATATTCCTCTGTTTCATTTCATATATAAGGGTAGGCACCTTTTCTGGCTGGCCCAGTTGCAAATATAGATTCATGAGATTATTGAAAGGTAGAGAATTGGTAACGAAGTTCAACTCATCCATTTTCTCAAAATGAGCCAACGCCTGGTCTTTCAAACCTTCTCTGCAATAACAGTTAAGAAGAGCTCCATATGTAAATTTATTCTTGTTAGATGGCGAGAGGCAATTGAAGAAATTCTCGGCTGCACTCATCCCTTTTACTTTTGCAACAAGATCTACGAGTGATGCATAATCAGCAAAGGAGAAATTCATTTTTCTCTTCTCCATCCACTCCATCACCTCTAGAGCGTGCTGGTATTTCTTGCGCTTGCGAAGCCCTTTGACGCACCTATCTAGCTCGTCTTTCCTCACAGCGTTGCCCTCCATCATGAATTCGTTTATAGTCTTTGACACACTCTCTCCTGTGGCTGAACAAAATCGACAACCTAGGATACAGCCAGACCTTCTTTCCTGCCGCCGACGCTTCCCCATAAGATGCCGCCTCAGACACCGTACATAGTCGTCGCATTAGCGACGCTGAATTGGATACCAGACGGCCAGGATTCTTCATCATCATCATGAATCTCTGGGTGGTAAGAAGTAAGAACGATAGGGTTTTATCAGGATTTTACAGACCAAGGAGTCACCGGTCC
>M01000009291	AT1G02370 ESTCount=11
ATACCCGTAATTGGACTACATATTGTAACCTGGCGTCAATCTATGTTAAGGCTGGACTTTTAGAGAAAGCTGAGTCGGCTCTTAAAACAGTTGAGGAGTAGGTGACACTTGATCGTGAGGCATACCATTTTCTAATAAGCTTGTATGCCAATATTTCTCTTACTGATGTGGAACGAGTATGGAATTCTCTGAAATCAAAATTTGGTAATGTCACGAATATGAGTTATCTCGTTATGCTTCAGGCTCTTGCTAAATTGGATGTCCGAAGTATGAAGGAATTGTTCGAGGAGTGGGAATCCAGATGCTCCACTTTTGATTTTAGATTACCAACTGCTGCTATAAAAGCATATCTTGGGCAAGGAATGCTTCAAGAAGCAACAATGGTCTTTGATGATGCTGTTAAGAGAACTGATAACCCTTTTTTCAAGGCTCGGGAGGCATTCATGGTTTTCTACCTCAAAAACGATAAGCC
>M01000018234	AT1G02400 ESTCount=9
GGTTAGTGGATTCAAGAACATCGGCTTCAATGGTGATATTGGAGAGGTGGAGTATCTCTTACTGAATACCAATATCGCCNCCATTTTCAAACTCTCCAAATCCATCTCCACTGACCCAGCAAAGTTCAGCTTAGCTGTGACTGTGTACATAGAGGCAGTTAAGAAACTGGCTTGTGAGATATTACAACTGGTGGCAGAAGGGTTAAGGGTCCCAGACACGTCAGTGCTCAGTAGGCTGATCAGGGACGTTAACAGTGACTCACTTTTCAGGCTCAATCACTATCCACCGTCCACGTCAGCTCCCCTTAACAAAATTGGATTTGGGGAGCATTCTGATCCTCAGATCTTGACTATCCTAAGAGCCAATGATGTGGGAGGCCTCCAGATTTACAAGGATGATGGTTGGGTCGGGTCCCCATCCGTCCTCGACCCCACTGCCTTTCTTTGTCAATGGTGGGTGATGTGTTACAGG
>M01000004061	AT1G02410 ESTCount=20
AGGATCTGTTTCAAACTCAGGGTCGATGTAGAAAAACACAGGCATATCAATTTGCTCCCCAGGTAGGAGTCGTTGCTCCTCAAAGCAAAAGCACTGTATTTTGTTGAAGTACACTGCAGCCTGCATGGGAATAACATTGTATGTGGAGACACCAGTAATTGGAGTCGAACTTTGATTTTCTGCAGTGTAAAACGCCAGGGCACTTTCTCCAGGCTTGACCCTTACCTCTCTTTGTGTTGGAACAAACTTCCATGGCATTCCATCAGCAACATCAGCATTAAACTGGACTGAAATCTCCCTTGTGTTCACTGTACCCTCTTCAGAATGTCGAGCAATCTTTTGTTCCACACTCTCTTTACGATGAACCGTACCACCATAGCCAGTAGCTTGGCAAAATCGCCTATACAGTGGGACAGCTGCATAAGTACACCCCACCATTCCAAAAACCACTGCTACAAGGTACCAAAGCATCTTTTCTGATTTCTTTTCTGCAGACACATGAGAAGAAAAGCCACGCCGAATGCTAACTAAAGAATAAGAATGAGAACCCGAAGACGGAAAACGACCAGGTAACCTATAATGAGATGCTGTACTAAATTCACATCTTGACATCAAACCCAGGATTT
>M01000003378	AT1G02410 ESTCount=6
CAAATGATAAATAAAGGTAAGCGAGGAAATAGCCTCTTAATAATTAACATCTAATGATCTTCTGTATCAAACTCTTACTTCAATGGTAACACCACTATTGAACTCTTATTCCAGAGTGACCCTCAAAATTTGTGAAAGTAAGGCTATTTACTCATCAGAAACCTTCAAAAATGTGAACGACAAAATCAAGCTGTTGATACCTTGAATTTTAGGATCTGTTTCAAACTCACGGTCGATGTAGAGAAACACAGGCATATCAATTTGCTTCCCAGAAAGAAGCTGCTGCTCCTCAAAACAAAAGCATTGTATCTTGCTGAAGTTAACGACAACCAATGGGAGAAATGTTGCAAGTTCTTGAAGAGATTATTATTAGTTCTACCAAAAAGCCTTGAGAATGATATGGTTGTAGAAGCCAGAGGACATCACTGCATCTACATCTGCGAACTAAACCGCC
>M01000046966	AT1G02410 ESTCount=3
GAGCAAATTGATATGCCTTGTTTTTTTCTACATCGACCCTGAGTTTGAAACAGATCCTAAAATGAAAGGTATCAACAGCTTGATTTTGTCCTATACATTTTTCAAGGTTTCTGAAGAGTAAATAACATTTACCTTCACAAATTTTTGAGGATCACTCTGTTTCTTTTTGTGCTTATGGTGGTTGATGGGGGATGAGTGAATCTCTTTATGTTTAATGCCGGCTAGGTTCCCATCGTTTCTTGTTTTCGTGCTTGTTTCTCATATATTCGACCACCACTTATGGATGTACCCATTTGATTTGTCCTTAATAAAGGAAAATAAAAGGTTGAAACGAGATTATGATTTATAAC
>M01000060570	AT1G02420 ESTCount=7
GGGGGCCTGAAAGTTTTGATCTTCTTATATAATACCGATGCAAATAAATTTCAGGGTCCTTCTGATGAGCGGAGAAGATCCTGATAAGAAAAAAGTGTTCCAACAGAAAATAACTGTCGTTGTAGAGGGAGACATATGTCGTAAGGCAGTAATAGAGGTCTCATGGTAGACCGTAGACCTGCCCTATATAGAACTCTTCCTTGATGAGCGAAACTTCCCAAGTTACCCACATTGCTATCTCTCAACCATTTCACAGCCATGCGTAGCCATCACTCAGAACTGTGTGATCAAACTGTTAGACTCTGAAAGTGATTCTTTCTCAAGGTTCTTTGAACTTTCAGAAATTTTACTTGAAGTCCCAAAGATGGCCATCTTCTCTGACAAGTTCTGAATGGCCTCGTATTTGTTTGCCAATTCCATAAGCACCTTGATCCTCCTAAAAGAGACATTGCTTGGCTTATGCCCTTTCTCTACCATTTGCGAAAAACATTTCTCTGCTTCAACCAGCTTACCTAGATCACAAAGCAAATCAAACAACACATCAGAAACCAAGATGTATGACCCAAAACCATTTTCCACCATGTCATTCCACAGCCTCATGGCCAAGTCCACCTTTTCATGCCTTCTAAACAA
>M01000012860	AT1G02450 ESTCount=84
AAGCTTAGTTGGTATTCTAACGTCTAGAGTCCATTACGGAAGGCAGGCTTTAATTTCTGTACTCCATTTATGCATCGTTGAAAAACAGAGCATTTTGAATTTCGTAATTCTTCGCCAACCCTTCCTTTCTGATCGGAGAATGGAAAGTGAGAGAGTTGAGGAACGAAGTAATCGAAATGTGGAAGACGAGACGGAGGACGATGAGAAGATGGAGAAGTTTTTCTCTCTTGTTAGGAGTTTTCAAGAGGCGCGTAATCGGAGAAAAAAGGAGTTAATCAGAGAATTGGAGACGAAGAACAAGAAACCCAAATCGAGGAGATTAAACGAAGAAGAATCGAGTTCGTGGGTTCCGTGTTTTGAGAAGGAAGACTTCACAGGGGAGATCGATTTTGTAAGGCCTCCTGTCATATTTCCTCTCCCCTGTAACCACAAGGAGCAGAAGAGACAACAAGCATTGGACAGAGACGACGACGGTGGCTTAGATCTTAAACTCAAACTCTAGTGTTGTGTATTTGTTTTATATATCAATCTATTATCTGTGATGTGAATTTATTGCTTTCATTGATGGATCATGGAATGCTATATTTCAGAGGTGTCAACAATTTAGGTGCGGATCTAATAAAATAGTGTCTTTATGAAC
>M01000016643	AT1G02475 ESTCount=3
CAAGGTGGTCTTTGAAGTATGAAGCTTTTGGTCAGAACATTGAGTATTCTTGGCTTGCTCGAAATATGCAACCTATCCCTAACCAGAAAATTCACTGGAGATCTCTGGAAGGTCTTCCTAACAGGGGTGCTGTCCGTTTCTTCCCAAAAGGTCCTGAATCATGCTTTGTAGAACTAA
>M01000036690	AT1G02500 ESTCount=10
ATTTGGAACCACCACATCCACCATTTCAGAGAAACAAGTACTGATCAAAATTCCAGAGCTTTGCGAATTACATTTGGAACAATTCGCATTTACTTTCACTACACACTGGCAGAAGACAAGAACACTATAGTGGTTGAAAAAAAAAGAAAAATATTTGTTCTGTTTTTATAGTGCAAAGAACAAGAGAATTATTCGATCTTAACTAGTAATAATGAAGAACAGAAAAGACAGGGCGTATCTTCTTCAAGCCTAAGGCTTTTCCCATTTGAGGGGCTTCACAACCTCCCAGACTTCACCTGGGAGGTTGTGAAGTCTGGGTCATCCCTTCCAAAGTGCCCATAAGCAGCTGTCTTCAAGAAGCGGCCATTGCCACCCCTTTTAAGATCCAGGTTAATGGTCATCATT
>M01000052976	AT1G02500 ESTCount=4
TTACGGCCGGGATTACGGCCGGGAATGATGACCATTAACCTGGATCTTAAGAGGGGTGGCAATGACCGTTTCTTGAAGACAGCTGCTTATGGGCACTTTGGGAGGGATGACCCGGACTTCACCTGGGAGGTTGTGAAGCCCCTCAAATGGGAGAAGCCTCAGGCTTGAAGTTTGATAATATGCACCCAACCCCCCAAACAACAAACCCCCACCCCCCTCCTCCCCTGTTCAATGCTTGCTTGCTTTCTTTCTTCATTATTACTAGTTAAGATTGATCAAACCATGCATTAATC
>M01000047569	AT1G02500 ESTCount=9
GTGAATTGCGATAACAGTGTCAATAACTCTGGGACCAATTGTCATATAATTTCACATGAGACTCGTAGAAGACTAAAAAATGAGGTTGACAAACACAAAAGAAAAATGATTAATGCATGATTTGATCAATCTTAACTAGTAATAATGAAGAAAGAAAGCAAGCAAGCATTGAACAGGGGAGAGGGGGGGGGGGGTTTGTTGTTTGGGGGGTTGGGTGCATATTATCAAACTTCAAGCCTGAGGCTTCTCCCATTTGAGGGGCTTCACAACCTCCCAGGTGAAGTCCGGGTCATCCCTCCCAAAGTGCCCATAAGCAGCTGTTTTCAAGAAACGGTCATTGCCACCC
>M01000014149	AT1G02520 ESTCount=8
TGGTCTCCTGTTGTCATCAGCCTCTGAATCATTGCTTCCCTCTTGTAAACGTATAAGCTGAGAGTATGCTCCTTCAGGGTCCTTGAGTAGTTCTGAATGTGAGCCTTTCTCTACCATCTTCCCGCGGAAAATGACCGCAATCATATCAGCATTTCTGACAGTAGTCAAACGATGGGCTACGATGACAGTGGTTCGATTTACCATTATCCGGTCTAAGGCCTCCTGCACTACCCTCTCAGATTCAGCATCCAGTGCACTTGTCGCTTCATCTAGAAGCAAAATTCTGGGATCTTTCAGGATTGCTCTTGCTATTGCAATTCTCTGCTTCTGCCCACCAGATAGCTGGGTTCCATGCTCACCAACCATGGTGTCTAATCCCTGAGGCAATTTA
>M01000041162	AT1G02520 ESTCount=7
AATGACATTTGCTGATGTTTTTCAAGTATTTTTTGCTTTGACCATGGCCGCTCTTGGAGTTACTCAAACAAGCTCAATGGGCATTGATTCCAACAAAGCCAAGAGTGCTGCTGCTTCTATATTTTCAATGATAGACCGACAGCCATTGATAGATGCAGGTGATGAGTCAGGGGTAAAATTAGACACTGTAAAAGGAGAAATTGAGCTTCGCCACATAAGCTTTAGGTATCCTGCTAGGCCGGATATTCAGATTCTTCGAGACCTATGCTTGAACATTCATCCTGG
>M01000023227	AT1G02520 ESTCount=13
CGGATGCAGCATCAGTACGTGCCCTAGTTGGTGGATGCACTAGCTCAGATGGTTCAAAGTGGTGCAACAGCAATAGCAGGCTTGGTCATTGCTTTCACAGCTAGCTGGGAATTATCACTTATTATCCTTGCGCTGCTTCCTCTGTTAGGATTTAACGGATATGTTCAAGTAAAGTTCATGCAGGGGTTCAGTGCAGATGCCAAGCTGATGTATGAGGAAGCAAGTCAAGTTGCTAACGACGCAGTTGGAAGTATAAGAACAGTTGCCTCATTCTGCTCTGAAGAGAAGGTGATGCAGCTGTACGAAAGGAAATGTGAAGGCCCTAGGAAGACAGGAATAAGGCAAGGCCTGGTCAGCGGAATAGGATTTGGATTTTCTTTCTTCTTACTGTTTAATGTCTACGCAACCAGTTTCTATGCTGGAGCTCGATTCCGTTAAAGACTGGCAGAATA
>M01000001904	AT1G02560 ESTCount=305
GGGGATCTCTCGTTATTTTCGAACACAATCGAGTGCCTGCCAATAACTCCGAAGCGCCGTCTGAGCCCTAAATCTAATATGCTCCACTAAATTTGTCACTGCACCAACCCAGAATCAGCTTAAACAGGAATGGCACACGCAATTTCTTGCATCTCCGTTACACCCGCCGTCGCGTCTTCCTCCTCCACCTCCTCCAGGGCATTATCTTCCTGTAATAATACTACTCAAAAGCGGCTCTTCTTCCCCGTCGACCCTCTTCACACCAGGAAATCAAGGAAGTTGGTTAGTAAGAGGACGAATCTATGGAATTCTCCAGCAAGAGCAGTTTACTCAGGCGAGTTTTGGACACCGGAGAATTCACGGCAGGGAATTTGGTCAATTAGGGATGACCTCCAAATCCCCTCTTCGCCTTACTTCCCTGTCTATGCACAAGGAGAAGGGCCGCCTCCGATGGTGATGGAGCGCTTCCCTAGTGTGATAAGTCAACTTTTTCAACATAGAATAATACGCTGTGGTGGAGCTGTTGAGGATGATATGGCTAATGTTATTGTTGCTCAGCTTCTCTATCTTGATGCAGTTGATCCTCACAAGGATATTGTCATGTATATCAACTCCCCGGGAGGATCAGTTACAGCTGGCATGGCCATCTTCGACACTATGAGGCATATTCGTCCTGATGTTTCCACTGTCTGTGTTGGACTGGCGGCTAGTATGGGAGCTTTCCTGCTGAGCTGTGGGACGAAAGGAAAAAGATACAGCTTGCCGAATTCGAGGATAATGATCCATCAGCCTCTTGGTGGAGCTCAAGGTGGTCAAACTGATATCGATATTCAGGCAAATGAAATGCTGCATCACAAGGCAAACCTGAATAGTTATCTTTCTTATCACACTGGCCAAAGTATTGAGAAGATTAACCAGGACACAGACCGCGATTTCTTCATGAGTGCAAAAGAAGCCGCGAATTATGGCCTTATAGATGGCGTTATCACAAATCCTCTTAAAGCGCTCCAACCACTGGCTGCTGCTGCTGCTGATGACAGAAATGCCCAGCCTGTTGCATAAAACTTCCCCGGTCTCTGCCGTAACTTATATGCTCATGGTATTGTAGATTTGAATGGGGAAAGATCATTGTAGTGTTCTGAGTTCACATTTTAATTTATAATGAACAACGTTGATATCTGCAGATTACAGGATTGTATAAACTTGATTTCACCGTTTTTCGGTGGTCTTTCCTTATAACTAAAGCTTTCCAAGTTGATTGAATTGT
>M01000015764	AT1G02640 ESTCount=13
GGGTAGGATATCCTGGACAAGCCGGAGGAACTGCCATTGCTGATGTCCTATTTGGTACTACCAATCCAGGCGGAAGGTTGCCAATGACATGGTATCCACAAGAATACTTAGCAAGAGTACCAATGACAAATATGGCAATGAGGCCATCAGGAGGCTACCCTGGAAGGACCTATCGATTCTACAAGGGCCCAGTTGTGTTCCCTTTTGGTTATGGACTGAGTTACACAAGTTTTACTCACTCCTTGGCCCAAGGCCCATTAGCAGTTTCAGTACCTCTAACAGTAACAGGTCACCATGTCTTGCAAAACTCAACAATGTCAAGTAAGGCTATCAAGGTCACACACACCAGTTGTGACACAATTTCACCATTGGGTGTCCCCATTGATGTGAAGAACACAGGAGACATGGATGGAACCCATACTCTTCTAGTGTTCTCGTCCCCACCGGCCGGGAAATGGTCGTCCGAAAAGCAACTCATCGGGTTCGAAAAAGTTCATGTGCCCGCTGGGTCTCAACAGAGAGTCAAGATTGATATTCATGTATGCAAACATCTGAGCGTGGTCGATCAATTTGGGGTTCGAAGAATT
>M01000019529	AT1G02640 ESTCount=8
AAATGGTCGTCCGAAAAGCAACTCATCGGGTTCGAAAAAGTTCATGTGCCCGCTGGGTCTCAACAGAGAGTCAAGATTGATATTCATGTATGCAAACATCTGAGCGTGGTCGATCAATTTGGGGTTCGAAGAATTCCAATTGGTGAGCACGATATTCATATTGGAGATGTCAAGCATTCAATTGTCCTCCAAGCAAGTTTGGGAGACATCAAGTTTTAGAGAAGAGATGAAGCG
>M01000041392	AT1G02660 ESTCount=39
AGACAAACTAACAACACATCATTGCTATTATCTGATAAATAAATAAATAAATAAATAAAAAGCACAAAGGAGGACAAGGCATGGCTTGTAATGTCTCAAATCTATTGAAATCTGTATGGTTTTTTTAGACAAATCATTGTAGCATTTCCAATCAAAAGAAGCAAGAGATTGGAATGCATTTCTCAAACAAATGAATAAAGAATCATCTACCATGTTACCTGCCATGTGCTTCCACTCTGTACTGTACAGTACTATACCCATAAGGTGCAATGATCCTGTCATATTTGATATAGTCAATGAAAATTGAACACTCTGTACGCCCCGAGAAGTAACAACCGTGTAGGGAGCAAGAGAACCACAAACAAATGCATGTGCTGAGACGCAATGAGCCTACTAAACCGTTTCAAGGACTGTTTTCCAGTCTGCAAGATGCCAGAGAATGTGAGTTGTTCTCGACCTACACTAATGGATGCCAAAGGTCTTCCCACGATGATACCGACATTTACCCTGAGTGGTGCAACAAGTGGCCACCAAGCCTTACGACGATGCTCTCTTTTGGCCTTCCTGATGCGGTTTAGCTCTTGTCGAATCACATTGCGGACAGATTTTAAGTAAGAGTTCATGTCATGGTCTCTTTGGATGCAGCCTTCAGTACCATTAATGAAGATCGATCACTTAGGATCTCAAGTGGGTGCGGCGAGTTTAAGAATATCATTTGTGCAGCCCGGAGCTGTTTATCAGCATCGGTGCTGTCAGACAATGGGCAGCTAAGAAAATATAAGCCACTGCCAGAAGGAAGGAGATCATGGTGAGGCGAGAATTTCTCATCTGGTTGTAGAATCAGAAGCTCCCCCATTGGCGCATAGAGAAGTTTTTGATTATTGAGACAAGGATGATTACGAAAGTTTCCATTCAATGCCTTCAGAATTTCAGCAACATGATTTGGGTAATTGCAAGAGAAAGCCCGAGGCACTATATCTCTGTGCATTGTGATTGCACGAACATGACCTCGGGGAAGCCCAAGTTTGCGAAGAAGACGGT
>M01000047696	AT1G02660 ESTCount=9
TCTGAGACACTAGCATTCCTTGGCAAGCAAATCTACTTTTTGAACCGATTCCATTTGAGGGAACGGATGTACTTGTTCATAGAGGGATTTATGAAGTTGCGAAAGGAATGTATGAGTAAATGTTGCCTGAAGTTCAAGCCCATCAGAAACTTCATGGCAAGCATGCGACTTTCCGTTTCACTGGGCATTCTCTTGGCGGAAGCTTGTCACTGCTTGTGAATCTCATGTTGTTAATACGGGGTGAAGTGCCAGCTTCGTCATTACTTCCCGTAATTACATTTGGTGCTCCATCCGTCATGTGTGGAGGTGACCGTCTTCTTCGCAAACTTGGGCTTCCCCGAGGTCATGTTCGTGCAATCACAATGCACAGAGATATAGTGCCTCGGGCTTTCTCTTGCAATTACCCAAATCATGTTG
>M01000003929	AT1G02680 ESTCount=56
GGGTCTCCACTATTAAGTGGAACGTATCTGCCCTTCAATCCGCAAAGCAAGCTAGCACCGAGACTTCGAAATTCGTATCCCGATATTTGTGTTGTGTCCGGATCGACGCCTTTTAAGGAGATGAATGACATTTCGGCTGGGTCCTCCAAAATCAAAAGTAGGATCGTCACTTCCTTCAGAAACTTCATTCAAGCGCAAACGAGGAGTCTTCCAGAAAGACTTGCAGCATATGATGTATGGTTTTGGAGATGATCCAAATCCGCTTCCAGAAACTGTGGCTCTGGTTGAGGATATTGTTGTTGAGTACGTCACTGATTTGACACAAAAAGCCCAGGAAAATGCATCAAATAGGGGGAAGTTATCAGTTGATGATTTTCTATATCTAATCCGCAAGGACCTTCCAAAGCTTAACCGCTGTACAGAATTGCTCACCATGCAAGAGGAGTTGAAACAAGCAAGGAAGGCATTTGACGTGGATGAAGAGAAGTTGGTGTCAATAGATTGATATGGAAAACGTAATATCCGTACTAATTTATGCTTTAGTGGATTTTAGTTAAAATTTTGATTTCTATGTAAACAATAAAAGCACTTGGGAGTCTAGGACGACTCTTTGCCTGTGCATTGTTGAGTCTACTGATGCACCTTGCTATTGGATGGAGTCTACTGTTTAGTGCAATGCTGATGTTGTTTGATAATTGAGAATTCCTGTATGGACT
>M01000008057	AT1G02700 ESTCount=169
CGGCCGGGACAATTGGGAATTGGAGAAATGCAATCAAGACTAGCAACCACCGCCGTAAACAGGTCGTGTTGGGCTGCCCACAATCAGTCTCTATTTCGAAGACTTGTGGCTGTCTCGGGTGGTGGCAGGACTGCTGACCCTGCAGTTCACTACACAGACGACAGTCAAGTTAATCCACCGGAGTTTGGGGAATCTGGGGGGATAGAGAAAGATGCGAAGGCTAGACCCGCCAAACAAGAAAGATGCGAAGGAACATATTCATTTGTCCCACCGTCTGCCCCATATCCTCGTCTCGAGAGCGCACCAGTGAACATCCCAATCGAACCAATTATTCAACAAAAGCGCAAAACCACAACGGACCCAATACTTGAAAAGGTAAGTTGTGCAGGGATAGATGGAACGCCGTATCCTAAGGACGCAGACAGGGAACCCGAAACAGAGAATGACAAGGAATACTTCAGGCATCACAAGGCGTCTCCGTTGTCAGAGATTCAGGTGGTTGACAGCAGAAAGCCTATAACGCGAGCTACAGAGGGAACTGCCGACGCAGAGGATGATCGAAATCTGACTTGTTGGCTGCCGGAGCAGCTGGACACTGCCGAGGAGGCCATAGAGAGAGCGAGGAGGATTTGGAGAGAGAATGCGATGCGAGGTGATCCTGATACCCCGCACGGGAGGGTTTTGAGGGTGTTGAGAGGGGAGTGGTTTTGAGACGGTGATTCATTGTTTAATCACACAATTATGTGTAATGGTAATGGCTTATTTTTACTTCTTGTGTTCTCTCTTGAATAAGAAATGACATGGTCTTAATAGAGTTTGTTTTA
>M01000023351	AT1G02700 ESTCount=4
ACAAGGAATACTTCAGGCATCACAAGGCGTCTCTGTTGTCAGAGATTCAGGNGGTTTTTTGACAGCAGAAAGCCTATAACGCGTGCTACAGATGGAACTGCCGACGCAGAGGATGATCGAAATCTGACTTGTTGGCTGCCGGAGCAGCTGGACACTGCCGAGGAGGCCATAGAGAGAGCGAGAAGGATTTGGAGAGAGAATGCGATGCGAGGTGATCCTGACTACCCCGCGACGGGGTAGGGTTTTGAGGGTGTTGAGGAGGGGATTTGGTTTTGAGACGGTGATTCCATTTGTTTAATCACACAATTNTGTGTAAT
>M01000061330	AT1G02720 ESTCount=5
GCTGGTCCAGTTAGCCTCCTACATTGGTCCGGTAGCGGCAAGCCTTGGCTCAGGCTAGACTCCAAACAACCGTGCCCGCTCGACGGAAAATGGGCACCATACGACTTGTATGGACACCCGCATTGAAATAACTGAAGGAAAAAAAAACTGGTACTAAAAGAGTGCATTCTACTTTCCAGTTGCTATTAGGGCCAAAGAAAAGGTCTGTGAAGATGGTGATGAAAGAGTTCATGTGGGCACACTGGTATTAATGATTTGGCAGATATTTTAGATTTGAAGAATGCCCTGTTGGTAGTTTTTTAATTACTTAATTCAATTTTTTCAACTGCAAATAAGCAACCTTAGGTGCTTAACTGAGGCATTAATAAATTAACGTCCTTCCTCTGT
>M01000058083	AT1G02740 ESTCount=4
GTGAGACACCAGGGGTAATAGAATCTTGAAATTGTTGATGCTCGCTTTTGTACAGAAGCATCATAGGCAGTGCTTTATCAAAGTAACAACACAATCCTTTTTGAATTTCTCTGATTGAATCACTTATCAATCCATCCTTCTTTAATCTATAATCAAGATACTTCTTCAATATGTCATCCACATTTGGATTACGCGGAAGCTTTACAAGCTTCCCCATATGAGTGATGAATTCCCAATCATCAACGAGTTGCTTCTTTAGAGCAAGTGGAATCTGGATATTCACGACATTTTCCAAGGATGTAGTGCCCTTTTCCTTATCAAGAGAGTCATTCTTCCGCTTCCTCCCCCGAGTAACTGCACACATTTTCATAAAATGGCTAAAAGAACGATTGATTGAGCAAAAAATATCTTCCAGTAACAAGTAATCCAAATACTGGTATTTGACTATCTCTGTCTAATATATTACAAA
>M01000011698	AT1G02780 ESTCount=8
CCAAAAGAGGCTCGCCGCTAGCGTCCTCAAGTGGCGGAGAGAAAGTTTGGCTTGATCCAAATGAAGTTAACGACATCTCCATGGCCAACTCTCGTCAAAATATCAGGAAGTTGGTTAAGGATGGTTTTATTATCAGGAAGCCAACTAAGATTCATTCTCGTTCCCGTGCACGCCGCATGAAGGAGGCCAAGAGGAAGGGACGTCATTCTGGATATGGTAAGCGTAGGGGTACAAGGGAGGCAAGGCTGCCGACAAAAGTCCTATGGATGAGAAGGATGCGTGTTCTAAGACGCTTGCTTCGCAAGTACAGGGAATCTAGAACAGACAGTAAGCGTCTTGTTTATGGACGCTTTATTTTGGTTCTCCACTTATGAAAGGTCAAGCCGACACAATAGGGATTGCAATGCGAAGAGCTTTGTCTTGGAGAAATAAGAAGGAACATCTATCACACGTGCAAAATTTAAGTAAAAATAAACCACACGAATATTCTACCATAGTGGGTAGTTCTAAGAAACGGTAACG
>M01000002682	AT1G02780 ESTCount=848
CGAGACGGCAGAATACCAGAATACTTTCAAAATACCATCAACAACACTGGCAAATTGTCACAACATTTATATAAAATGTCATGCAAAAAAAGCTGTAAAAGCAGAAACCTACGCGCGAAAAACAAACACCACGAGTATAATCACAGAGCAATGGCAGCAGGTCCAGCAACACAAGTAGCTCAATATCAAAATATTCATACTATATTCTAGGGCACAAAGTGACAGAACATAAATAACAATGTCTCCCCAAAAAAAAAACACACAAACCAACTTAACAAAACTAATCTGCAAGAGTAGCAGGACAACTTGAAAATCTCAGGTCAGAAATTATAACAGCTTCCTCATTTCTTGGATTTCTTGGATACCTCGGTTGGTTGAGCCGCTGCAGCAGGTGGCGCGACAGTAACTGGTTTGTCTGCCCCAAGACCCTGTGCAAAACGCTCTTCCCTCCTAGCGATTTTCCGTTCCCTGCTTGCCTTATTCTTCGCCCTTTTAGCCTCAAATTGGTCGGACAAAGTCTTCTCTCTTGCCTTCTCAGCCTTAGACTTGTGAATGCTCTCCATAAGAACTCGCTTGTTCTTAAAGACATTACCCTTCACCTTCATGTACATATCATGGTACATGTGCCTATCAATCTTCTTAGATTCCCTGTACTTGCGAAGCAAGCGTCTTAGAACACGCATCCTTCTCATCCATAGGACTTTCGTCGGCAGCCTTGCCTCCCTTGTACCCCTACGCTTACCATATCCAGAATGACGTCCCTTCCTCTTGGCCTCCTTCATGCGGCGTGCACGGGAACGAGAATGAATCTTAGTTGGCTTCCTGATAATAAAACCATCCTTAACCAACTTCCTGATATTTTGACGAGAATTGGCCATGGAGATGTCGTTAACTTCATTTGGATCAAGCCAAACTTTTCCTCTCCCGCACTTGAGGACGCTAGCAGCGAGCCGCTTCTGGAGCTTGAGCGACACCATATCTCTCTCCCCCTCACAGTCTCTCTTCGCAGCTGCTAGTAGCAGAGAAGATCCAAGAAATGTAGGGAATAGCGGCTTGAATATATATATTCGCCTTTTTTCGAGCTAGGGTTTGGAGGAAGAGTAACCACTATTTGGGCCGCCC
>M01000014225	AT1G02816 ESTCount=10
GGGATCTATTCCCTATGATATAGTGATATACCATACTACCAGACCACCGGGAGCCTTCCATTAGCCAAAGACCCACCAAAACAAACGGGTTTCTCGAAGAATTTCCATGGCGTCCTTCTTTGCATTTCTCCTTCTCCTCATTGCCTCTACGACTCCATCGGTCTGCGATGCTGAAAAGCTCACCACCGCATACGACATTCTCCAACAATACGACTTCCCGATCGGTCTCCTCCCCAGCGGAGTGACTGGTTACAAAATAGACTCCTCTACGGGTAAATTCTCGGCCTACTTGAATGGTACTTGTAGGTTCAGCATAGAATCGTATAAGCTCGAATACAAGTCCACCATTACTGGTGTCATAACGAAGAAAAAGATCTCTAGTCTAAAAGGCATCCAAGTCAAGGTGCTGATAACATGGCTGAACATCGTAGAAGTGATTCACGATGGCGATGAACTCCAGTTCTCCGTCGGAGTTGCTTCAGCGAATTTTCCGGTGAGTAATTTCGACGAAAGCCCATCTTGTGGGTGTGGATTTGATTGT
>M01000007436	AT1G02840 ESTCount=259
GGCGCCTCGAAACGATCCCTCAATTCCATCGAAACCAAGCTCTTGACGACATTTTGATCCAGCAAAGATGAGTAGCCGTGCGAGCAGAACTCTCTATGTCGGGAATCTCCCAGGCGATATTCGCGAGAAGGAAGTTGAGGATTTGTTTTACAAGTATGGACCTATATCCCACATTGACCTAAAGATCCCACCAAGACCCCCTGGTTATGCATTCGTTGAGTTTGAAGAGGCTCGGGATGCTGAAGATGCAATTCGTGGTCGTGATGGTTATGAATTTGATGGGCATCGATTACGGGTGGAACTGGCTCATGGTGGGCGTGGACATTCTTCATCAGATCGCCATGGTAGTTATGGCAGTAGTCATGGCGGCAGTCGCAGTGGGCGTGGTGGAGTCTCCCGGCGATCTGATTATCGTGTGATGGTGACTGGTTTACCCTCTTCTGCTTCTTGGCAAGACCTTAAGGATCATATGCGTCGAGCAGGAGATGTCTGCTTCTCTCAAGTATTTCGTGATGGCAGTGGCACAACTGGTGTTGTGGACTATGCAAACTATGATGACATGAAGTATGCGCTCAAGAAACTTAACAACTCTGAGTTTCGAAATGCATTTTCTCGGGCATATGTTCGTGTGAAGGAATATGATTCTAAAAGCAGTCCTGGTCATCCTAGAGGTCGGAGTGATAGCCGTAGTCGCAGTCGTAGCCGCAGTCGAAGCAGGGGTCGAAGTTATAGTCGGAGCAGGAGCCTGAGCAAGTCTCCTAAAGCAAAATCTACGCGTCGCTCACCTGCTAGGTCTAAGTCTAGGTCAAGGTCTGCTTCTTCTCGCTCTCGCTCTGGGTCAAGGCCTCGCTCTCTGTCAAGATCTCCATCAAGATCCAAATCTCCGCTGCCATCTAAACGCGCCAGTAAAAGTCCAAAGAGACGCAGTCTAAGCAAGAGCCCAAGTGGAAGCAGGAGCAGGAGCAGGAGTTTATCCCGGTGAGATTTGATTGTGGCTTCTTTGCCTCAGGAAGTGGAAACTGGACGAGAATTGTAATATTTTGTTATTCGGATAAATTATTATTTAGCAGTGTCTGTAGAACACTTCTTATTAGTGGACCATTGCGTTTATCGATGGGTTTGGCAGAGTAATTGTGTCTTGAAGACTTTGTTCTGGTTGTTGTGCTGAGACATGTTATGCCTAATTTGGATTCATAGCTTAACCGAGATTAGCATCACATTGACTATTGTGTGGTGATTTTATCC
>M01000068870	AT1G02840 ESTCount=60
GGACTCTACTCCTGCGTATCGAAAGCCGAAGCGATTCTTCTGTTCCATCGAAGTTAGCTGTTACAGACATTGTTGTCATACAGGAAAGATGAGTCGCCATGCGAGCAGAACTCTCTATGTCGGGAATCTCCCAGGCGATATTCGTGAGAGGGAAGTGGAGGATTTATTTTATAAGTATGGACCTATATCCCATATCGACCTAAAGATCCCACCAAAACCACCTGGTTATGCATTTGTTGAGTTTGAAGAGGCTCGGGATGCGGAAGATGCAATTCGCGGCCGTGATGGTTATGATTTTGATAGGCATCGATTACGGGTGGAACTGGCTCATGGTAAGCGTGGACATTCATCATCAGATCGTCATGGTAGTAGTCATGCTAGTCATGGCAGCAGTCGCAGTGGGCGTGGTGGAGTTTCTCGGCGATCTGATTATCGTGTGATGGTGACTGGGCTACCCTCTTCTGCTTCATGGCAAGACCTTAAGGACCATATGCGCCGAGCAGGAGATGTCTGCTTCTCTCAAGTCTTTCGCGATGGTAATGGCACAACAGGTGTTGTGGACTATGCTAACTATGACGACGTGAAGTATGCAATCAAGAAACTTGATGACTCTGAGTTTCGAAATGCATTTTCTCGGGCATATGTTCGTGTGAAGGAATATGATTCTAAGAGTAGTCCTGGCCATCCCAGAGGTCGAAGTGATAGTCGCAGTCGCAGCAGCAGCCGTAGTCTCAGTGGAAGAAGGGGTCGAAGTTATAGTCGGAGCAGGAGCCTGAGCAAGTCTCCAAAACCTAAATATGCGCGAGCACCTGATAGGTC
>M01000047378	AT1G02840 ESTCount=38
AGAACACTTAAAAGTCTTCAACGGGTCAGACCCGAATTCGATATAAGCATAAAACAGAGATAATAAAATCAGCCAAACAATAGTCAACGTGATGCTACGAATAAAAATTATGCATCAAAGTATCAGCCACAACAAACAGAAAGTATTTAAACGCACGATTACTGTGCCAAACCCATCCATCATTCTCCTGTAAATTCAATGGTCCACTAGTGAGAAGTGTTACTGACACTGCTCAACAATAATTTATCTGGATCACAAAATATTACAATTCCTGTCCAGTGTCCACTTCCTGAATAGGCAACAGAGAAGCCACGATCAAATCTCACCGGGATAAACTCCTGCTCCTGCTTGCACTTGGGCTCTTGCTTAGACTGCGTTTCTTGGGGCTTTTACTCGTACGTTTAGATGGCAGCGGCGATTTGGATCTTGATGGAGATCTTGACCGAGAGCGTCGCCTTGACACAGAGGGAGAGCGAGAAGTAGGCCTTGACCTAGAGCGAGCAGGTGAGATAGACCTTGACCTAGACCTATCAGGTGCTCGAGCATATTTAGGTTTTGGAGACTTGCTCAGGCTCCTGCTCCGACTATAACTTCGACCCCTTCTTCCACTGAGACTACGGCTGCTGCTGCGACTGCGACTATCACTTCGACCTCTGGGATGGCCAGGACTACTCTTAGAATCATATTCCTTCACACGAACATATGCCCGAGAAAATGCATTTCGAAACTCAGAGTCATCAAG
>M01000005833	AT1G02840 ESTCount=65
TTTATGGTCGAGATGGGTATGATTTTGATGGATATCGGTTACGGGTTGAACTTGCTCATGGAGGGCGAAAGTCATCACCTGTGGATCGCTATAGTAGTTACAGTGGTAGCAGTAGCAGCCGCGGACATTCCAGGCGCACAGACTATCGCATTTTAGTGACTGGGTTGCCTCGTTCTGCTTCATGGCAAGACCTTAAGGATCACATGCGAAAAGCTGGTGATGTTTGTTTCTCTCAAGTGTTTCGCGATCATGGTGGGATGGCAGGTGTTGTAGATTACACCAACTATGATGATATGAAGTATGCTATCAGGAAACTTGATAGATCTGAGTTTCGGAATGCCTATTCTTGGGCGTACATACGGGTGAGTGAGTATGATTCAAGTCATAGTCCATATATGTCGCGCAGCCACAGCCGCAGCCGCAGCCTGAGTCGCAGCCGAAGCCTCAGTCGCAGTCCTAGCTATAGTTACAGGAGTAGAAGCAAGTCTCCAAGGGCCAAATATTCACGTAGATCTCCATCATTATCTCCCACTGGATCCTTTTCTTCAAGGTCTGCTGCAGGATCATCTCCCCGTTCTGTTTCAAGATCCCTCTCAAGATCCAGATCTCCACTTGAGTCTCCTCGTCGTCGTAAAGAAGTGAGAATTGAAAAGAAACGCAGTCGTCGCAGCAGGAGTCCAAGCCGATCTCCATCTCGTTCATCTTCAGTGAGATCTGATAGAAGCGGATCTGTCGACTGATGGCTATTGAGGATGGTAGCGCTGTCTTTCGGTGACAGTGATAGAATGCTGGTTTGAACCCAGGGGAACTTTGTTTACAGTTGCACTCGGATTACTATTGGAATAATGTATTGTGCTGCATTTTCTGAACTTGTGTTTTAGACTTATGTTTGGATAGTTGATAGAATAATTAGTTCATTCAGACATATTGTGACACTATTCATCTAGATTTACAATGAAATGCAAACCAGTTCCT
>M01000067491	AT1G02840 ESTCount=8
CGATTGTATATGAAGTATGCTATCAGGAAACTTGATAGATCTGAGTTTCGGAATGCCTATTCTCGGGCTTATGTACGAGTGAGGGAGTATGATTCAAGTCGTAGTCCATATATGTCGCAAAGCAGCAGCCGAAGCCTCAGTCGCAGCCCAAGCTATAGTTATAGGAGTAGGAGCAAGTCTCCAAGGGCCAAATATTCGCGTAGATCTCTGTCATTATCTCCCTCTAGATCCTTTTCTCAGAGGTCTGTTTCAGGATCTTCCCGTTCTGTTTCAAGGTAGGGGGCGGTTGAGGCTGCCTGGTTTCCATGCTAGATCTGCTTTGTGTGGCAACCTGGGAATTGGATAGGTACTTGATGGGATGTGGTTCTCAGGTGCCTGCACGTCTTTTGGGTCTTGAGTGGCTTCTGGGGCTTTTGGATCAGCGCTTTAGAAAACTGTTGTGGATATTGAATTGGGTTGTTTCTGGATGTTCTTGCAGATCACTCTCAAGATCCAGATCTCCACTTGAG
>M01000049613	AT1G02860 ESTCount=32
GGGTTACGAGTCACTTTCCTCTTTCGCATTGTTTTTCCAAGGAGTATATTTTTTTAGTTTTAATTTCTACGCAAAAGCAATACTGTGATCGTACGTCATTGATTTGTGGGTCTTTTATGAAAGATCAGAGAGGGAGGAGTGGGGTGGTGGGTTTGATGAAAAATGAAGTTTTGCAAGCAATACCAGGAGTACATGCAAGAGCAGGAGAAGAAGTTGCCTGTGCTTGGATTCAAGAACCTCAAAAAGATATTGAAGAAGTGCAGGAGGGATTTCCAGTCACGGGAGGATCATCAGGGATGCCATGATGTCCAATCGTGCCCTCAACATTGTCCAGTTTGTGATGGGACCTTCTTCCCTTATCTTCTCAATGAGATGTCTGAAGTGGTTGGCTGCTTCAATGAGCGTGCAAGAAAACTTCTTCAGCTGCATCTGGCCTCTGGTTTTCGAAAATACTTAATATGGTTCAAAGGCAAACTAAGAGGAAACCATGGTGCCTTGATTCAAGAAGGCAAGGATTTGGTTACATACGCAGTGATCAATGCCATTGCCATTCGAAAAATACTAAAGAAATATGATAAGGTTCATTACTCCAAGCAAGGGCAAGCCTTCAAGTCACAAGTTCAGAGTATGCACATTGAAATTCTTCAATCCCCATGGCTTTGTGAACTAATGGCTTTCCACATAAATTTAAGAGACTCTAAAGTCAATTCAAGGGTGGCTGCTGCACTCTTTGATGATTGTTTGCTCACATTGAATGATGGCAAACCATCACTCTCCTGTGAGCTCTTTGATTCTATCAAGCTCGATATTGATTTGACGTGCTCAATATGCTTGGATACTGTATTTGATCCTAG
>M01000027414	AT1G02860 ESTCount=3
GGAGTTTCCAGTCGCAGGAGGATCATGAGCGATGCCACGATGTCCAATCTTGCCCTCAACACTGTCCAGTGTGTGATGGGACCTTCTTCCCTTATCTTCTCAATGAGATGTCTGAAGTGGTTGGCTGCTTCAATGAGCGTGCAAAGAAAACTTCTTCAGCTGCATCTGGCCTCTGGTTTACAAAATACTTAATATGGTTACAAAGG
>M01000066812	AT1G02860 ESTCount=13
ATTTGATCCAGTTTCTCTCACGTGTGGCCATATATTCTGCTACATGTGCGCTTGCTCAGCTTCATCAGTGACCATTGTTGATGGACTAAAGGCAGCAGAGCCTAAAGAAAAATGCCCTCTATGCCGGGAGGCAGGAGTTTATGAAGGTGCTGTACATTTGGATGAACTAAATATTTTATTAAGCAGAAGCTGCCCTGAATATTGGGAGCAACGGCTTCAGACGGAAAGGGTAGAGAGGATTCAGCAGGCAAAGGAGCATTGGGAATCCCAGTGCCGGGCATTCGTCGGTATATAGTGTGTGCTGAGGGTTTTTTCCCTAAAGATCTTCCAGTCTAATTATTCAAATAATCCTGTATTTAGGAAAATTCTGTGTATATTTTTGTTGTTGCTTGTGTTGTTGGCAAACCTTATGATTCTCACTTTATTGGATTAATGTGGATTTGTTGGTAGATATGGCCC
>M01000056145	AT1G02860 ESTCount=11
AAATAATTAGTTCTTCCAAATGCACAGCACCGTCATAAACTCCTGCCTCACGACATAGAGGGCATTTTTCCTTAGGCTTTGCTGCCTTTAGTCCGTCAACAATGGTCACTGATGAAGCTGAGCAAGCACACATGTAGCAGAATATATGGCCACATGTGAGAGAAACTGGATCAAATACAGTATCCAAACATATTGAGCAAGTCAAATCAATATCGATCTTGATAGAATCAAAGAGCTCACAGGAGAGTGATGGTTTGCCATCATTCAATGTGAGCAAACAATCATCAAAGAGTGCAGCAGCCACCCTTGAATT
>M01000012329	AT1G02870 ESTCount=49
GTAATTGAATTTTGAGGCCACACGAAACCCTAAACCAGTAAACAAGAGAGGAAGCTGCACCATGGGAAGGTCGAGAAGAAAGTACAAGAAATCAGCGCCCAAAGTTCGAGTGGGTCTCCCGAAGAAGAACCCTAACGTGTTCAAGCCAGCCTTCTCTCTCCCTCCGAAGCTTCGCTCGCTTGTCAACAACGACTCCAAATGGGATGACAAAGCTAGCGTCATCCGAAATTACAAGTCGTTCGGCGTCGTCTCCAACCCCAACTTGCTCGGCGTACGGAGCCGGACATCCCACGTTATGGAGAACGAGTCACTCCAGGTCCCTCCGCCACCCTCTGATCAGCCCGCCGATGAATCCGAGTCCATCGACTACGGCAGCGATCTGGAAGAAGACGATTTGAAATCAGCTCTTGGGAAGAAACGAAGAGATGGAAGACAGGCATGTTTGCAGCCATTAACCACAATGCAGCGCGTTCATATTGGCCGACTGATTGAGAAATATGGGGATGACTACCAGGCAATGTTCATGGATACAAAACTAAATGCATTGCAACATTCAGTCTCAACTCTGGAGAAGTTGTGACAAAAGATACAACATATATAAAGATAAAAATCCCTTGATCGTTAGAACTTGAGAATGATTGTGTTTTTGTAAGAGAGATGGCCATAGCAGTATTGGAAGTATGCTATAAAGTTTATTGCTTGGAGGATCTTATCTTACTGAAGGTTAACATTTACCTCAGTTTATTGCAACTTTCTAAAGGTTTTTCCCTTTTTGCTGAAGTTACTCTTCATTTGTAAGGACAGTTAGCGTTGTACTTTTGGTGGTAGAATTTGACATGTAGAAGAAATTTGTTTTAGAAAAACAGATTGGTTTTGCAACAGAAACAGCAATTTGGATCTGTTACTTGAATGTGATGATATGGAAGTTAAGAAC
>M01000057450	AT1G02870 ESTCount=11
ACTTGTAATTGAATTTTGAGGCCACACGAAACCCTAAACCAGTAAACAAGAGAGCAAGCGAGAGAGGAGGCTGCACCATGGGAAGGTCTAGAAGAAAGTACAAGAAATCAGCGCCCAAAGTTCGAGTGGGTCTCCCGAAGAAGAACCCTAACGTGTTCAAGCCAGCCTTCTCTCTCCCTCCGAAGCTTCGCTCGCTTGTCAACAACGACTCCAAATGGGATGACAAAGCTAGCGTCATCCGAAATTACAAGTCGTTCGGCGTCGTCTCCAACCCCAACTTGCTCGGCGTACGGAGCCGGACATCCCACGTTATGG
>M01000038247	AT1G02880 ESTCount=3
ATGTTAGATGTACTTATCAAACCACCAAAGCTCATCTTTGTGTTATGTAGATCCCACTGGAGCCCTGTTGTTGAAGTGCTCCCAGATGGAATTCCAATGGGAATGAGACCACAATGTGGACCCTCAACAGAAGATTGAATACAAATCTCATGATGGTGAGTCTTCGGAAGAAGGTGGATGAGACAATCGTCAGATATAAGGATAATTCGCAAAGTTGAAAAACGATATAAGATGTTAATGTTGCCAGCCTCATGGTCAAACCGTCCACCTAGTGCACCGGCAACAAGAATG
>M01000065127	AT1G02880 ESTCount=4
GTCAGATATAAGGATAATTCGCATAGTTGGAAAACCATATAAAACGTTAATGTTGCCAGCCTCATGGTCAAACCGTCCACCAAGTGCACCAGCAACAAGAATGCAAAGATTAGCCTTCTCTAAGTTCGGAGTGCAGTCACGAATAAATGCTACACATTTATGCAAGTCTGTGGTATCCTGATCATGAGATTCATCGACTATCTCGGTTCCCAGGCCAGCATAAAAATCCACTACTTCTGTTCGGATTGAATCCATGTCTCCTTTAATTACATCTGGCTTGTACCTTTTTCGAACATCGGCA
>M01000005783	AT1G02890 ESTCount=7
AATCTTCCTGATAATGTTGTTGTAATTGGTTCTCATACCCAATCCGACAATCACAAGGAGAAGTCCCATCCAGGTGGTTTGCTTTTCACAAAATTTGGTAGCAACCAACCTGCCCTTCTCGACTTGGCTTTTCCGGTAATGGTATCTCAATATTTGTTCATGCATATGCATGCGTGCGTGCACGTGTAGTGTGCATGAGTGTGGTGTCAATTTAAGTGATGTTAGTTTATGATTCTAAGCATGAAATGCTTCAGGATATACATGTTAATTCTTTGAGGCCTTTTGAAAGCTCTTTTATATCGAAACAAGGAGACCTAGTAAATTAACACTATCTATTTTATTCTGCCTATATTTTTTATTTTTACGTGAAGCATATTAGAAAATTTTAGTATTTTTTTCGTTGAGGGATTGCAGATTCTGGCTGACACTTTTGCACCTAGTTGTGTGTTTCTCATATTCTTGCTTCAAATTCGTGCTTCATTATAATTCAATTTGTTTCTTCTTTTTTTCCCCACACTATACTATGGTACAGCTGACTTGCCCGGAATTGATTCTTCAGCTTTAACTTTTGGGTAATTT
>M01000029041	AT1G02890 ESTCount=6
CTTGGATTGGATTCATGTCTTCATGCTGCCCCCAAAAAGATTAGTGAGACAACTTACGAATTGACGCCTCTACTGAGGATGCTTAAGGGATCGTCATCATCTAATTATGATTTGAGAGGCGGCATTCCTAAAATACCCGATGAGCATAGGGAAATCAGGGACCTGCTGAAGCAGTTTGGTTCTCGTGCAAATTTGGTTAAACGACAAGCACTGAAGGATAGTTTGCAACAAGGAATCCTAAATCCTGACAGCATTGGTGTTTCATTTGAAAGTTTTCCATATTACCTCAGTGACACTACGAAGAATGTTTTGATAGCTTCTACATACATCCAGCTCAAGTGTGACAAATTTTCAAAATTTGCCTCAGATCTTCCTACCGTGTCTCCCCGAACTATTATTATCTGGTCCAGCAGGTTCTGAGATTTACCTACGGAGACATTGGTTGGAAGGCACTTG
>M01000041469	AT1G02890 ESTCount=12
GCAAAGGATATGTCCAAGTGAATGGGAAAATTTACTACAAGAGTTCCAGTATGGCATTAACTGGCGGTGATGAACTGGTTTTCAGTTTAAAACATGCTTATATTTTTCAGCAGCTAACTCATGATAATGTAGCTTCTACCGGCCAATCTTCGTCATTAAGCATTCTTGAAGCACAGAGTCCTCCAAGAAAGGAAATAAATATTGAGGCAAGGGCAGGGGACGCCTCTGCTGTTGCTGGAGCGTCAATATTAGCCTCTTTGTGCCAAAAGGACATATCCCTTCTTCCGCCACCTTCCAAGACTAGCGGTGATGTGCAGCACAGCACTGAGATGCCTCAAATTCCGTCTGGATGTGGAGTATCTGATGATCGTACTCCAGAAATTGATATGAAGGATGGTCCGAGTACTAATGAGCCTGCTGATGCTTCTTTGAGGGAAAAAACTGGTTGTCCATCATCTTGTGCTGCCCATGAAAGCCACAATATTGATAGCCTTGGATTAGATTCATGTCTTCATGCTG
>M01000028965	AT1G02890 ESTCount=8
ACTTCACAGAGGCCTCCAAGATCAACTCCATCAGGTATGGGCTTATCAAAACTCACCCCAACTTTTGACGAAGGATTGTCTTTAAAAACTAACATAACCTTTCCACGGATACCATATGCTGGGCCCCTGGGAGGAGATGAAGGTGCACATAAAGAGAAAGAAGTTGTATCCAGAAATCTAACTCTGTCACCTACTTTAAACAGGTGAGCTTTAGATGTCCCTGAAGAAGATGGTAGATTTTCTGCCTCCATCTTTGGCTGATATTCCAGCCCATAAGAAGAAGTTAAACTTGAAGAGCTAAATGTCTCTGATTCACCAGCTGATGGA
>M01000046378	AT1G02890 ESTCount=9
TCAAACATGCTTACATTTTTCAGCAGCTCACTCATGATAACATAGCTGCTACTGGCCTATCTTCGCCATTAAGCATTCTGGAAGCACAGAGTGCTCCAATAAAGCAAATACCTATCGAGGCAAAGGCAGGGGACCCTTCTGCTGTTTCTGGGGCGTCAATATTAGCCTCTTTATGTGAAAAAGACATATCCCTTCTTCCGCCTTCTTCCAAGACTAGTGATGATGTGCGGCAAAACATTCAGATGACTCAACTTCCACCTGGATGTGGAGTATCTGATGATCGTTCTCCAGACATTGATATGAAAGATAGTACGAGTGCTAATGAGCCTGCTGATGCTTCTTTGAGGGGAAAAACTGGTTGTGCAT
>M01000070384	AT1G02890 ESTCount=42
GCAGTGGTTTGGTGAGGGTGAGAAGTACATGAAAGGAGTTTTTTCACTAGCTAGTAAAATTGCCCCAAGTGTGATATTTGTCGATGAGGCAAGCTTCTTTTGGCCAATTTTCTGTTATGAAATTATTTTTCATCGTGTGTTCTACTGACACATCTTTAAGTTCTTGCTTGGTCTTCTAGGTTGATAGCATGTTAGGGCGTAGGGAAAATCCAGGAGAGCATGAGGCAATGCGTAAGATGAAAATGAATTTATGGTAAACTGGGACGGCCTGCGAACAAAAGACACGGAGCGGGTTTTGGTACTTGCGCCCACAAATAGGCCTTTTGACCTTGATGAGGCTGTCATAAGACGCCTGCCACGCAGATTGATGGTAAATCTTCCGGATCCCCCAAATAGGGCAAAGATACTGAGAGTAATTTTGGCCAAGGAAGATTTGTCTCCGGAAGTTGATTTTGATTCAATTGCAAATATGACAGACAGATATTCTGGAAGTGACCTCAAGAATCTATGTGTAGCTGCTGCACACCATCCTATCAAAGAGATACTGGAAAAGGAGAAAAAGGAACGCGAGGCAGCTCTTGCAGAAGGTAGATCTCCCCCGGCCTTGAGTGGGAGTGATGATATACGCCCTTTAAACCTTGGTGACTTCAGATATGCTCATGAACAGGTATGCGCAAGCGTTTCCTCTGAGTCGGTAAACATGACCGAGCTTTTGCAGTGGAACGATCTGTATGGTGAAGGGGGTTCGAGAAGAAAGAAGGCTCTCAGCTACTTCATGTGAATGATCTTCTTGTGTACAAATTGTACTTCCATCTCTTCTGTTATCTCTCTTATGCTTTGCCCCAGTGGTTTTGTTACCTTCTATAAGGGCTTGCTAGGGAGCCATTTTGGTTTTTGAATGTATTATAAAATATGATCATAAGTTATGGTGTTTTATCCCTTAATTTGGGGATGATTGGTATAAAATGAGAATGAAGCCAAACCTTAATTTATCC
>M01000001724	AT1G02890 ESTCount=4
AGCCTGTGTATGGGATCCAATTACAACAACATTCCCTAGGTAAATTGTCAAACTTACTCTTGAAAGCCACATATGCATCCTGATTTCCCACCATAGACTTCTCTATGTCTTTCAAAAATAGTATCAAGGAACCACGTTTTACTTTCATTCGAAGCAACCTCAAAAAGTTCATTAATTGCAAATTTGTCAACATCATCCCCAGCGGAACTATCTAACCGAAGGGAATTAGCAGAACAGAAAAAGAAAAAACCGTAAAGAAAATAACTTAACTTAACAAACAAGAAGAACCCCCAAAGGTACATTTCCTTCAGGGATTGATTTATCAAATCTAACCCCAATTTTTGACGAACTATTGTCTTCAAATGCAAGGACTACTTTGCCTCGAAA
>M01000060985	AT1G02910 ESTCount=9
TGGTGCCTCTCCGAAAGGTGCTGCAGCTCTGCCTTCTATTGGGGAAGACTTTGAGAAACGAACTCAGTCAATAACTGCAAAATCGAAGTTAAAAGCCGAGATTCGGTTTAAAGCTGAAGTTGCGTCACCTGTAGAATGGGAGGAGGTGGATAAGGGATCAACAAAAGTTCGAAGGAGTTTCCCCCGGTGAGGATGTCTACATAATACTGCGTTTGGATGGCCGAGTTCGAAGATCAGGGAAAGGCATTCCAGACTGGCAACAAATTGTGAACGAGCTTCCACCGATGGACGCATTGCTGAGCAAGCTAGAAAGATAGAAATTCCAGGTAACTTCCGGTCCTGCGATTCTCAAACAAACGCATGCACCAGGCTACATCTGTATTTTCCGCACATTTTCTTGGAATAGTTTAATTTATGATCTTACACTTGGACAGAAGGAAAATAAAATAGACTTGTAATTGCAAATAAGAGCAAGAGCAACATTTTTATTATAGTATTGATTTTATTATAATAATAAGAACAACTTATTTCTGTTCG
>M01000053102	AT1G02910 ESTCount=6
TTTTTGTTATTTTCCTGAGGAAGCGGGGAAGGGAAGAAGGCTGCTGATTGTCTGCGTACTGCATTAAGGGATTATAATCTCAAATTTGGCACTATTCTTAATGATCCTGATTTGGCATCCTTTAGAGCTTTACCTGAGTTCAAGGAACTGCAAGAAGAGGCTAGATTGGGTGGGGAAGATATTGGCCAAAATTTTCGGAGAGATCTAAAGCTTATTAGTGAAGTCCAAGCACCATTTCGTGGGGTTAGGAGATTCTTTTATGTGGCATTCACGGCAGCTGCAGGAATTTCGATGTTTTTTACCATACCAAGGCTGTTTCGTGCAATTAAAGGTGGTGAGGATGCACCTGATCTCTGGGAAACAGCAGGAAATGCTGCAATTAACATTGGAGCTATCTGCAGGTATTACTGTTCTTGTGGCTTTGTTCTTTGG
>M01000056581	AT1G02910 ESTCount=7
ACATCCTCACTGGGGGAAACTCCTTCGAACTTTTGTTGATCCCTTATCCACCTCTCCCATTCTACAGGTGACGCAACTTCAGCTTTAAACCGAATCTCGGCTTTTAACTTCGATTTTGCAGTTATTGACTGAGTTCGTTTCTCAAAGTCTTCCCCAATAGAAGGCAGAGCTGCAGCACCTTTCGGAGAGGCACCAAAGCCTTTCTTCTCCACTTCCTGTGTTCTACCTTCTCCCCATATAACAGGAACTAAAAGAACACCTCTTCTAATGAGTTCAGTCCGGAATCTCTCTGCCCTTTTCATGGCCAAAGATACAGTCTCCTTCTTTCCTGCTAAAATCACTGGTCTCACGGTGTCACGCAACTGCACAAGTTCAACAACCCGATTGGTGGAAAGACGCAAAGGTAATCTGGATAAAGTTTCATCTACGGG
>M01000071381	AT1G02970 ESTCount=4
ACCTTAAGTTTAAATTTTTGAAATTGCAACGTGTGACCCGGAAGTAGGGGTAGCTTTCCCTCTCTAAGAATGAACGAATGATGCCCTGACTCTAGCAAAGGAGTACCCCTAATGAGTTCATAAACAGCAACTCCCAATGAGAAGATGTCAACTTTGTCTAGATGATTATAGTTCTCATTCAGAATCTCCTGGGGCATGTAGCGTGCATCACCCTCTTCAATTGGCAGACTCTTGTCAAGAAGAGTTGCACATCCAAAATCACCAAGCTTGTAAA
>M01000050880	AT1G02990 ESTCount=4
GAAGCAGAAGATGAAGGTGACTCGCCTATTTGTAGAGCTGTCTGCAACTCACGCCGATCTTTGTTTGCGCTGGCACGTTTGGAATAAATTACCCTAAAGTACGCCACCTCCATGCATTTGTATGCCAGAGCAGCATTAGCCATGTCTTTGCATTTTTCATATTCACGTGCACAAAATTCGCAGAGTTTCGCAGTGCTACCATACATTGACTGATTCTCTCCATGCCTGCTTTCACCACCGCCACATTCTAATAGAGAGGCACCCTGAAGAAACTTGAGGGCTGCCTGAAAGTACAGCCCTGTACTCTCTACACTGGACCCAGAATTCTGCAAC
>M01000033005	AT1G03000 ESTCount=19
AAATACCATCATATACGCCGTATAAATTTAAAAGGGAGTATGCTGTATTCATTTTGGAGGTCCTTCAAATTGGCTTCGTAGTAATTCATATTTCTTAAGTTCCGCCATGGAAAGAGAGGGAGAGAGCTCGTATAGGACCTTTGCAAAATCACCGTATTCAACAACAACAGAATCAATTTGATCATCCTTGCTTGGAGAATCTGAACCTGAACTAGAAACCTTGCGCTTTGCAGCATGAAACCAAGCATCAGCACATAATGCATACATGTCCGCACCAGTGAAGCTTGGGGGGCATTTCTTTGCTATCGAATAAAGAGATACATCATCATGCAATTTAAACTTTCTGGTAAGTGCTTTAAGGACCCTCTCCCTATAAGATGGATCAGAGTTTACACCAATGTAAAGGAGTTTATCAAATCGACCAGGTCGTAGAAGCGCTGGATCAATAAGATCAGGT
>M01000019793	AT1G03000 ESTCount=7
TTTTGATGTCTTTAAAAGTCTGGCTTCACAAGAAGGCTTGCCAAATGATCAAGTTGGCCTCACCTCTGAAGTTGCATCAGTTATTAGGGAATTCACTAAGCCAATTGCTGAAGATGAAGATAGTCATTCGGAAGAGAGATTGAACGGAAACTTAACATGGGGAGGGTTGCTGAAGAGATAAGCAGGAACCACGTGCTATTTGTTGCAGCTGCTGAGAGTTCTGAGGGTCTACCACATGCTATTAGGCGTTGCTTCAGCCACGAAATAAGTATGGGTCCTTTGACTGAAGAGCAGAGGGTAGAAATGCTGTCCCAATCACTGCAAAGTGTTACCGAGCTCCTCTCCAACACTGTGTCAGAGGAAATTATAAAGGACATAGTTGGACAGACATCAGGTTTCATGCCTCGAGATTTGCATGCATTAATCGCTGATGCTGGTGCTCAGTTAATTCTGAAGGATGATTCTCAAATTGCGAGAATTCAATCAGAGGATGT
>M01000035548	AT1G03000 ESTCount=3
ACTGAAGGAAAATTAATCATTGTAGGAGGAGAATTTGAAAAGGGTAGTTTACTGCCAGATGCACAGGCAGTGGGAGGATCTAAAGCTACAACTTGTGCAACTCTCTGCAAGTTTGCCTCAATATTCTTGATGAGCACCAGTGATCCAGAAGTTACTGAGAGTCTCTTGAGAATAGATGTTGAAACGCCCGACCAAAGCAGAGTCGTCAAGAGCAGC
>M01000020201	AT1G03000 ESTCount=7
AGGTGAGGCCAACTTGATCTATTTTGGCAAGCCTTCTTGTGAAGCCAGTAACTTTTAAAGAACATACAAAATGGCGAAGAAGTAGTATTGCTGGTGAGTATCTTTGAGCTGTGTTGAATGCTTGCGCTAGTGCTACAGATATTTTGCTTTCAGAGGATACAGTTAGATTATGGCAGCTATATTCCACTACATGCAGGCCCAATCGACGAGCAACATATTTAACAACGGTCCTCTTTCCACATCCAGCTAAACCGTGTAACAGAACAGCCACCCTGAACTTTGAAGAAAGTGCTGATGGGCACAGAGGAGGTGTAAGTATAGAGGCCAAGATCTTCACTGTGTCACCTTGCAAGGGTACAATACCATTGTGTCCATTAATTAGGAGATCTGGGGGAATAGAAGAAGGAACACTACCTCCAAGCACAAGGGCAGTTTGAGAGCGATTAATTCGTAGAACCGCCTCATCTGATGGCTGCATAGCCACAACCTTGAAGTAGA
>M01000061100	AT1G03000 ESTCount=3
TCCTATGTACATGTTGATTAGTTCAGGCCCTTTTACACTCAGAAAATTTAATGAACATTCTGTAGCAACAGCTTTTGCCAATAATGTTTTTCCTGTTCCAGGAGGACCATATAGAAGAACACCGGAGCGTTTACGCAGCCCAGATGAAAATAAATCCTTATGCAGAAGTGGCAACTGAACAGTATCAAGAATTGATTTCTTCACATCCTCGAGTCCACCAACATCTTCCCATTTCACATCAGGTACCTTAGGAGTTCCTAGTGCTGATGCATTCCTCTTCT
>M01000018735	AT1G03000 ESTCount=8
GATCGCGACACGAAAACCAGACGAACTGCAATTAACGACAACCATTTCGTTGGTTTGCGTGCTTCACGTTCCGACTGAGTAGATCTCTCCTTATCAATTCACGTTTGGATGTATTACATGTATATATACTGTGAGTTTAGTTAGGGTTTGGACGGTGATTTACTATTAGAAGAAATGGTGGAGAGAAGGAAGCCTCTGGTGCTCGCCTCCACCAAAGTCTTAATCGATGTGTTGTCGAATTCGTCGCGACTCACTGGAACAGACAAGGTAGCCGAGAATAAGCTCCCCGTCGACGGCTCCTCTCTGAAGTTGCAGTTGCCGGCGGGTATCCTTCGTTTTTCTAAAGACAATTTAGACCCCAAACAAGCTGCTCTTGACGACTCTGCTTTGGTCGGGCTTTCAACATCTGTTCTCAAGAG
>M01000023100	AT1G03030 ESTCount=10
AATGTCTTTAAACATTTTAGTAATAGCGCAGGATCAAATGTCCACGGAGCTGAAACACCCATGGAATGATTAAGTAATCGATGCTGACCAGACTTTCAAAATTAAGCGCAGAGCCTTTCAAAGGAATCTTACCTTCCTCTTCTTGCATGGGCTTCCTCTGGATCCTCCATAGCATCCAGCTGAGAACGATATAGATGAAAACCATCCAAGTGGGGAGAACTGTGGCAACATTTGGAGGATCAACTTGCTCGTCAAATGCAGGAGCTTTTTGGGGCCATAACTTGTTTACACGTTGCACTACTTCAGATGCTAAAGTGCTCTTCCCAGCACCAGGAGGACCAGCCAA
>M01000053856	AT1G03030 ESTCount=8
AAGTGAGGGATCAGTTTATGCACCATCATTTGACCATGGAGTTGGAGATCCAGTTGAGGATGATATCTTTGTCAGCCTTCAGCAAAAAGTGGTAATAGTAGAAGGGAATTATCTGTTACTGGAAGAAGGCGTTTGGAAGGATGTGTCATCCATGTTTGACGAAAAATGGTTCATCGATGTTGACATTGACACAGCAATGACACGAGTGTTAAGGAGACATATCTCAACAGGAAAGCCCCCAGATGTTGCTAAGTGGAGGATAGATTATAATGATCGACCCAACGCCGAACTTATAATAAAGTCCAAGACGAATGCAAATTTAGTAATCAGGTCAATCGATTTCTGAAGTCGGATGTGCCTCGTAAAGTGAAAATGAGGTCAGTTGAATCATCTTTCATCGACTTAATCCAAATTGTTCGAACTTGGGAGGTAACCATCCTTATTCTTTCATCCGATGATGTCTATATATTAGATTTGTTAGCAGAGGATCCATAGATAAATTATTTCAAATTACTGGAAAGATGAAGTAAATAATCCAGGTGGATCAAGTTCTTTC
>M01000038080	AT1G03060 ESTCount=4
AAAAATGAATCTTCATACAAATCCCTATCAACACCATTTTGTTTGACACTATCATCCAATAGGTGGAAAATTGATTCAGAGTCGGTATCAGAAGCACTGGGGCCATCTTCATGTTTACCTTTGAACAGTTCTGGTTCTCCTATATCAAATTGTACATCAAGAACATTTTGGATTGTGTCAATTTTCAATTTTGAGCGCTCAAGCTTTTTGCGCATCCTGTATGGACCTTCAATGGGACAAAGCCGCCATTCAGGATCTTCAGCTGCAGAGGATTTACGGATTGGAAAGATTCCACGCTCATGTACAAATTGCTGAAGAAGATTTTGCCACTCACTTTCAG
>M01000034349	AT1G03060 ESTCount=52
TGATGTCATCTTACCTCCATGGGCTAAAGGGAGTACTCGAGAGTTCATTAAGAAGCATCGGGAAGCTCTGGAATCTGATTATGTTTCAGAAAATCTGCATCATTGGATAGACCTCATTTTTGGATATAAACAGAGAGGGAAGGCGGCTGAAGAGGCTGTTAATGTGTTCTATCATTACACATATGAGGGGAATGTGGATATAGACTCCATTACAGAACCTGCTATGAAAGCATCTATTCTGGCACAAATTAATCACTTTGGGCAAACTCCCAAGCAGTTATTCCCCAAGCCCCACGTAAAAAGGCGTCCTGATAGAAAGCTCCTTCCACATCCACTTAAATATTCATCCTATCTTGTTCCACATGAAATACGTAAGAGCTCTTCTGCCATAACCCAGATTGTTACTGTCCATGAGAAAATTCTTCTGGCTGGGGTGAACAGTTTGCTTAAACCTAGAACATATACAAGATATGTTGCATGGGGATTTCCAGATTGTAGCTTGAGATTTATGAGTTATGATCAGGACAGGCTTCTCTCCACCCATGAGAACCTTCATAGAGGGCAACCAGGTTCAGTGCGCAGGTGTTAGCTATGATGGTCAAATTTTGGTTACAGGAGCTAACGATGGAGTAGTGTCTGTTTGGAGAATCAGTAAGAATAGTCCCCGTTCTACACGACGCTTGCAGTTAGAAAAGTCTCTTTGTGCCCATACAGCCAAAATCACATGCCTCAATGTTTGCCAGCCATACATGTTAATCGTGAGTGGATCAGATGACCATACTGTTATTCTATGGGACCTCAGCTCTTTGGTTTTTGTTAGGCAGCTTCCAGAGTTCCCGGCACCGGTTTCAGCACTTTATGTGAATGACTTGACAGGAGAGCTGATAACAGCAGCTGGAATTCTGCTCGCTATTTGGAGCATCAATGGGGATTGCCTTGCAGTTGTTAACACATCCCAGCTGCCATCCGATTCCATTCTCTCAGTGAGAAGTTGTAAATTCTCTGATTGGCTCGACACGAACTGGTATGTTACAGGACACCAAAGTGGGGGCTATTAAGGTGTGGCAAATGGTTCACTTCTCTGACCAAAAGAGTGCACAAAGTAGATCTAATGGCAGTGGGATGAGTGGGTTAAATTTAGGTGATAAAATGCCGGAGTACAGGTTGGTTCTCCACAAGGTATTGAAATCGCATAAGCATCCAGTTACTGCTCTTCACCTCACAAGTGACCTGAAGCAATTACTGAGTGGGGATGCTGGTGGACATCTGCTCTCCTGGACACTTCCAGATGAAAGCTTGAGAGCTTCACTCAGTCAGGGGTGAGAACAGAAAGGGTACTATCGAAGTGGATCATTCAAACCCTAGAGGAGGTCATATTTAAGGACACCCAATGTGGCTTTTTTGAGTCCTTCCTTTGCTAAGGAAATAACAGATGCTGTGTCGGGAGACGTTGGAAACGTTAGGAAGGCTGGCCTGGGATTGAGACAAGTTGAGCAAAGGAAAACAATACTTAATTTGACCTAGTGGTAAATGCCTCGAGCAAAGGAAAACAAGGCTTCCTGCGACTTAAATGCCTCGAGCCATTGGCTTCTGGTTGAAAAGGGCATGCTACATGCTGCACATTTTGTTGTATTTTTAGGGATTGGTTTCCGGCCACAAGAAAAATCGACTGGGTGTTTTTTTTTATCCTGATGTAAATAGATGGAGTTACAACTTACAAACAGTGTGAAATTAAGTTGTATAGTGGAAAGGTCCACCGTGAGGGACTGATAGATGAAAGCACCCTGTTAGTGTAGATGGGGTGGATTAATTATTTGTGTACAAGTTCTTGGCCAAATTTGTGTTTTTGCCTAGTCAAACGGGTGATTGCCCATTTCATACGGTGAAAGTTGATCTCTCCATGTGGTTAATGACATGCCATTTTCCAT
>M01000047042	AT1G03060 ESTCount=3
TGGACATTGCATCGCGAACCAATTCCAGTGCGTATCTACGTTCATTTACCTGCTCCCAGTGTTTTTGATCTAACTTTGAAGTATCTCGTGATCTTCTCATCATTTCCTTCTTACGACGACCCTCCATACCTTTTATCCTAACTCCAGGGAATTTTTCTGATCCTGCAATATACTGAACCCACATAATGACAGCACACTGCTCCAATACTTTATTCACACTATGTTCAGAACACTGAAGCCACTACAAAGAAAAGCAGAACAAAACCTACCCCAACGTAAAACTAAATTTAATTACCAAAACCCAACCCACTAGTAAAACAATCCTGTTGTCTCGTTCCGTTCCGGGTTTTGGGTTTTAGGTTAGACTAAACGTAAAG
>M01000017571	AT1G03070 ESTCount=18
GCAGTCGAAACAACAACTTGTATTTCATGATCCGGGCCAGAAAATGACCATGCAACTAGATTCAGTACAATCTCTTAGCAATTGTCGAGAAAAGTGCACGTGTACGCCATTACTAGCAAAGAAAATGAATCACAGTTCGTCATAAATTTTATTATGTGACATTTTTTTACATATACAAGAGAGAAAATGTCAAGCATCAGCAGCTCTGAAGATTGTAAGGAGGGAGAGGAAAAGATTGATGATATCCAGATACAACGATATCGCAGCCCAAATGTATTCATCATATGTGTAGCGCTTGATCAAGTTGTCAGTGTCGTAGACTATGTATCCACAAAGAAATATAATTGACGCCAAACACCCGTAGATC
>M01000000875	AT1G03070 ESTCount=270
GGTGTCAATACAGTATCTCATGCACGTGCCACTCTCAAAGCGTAACCACCACCGTCGCGTACATACGATCGGGGGAGGCATCTTGAAGTTTCTCAAATGCCTTTATTACCCCTCCTAGCATTCCTTCTACGGGGTTACCTCTCCAACTGAAACTCAAACCAACTGAACCGCTTCTTGTCGTCGGCTAAAAACCTCTCAATTTCTGTTTCGTGATTTCTTTGTTACGAAGATGTGGACCCAACCGTACCGGAAAACTGATGTGGAGATCGGAGAAAGCCCTTTGTACCCGATGATGCTTGAAAGGCCCGAGCTCCGGTGGTCGTTTATCAGGAAAATATACTCAATCTTGACTATCCAATTGCTCGTCACGATTGCCGTCGCCGCCATCGTAGTCTCCGTCAGGCCGATTGCGCACTTCTTTACTACTACTGGGCCCGGTTTGGCTCTTTATATCGTCCTTATCATCACTCCCTTCATTACCTTGTGTCCATTGTACTACTATCACCAGAAACATCCGGTTAATTACTTCCTACTCGGGATTTTCACGATTTCGTTGGCATTTGCTGTTGGTTTGACTTGTGCATATACCAGTGGAAAGGTCATTCTGGAATCTGTGATCTTAACAACAGTTGTTGTCGTTGGTCTCACTCTGTACACATTCTGGGCTGCAAAGAGAGGCCATGATTTTAACTTCCTTGGCCCCTTCTTGTTTGGTTCTCTTATGGTTCTTATGGTTTTTGCTTTGATACAGGTGTTGTTCCCATTGGGAAGGCTATCCATTATGATCTACGGGTGTTTGGCGTCAATTATATTCTGTGGATACATAGTCTACGACACTGACAACTTGATCAAGCGCTACACATATGATGAATACATTTGGGCTGCGATATCGTTGTATCTGGATATCATCAATCTTTTCCTCTCCCTCCTTACAATCTTCAGAGCTGCTGATGCTTGACATTTTCTCTCTTGTATATGTAAAAAAATGTCACATAATTAAATTTTTGGTTGAACTGTGATTCATTTTCTTTGACTACTGTTTAAGGCAATTGAAATCTTGGAACTTAGACGGAAACC
>M01000052402	AT1G03080 ESTCount=113
GAGGCATAGATGGGAAAAAAAAGTCTGGAGAGAGAATGGGGTGAGAGGGATGATACGCAGCTGGGGGTTTAGTGTTCACAGCTGCTGATTTCAACCCACATTGAAAGTTTTCATTTTTGTTTTGATTTCTGATCGGGGACTGATCACCAGAGTCTATAGAGTCTGTTTATTTGGTATAGTTTGCAAGTCTATTGAAGTTAGAGCATCCTTTGTTGAAAAAGTTGAAGTGTGTTTCGTCTGAGTGCAAGGAGGAGGAAGAGATCCAAGAAGGCTCCTTTTACCATATCAGGGTGGTGAATTCCTTTAAATTTTTGCCCTGGCCTGGATCCACAACCTGGGATTTTCTTACTGGGGTAAGGACCAGGATTTTGGAAAGTCCAAACCTGCTATCCTGCTGTTTCTTGTTGGAGTTATGGCGACTTCGTTACATTCTGACCCGAGGCGTTTGTATTCTTGGTGGTGGGATAGCCACATTAGCCCAAAGAATTCAAAATGGCTTCAGGATAATCTTAATGATATGGACAGCAAAGTCAAAGCAATGATCAAGCTCATTGAGGAAGATGCAGATTCTTTTGCTAGGAGAGCAGAAATGTACTACAAGAAACGTCCAGAACTCATGAAATTGGTTGAGGAGTTTTATAGAGCTTATCGTGCACTAGCAGAGAGGTATGATCACGCAACTGGGGAGCTCCGCCAGGCTCATCGCACAATGGCCCGAGCATTTCCGGACCAAGTACCATATAATCTAGCTGATGAATCACCCTCCGGTTCTTCAAATCCTGAAGCTGAGCCTCAGACACCAGAGGTTTCACATCCCATTCGTGGATTGCTTGACAAAGAGGATTTTCATAAAGATGCTTTGGAACTCACTTCAACCATTCTGCATGCAATGAAAAGAAATGGAGGGCACTCGGAAGAGTCAGAATATGAAGTATGCAAAAGGGGTTTAAAACAGCTTAATGAGATGTTTGGGTCCGGAATGACAACAAAAAATTCAAAAATTGCAGAAGGAAGAGAGAAAAGGGGTCTGAAGGTACCTGAAGCAATAGACAGTGGACAAAGTTTGAAAGACGCTGCCTCTGACTCATCAACTGAGAATTGGACTCCTAACATTCAGGATCTCTCTGAGACTGATTGGGCAGTTAAAGCTGAGAACGAAGTTCAAACCATAAAGAAAGCTCTAGCAGAGGTTGAAGCTGAAAAGGAGGCTGTCCTTCTTCGCTATCAGCAGAGTTTGCGGAAGTTATCTGGGCTTGACAGGGAACTTAAACATGCACAAAATGATGCTGGAGGACTTGATGAGCGAGCAAGCAGAGCTG
>M01000038427	AT1G03080 ESTCount=3
GGTGGAGTTAACTGAGAAGAGCAAAAAGGGCAAGGGTACTGAATTTGATACTGTGAAAGAGCAGCTTGAAGAAGCTGGTGAGGCCATCCTGAAATTGTTCGACATCAACCGCAATTATTGAAGAACGTTGAAGGTTCTTCCTTGTCTCATGATGAAAAATCAGCATTGGAACCAGATCAGAGTGGAAGCTTCCGAAGGAGGGGTGTTGCAGATCAAGCTAAAAGGGTGTCGGAGAAAATTGGGCGGTTGCAGCTGGAGGTGCAAAAGTTACAGTTTCTACTGCTGAGAATTGATGATCAAAATGACAGCAGAAGGAAGACCAAAATTACTGACCAAAGAACAAGTGTGCTCTTGCGGGACTATCTCTATGTTGGTGGCAGATCTAGCCCTAAGAAAAAGAAAGCTACCTTTTTGTGCATGTGTGCAACCTCGAACGTAGGGGA
>M01000046068	AT1G03080 ESTCount=5
TGCAGATCAAGCTAAAAGAGTGTCGGAGAAAATTGGGCGGTTGCAGCTGGAGGTGCAAAAGTTACAGTTTCTACTGCTGAGAATTGATGATCAAAATGACAGCAGAAGGAAGACCAAAATTACTGACCAGAGAACAAGTGTGCTCTTGCGGGACTATCTCTATGTTGGTGGCAGATCTAGCCCTAGAAAAAAGAAAGCACCTTTTTGTGCATGTGTGCAACCTCGAACTAGGGGAGATTGAAGCAGTTACTTTTTCTCATGATCAGTCCAGAGTTTAGCTTTAATTCCTGGAAACACATTAGCTGTCTTTTTTATCTATACATTATAAAGGATATCGTTTTTCACAAGT
>M01000033108	AT1G03080 ESTCount=4
CGACTCTGGATTGAAGCCAATTGATTCCACCTCCTCTGTCATAGACTGGTGTTTCTTGTTAAGGTCATTCAGCTCCTCTTTCAGACAGTAAATCTCTTGCTGAAGAGCATTTCTTTGGTCCACACGGAGTTCAACCTCTGCCTCAAGTTTCCTTATTATTTCCCTTAAGCTAGAAATCTCATCTTGTAAATCTTCAATTGATGCTGCTGAAGATAAATTGAGTGAATTCAGGCCCTTATTCTCTTCCTTGACCGTTTGGACTTCAACCTGCAAACCCTGATTAAGAGCTTCCATCTCTTTCAAAATTTGAGTCCTATTCTGAAGTTCTCCAGCCAGAGACCTCAGTTCCTCTTGAGTCTGAGAGTGCAAATGCTGCAGAGTTTGAAATGCTGTTTCAGCCTCCACAAATCTCCGGCCG
>M01000024358	AT1G03080 ESTCount=10
CAATGAAATCTCTGAAGAGGGGGATTCTATGATGACTAGAGACATAATGCTTGATCAGATATCTGGTGGTTCATCCAATGGATTTAGCAAAAGAGCAGCTGTTGAGGCCGATGATCAGATGCTTGAAGTATGGGAAACCACTAATGAGGAGGGCAACATCGACATGAAAGTTGGTAAGGCCAGGAAGGTGAACACTCCTGCCAATTACCGAAGGACTGAAACAATCAAGAAACAGAAAAGTAAACACCCGGCTACAGAGTCATTGGTTGAAAAGGAGTTGGGTGTGGATGGAGAGATCTCCAGGAGATTAACGGAGCATGTTCAAGGAGGAATCAAGATAAAGATTCTTGAAAGACTTGATTCTGATTCACAGAAGTTGACAAACCTTCAAATAACTGTACAAGATTTGAAGAGAAAGGTGGAGATAACTGAGAAGAGCAAAAGGGGTAAGGGTATTGAATTTGATACTGTGAAAGAGCAGCTTGAAGAAGCAAATGAGGCCATCGTGAAATTGTTTGATGTCAACCGCAAATTATT
>M01000026745	AT1G03080 ESTCount=6
GGTTCTTCATTGTCTTTTGATGGAAAATCTGAATTGGAACCAGATCAGAGTGGAAGTTTCAGGAGGAGGGGTGTTGTAGAACAAGCTAAAAGGGTGTCGGAGAAAATTGGGCGGTTGCAGCTGGAGGTGCAGAAGTTGCAGTTTGTATTGCTGAAACTTGATGATCAAAATGAGAGCAGAAGGAAAACCAAAACTACTGACCGGAGAAAAAGAGTTCTCTTGCGGGACTATCTCTATGCCGGCGGCAAATCTAGCCCCAGGAAAAAGAAAGCACCGTTTTGTTCATGTGTGCAACCTCCAACCAAGGGAGATTGAAGCAGTTACTCTTCTTCATGATCGGTGGTCCATAGTTTAGGTTAAATTCATGAAACACATTAGCAGCCTTTACCCATGC
>M01000032905	AT1G03080 ESTCount=9
GGTTGTAAAGTTAAAGGGGGCTGAAGAAAGATGTATTCTGTTGGATAGATCAAATCAGACCACGCACTCTGATTTGGAGTCTATGGAGCAGAAATCAGCATCTCAGAGTGAAGAACTTACAGAGAAGAAAAAAGAGTTGGGGAGTACTTTGGTCTTGCCTACAAGAAGAGCGCTTGCGATTTTTGGAGGCTGAAACAGCATTTCAAACTCTGCAGCATTTGCACTCTCAGTCTCAAGAAGAACTGAGATCTTTGGCTGGAGAACTTCAGAGTAGGGCTCAAATTTTGAAGGAGATGGAAGCTCTTAATCAGGGTTTACAGGATGAAGTCCAAGCGGTTAAGGAAGAGAATAAGGGCCTGAATGCAGTCAATTTATCTTCAGCTGCATCAATTGAAGATTTACAAGATGAGATTTCGAGCTCAAGGACAAAAAAAAAA
>M01000036239	AT1G03090 ESTCount=4
GAGATTGCAGTGTGCAGAGAAGACACCAGAAGATAATTGAGGAAGCTCCAGCTCCAAATGTCGAAGATGATTTTCGGTCACACTTGGGGCAGGCTGCAGTATCTGCAGCCAAGGCAGTTGGTTATTACAATGCTGGCACTGTGGAGTTTATAGTCGACACGGTCTCAGGCCAATTTTATTTTATGGAGATGAACACCCGACTTCAGGTTGAACATCCTGTTACAGAGATGATTGTAAGTCAAGATCTTGTGGAGTGGCAAATCCGGGTTGCAAACGGGGAACCACTTCCCATTAATCAGTCACAGGTTCCTTTTCATGGTCATGCTTTTGAAGCCCGAATATATGCTGAGAATGTTCCAAAAGGATTTCTCCCTGCTGCTGGGATTCTTCATCACTATCGTCCCATTCCAGTTTCTTCAACAGTTCGTGTTGAGACTGGGAGTTGAACAAGGTGACACTGTTAGTATGCATTACGATCCTATGATTGA
>M01000017632	AT1G03090 ESTCount=3
GATCAGATTACACACATCCACGTATGGCATGGTTCTCATCATCATCATTTCAAACGAAAATTAGTGCTTGATGTGTCGGATGATGATGAAACCCAGCATAAGACTAGTTTTGACATCTCAAGCCACCCTCCAGGGACTGTGGTGGCTCCAATGGCTGGCTTGATTGTTAAAGTTCTGGTGAAGGATGGAGTGAAGGTTGATGAAGGGCAGCCTATATTAATTTTAGAAGCCATGAAGATGGAGCATGTAGTAAAGGCTCCTGCTGCTGGCTCTGTCCAAGGGCTTCAAGTGACAGTTGGCCAACAGATTTCAGATGGCAGTGTTCTCTTCAGTGTGAAGGATTCAACGTGACAAAATTTGGCTCAACTTAG
>M01000051632	AT1G03090 ESTCount=7
GGAAGCACCCCGGCATACTCCTATCCATATCCAACTAAAGAATTGATTAATTGCTGTCATCCTTCTCGTTTTTTGAGGCATGCAGTAGTCGATAAAATTACCAAAACCTCTCTTGCGAATTCTCGAATCAGTCTGAGCTTTGAAACAATGTCGCCGATGGCCTCCTTCCTTCGACGAAGGCTCCACCAGAGATCGTTAGTGATTCAAGTGCGGTTACTTTCAGACTCGCCTGCGATTGAGAAAACGACGACGCAGCGCATAGAGAAGATTCTGGTTGCGAACAGAGGCGAGATAGCTTGCAGGATCATGAGGACGGCGAAACGATTGGGAATTCGAACAGTAGCCGTCTATAGTGACG
>M01000009632	AT1G03100 ESTCount=7
CTAAAGATAGAAAGAGAGAGATGGTCAGTATCTTTCAAAGCAAAGAAGGAAGGACCAACGAGGATGAAGGAGGAGCAGGAGAAGCTAGCTTTAATAGAAGTAGGGGAAAAAGGAAGGTCAAAAGGTGGAGGGTGGAATTCATGATTGGAACAATGTGATACATTTTTTCTGCAGGAAGAGATTGATGCAAGATGCTGAGAAGGCTTTAAAGAAAATGACAAGCCTGGGGTACACCCCAAATGCTCAAACATTCCATTCTATGGTTACTGGGTATGCTGCTATCGGGGGCAAGTATATAGAAGTAACTGAACTGTGGGGAGAAATGAAAGTTGTTGCCTTTTCAGAGTCAATGAAGTTTGATCAAGAACTCCTGGACTCCGTACCTTACACATTTGTGAGGGGCGGATTCTTTAGTCGAGCCAATGAAGTTGTGGATATGATGGAGAAAG
>M01000048150	AT1G03100 ESTCount=9
ATTACCGGGGGCTTTTCTGGAAGCTGGCAAGACTAAAGATTTGGCTGAGTTTCTCATCAAAGTTGAGAAAGAGGATTCCCCAGCTTCTAATGATGATTCAGCGTTTGTTCATGTCATTAATTCGTGCATTTCACTTGGGTGGCTAGACCAGGCATATGACCTTCTAGACGAGATGCGTTTAGCTGGATTTAGAACTGGTTCCTCTGTGTATATATCCCTCATAAAAGCATATTGTAAGGCAAGCAGAGCAGCAGAAGTCACATCACTTCTTCGAGATGCTCATAAGGCGGGCGTCCAGCTAGATTCAAGTTGTTACGAGGCATTGATAGAGTCACGCGTGATTCAAAAGGATACTCCAGGAGCCCTTCAACTATTCAAAGAGATGAAAGAAGCTAAAATTCCTAGAACTGGTCATCAGGAATTCGAGAAGTTGGTTAAGCATTGTGCAGATGGTGCTGATGCTGGGTTGATGGCAAAGCTCTTACAGGAAATAAAGGAAGGTCAAAAGGTGGAGGGT
>M01000063234	AT1G03110 ESTCount=5
AATACAAGCAGATCAGTCTCCGAAGCATCGGGTTTGCCTTTCTTGAAGCCGGAATTACCCTAACACGGGCGAAAGATGGGTATTCAAAACCACGCAAATTAGAGACTCCTGTAACCATCCACAAAAGTTGTGCAGAAGAGCTACTGCCCAGGCTTGTGGGGATAAATATCTCGCCCGGTATAGAAACCACCTTGACAACCGAGAGAGTTCGAGCAGATATGTCACAGCTTAACACCATTATTCCTTGCAAGCTTTGGATGGCCACTGCAACAATCATGCTGCCCGGGATCACACAGAGATCAGTAACAGTAGAATATTCCTCTTC
>M01000030369	AT1G03110 ESTCount=5
CCTTGCAAGCTGCAATTGCACATAATTAGAAAATGCACAAAAATATCAACATAAGAACACCAAAAGGGTTAAAAGAAAGAAAACAAGAAACCGTGCACCAAATACTTGCCGTTGGATGGCCACTGCAACAATCATGCTGCCCGGGATCACACAGAGATCAGTGACAGTAGAATATTCCTCTTCACTTCCATTGTACTCTAAGAGTCCTGCCTTAGCACCAACTTCACAGGTGTCGAGGACTGAACCAGAGGAAATATCCCACAAGCGAACAGTTGAGTCACCACTACCAGATAGAAGAAACCCATGGGGGGTAATCTAAAGTGCAGAGAAAGGCAAGACAGGATACAAACTCAGTATGACCAAGGCAATAACTTTGTATCTCATGAGCT
>M01000067941	AT1G03110 ESTCount=3
TAATGGTGTAAATTGGCATTGGGAAACAAAAGCCCCTTCAGCTGGTGAACTGCTGAGCTTAAACATGGAAGATGATAAGCATGTGGAAGAGGGAGAAACTGAAAAAGGCCTCGAAGTGGCTCCGGCACTTATAGCGATTCACCCGACCCAGAATTCAGTCTCCGTTGCTGTTGGTTCAGATCTTCGCGTCTTCGATCTCCGGGGAGGTTGCCCTGTAAATTTGGTGGATGATTCTGGTGGGCCTTTGCACAATGATTCTATACGAGCTATTCGTTATGGTGCCAGTGGAAAGCTTTTTGTTTCTGCTAGGTG
>M01000051839	AT1G03110 ESTCount=6
GCGTGGTTTTGAATACCCATCTTTCGCCCGTGTTAGGGTAATTTCCGGCTTCAAGAAAGGCAAACCCGATGCTTCTGAGACTGATCTGCTTGTATTGGAAGATAATGAAATAGCTGGGGGAGAGAAGTTACTTGAAAAGTTGCAGGGAACTATATCCATAGAGGAAAACATTCTCTCAGCCGCAGCTGAAGCTGTTAAAACTGCAATGTGCAATTTGCTACAGAAGAAGCAGTACCCTTCAGAGAAACGCGAATTTAGAAAGAAAACCAGAAATGACAGAAGAAACAAGCAGTGACTGGATTCCAACATCATCAAATATTTAACTGATTTTTTGAGAATTATGTGTGAATGTGTAGTGGAAAGGGTTGTGGCAATGAAGGATCAAAGAAATTGCAGATGAATAGATAATGAAAGAAACTTGGCTTCATTATGAAGACATGGAGCAATGAGAGAGACCCGACGAGGGGGGGTAGGGAAAAAAAGAGGGAAGATGAAACAAAGAAACATTTGTAGTAAAAAAAATGAAAAATGATATGTAGCTCATATTTTGGTAACTCATATCTAGTTATTCTATTAATTTATCTATTATAATTAAT
>M01000019707	AT1G03110 ESTCount=6
TAAATTGCCCATCTGGTGAAAACTCCAGGCTAGTGATTATGCTACAGTAGTGAGCAAGCATTGGTGCTGGCTTCATATTGGCTAAAGCTTGATTGTCATCGAGATCATGCAGATCCACACCCCAAACCACTCCAAATTTGTCAGCAAAACAAACATATAGATCATCATTGCTTATTGCGACGGCAGTTACTCTCTTCTCAGAGTTCACTGTATGAATGCAGTGCCAGGACTCAGCGGACCAAATCTTGACAAGTTTGTCATCACCAGCAGAAACAAAAGCTTTCCACTGGCACCATAACGAATAGCTCGTATAGAATCATTG
>M01000005614	AT1G03130 ESTCount=412
GCCACCAACAACGATTATCACATAATAGTATAACACAGAAGGCATTACCATATAAACAGAGTTCAAAAGTAATTTCTCTTGTAGGCTTGTTCATAAAGAAAATTAAAGATTACAAACATAGCATTCAGTAAATACACATAAATTACATAAATCATAACTCACCTCACACCTCATAAACTTGTTTACCAGTGAATTTGACTTCAATTGGATTAATATTCTTCCCAATGGACCTCATATTCAGACCCACACCTTCACGACCAGGGTTCACCTTCTCTGGGTACACCCCATCTTTTGGGTGCAAGTACTGAACCTCTCCATTAGGGAACACCCTATAAAATTGGTACTTAATCTTGTACTTAGACCTAAGCCTAGTACCCAAAGCCAAGCACTGCTCTTTCCTAGCCAATTTGAGAAGGTTCGGACCCTCCCTCATGATGGCTGCACCCCCTGTTGGCATTTCAAAGATCTGTTCTTTTGGTGACTCCCATGTGATCACATAAAACTCTTCCACTTGGGCCTTCCTCAAAAGCCCACCAGTGCTGCCAGCAAAAATTGGGGATGGAGTGCTCGGGTCCAGTTGGGGTGGGGTGAAACCAACTGGAGCCTCTGCTGTTGGTGCATCTGTTTTCCCACCTGCTGCTGCTGCTACAATGGTTGTGCGTTGTGGTGCGTTGAGCTTGAGAGCCGTTTGGGAACTAAAGGGTGTGGAAAGTGAAGGTTGTTTCCATGGGAGGACTGATGGGTGGTTATGGTTTGGGGTTGTGAGGGTTGTGGAGGAGGTGAACAGAGTGGCTTGGCTTGCCATGGCCATGGGCTTCTAGATTGAGTTTGTGATCTGAGAAATGTATAATAGAGAGAGACCCCTCGGCCGGAATATGTTGGTTTAGACTTTAGAGGGGTGTGGTTGTGGATAAGGTGATAAGGGTTGGACCAATTAGAAGGTGTGATTTTGATACGCTGCCTCTAATGAATCTTGACCACAGCAAAGCC
>M01000066446	AT1G03140 ESTCount=24
GATTGTTTTCGCAATAATAGCCGATCTTGTCTGTGAGAAAATCATAATCCCGATTCCCAGCTCTCTAACCCTAGCTTGTATGGATCTCCTCAAACAAGAAATCCTCAAGAAACGGCAGAGCCTGGCACAAGACGCCGGCGGCAAGAGGTTCTTCAAGCGCTCTGAGATCGAACAGAAACAGATCCAAAGACTCCGGGAGCAGGAGAAACGCGAGCTCGAAGCCAAAGCCCAACGTCAATCCACCGCCACCATCACCAAATCTAGTGGTACTGCTACCACCACCTCCTCATCCACCATCACCAACTCCACCTCAAAATCCTCCAATTCCCTCACCGATGAGCCGATTATTGACAACCTCGTCCTCCCTAAACAGGAAGTCATTCGCCGGCTCAGGTTCCTCAAGCAACCAATCACTCTATTTGGAGAGGACGATGATGCCCGCCTTGACCGCTTGAAATACGTTTTGAAAGCAGGACTCTTCGAAGTTGATAGCGATATGATAGAGGGGCAGACTAATGATTTCCTGCGTGACATTGCCGAGTTGAGAAAGCACCAAAAGTCTGGGATGTTGAGCGAACGGAAGCGGAAGGACAGGGAAGAAGGAGGGAAGGATGGGGAGGGAGGAGGGGACGACGAGCTTAGTGGAGACGGAGGTTCGAGTGGCGTTGATGCAGATAAGGATTTGAAGCGGATGAAGGCAAATTTCGATGAGTTGTGTGATGAGGATAAGATTTTGGTGTTTTTCAAGAGGCTGTTGAATGAGTGGAAGCAGGAATTGAATGAGAAGCAAGAGTCTGATAAGCGCACTGCCAAAGGGGAAGTCCATGGTGGCCACTTTTAAGCAGTGTGCCCGTTATTTGAATCCGTTGTTTAAGTTTTGCAGGAAGAAGGTCCTTCCTGATGATATCCGTCAAGCGCTGATGTTGATGGTTGACTGCTGTATGAAGCGAGATTATCTAGCTGCAATGGACCATTATATTAGGATGGCCATTGGTAATGCCCCCTGGCCAATTGGTGTGACTATGGTTGGTATTCATGAACGTTCAGCCCGTGAGAAGATCTA
>M01000062285	AT1G03140 ESTCount=9
TAATCGCCCCCTCGGCCAATTGGTGTGACTATGGTTGGTATTCATGAACGTTCAGCCCGTGAGAAGATCTATACCAACAGTGTTGCCCACGTTATGAATGATGAAACAACTCGCAAATACTTGCAGTCTGTAAAGAGATTAATGACCTTTTGTCAACGGCGCTATCCAACAATGCCATCAAAAGCTGTTGAGTTCAATAGCTTGGCAAACGGAAGTGATTTACATTCCTTGCTAGCAGAAGAGGGTATTTCTGGTGGGAATCACCCCTCAGAGGAAAGACTTCTACTCATGCCTGCTCCAAGGGAGAGTTAGGTATACGTAATTGTATTTGGCCAGCAGTGGTGGTTTCTCATAA
>M01000056296	AT1G03150 ESTCount=6
GAACCACAATTAATGAAAGTTATCAAACCCGGTCGCAAATTTATCTCTTTTTCCTATCAGAAATTCAGAATACGATTGGGGACCGACAGACGACAGTCAGAGGCGAAGGCTAGAAAGATGACGACGATCCGCCGATTCTGCTGTAACGATCTTCTTCGTTTTGCTTCTGTCAACCTTGACCACCTCACTGAAACTTTCAACATGTCATTCTACATGACTTATCTGGCAAGATGGCCGGACTATTTCCATGTCGCGGAAGCGCCCGATAACCGAATCATGGGCTACATTATGGGAAA
>M01000002009	AT1G03150 ESTCount=117
CTGGAGTTTCAAGAGAGTAGATAACAAAGGTAGTGCATATTACATTAAATTAGTGTCCACAAATTCAAATGCTGAGTACAAACTACAAAGATCATTTTAAGTTTGGCAATCCATGAACTTTCAGCATTGTAAACATAAACAGAATATGTAGAAAAGATTTTCTGTTGAAAGAGATTATAAGCTTACGGTAACAACCTCCATTGGCAGGACTGCATCATGCCCAAACTACGAGGACTCCAAATAAAGTATAGAACTCTCTTCTGCTGACTTAGATCCTTAAATCTCTTCATCTCCGAAAAAGTCAGAGGACACATGCAGAAGTCTCATCAACAAATTCAGCTGGCTAAGATACCATACAAAGCAAAAATGCAAAACTAATCATACTCCAATTCATCGGGAGTGATGGGCCGCTTAAGGGGGATGACAGACTTCTTTTCAACATCCCGTGACAATGCTTTCCTCATATCTAATCCATCTTCCTCTCCTGAGTAATAGCGAAGCACTCGTCTATAGATCACATAACCAAGCTTTTCATACATCTTGATAGCTGGTGTGTTTGATGCCCTCACAAAAAGATCCACAAAGTAAGCTTTATCAATATTATCACTGCTATCTTCCAGCAGATTCATTAGTTTTTTAGCCACCTGCTGCCGGCGGTACTCTGGTGAAACAGTAACTGCCGTTACATGACCATGCCAGGACTCCCCTTGACCCTCGACTTTTCCCATAATGTAGCCCATGATTCGGTTATCGGGCGCTTCCGCGACATGGAAATAGTCCGGCCATCTTGCCAGATAGGTCATGTAGAATGACATGTTGAAAGTTTCAGTGAGGTGGTCAAGGTTGACAGAAGCAAAACGAAGAAGATCGTTACAGCAGAATCGGCGGATCGTCGTCATCTTTCTAGCCTTCGCCTCTGACTGTCGGTCCCCAATCGTATTCTGAATTTCTGATAGGAGAAAGAGATAAATTTGCGACCGGGTTTGATC
>M01000063296	AT1G03180 ESTCount=9
GAATACGAGGAGCTGGAGATGGCTATTCAGCAAATTAACGTGAAGGCAGTTTTTCGAAGAAAGCACAATGGTAGAATGAGAGAGGTCAAACATGGAATTAGAAGGCTGGAGAAGCTGATGAATACTATTTCTGGTCTCCAAACTGCAATGCAACTGATGATTACTGAGATTCCTAATATTCAGGGGGTTATGCTGATTCTTGGAGCAAGTCCAGTACGACCTATGCATGTGTATGAGTTGTCCTTCTTGCATGGAAAGTTCATCGCCACCAGTGCTGGTGAATTCACTAAAAGCAAAGCAGCAGAAGGACTTTCAAGAAAGGTACTTTG
>M01000054759	AT1G03180 ESTCount=3
GCANAGGACTTTCAAGAAAGGCTATTCGCATGTTGATCTCGAAGGGTGCCGGGTCTGGTTCCTATGCAGGCCCTACTAAGTTGTTTCTGTTGGTTAAAGCTCCATCTTCTTTTAATCTACCCTTGCATTTTCTTCCGAAACGCGACTTCAAGTACAGCAAAAAGATTATGCCTTTAAGACTACGGTTCAAGTGCAAAACACAAGATATGGAATTGGATGCTCCTGATCAACCTACTTCAACTGCCACTGGCATCAGTTTAGCAGATTGTCCTTCAAATGACTTGATCTGGTTT
>M01000001482	AT1G03190 ESTCount=14
ACGCCCTCTCGAAGCCCCAAAACCCAATCAAGCTGTTATATTGCACGCGCACAGTTCACGAGATGGAGAAGACACTTGCGGAACTCAAGCTGCTCCATAATTACCAGCTCCAGCACCTAGGCCCCGCTGCTAAAATCCTCGCCATTGGCCTCTCTTCCAGGAAGAATTTGTGTATCAATCCCACCGTTGTGGCCGCCGAAAATAGGGATTCCGTCGACGCGGCCTGTAGGAAACTCACAGCGAGTTGGGTCAGGGCTTTGGCCGCCGAAAATCCCAATGTGCCCACTTGTGATTTCTTCGAGAAGTATGAGAGGGCAGCCTCGGGGGCCGTTCTGCCGCCTGGGGTTTATACGTTACAGGATCTGAGGGCATTTGGGAAGGAGAAAGGGTGGTGTCCCTACTTTCTGGCTCGACATATGGTACAATTTGCTAATGTAGTGGTTTATAGTTATCAGTACTTGCTTGATCCAAAGGTGGGCCGGTATTATATCCAAGGAAATGCAGAGGGAGTCTGTTGTGGTGTTTGACGAGGCTCATAATATCGATAATGTATGTATTGAGGCACTTAGCGTTAGCGTAAGGAGGCAGACACTGGAAGGGGCCTCAAGAAATCTTTCTAGGATAAGTCAGGAAATTGACAGGTTCAAGGCCACTGATGAAGGAAGATTGCGTGCTGAATACAACCGACTTGTTGATGGTTTGGCCCAGAGAGGAAACCTAGCTGTGTCAGATACCTGGCTTTCGAATCCTGCCTTGCCTGATGACATTTTGAAGGAGGCTGTCCCTGGGAACATCCGACGCGCTGAGCATTTTCTGCATGTTTTACGCAGATTGGTCCAGTATCTGAAAGGGCGCTTGGAAACAGAGAACGTTGAGAAGGAAAGCCCTGTTGGATTTGTT
>M01000008743	AT1G03190 ESTCount=6
TGAAGAAAAACCAAAAATAATGTAAATACAAACTGTTTTGGGCCAGTGGGCTTTGTCCGTTCCACGAAAACTGGGGAAAACTGAAGTGGACGATGATCTACAGAGCTAATGGAATTGAAACACTACGGCATTATAACAACATTTCGAAGTCTTGTCCATCATTTGTCATCTTCTCCAAGTCCTCTTGAGACAAAAGGGTTTTACGACCCCTGCCACCAGTTCTGTCGTAGGGCTGAGCCATCTTCCGAAGGAACTCTCGAGCAATATGCAGAGCCATGTCAGTGCTCAAATTTAGGTGAGCATCTCGCAAGTGTGATAGTATCCAGCCAGGTAACTTAGAGCGCTTGTCATGACGACTATACCTTTTATCAGCAAATATCATCATTCCATAATCGGACTTTGATCTGATCACTCGCCCCACACATTGAGCAGCTTGCCTCAAGGCATCAAAAGTCAAGAAATCGCCTTCCTTTATCTGGAAGGTATCTCGTAAGTACTCCAACCGTGCCAGCAATACTTTGCTTAG
>M01000040933	AT1G03220 ESTCount=4
GCCACACACCTTACCAAATACCAAACGATGGCGATATCTTCTTCTCTTCAATATTTTATCTTCTCTTTTCTCCTACTATTCTCAATCTCTCCATCTTTAGCTCAACAATCTTTCCGCCCTAGAGCCCTAGTCCTTCCTGTCTCAAAAGACAATTCAACATTACAATATGTGACCAAAATCAATCAAAGGACACCTCTAGTCCCTATCAACCTTGTGCTTGATCTGGGTGGCCAGTTCTTGTGGGTTGATTGTGAACAAAACTACTCCTCTTCAACATACCGCCCCGCCCGCTGTGGTTCAGCTCAATGCTCGCTCGCTAGGGCTAATAGCTGTGGTGACTGCTTCTCTGCCCCAAGGCCTGGTTGCAACAACAACACTTGTGGTGTCATCCCGGATAACACCGTGACCGGAACTGCCACGTCCGGTGAGGTTGCTTCCGATGTTGTCTCGGTTCAATCCACCACCGGGTCTAACCCCGG
>M01000045710	AT1G03220 ESTCount=5
GGTGTAATCACAGAAAACATATAATTTTATTTAGAAGTATACAAAACCAACGTCTTGGAGCCAATCGTGAGGAGATCGAGATCGATCGGCAGCCACTTATTCACACTATAAATCGTATAACATATACGTAGGAACAGATTCAGCACATATATATAGGAACAATACTATATGTTGATAATGAAGAGATCATCATCTAGGCAGTGGAAGTGAAGTTGAAGTTGGCGCATGTAGTCCGCCTGCCCAGAAGAGTGGAGCTAAACCCAAGCCTTGAAGTTGCCAAATCAAATTGTAAGAGATTGTTCTCCAGCTGATACCCTCCAATCACAATTGAAGTCC
>M01000004076	AT1G03230 ESTCount=6210
GGAACAAATTATTTCAAGTTTGTATATTTATATAACTATAATATTAATTCCATCAGTAAAATCAATAGGCCCAATGATTTGATGAACTGCACTCAAATTAAATTTCTCACACAGTATTAAATTCTCATATAATTAACAAGTACTATTTAATTGTACACTTCTTAATTATACATCTCTAAATTAAAGATGTACAAAAGTGCAGTTTATTTATGGAAGCACTTTTAACTTATTTCATTTTGCATAACATACATACACATATTATAACATGACAAGCATATACATACATATATAATGTATATCACTCTCGGTCTACGGAGTGGCTTTGAAGTTGAAGTTGAAGTTGCTGCATGAAGTCTTAGACACCAGCAATGAAGAGCTAAAACCAACCCTAGACTGAGCCAGATCAAACTCTATGTAATTGTCTTCCAACTGATGAGCTCCTAAAACAACTGAAGCTCTTGGCTTCAACCCTCCATCCACAAACCCTAAACACAACACGCCCGGTTTCGCCTCCACCATTGAATTTGCTCCAATAATCCTCCAGACAGAAGTTTGGTTCGCTAACACAAGATCAATATTAGGAACTATCGGCCCGCTTGCTCGAGTGCTTGGGATTGTTTTTGAGTCATAGCACACCTCAAAAGGTGCCACAGCCTTAACTTGGCGCGCCCCCGATAGCTGGTTAACGAAAAATTTGGTGAAAGATTGGTAGATTGAGCGTTCAAGGAGTGTATAAGGTGTTGTTGTGCTAAGCATGGTCCCAAAGTTAGATAACAAAGATGGGTTTAGTGGAACAAGCTTCTGGTTAATTTTTATGGATGATAACTGGATATGGTAGTCTACTTCTCTACTAACCCTTAATGGAACGTAGGTTAATTGATGCGAAACATCGATACCAGGACGGAAATAGAAAGGTCCTTGTCCAAACAACATGACCCCATTTCCATTACTAGGACTAGGTAGGCACAAAGCAAATTTTGGTTGGAAACCAAAGTAAGAAGCAAGTTGGTTTGGTAGAGTAAGAGGGGCATGACCTAATCCTAACACTCCTTGAACGTTCTTAGGGAACCCTTTATTCAACTGTGGAGGTGCACAAGCAAAGAGGAAATTAGGAACCCTAACTATAGGACCAGGGTTGGACCCTTGAGTGGATTGAATTGAGAGCGCATCTTGGGCTAGTTCACCTACACCAAGTTGGTGGGTTATTGGGTTCCCCAACATGAGTCCACATGAGTTGTTGTGGCACCCTGGTCCAGTTGTGGTGGAGCACTTGTGGCAATAGTGACTATTGGCTCTAACACATTGAGTGGAGTGACAAAGAGGTGCACCATAAGTGCTTGACAAGTAGTTTTGGTCACAATTAACCCACATGAACTCCCCATTTAGATCAATCACCAAAGGGACTTGCACTTGAGGAGTCCTTTTGGTAACACTGGCTAAATGAAGATTTGTTGTAGGATCTTTGTGTAGTGGCAAAACAAAGTTGTTGGGCTTGGTTAGGGCTTGAGAGTTGGTGAGAAAAGTGAGACAATAGAAAGAAAGCAATATGAGAAGAAAATGAGGAGAGGAAGCCATGGTTTTGAACAAAGGGAAAGTAGTGTGATGTGGGTTCAGGGTATTAAGCACAATGTTGGGTTATATAGGGGAGCATATTTTGGAATTTTTTGTCAAGTTTATCATCATTGTTCTTGCTTCTTGCTTCTTCTTTGTTTGGATC
>M01000039386	AT1G03230 ESTCount=3
CCAGGGTTGGACCCTTGAGTGGATTGAATTTGTAGAGACGCATCTTGGGCTAGTTCACCTACACCAAGTTGGTGGGTTATTGGGTTCCCCAACATGAGTCCACATGAGTTGTTGTGGCACCCTGGTCCAGTTGTGGTGGAGCACTTGTGGCAATAGTGACTATTGGCTCTAACACATTGAGTGGAGTGACAAAGAGGTGCACCATAAGTGCTTGACAAGTAGTTTGGTCACAATTAACCCACATGAACTCCCCATTTAGATCAATCACCAAAGGGACTTGCACTTGAGGAGTCCTTTTGGTAACACTGGCTAAAATAGAAAGATTTGTTGTAGGATCTTTGTGTAGTGGCAA
>M01000036774	AT1G03230 ESTCount=190
GTGAACTGCACTCAAATTAAATTTCTCACACAGTATTAAATTCTCATATAATTAACAAGTACTATTTAAATGTACACTTCTTAATTATACATCTCTAAATTAAAGATGTACAAAAGTGCTGTTTATTATGGAAGCACTTTAACTTATTCCATTTTGCATAACATACATACACATATTATAACATGAGTACATGACATGCATATACATACATATATATATGTATATCACTCTCGCTCTACGGAGTGGCTTTGAAGTTGAAGTTGAAGTTGCTGCATGAAGTCTTAGACACCAGCAATGAAGAGCTAAAACCAACCCTAGACTGAGCCAGATCAAACTCTATGTAATTGTCTTCCAACTGATGAGCTCCTAAAACAATTGAAGCTCTTGGCTTCAACCCTCCATCCACAAACCCTAAACACAACACGCCCGGTTTCGCCTCCACAGTTGAATAAAGGGTTCCCTAAGAACGTTCAAGGAGTGTTAGGATTAGGTCATGCCCCTCTTACTCTACCAAACCAACTTGCTTCTTACTTTGGTTTCCAACCA
>M01000004589	AT1G03250 ESTCount=54
CCATTTGGTTTTCTGGTCCGCCGTCCGCTTTACCCTCTCCCTGAGCTTCTCGGATTATCCTTATCTGTTCCTGGAGCTTCATAATCGAAGACGTATTTTCGATCCGAATTTAATCAATCGACCAATCAATCACTCAATCATGGCGACTCCTGAGGTTGTTCTGCAGAGAGAAGAAGACCTTCTATCGTCTCCTCTCCTCGATTCCCGAAAGGGAAAGGGTGCCAAATCCCGTGAGCCATCTATTGAGACGAAGATCGAGTTTGTTGAGAGCTTAACTGGAACAGTCAGCAATCGACGATCTCGAAGATGGTTAAATGATCGTTTGTTGATGGAACTTGTTCCTCGCCTGGAAGCGGAAGAAATTAGAGGCTTGTTTGCACCACCACCCTGGGGTGATGACATTCCACCCTCACCATTTTGCATGACTAATGGAGGAGAATGGGACAAGTTTAGGAACATAGACATGGATAAAGAGGCTAATTTGATTGATGCCTTAAACCGTTCATGTTCAAAAAGGAAAGCTCATGTTGATCCGGATAAGATGGCTGTCTTAAATGCATGGCATAGAGTCAACTGTCAAACTAGGGAGGCACTTCGACGTAGTTTCTTGTCAGAACTTATAATGGGCTATGAGGAATCAGTGAGGTCTTTCATTCAGCAGAGTGGAGATGGAGACATCCTTGTGCTACGAGTTCAAGATCCCTTCCACAGATTGTTGCTGCACGGTGTCTGTGAGTACTATGACTTGGTCTCGGTGACTGTATCCGAGTCGAAGGAGACAGATTCAGCAAAGATGACCAGGATAAAGAAGAAGAAATCAGGCACAGTTTACATCCCAAAATTCACCCTCACTCACTTTCTGAAAATGTCCAAGGAAGGCCTTTGGTGATTCCCTTTACAGAGGACATCAAGTACTGTGCAAAAAATAAATTTCGGCTTCGTGCCAATTTCAAAGTTAAACATCAACTTGTATGGATAAGATTTTACCAATCAACATAGGGTTGGTCGATTGTAGATTTAGGCTATCTAATGCATTAGAATTTACATTTCTTCTTTACATCCTGCTGATTGAGAATACATGTAAATTCCTTTTATCCTTCAAAAGACTAATATATTTTATTCTTTCC
>M01000058877	AT1G03260 ESTCount=4
GGGCTTCATCGCTGATTCTATTGGTGCTACACTTGGAGCCGGGGCAGCATTTCTTCTCGGCAGAACTATTGGGAGATCATATGTTGTCTCAAAGTTGAAGGATTATCCGAAATTTCGGTCAGTAGCAATTGCAATTCAAAGATCTGGCTTTAAGATTGTTTTGCTGCTTCGACTTGTTCCCTTACTCCCTTTTAATATGTTGAATTACCTACTCTCTGTCACTCCTGTTCCTATACTAGAATACATGTTGGCATCCTGGTTAGGCATGATGCCAATAACCCTTGCACTAGTTTAT
>M01000009989	AT1G03280 ESTCount=20
GCCTTTCACTCCTTTGGAGTTTGGTCTGTAAGTTGAGTGAGTCGCCGCCGTCGGTCCTCTGCCAGTCTGTCTCTTTCGTAATCGCCCGCTTCGATCGGCCTCTTCTGCTTCTCTTCCACCAGGCTTTTCAATTCTCCACGACCTATCGGCGGGTACGAAGTTTCTCTCGGAGATCGAACTCCGATGAAAGTTGGCATCTCCCCCGACTGAAAACCCTATAATAACTTGTCTCATGATGAATAATAACACTCCAAGAAACATGAGCATTGAGCCGTTCAATCGGCTGGTGAAGCTTGCAGCTAGGGCGTTTTACGATGACATATCAACGAAAGGCGACAATCAGCCGAAAACTGGCCGGAGCGACAACCGAGGGATTGCCGTGGTCGTGCTCGACGCTCTCACAAGACGAGCATGGGTTAGAGAAGAAGATTTCGCAAAAGAATTTGAAATTACACTCAAAGCAACTTCGTCGGACTCTTCGTTTTTTCGAAGAAGAAAAACTAGTAACTCGGGACCACAGGAAAGAGACTGTTAGAGGTGCAAAGCAATATAGTGCTGCAGTAGCTGCACCTCTGATGGACTTTTTGTAAAAGAAGGAGATGAAAAGGTTAAGCTGCACACACACTCTTACTGCTGCCTAGATTATGCACAGGTTGCTCTCACTCTCTCTCTCTCAACACACGCACACTCACATCTATCTATCTATCTATATAGGTATATGTACATACATATGTATATATCTTAA
>M01000018813	AT1G03280 ESTCount=9
GAGAGACAAAGGTTGAAGTTGCCTTTTCTGGTGGAGAAGGCAAGGAAGATATCAAATCTGAGATTGCAAATACTAGTCTGAAAGTTTTGCCGCCTTGGATGATCAAGCAAGGGATGAACCTTACAATAGAGCAACGTGGAGAGCTGAAGCATGAATCAAAAATTGATGGCGATCCGGCGGCTGTCGGATTCTCTGATGACAAAAAGTCAACCAGTGAAAATGATGATCAGAAGACATTACAGGATGAGTATTTTAAAGCTTATTATGCTGCTTATTTCAAGCAGCACCAAAAACTAGAAGATATTAAGAGAGAACAGGAGTCGTCAAACACACCCATCTCCTATGACCCTTCTAGTACATCTTCTAATCGTCAAGTGGGCATGAAGAGTAAACGTGAAGAGGATGAAGGTGAAGACAACGTTGACTGGGAAGAGGCTCCAATTGCTGGCAGTACACGTGAAAATTACAAGGTCGGTGACTTGAATGCTGAAGCAGATGCTGCTGGAGAGGATGAGGATGATGTGGACTGGGAGG
>M01000071143	AT1G03280 ESTCount=3
ATTAAGGGACATGCTGCAAAAGATGGAGGTCCAGCTTAAGCCATTAATGGAACAACTGAATAGAGTTAAAGATTTAACTGTCCCTGAATTTGGAAGTCTCCAAGAATGGAGAGCTCGGGCAAGTGCTGCTGGCCGTGCAGCAAATGGTGATTCCAGTTCTCATGATCCTTCCAAGTCTTTACAATGGCTAGGGTTTGGTGGAACACCAATGCCATTCCTTGGAGAGACAAAGGTTGAAGTTGCCTTTTCTGCTGGAGAAGGCAAGGAAGAAGATGTCAAATCGGAAATTGCAAATACTGGTCTGAAAGTTTTGCCACCGTGAATGATTAAGCAAGGGATGAAGCTTACAAAGGAGCAACGTGGAGATCTAAAGCAGGAATCAAAAATGGAAGGCAATTCAACAGCTGTCGGATTTTCCGATGACAAAAAGTCAGCCAGTGAAAATGA
>M01000031912	AT1G03290 ESTCount=3
TGATTATTCTATTACTGTTGATATACTTGTTTTTTGTGATTCGTATGAATTGTTTATGGACGTTTGGGCTTATAGTTTGATTCCTTCACTTGTTCTCTGCAGACTGATCGCTTTTCAGTTATGGGCTTCGATTCAGTTTACCGATCATTGATTGAGCTATTTCCACAGATTGATAAGCGCTTGCTGAGAGCAGTTGCTATTGAGCACTCTAAGGATGCTGATGCTGCTGTAGAAAGTGTTATTTTAGAGATTATTCCGTATTGGTCCCAGAGGAGTTTTGCTGCTTTTTCTCCTCCCAATGAATCTGATGGACTGGTGGACT
>M01000001013	AT1G03290 ESTCount=30
GTGATAATGTGACTGTTTCTCCTGAACTGCCAACCAACTTGGTACAGGACAAAGCGGGTGTCAGTGACAACCTGATTGATCTACATCATGAGTGGAAAGATTTTGAGGGTCCTTGTGCCGATGATTTCGAAATGATTAGTTGTAGTAAACTGGATCAACCAAAATCATGTTTAGATGGCTCACCGGTGGACGGAAAAAGTTCTGTAGCAGAGGTGGTTCCTTCATCTGCTCAAGAAGACACGATTGATACCATATGTGGTAGCCCTCATGTAAACATTGACACCAGTGCGTCGACTGATGACTTTGAGAAACTGGAAGCAGGAGGTTCTATTGACTTGAATCGAAATGATGAACTCCCTGTTGTACAAAAGGAGGACATGGACGGGATGATGCCAACATTATTATTACTCAATCTGGCCAAATATGCAGAGTTGACCTTCTTGAGGAGATAGTTGAAGTTTCCAAGAATAACAAGAAGACATTGTTTGCCGCCATGGAATCGGTCATGAACATGATGAGAGAAGTTGAACTGCAGGAGAAAGCTGCCGAAACTGCTGAATTGGAAGCTGCAAGGGGCGGACTGGATATTCTTGTCGAGGTGGAGAAACTAAAAACAATGCTGGGACATGCAAAGGAAACTAATAACATGCATGCAGGAGAAGTTTATGGGGAGAAAGCAATTTTGGCTACTGAGTTGAGGGAGCTCCAAAATCGCTTGCTCAGCCTGTCAGATGAAAGGGATAAATCGCTTGCGATT
>M01000025475	AT1G03290 ESTCount=25
GACGGCTCGACTCCTCGATAAACCCAGTTTGTATTTCGCAGCTCCCGATAGAGACGATTCCTCTGGTTTCTATTTGTCGACTGTACATGCCGCCCTATCTGTCGTTTATTAACTTCTCTAACAAGACAACCTACTACCGAGGATTGTTGACGATTCTTGGGAAAAGGAGCATTGCCGATTCTCTTTCTTGTTTCCGACTGATCGCTTTTCAGTTATGGGCTTCAATTCAGTTTACGGATCATTGATTGAGATATTTCCACAGATTGATAAGCGCATGCTGAGAGCGGTTGCTATTGAGCACTCTAAGGATGCTGATGCTGCTGTGGATAGTGTTATTTCGGAGATTATTCCGTGTTGGTCCCAGAGGAGCTTTGCTGCTTTTTCTCCTCCTAATGACATTAGGCCCGAAGGTACTTCTGGAGGAGTAGAGTCTGAAGCTGAACATGAGGAACAAAGCAAATTGTTAAGACGCCGGACAGTTGGTGCCGAAAGAGAAGTGGGCACTTCTTCAGGAGTACCATTGATGACTGGAAAGGCTTATGACAATGATGGTACTGTTGGTTCAACTAATGATGAGTCACTGACTACTTCTGCAATTGAAGCTGAGCATGAGGAACAAAGCAAATTTTTAACTCAAATGGTTGGTGGAGAAAAAGAAGTGGGCTCTTCATCAGGAATAACATCCATGACCTATGACAATGATGG
>M01000012256	AT1G03310 ESTCount=7
CCATCACCCCAGTCAAAAGCAGGTTCATTGGATAATCGTCCAAGATATTTTACAGCCAAACTAGAATCTTGATAAATTCCAATGATTTTGGCATATGGATCCAAACGAACACATTCTGCATAATCTTTGTCTTCCTGAAGAACAACTCCTTTGAACCGATAACCATAGCTCAAGAAATTCCAGGCACTTTCCAATGAGGCATGCCAGATATCACCTGATCGATTTATGTAGGGATCTAGATCAAGTTCTAAAGCCGGTTTGCCTGTTGTTTTGTCATCATACAAGCAAAGAACCACACCTTTTGCATTTCTTGAAAAAATAGCAAAATTCATGGAACCATCAGCCGGGAAGGAAAGACCTAATGGAGCTGGATGTCCAGAACCAAAACCTACTGGCACACAAAACTTTTCTTTCTTATGGTTCCTGATTTCTGAGCCTTCTGTGTCAGTGTTTGACAGAAACTTAAGCGCAAAGGAGACATAACAAGGAGTATGTTTTGCTTCAAACTCCAGTTCAAGAACAAACTTATCAAAAGAGTATTTAAGGAATTGGCTTTTAACAGATCTAGCATCAGAAGCCGAATGCTGAGAGTCCAGTGGAATAAAACATGA
>M01000035910	AT1G03310 ESTCount=8
TTTTGACTGGGGTGATGGCATTCGTCCTAACATATCGATTGAGAAACTTATGGTTTATCGTTTAAATGTGGTGCGTTTTACCAAAGACACCAGTCAGCTGCCTAGTGATGTGGCAGGTACCTTCTCTGCTTTGAGTGAGAAGTTGCACCATTTCAAAGATCTTGGTGTAAATGCAATCTTGTTGGAGTCAGTATTTCCATATGATGAGCGTAAAGGACCATATTTCCCTTGCCATTTTTTCTCTCCAATGAGCCTGTATGGCCCTTCTGGTGGCCCTCTACCTACCATTACCGCAATGAAGGAGATGGTAAGGAAGTTGCATGCTAATGGGATAGAGATTTTA
>M01000057030	AT1G03310 ESTCount=23
ATGTTGTGCTTCCGTCTTTTATTGGATGATGAATATACAGAAGGGTGACAATGGAAAAAACGAAAGAAACAAGGGACGTAAGGACGTTCACCTAATGGAAGTACAAAATTGGCACTGAAGAAAATAAGAAGGGAAGAAGATTTTAACTCCTAGGGTTGCTGGCTTCAAATAGAATACAGCTGTGAGACTTCATTTCATATGTAACTAATCCTGGCATCTGCTCAAGGACAGGCTCACCTTCTTTCGAGAAGAACCCTGGGAATGGAAGAGCAGTATCAACCAGACGGCGCCACGCCATCCCTTCTGGAGGTGGGGGTAGAATTACACACTCTGAATGGTCAGCTGCATTGAAGGCAACAAAAACATCACCTTTAGAATGCGAGCTCAATTCGCTCTCTTCCTTGTCAGCCTTTAATGTCATGGCCAGGAATCTGCAGGATGGATCTTCCCATTTTGGTGGAGACTGATCACTAGCACACCAGTCGATATTTTCTTCTTTCAAGAAATCCCTTCTCTGGAGGAGGTCACTTCTTTTCGTTCTAAATGAACTCAAAAATGAAATGAACTTCATGGTTTGAATAGCAAAACCAGTTGCTAGAGCATTCCAATTGAAAGGCTTCATGTCCTTGTATGAAGGGGAACCACCGGAAGTTTGGCCACATTCATCGCCCATGTTAAGGACAGGAACACCCAGTGAAACATATAAAATAAATAGAAAATTACGGGTTTGTTTAAGTCTTGTTTCCAGCACAGCAGTTTTATTTGTAGGTCCTTCCTCCCCACAATTCCAACTTAACTGTGAAGCTAGCTTACCACCACTGAAGCTGACCAAGTCCACGAAGGGGTA
>M01000057339	AT1G03310 ESTCount=5
TGGTCGGCCCTCTATCTACCATTACCGCAATGAAGGAGATGGTAAGGAAGTTGCATGCTAATGGGATAGAGGTTTTACTGGAAGTTGTTTTCACCCACACTGCTGAAGATGGAGCATTGCAAGGCATTGATGACTCATCCTATTATTATGTGGATCAGGTTGCTGAATTAGATTCGTTAAATGCTTTGAATTGTAACTATCCCATTGTCCAAAGGTTGATTTTGGATAGTCTTCGGCACTGGGTGACCGAGTATCATGTCGATGGTTTTGTTTTCATAAATGCTTCTTCTCTTTTGAGAGGGTTTCATGGTGAATACTTGTCTCGTCCTCCACTGGTTGAAGCAATTGCTTTTGATCCATTACTTTCAAATACTAAGATCATTGCAGACGCCTGGGACCCCCAAAACATGATGCAA
>M01000050551	AT1G03330 ESTCount=110
GATTTGGAATTGGGGCACTAGGTCATCTTAGCAAAAACAATAGGTAAAGACCACCGTCAGAAATCCTTCACTCCACTTGGGGGCTAGTCGAGACTTTGAAGTTTGAAGTCGAAGCAGCACAAACTCACTCGAGAACTGAGAAAACATGTTGTTCTTCTCGTATTTCAAGGACTTAGTGGGCAGAGAAGTGACTGTGGAGCTGAAGAACGATTTGGCAATCAGGGGGACCCTTCACTCGGTGGACCAGTATCTCAACATCAAGCTCGAGAACACCAGGGTTGTTGATCAAGACAAGTACCCTCACATGCTTTCAGTAAGAAACTGTTTCATCAGAGGTTCAGTGGTGAGATACGTTCAGCTCCCTCCCGATGGTGTTGACATTGAACTGCTCCACGATGCCACTAGAAGAGAAGCTCGGGGCAGCTGAAATTTATTAGTTTTGAACTATCAGTGTACTCTTACATGAATATCTCTCTGCCTTTGGATACTGTGGATGTAATAGCTTTCAGGTCCAAACATGACTAAAATCGTGACGTTCAAATGGGCTTAAGTTTCCCTTGTGGCTTGTTCAAAATATTTTGTCTCCCAGGCCACTTCCACTGATTAGTTTTATTCTACCCTTTTTTGGTATAATTAGTTTTCTGCAAACCCGGATAGTCTTTTGACCATGAAC
>M01000005562	AT1G03330 ESTCount=69
GTTCGTGTAAACAGACATTTGTGCATATTCTCCGACCAAATCAAGATACATATTATCAATGTCAATGGTAGTCATACAAACAGGGTAATGCTATTAATGGACTCAATGCGAGGGACACTCGAGCCTATAAGAAAAGTCACTTTTGGACCTGAAAGCTATTACATCCAGTATCCAAAATCAGATAGATATTCATGCAGTAAACGTACACCGATAGTTCAAAACCAAAAAAGTTCAGCCGCCCCGAGCCTCTCTTCTCGTGGCATCATGGAGCAGTTCAATGTCAACGCCATCGGGAGGAAGCTGGACGTATCTCACCACTGAACCTCTGATAAAACAGTTTCTTACGGAAAGCATGTGAGGATACTTCTCTTGATCAACAACCCTCGTGTTCTCGAGCTTGATGTTAAGGTACTGATCCACCGAGTGAAGGGTCCCCCTGATTGCCAAATCGTTCTTCAGCTCCACAGTCACTTCTCTACCCACCAAGTCCTTGAAATACGAGAAGAACAACATGTTTGCTCAATTAGCGAATGAGTTTGTGCTGCTTCGACTTCCAAGTCTCGACTCTCCACTCTCCAGACAAGTGAAGGATATCCGACGGGGGTCTCTCTTTTCCTTTAAGCACCGTCTCCCCCAAACTCGGAACCAAAACACCACCAAGTATTCAAACCGAAAAAAACACGAAAAGGATACTCAAATCCCCAGAAGAA
>M01000057633	AT1G03330 ESTCount=10
AGTAAGAAACTGTTTCATCAGAGGTTCAGTGGTGAGATACGTTCAGCTCCCTCCCGATGGTGTAGACATTGAACTGCTCCACGATGCCACTAGAAGAGAAGCTCGGGGCGGCTGAAATTGATTGGTTTTGAACTATCAGTGTACTCTACTTGAATATCTATCAACCTTTGGATACTATGGATGTAGTAGCTTTCAGGTCTCCAAACATGACTTTTCGTGACGTTCAAATGGGCTTTAGTTTCCCTTGTGGCTTGTACAAAATATTTTGTCTCCCAGGCCACGTCCTCTAATTATCACTATTAATATTTCGACTTCAATTAAACATTACCAAGA
>M01000019661	AT1G03340 ESTCount=6
TCTCTTATTGATCATCAAGGATAGAAGGCTCTCGCATGCATGGAAAATAAATTCCTTTTGTTATAGATCCCTCTCTGTTCCTGCCTTCTTAGAGTTCTTCTTCCTGAGTGATGGCTTATGCTTGAGTTTTCCAGGACTCTTCAAAGGTGTGGCAGTGACAGCTTCCAATTTCAAAGAAGATGCACGCTTGTTATGCTGGGCATCAATAATATTTAGCCTGCCAAACGGGGGAACAAGTGACTGCTTTCTCCACTTAGTTGAGGTATTCTGAGACACGCAACAGGAGATAGGCAAGGCACACAGGGGATAGG
>M01000056345	AT1G03350 ESTCount=83
GAGGTTAGATTAATTGTCAAGTGAAGGAGAACACAAGGTACAACTCTTTAGTCTCTTACGAAGAACTCGCCAAATCACACTATAATGGATTTCTTCAAATCCGTTTTCTCGGACGATCCAGGTCCCCAACCAGCCAAGCAAGAATCTGATTCTCCCCGAAATGAAGTTCATCAAGAAAGCCCTCAACAAACCAATCCGGACCCCAACGACGGTGGTTCTGGAGCGTGGAGCTTCGGGGGTCTGTTCAAAACCATATCCACCAAATCCGAATCAGTCTTGGAGACATACCGTCGCGATCTCAAGGATTTCGGATCGGGTTTAAGGAAGGAGATCGAGGTTGCCCAGGGTTCGCTCGAGAACGTGACTCATAAGATTGACGAAATTGGGAGCACCGTCTTGAAGGGGACGAGCCAGATCATCTCACAAGGTAAGGACGCAATCCTGTCTGCTGATCACGAATCTGATTCTTCAGATTACAATAGTAATGATAGGAACTTTAGTAGTAACAAAAAGTATAGTCGTTTCGATGCACACGTTCGCGCGATTCAGGGCGATGCGAGCACGTATTGTGATGAGCCTGAGGATTTGGATGACTATAACAAGTGGAAATTAGGGTTTGATTTGAAGGAGAATAGTGAGGACATGGGGAGCTTGTTTGAGGAGAATGGGGCAATGGAGAGTATATATAAGAGGGTTGTTCCAGGCAGTGTGGATCATGAGACATTCTGGTGTAGGTATTACTATAGGGTGGATAGGCTTAAGCAAGTTGATCATTTGAGAGCTATTATGGTGAAGAGAGCGGCGGAAGAGGATGATTTGAGTTGGGATGTTGATGATGAGGAATTTGAGGAGGAGAGCAGTTGGTTGTCTAAACCTAATTCCAAGGCTAAAGAGGATATGGGTAGTAAAGATTCTGGTGCAGTTGTGAAAGAGGAGGCATTGCAGGGTGCGAGTTCTGCGGATGCTAGTGAGATGCAAGAGAAGGTTAAGCCCGAAAAAGAGACTGATGCGGTACCCGAAGGTGAAACATTGGCAAATAGAGAGTTGAGTGTTAGAGATTCTGAGCAAATTGTGAAGGAGGTCTCTGTTCAGGAATCTGACGAGATATCCCAAGTGGACAAAGAGGGTAAAGGAAGTGTTGAGGGATCTAACAATGAGAAATTGGATGATGAGAAGATGAATTCGGATAAGAATAATGAAGGTGCTGTGTCTAAATCAGATGAGAAAGTGGCTCTGGAACGAAAGGGTGATGCTGGAGAATCTGGGAAAGACAGTGATTTTTCCTTGACATCCACTCATGAGGAAGAAGACCTCGGTTGGGATGAGATTGAGGATCTTAGCAGCATCGAGGAAAAGGATGATAAGAAAGCTACTCATGGTGGGAGCCCTAATAGAGCTGATCTTATAAAACATCTGAGCACTGCGGAAGACGATGAAGACTTGAGTTGGGATATTGAAGAAGATGATGAGCCAGTTAAAGCTTAAAGCTACCTAAGTGCTCTTGTATAACTTACCAAATTCTGCTATCTTTTCGTCCACGATTCATGCATTGAGTGTTACATAGTGTCATTTACTTCTTAATTTTAAGTGCAAATATCTTCTGTAATCGTGTACAAGTTGGAAATAAGATCTTTTGTTGATCTTC
>M01000010984	AT1G03350 ESTCount=111
CGGCCGGTAGTAATCATCTCGTGCACATCAGGTTAGGAAATTCCCAGAATTTTTTACTTCTCAAAAAAGCTTGAACATTTCCTCTAATGGATTTCTTCAAATCCGTTTTCTCGGACGATCCAGATCCATCTTCAACCGAACACGAATCCGATTCTCCCCGAAGTGAAGGTCATAAAGAAAGCCCAGATCCGGAGCCTGAACAATCCAATCCGGACCCCAGCGACAGTGGTACTGGTGCGTGGAGCTTCGGGGGCCTGTTCAAAACGATATCCACCAAATCCGAATCAGTGTTACAGACATACCGACGAGATCTCAAGGAATTCGGATCGGGTCTAAGGAAGGAGATCGAGGTTGCCCAGGGTTCGCTCGAGAACGTGAGTCATAAAATTGACGAAATTGGGACTACCGTTTGGAAAGGGACTACCCAGATCATCTCACAAGGTAAGGATGCAATCCTGTCTGCTGATCACGAATCTGATTCTTCTGATTACAACAGCAGTGATAGGAACGTTAGTAGTAGCAAAAAGTATAGTCGTTTTGATGCTCAAGTTCGTGCGATTCAGGCAGATGTAAGCACGTATTGTGATGAGCCTGAGGATTTCGATGAGTATAGCAAGTGGAAATTAGGGTTCGATTTGAAGGAGAAGAGTGAGGACATTGGAGAGCTTGTTTGAGGATAATGGGGGCAATGGAGAGTATATATAAGAGGGTTGTTCCAAGTAGTGTGGATCATGAGACTTTCTGGTGTAGGTATTACTATAGGGTGTATCGGCTTAAGCAAGTTGATTATTTGAGAGCTATTATGGTGAAGAGAGCGGCGGAAGAGGAGGATTTGAGTTGGGATGTTGATGATGAGGACTTGGAGGAGAGCAGTGGGTTGTCTAAAGCTAATTCAAAGGCAAAAGAGGAGGTAGGCAGTAAAGATTCTGGTAAACTTGTTAAAGAGGAGGAATTGCAGGATTTGAGTTCCGGGGATGTTAACGAGATGCAACAGAAGGTTAAGCCTGATAAAGAGACTAATGTGGTACTCGAAGGTGAAACATTGGAAAATAGAGAGTTGGGTGTAAGAGATTCTGAGCAAATTGTGAAGGAGGTTTCTGTTATAGAATCCGACAAGAAAGGGGACGAGATATCCAAAGTGGATGAAGACGGTAAAGGAAGTGTTGATGGATCTAAAAATGACAAATTGGATGATGAGAAGTTGAATTTGGATAAAAGTAAATGAAGGTGCCGTGTCAAAATCAGACAACAAAGTGGCTTTCGAAGGGAAGGGTGATGCTGGAGAATCTGGCAAAGACAGTGATTTTGCGGCGACATCTGCTCATGAGGAGGAAGACCTCGGTTGGGATGAGATTGAGGATCTTAGTAGCATCGAGGAAAAGGATGATAAAAAACTTAGTCATGATGGCAGCCCTAATAGAGTTGATCTTCAAAAACGATTGAGCACTGCAGAAGACGATGAAGACTTGAGTTGGGATATTGAAGAAGATGATGAGCCAGTTAAAGCTTAAAGCTACATAAAAGCTCTTCTATAACTTACCAAATTCTGTTTGATCTTTTCTTACACAATTCTTGCATCAAGTGTTATATACTTATATGGTGGTGTTGCTGCATTTCAATTTTCAAGTGCAAATATCTTCTGTGATTGTGTACAAGCTGGAAATAAGATATTTTGTTCTTCATTTGTTTTCAAAAAAAAAAAANAAAGGCCGCGGAGACACGCAAGAGGGGAGTACGGACGAA
>M01000011488	AT1G03360 ESTCount=44
GAGGGTTTCGTCTCTGGAGAGAGATGAGAGGCTTACAGGTATCTCTGAACCAGACACAGAAGATCAGACTCCAGAGAGCTCTGCAACAGCTTGAATCATTCTCTTCTAAAGTGAATGCCAATGCTTCCGTCACTGTTGCCGATACTATCCCCGTTAACTTCGAAGACAACATTCTAAAGGGGCATGGAACTGCGGAGCGAGACGGCGAGGTGGTGGCGACTTTGTGTGGAGTTGTTGAGCGAGTTAACAAGCTTGTTTACGTGCGTCCTCTACGATCGAGATACAAGCCCGAAATAGGGGATATCATTGTGGGAAGAGTCGTTGAGGTTGCTCCTAAGCGTTGGAAGTTGGAAATAAACTTCAGCCAAGATGCAATTTTAATGCTTTCTTCGATGAATCTGCCCGATGGTATTCAGAGGCGTCGAACTGCTCTGGATGAACTCAACATGCGTAGCTTTTTTGAGGAAAATGATGTTGTGTGTGCTGAAGTTCGTAGTTTTCAGCATAATGGAAGTTTACAGCTTCAAGCAAGAAGTCAGAAGTATGGAAAGCTTGAGAAGGGTCAATTGCTCACCGTCCCTCCTTATCTTGTGAAAAGATGCAAACAGCATTTTCACCATCTGGAAGAGTATGGAGTTGACTTGATACTTGGATGTAATGGGTTCATCTGGATTGGTGAACATGTTGAAGTCGGAGACGGTATGATTGAGGACCACGTAAATAATGCCGAGCAACAGAATATCAAATCTAGTGGAAATAATATGGATCTTGAAGTACAAGAACAAGAAAATTGTTACACACCATTGGAGACGAGGCAGAATATATGCCGGATTGCGAATTCTGTACGGGTTTTTTTGCTTTAGGCTTGAATATATCTGTAGAAGTAATTATTAAGACAGTCGACTTGAGCATCTCTATGAATCTTGATGTGCACGAGATGCTTGGATCTGAGTTCTATGTTTTAGTTGCTGAGAAAGAGGCTGTACGGCGAAGCGTGTCCGGGAAAAAGAAAGGGTGATTGTAGCCTATATTAGCTAATCAATTTGACCCTGATTTGCTTCTTACACACTTCTTGTGAACAATAGATAAAGCAGAGCTGTAATTTCCATTTTCAGAACAATGCAGATTTTTCTGTCGCTGAATGTTTCATAATCCATAATGTATTGGGATTGGCATCCTATGCTGGATCCTTATTTAATGAAGAGACAGCTCACGTCAGTTGAAGAAATTGTATAC
>M01000022087	AT1G03370 ESTCount=11
CTTGAGGTACATCAACTCCCATTGCCTTGCTTATCTTCAATGAAGCATTTTTTATATGAACAGCCGTTGACTCCGACACAGATTTAAGTTTCTTATCAAAAATTAAACCACCCAAACTACTCAGTTTCCCCGCCCTCGAAGATCCTTTATTTCCATATGTCCGGTAACTCTTCTCCAGATGAAGTGACTTCTGTCTAAGTATATATTCTCTCTTGCTACTACCAGAATGGACCTTTTTACAGCTCCCAAACTTTTCTTCCAACACAGCAGATTTTGATGTCATCGTAACACCAAAGGATTTGCCATCGGTATCAGATGTAGAATTTGGGCCTTCTTTATCTGTTGCTCGTCCACTGCGAACAGCAGAGTTCTTCAGCTTCGTTATATTGGGAACTAGAGCCACGGTTGGTTCTTCTGATTGAGAACTATGAGAGGCAGGAGTTGAAGGTGTTGGGTTACAAGGATCTGGAAGACTAACTTCAGAATTAACAGCGTCTGTTTTCGACTGAGTTTGGAATGGTATCGATGAAGTACCATCTGAAGCCCCATCACCAACAAAACTACCCAGTGGATCTCCATCCAATGCACAAGCATGCGATACATTCATATCGCATATCAATAAACACCACA
>M01000006737	AT1G03400 ESTCount=141
TTATTATTATTATTATTATTTGTATTTTGACAAAAAGCCTAGCAGAGACGGACAGAAAACAGAGCAAGAGTTTTACATGGCAACAACAGCAATCATGGCCACCGCCGGACAGGCACCACCGGGCGATCATCTCAAACTCATCAAAGCTTTCGACGATTCCAAGATGGGAGTCAAAGGACTCGTCGACTCCGGTATCACCTCTATCCCTCACTTCTTCAGGTTCCCACCCCAATCCCTTTCGGGCGTGAACCGTACTCCCTCGGACCGAACCGATCCCAATCTTATCCCCACCGTCGATCTATCCCACAAAAGGGCTTCTGTCGTCTCGCAAATCTCGCGTGGTTGTCGCGAACTGGGTTTCTATCCAGATTGTTCCAATCATGGGATTCCTTTGGAGCTTATGGACCAAACACTGGAAGCTGTTAAAGGATTTCATGAGCAGCCGCCGGAGATGAAGGCCCCGCTGTACACTCGGAATGCGGGAACCGGCGTAAATTTCTTTTCTAATATCGATTTGTTTCACTCTAAAGCAGCAAGTTGGAGGGATACTTTGCAGGTTAGGCTAGGTCCAGATCCGGCACCAGCAGTGTCCGAAATCCCAGAGATATGTAGGAATGAGATTGTGGAATGGAACTTAGCAGTCAAACAACTTGCAGAGCACTTGATGGAGCTGTTTTGTGAAGGATTAGGATTGGATAAAGGAAGGTTGAAGGACATGATGTTCTTAGAATCACGGGTCATGGTCGGACACTACTATCCTTACTGTCCCCAACCTGATTTGACTCTCGGGATCACATCTCATACGGACCCGGGAGTACTGACGATCCTTATGCAGAGCCAAAATTGGTGGGTTGCAAATCAAGCACGGTGAGGACTGGGTGGAAGTCAAGCCCATCCCAGGAGCACTTGTTATTAACATAGGAGACATACTTCAGATTCTTTCAAACGATGAATACAAGAGTGTAGAACATAGAGTACTGGCTAATCCTTGCCGTGAACCACGAATTTCTGTTGGAGTTTTTTTTAACAGTAGCAATAAAGATGGTTTATTTGGACCGTTCCCAGAGCTGATATCGCCGGAGAAGCCTGCTCTTTATCGACAATTTGTATATTCGGATTACTTGACAAGGTTCTTCACAAAAGAGTTGGACGGCAGATCTTTGAAAGACTTTTATAGGCCGAAAGACACAGGGTTGGTGTAATGGACAATGGTATATATATATAGCATGTAATGTTACGTTCAGACTATAAGATTGCCTTTATGCTTATCTAAATGTAATCCATGGCTTTATAACCCAAAAAAAAANAAAAAAAANAAAAAACAAACTGTCGGTCCCGGCCCGTCCCTTCGTAGGAACGAACCGACCGAACCGAAAGGGGGAAGGGTAAGGGTACCGGAAACGGAACCGGAA
>M01000063918	AT1G03430 ESTCount=4
TAGTGGATTACAAGCAAGTGGACTCCCATTTTCATCAATTGAAGGGTAGCAGCTCCAGTGTAGGTGCCATGAGGGTGAAGAATCTGTGCATTAACTTCAAAACTTACTGTGAAGCCCAAAACCGTGAATGGTGTATAAGATGCCTGCAGCAAGTGAATCATGAATACTTATTGCTGAAGAACAAGCTTCAGACTTTATTCAGGCTACAGCAACAGATCCTTGCTGCTGGTGGGACGATTCCAACGATAGCTTGAGTGCATACCCTATTTAAAGATAAAGCTAGAATTCTTGCAGGTGTAAATCCAAGCTAGTTTTACTATTGGGATATTCTCATTGGAATTATATGTGAAAACGTATGTTACTTTTTGATGTACAATGGGAGAGTGCCGAAGTCAATAAAGACC
>M01000023620	AT1G03430 ESTCount=9
GATAGGAGAAATGTCTTATTAGGAAATCACTTAACGCACTAGATTTCTCGCATCAGTATTTCGAGTCAACTGGTGCGAGGTTAGTGTCCAGTCTGCAAGATCCGCCATTTCTACTCATCCGTTTGAGTCGTTTTAAAGTTTGGAAAGGAACGGCAGGAGGGTGGGTTCGAGAGGGTCGACCATGAACACTGTCACTCAGTTGCAGAGGCAGTTCGTTGATTACTTTGTTTCACTATACAGGGAGGGTTTTGTGGACGATCAGTTTAACGAGCTACAGAAGCTGCAAGACGAAAGCACCCCGGATTTTGTGGCTGAGGTTGTCACTCTCTTTTTTGAAGATTGTGAGAAGCTTATCAACAATATGGCTAAAGCTCTAGAACAACAGATAGTGGATTACAAGCAAGTGGACTCCCATGTTCATCAATTGAAGGGTAGCAGCTCCAGTGTAGGTGCCATGAGGGTGAAGAATCTGTGCATTGCCTTCAGAAATTTTTGTGAAGCCCAAAACCGTGAAGGGTGTGTAA
>M01000067087	AT1G03430 ESTCount=32
GCTACTGGAGCAATGGTGGGAATCACTTTACAAGAGATTCTCTCATCATTATTTTAAGCCAAATGGTGCGAGATTAGTGTCCAGTCTAAGATCCACAGACAGGAGGGTGGAGGGTCGACCATGGACGCTGTCACTCAGTTGCAGAGGCAGTTCCGTGATTACTTTTCTTCACTACACATGGAGGGATTTGTGGACGATCAGTTTACCGAGCTACAGAAGCTGCAAGACGAAAGCACCCCTGATTTTGTGGCTGAGGTTGTCACTCTCTTTTTTGAAGATTGTGAGAAGCTTATCAACAACATGGCTAAGGCTCTAGAACAACAGGTAGTGGATTACGAGCAAGTGGACTCCCATGTTCATCAATTGAAGGGTAGCAGCTCCAGTGTAGGTGCCATGAGGGTGAAGAATCTGTGCATTGCCTTTAGAAATTTTTGTGAAGCCCAAAACCGTGAAGGGTGTGTAAGATGCCTGCAGCAAGTGAATAATGAATACTTCTTGCTGAAGAACAAGCTCCAGACTTTATTCAGGCTACAGCAACAGATCCTTGCTGCTGGTGGATCGATTCCAACAATAGCTTGAGTACCCTGATGTCATGCCCTATATAAAGATAAAGCTAGTCTGCTAGAATATTAAAGACTCATTTTGAATTCTTGCAGGTGTAAATCCAAGCTAGTTTTGCTACTGGG
>M01000009899	AT1G03440 ESTCount=6
GGGACCGCTTCTGATCACTACTCTTCCTCTAATGCCATGGCGGTGAGGCAGAGATTGTATAGTTTCCGTGTAATGCGATGCATTCTGTTTGTGATATGTTTGCTAGCACAAGGTAGAGTACATGTGATTGCGTATTTTGGATCCTGTTGATTTCTTGGCCCTGCAATCGATTCGGAGGGGGCTAGATGATATGCCCGGGTCGAATTTCTTTGCTTCCTGGGACTTTACTTCGGATCCTTGTAATTTCGCCGGAGTTTTATGTGATTCTGATAAGGTGATCGCTTTGAATCTCGGTGACCCGAGGGCTGGTTCTCCTGGTCTGACGGGTCGGATAGATCCTGGAGTTGGGAAACTCTCTGCTCTCGCCGAGTTTTCAGTCGTTCCGGGTAGGATTTTCGGTTCTCTTCCTCCTTCTATATCACAGTTGAAGGAGCTACGGTTTCTTGCGGTGAGCCGAAACTTCATCTCCGGCAATATTC
>M01000010456	AT1G03470 ESTCount=13
GGTGGTGGCTTGAGACTCACAAGAGGTCAAGACGATCAACCTGGCTCCAATCCACTCTTGCTGAGCTAGACAGGAAGACAAAGGCAATGCTGAAATTGATCGAGGAAGATGCAGATTCCTTTGCCAAACGTGCGGAGATGTATTACAAGAAAAGGCCAGAGTTAATCCGCATGGTTGAAGATTTCTATCGAGCTCATCGCTCTTTAGCGGAGCGATTTGATCAAGTGAAGTCTGATTCTGGAGCTCGCCTCCAGACAACGTTTCTGTCCCCAATTCCTTTAACAAAATCCCAATCTGAAAAGTTCACTACAATGACGGGACAAATGTATCCTAGCTTCTCTGAGAATTGTGACACTGAGGAGTATGCTGAGTCTGAAGTTGATGATCCTGAACAGGAAGATGTTGTTCAAATTGATGAAGAACCAGAAGTTGAGGATCATAAACTGGAGATTGAAAGCCAAGTTTTTGAAGGATCTAGAACTT
>M01000000733	AT1G03475 ESTCount=122
CTGAGGAAATTTCTAAGCCTTCATTGCCAATAGAATTAATACGTACAATGTACAAAAATCTGGCACTAGATTGATCACATTCTAAAATTAATAGGTTACAATTAACCAAGTACTCACTTCTAATTCCGTTGCAACAAAAACAACTACGTGCACAAAGAAGAAGAGAAAGAAGAGGGGGAAGGCTCAAAATAATACAACACTCAGTTGGGAATAATTTAGATCCATTCCTTTGGATTGATGCAAGCATCTAGTAACTTCCACTCTTCAGTTCCCTCTTCAGGTTTATGGTCATATTCCCAGCGCGCAGTCAATGGGAGGGAAACAAGAATACTCTCAATTCGTCCTCCTGTCTTCAGCCCAAATGTCGTACCCCGATCATAAACCAAGTTGAACTCTACATAGCGTCCTCGACGCAATTGCTGCCATGCCTTGTGCCTATCAGAAAATGGCAAGTCCTTCCTTTTCTCAATAATGGGTATGTAAGCAGGAACTACAGAATTGGCACATTCAGTGGCAAATGAAAGAAGCATCTCCTGATCATAGTCATTTAAATCATCAAAAAATATTCCTCCAAGCCCTCGTCTCTCACCTCGGTGCTGAATGTAGAAATAATCATCACACCATTTCTTAAATCGTGGATAGAAGGTAGGATCAAACTTGTCACAGGCTTGTTTTTGAATTGTATGGAAGTGTCTAACATCCTCCTCAACAATGTATGCAGGAGTTAAATCTGTACCACCGCCAAACCACCATTGCCTTGGTGCCCCAGGAACATCTTTTGGAGCATCGGTCTCAAAATATCGATAATTAAAATGCAAAGTTGGTGCAAAAGGGTTCTTTGGATGCAACACCGAGCTGATCCCAGCTGCAAAGAAAGGAATGGGACCAGGCTTATGGTCTGAAGCAGCAGCCTTGGCAGCACGGTAGGCCTCAGGAGGCATAACACCGTACACAACCGAAACATTAACCCCAGCCTTCTCCCAAACGGTACCGTCTTGAAGAACCCTGCTAATGCCACCGCCACCTCCTGGCCTAGACCAGACATCCTCCTTAAAACGACCACCGCCATCAGCGACCTCGATGGCCTGACAGACCCTATCCTGCGCCTCCCTTATCATTGTCTCAAACCTAGCCCTCACCGAGGACGATGAGGAGGAAGAAGAAGCAGAGCCATCGGACTCTCGAAGGAAGGTGTGTGGCCGCTCGCTCACCGGGACTTCCTTCTCTATGGCAGAGCAAATAACACTAAAACGACGACAATTGAGATTGTAATTGCGAGTGAATGCACTTCTGGTCGGCACATTGAAAGAAAGGGTTTTCTTGGTTGTAGAAGAAGAAGAAGAAAGAAGTGGCAAGAGAGTAAGGGAGGA
>M01000051212	AT1G03510 ESTCount=3
GTTTTGAGCAGAGCAGGAAGATTATACGAGGCATATGAGGTCATAAGACAAATGCCAATGAATGCAACTGCAAAAGCTTGGGGGGCTATTCTTGGGGGGTGTCGAACTTATGGAGAGGTGGAGCTTGCAGAGATTGCCGCAAGAGCTTTATATGACATTGAGCCTGATAATCCTGCCAATTTTGTCTTGTTGGCTAGAATTTATGCTAATGCAGGGAGACATGACGAAGCTCAGAGCATGAGAAAGGAAATGAAGGAGAGAAGAGTTAAGGCATCCCCTGGCAGCAGCTGGGTCATGTATCAAGAATAGTGGCTGATGAAGGGATTTAGCCTAAAATTGCATCAAG
>M01000026639	AT1G03510 ESTCount=5
CCTTGTTTAGGTCGTTGGGTCTTTGTGTTCGGTAAAAGAAATTCATGGTTACTCAATTAGAAATGATATTGATCCACATCCGCAGTTGAGGAGTGGTCTTGTGGAGGCATATGGTCGAAGTGGGTGTCTTGTTAACGCGACTAGTGTGTTTAAGTGTATGAATGAAAAGGATGTGGTAGCTTGGAGCAGTTTGATGTCAGCATACGCTCTTCATGGTGAAGCAAGAACTGCTCTAGAAATTTTTCGACAGATGGAATTGGCGAAAGTACAACCTGATGATATAACTTTTCTTGGGG
>M01000055254	AT1G03510 ESTCount=3
CTCTTCATGGTGAAGCAAGAACTGCTCTAGAAATTTTTTCGACAGATGGAATTGGCGAAAGTACAACCTGATGATATAACTTTTCTTGGGGTTCTAAAAGCTTGTAGTCATGCAGGTTTGGCCAATGAGGCATTGGATTACTTTTGGTAGGATGCATAAAGATTATGGCGTGCAAGCAAGTACCGATCACTATTCTTTGTTTAGTGGATGGTTTGGTAGCAGAGCAGGAAGATTGTATGAGGCATATGAGGTCATAAGAACAAATCGCCAATAGAAAGACAACTGACAAAAGCGGTTGGGGGGTACG
>M01000005405	AT1G03520 ESTCount=17
GAAAGCAAAACGAAAGCTTCATCGGCCATTACTACTCTTCGGTCCCATTTTCTGTCTCGGCCTGCTTGGTTCCCTAGCCTTCTATCATTTATTAAATTATTAAAATCCCATCAAGCGCTCTTAGCCTTTGAATCTTGAATCTTCCAAGTAAAGGCTCTTCTTCTCCCCGACTCTTTGTTGCGAGTCTCTTTATTCAGTCGCATTGTAGATGATATTCATATATTTGAAGCAGCGTCTTTGGTTCTGTGATCGGACCTCCTTGCTTCTTTGTCTTTCGCTTTGTGCCTCACCATCTCTGTGACTACTAGCTGATTTAGAGAATTTCAAGTTCTCTTAAGTACATGAAACTGATGTCCACAAAACACCCGTTAACTAGTATGAGAAAATATGCCAATTCCCACACAACAAGGTTTTTCAGTGATAAAAGGTGGATGATTCCATTCTTTACGAGTTTGCTCATATCTATTACTCTGTTGTTGTCAGCCTTTTTTGGCCTATTTACCTCTCCTTATGGCGGAGATCAGTTATCATTGGATAGAATTCCATTTGGGAGAGCAGATGATTCTAGTGAGTACTTTGTAGAAATGGATATAAAGAAATCTTTGAACACGAGTAGGTATTCCAAATCAGGAGCACCTAGAATAGCTTATCTTATATCAGGAACAAAGGGTGATAGTCGGAGAATGATGAGGACCTTGCAGGCAATTTATCATCCTAGAAATCAGTATATTCTGCATCTGGATCTTGAGGCTCCACCGCGTGAAAGGTTGGAAATGGCCCAATATGTGAAGAGTGATGCAACATTCGACGAAGTAAGTAATGTACGTGTTATGGCACAATCCAATTTGGTGACGTATAAGGGCCCTACAATGATTG
>M01000008032	AT1G03520 ESTCount=16
CGTTGGACATAATTCCATATGGGAGAACAGCTGATCCTAGTGAGTTCTTTGTAGAAATGGATATAAAGGAATCTTTGAACACGAGTAGGTATTCCAAATCAGGAGCACCTAGAATAGCTTATCTTATATCAGGAACAAAGGGTGATAGTCGCAGAATGATGAGGACCTTGCAGGCAATTTATCATCCTAGAAATCAGTACATTCTGCATCTGGATCTTGAGGCTCCACCTCGTGAAAGGTTGGAAATGGCCCAATATGTGAAGAGTGATGCAACATTCGACGAAGTAAATAATGTACGCATTATGGCACAATCCAATTTGGTAACGTATAAAGGCCCCACAATGATCGCTTGTACGCTACAAGCGATCGCAATAATGTTGAGGGAGAACGTGGAGTGGGACTGGTTCATTAATCTCAGTGCTTCAGATTATCCTCTTATGACACAAGATGATTTGCTTCACGTTTTCTCAAATTTGTCTAGAAATCTCAACTTCATTGAACATATACACTTTACCGGGTGGAAATTGTAAGTAGGGTAAATATAAATTTGCATACTTTCTCTGTGAGGATCCTTCTCCTTCTCCTCTCTTTGATAATATGTTTACCATTGCTATAATGCTCTGTCTATTGATCAGAAACCAAAGA
>M01000054668	AT1G03530 ESTCount=24
GCAGCGACTGATGTAGGCGAGAGCAAGGGCGATGACGAGGGTGAAAGTGGTTCTGAAACGGAGAGTGAAAGTTCTTCACCTTCTACTACTAGTAATAGCGAAGATGGTGATGATGAGGACGACGATGAAAGTTCTTCAGCCTTTAGCAGTAGTGATGATGGTGATGATGAGGACGTTGACACCAAAGGCAATGAGGTGGAAGAGGAGAAAAAGGAAATGAATGTACAGGTGAAAGTAGAAAATGAAGTCCGGGATTTTGAAGAAGGTGAGATAAGGGATGATGATAGAGAGATGACATTTGGTAGGACTGATGAGGAGGAAGAGGAGTTGGTAAATGCTGATAAAGATGGAAAGGATTTGGTTACTTGGAGCGATGTTGAATTCGATGATGCTGATAATGAAGAGGGCGGAGCTGCTTTGGGACCTATCAGGTCAAAGAATGAGCTTCAGGATCTACCACCGGTTCCTGCAGTGGAAGTTTCCTTGCAACCACATCATCAGTTACTGAATGTCGGTGTTGTTTTGTCGATGATGGGCACCAAAGTTATCGTAGAAGGAGTGGAAAAGCACAACCCTCTTGATGAGGGCTCTATCCTCTGGGTGACCGAAAGCCGATCCCCACTGGGACTAGTTGATGAAATCTTTGGACCTGTCAAAAATCCTTACTACGTCGTAAGATACAATTCTGAAGATGAAGTTCCTGCAGGGATCCATGAAGGCTCTTCGATTTCTTTTGTTCAGGATTTTGCCAACCATGTTCTTAATGACAAGAATATCTGCAAAGAAAGGATATGATGCATCGTGGTGATAATGATGAAGAGTTGTCCGAAGNT
>M01000025370	AT1G03560 ESTCount=3
AACCTTTTATCATTGTATTAAAGGTCACAAGATCTGGTCCAATTCTCCCACTCTCCATAACTTCGAAAACCCTCTCTGCAGATTCAATAAACATTGAACTAACCAGTCCATTTAATAAAAAGTTATATGTAAACAAGCTCGGTTCAATCCCATTCTCCTTCATTTGACGCCACACCCACAATAACTCCTCCACCATCCCAAGAGACCCGAAGCTCTTAACCAAAGAATTTGAGGCCGAGACTGACATTAAGAAACCCCTATCCCTCAGGTCAGTAAACACAAACTTCACATTTTCCAGATTACCATAGACTGATAAAATATCAATCAAAGAAACATAACATGCAAGAGTATGGCTGTTA
>M01000005415	AT1G03560 ESTCount=11
GGACTTTGTCTATCCGGCAAAGTAGACAGAGCTTTTAGGATATTGGATGAGCTAGCACCTATGGGTGTTATACCAGAGACAGCTTTTGAAGATATGATCAATATATTGTGCAAAGCAGGCCGTGTCAAGGAGGCTTGTACGTTGGCTGATGGAATCGTTCGACGGGGTAGAGAAATACCTGGAAGGGTTCGAACGATGCTACTCAATGCATTGAGGAAGGCAGGCAATGTAGATTTGGCCTTAAAGCTGATGCATAGTAAGATTGGTATTGGGTATAACAGAATGGGTAGTATTAAAAGGCGGGTGAAATTTCGGGTTCTTATCGAAAAGTGAGTCTCTTCAACACCATTTAGGTCCTTTGCTGTTATCATGGGCACCATCGATAGCGGCTGTGAAACGGAGGTGGTGGCATCAGATGCTTACCGTGTAAATATGAAGACCTGACAACTTGCCTCGAACCACATTAGTTCTACTAAATGGTTATTCGAGTCTGGTGAACTGTTTGAAGTTGTGAAGACATGCAGCACTTAAGTGTACTCTTGCAGTCAGGTTTCAGATATGAGTTTGGAAATCTTACTGCTCAAAAGAAGTCAGATTCAGAAGGCATGTGGTGGTAGAATTTTAATGAGCTTGGTTTTGAAGGAAAGTGAAGCGAAGCCAATTCTTTCAATGACATTAGAGAAAAAAAAGTGTTGGCCAAAAGGGTCAAACACTGTTTTGTGGTCTCATTGTCGCGAAATAAATTTGGCAAACGGCACATTATTGGCTTGG
>M01000059243	AT1G03560 ESTCount=7
GGGATAAATAACATGCTCCCCTACTAAGGCCCACTCCCCCTCTCCGTCCGACGGGCCAAATCCCCTGATGAGAAGAATCCTATTGGGAAAACCCGTCCCGCTCCGTGCGGTCCTTCTCCGTCGTCAGCCACCTCGTCCGTACAACAACGGTGTGCCAGCGCCAGCTATTTTTCGACCGGGCTCCACCATATGTCCCAATTCAAATCTCAGGTGGGTCTTCACTGCAACCTCCATTCCTCCTCCAGAATGGATAGAACCCTTCATTGACCTTTCTGATATTGCCTCCATCCCCCGGAATCCCAAACCCTCACCGTGGGTTCAACAAATTATCAATCTTCTCGATGGGTCTCCG
>M01000035436	AT1G03560 ESTCount=4
GAGGGTTTTCGAAGTTATGGAGAGTGGGAGAATTGGACCAGATCTTGTGACCTTTAATACAATGATAAAAAGTTATTGCAAGGCAGGGAAAAAGCAGAAAGCAATGGAGAAGTTTAGGGCTATGGAGGCAGGAAATGTGGAACCTGACAAGGTTACCTATATGACACTGATGCAGGCTTGTTATGCAGAGGGGGATATTGACACTTGTCTAGGTCTTTATCATGAAATGGAGGAGAAAGGACTTGAAATCCCACCTCATGCATACAGTTTAGCCATTGGAGGGCTTTGTAAAGATGGGAAGTGCTTGGAAGGGTATGCAATGTTTGAGAAAATGATTGGGAGG
>M01000052022	AT1G03560 ESTCount=4
TATAACACCCATAGGTGCTAGCTCATCCAATATCCTAAAAGCTCTGTCTACTTTGCCGGATAGACAAAGTCCGATAGAAAGAGCCCTAAAAGAAGCTGCTGTTGGTGTGATACCCTTATTGATCATCATGTCCCACACCTTCAGGGCCTCTTCATTTCTATGTTCCCTAAACAATCCACTGATGACTATTGTGTATGTATAAACAGTTTGATCACAGCCTTCATCTTCCATTCTGTTAAAGAGTGCCAATGCTTCTTCAACTTCCTACCACTTAGTCGAGTGCATCAATAGAGGGCGATTGTTAGGCAATAATGAATACAGGT
>M01000015939	AT1G03590 ESTCount=4
GCCACGGTCCACACGGCCATCTGGTTGCCCACAAAGTGAGGGATGCTTTGCCAATTAAATTGTTGTCATTCTTGCGTGCTTCCCAGTCCAGGGGAAGTGGAACAGGTAGAACATGTTTCAAAAAAAAGCCAAAGAAATCAGATGCTGAAGATCCTGAGAAGGATGGTGGCTCAGCCGAGCATAAATTTACTTCGTTGTGGCAAGAAGCATATCTGAAGGCATACAAGTCGATGGACAAGGAGTTGAGATCCCATCCTAATTTAGACTGCTTCTGTAGG
>M01000002385	AT1G03590 ESTCount=104
GAACAAGTAGAACTTGTTTTCTAAAAGAAAAGCCAAAGAAATCAGATGCTGAAGATCCTGAGAAGGACAGTGGCTCAGCTGAGGATAAATTTAATTCATTGTGGCAAGAAGCATATCTGAAGGCATACAAGTCGATGGACAAGGAGTTGAGATCCCATCCTAATTTGGACTGCTTCTGTAGCGGAAGCACTGCTGTTACTCTTGTGAAACAGGGGTCCAATCTTTTCATGGGAAATATTGGTGATTCTAGGGCAGTTCTGGGATCCAAGGACAGCAAATGATTCCATGGTTGCCACCCAGTTAACTGTTGACCTGAAACCTGATTTGCCAAGAGAAGCCGAGAGGATCAAACAGTGTAAAGGTAGAGTCTTTGCGTTGCAAGATGAACCTGAAGTGCCAAGAGTTTGGTTGCCATTTGATGATGCCCCTGGACTCGCAATGGCTCGTGCATTTGGGGATTTTTGTTTGAAGGAATATGGCGTGATCTCTATTCCTGAATTTTCTCACCGAGTACTAACGGAGAGAGATCAGTTCATTGTTCTTGCCTCAGATGGGGTTTGGGATGTATTGAGCAATGAAGAGGTGGTTGACATAGTGTCCACCGCTCCTTCTCGATCTTCGGCTGCAAGAACCCTCGTGGACTCAGCAGCTCGTGAGTGGAAACTCAAATATCCAACTTCAAAGATGGATGACTGTGCCGTGGTCTGTTTATTTTTAGATGGGAAAATGGACTCAGAATCTGATTACGATGAACCAGGGTTTTCTTCTGCGACAGTCCAGAGCAATCATTCCGGTAATGTAGTTGAATCAGATGATGGCCAAAAGTCCGAACCCTGCTTGCAAAGAAATTTTACTGTCAGATCCTCAGAAGATAGTGATTCTTATGGCAGATTGCCAACCGACATGGAAGGTGATGGTGAGACATTGGCAGCTGAAGATCAAAATTGGTCAGGTTTGGAAGGTGTCACACGAGTGAACTCACTCGTTCAACTTCCAAGATTTTCAGAAGAAAGACCGGCTCCATAAATTCTTGTTATTCTGGTAGTAATGAGCAGTCGCCGGCATCTTTGTAGTTGTTGGGATGTTGTTCTTCATTATACCTAGAGGAAGGTAATTTCTTCTGGATTGGTTGCAATGTTTGCGCAGCCTGTTTTGTTCTATTTCATACGGTATTTAGTACAGTTTTCATCATGGGATGAACTGAATCAAAATAGTTATGAGAATACGGTTCCACTTCCTATGATGAATGTTACATCTTTTTTCTTCAAGACAAACCTGTACATGTATTTATTTC
>M01000012930	AT1G03600 ESTCount=71
TAGGGTTACGTTGGCACGAACCCTCAACTCCTCCATCCTTCTAAGATCAAACGTTTCCTTCTCTTCCACACACAAACACACACACACACAAATGATGGCCTCACCACTCCTAACCCCCACAAACAAACCTTTGCAAACCCTCGCCGCAATCAAAACTAAACCCACTACCCTCACCACCACCACTTCCGCCATTCCTCCGCCGCAGCAGCAACAAGTACAACCTCTACGCCGACACTTCTTGTCCCTCACAGCCGCAATTCTGACTCCTAAGTGGCTCTTCCCAGTGAATCCGGCATTTGCTTCATCTGATGAAGAGTACGCTGAAGAGACTGAACAAGTCATCAACAAAGTCAGAAACACCATCAACATGGACAAGACTGATCCCAATGTGGCATCTGCGGTGGCTGAGTTGAGAGAGACATCAAACACTTGGGTTGCCAAGTATAGAAGAGAGAAGGCACTGTTGGGCCGGGCTTCATTCCGGGATATATACTCGGCCCTTAATGCTGTATCGGGACATTACATCAGTTTTGGGCCAACTGCACCCATTCCCGCTAAACGCAAGGCGAGGATTTTGGAAGAGGTGGACACTGCAGAGAAGGCCTTACAGCGAGGCAGATAAGGCTTTTTCCAAAATTTTATTTTATTTTAAAAAGCTACAAAATCAGATTCACAGTGTGAATTTGAGAGAGATGATTAGCATATTCGCAATAATGAGATGCAGCTAAAATCATTACG
>M01000031111	AT1G03600 ESTCount=55
GTGCCTTCTCTCTTCTATACTTGGCAACCCAAGTGTTTGATGTCTCTCTCAACTCAGCCACCGCAGATGCCACATTGGGATCAGTCTTGTCCATGTTGATGGTGTTTCTGACTTTGTTGATGACTTGTTCAGATTCTTTGACATACTCTTCGTCGGATGAAGCAAATGCTGGATTAACTGGGAAGAGCCATTTAGGGGTCAGAATTGCGGCTGTTAAGGACAAAAAATGGCGGCGTAGAGGTTGTTGATGCGGCGGTTGAATGACGAAGGTTGTGGAGGTGGTGATGATGGCGGGTTTAGTTGTGATTGTTGTGAGGTTTTGGGGTTTGGTTGTGGGGGTTAGGAGTGGTGAGGCCATCACTTGGTTTGTGTCTGGAAGGGAAGGAGAAAGCTTTGTTTTTACAACTTAAGAAGGGACAGGAGTTTGGGTAACTGGCTTTGTGCCACGTGTGCTTATCACCTTATCTAAGTTGTACTTTTATGGATGAGAGGGGATCCAATGGGGTTTAGTTTTAGATCCACCTGTCCGGCCACTTCGA
>M01000060636	AT1G03600 ESTCount=10
GGTACTCAATGATAGCCCACTGGGCCGAAACAGTTGATAATTAAAAAGAATGATTAATGCTACATCTCATCTGATTATGTAGCCTCAAATTCTTAAAATAAAATAAAATTCGAGTACTTAATAATATCGAAATAAAAAGTAATTTAAAATTTTCAACGCAACCTTATCTGCCACGCTGTAAGGCTTTCTCCGCCGTGTCCACCTCTTCCAAAATCCTTGCCTTGCGTTTCGCAGGAATGGGCGCAGTGGGCCCAAAACTAATGTAGTGGCCTGATACAGCATTAAGGGCCGAGTACATATCCCGAAATGAAGCCCGGCCCAGCAAGTCCTTCTCTCTTCTATACTTGGCAACCCAAGTGTTTGACGTCTCTCTTAACTCGGCCACCGCAGATGCCACACTGGGATCATTCTTGTCCATGGTGATGTGTTTCTGAC
>M01000020240	AT1G03630 ESTCount=95
GTATCCCAACCAAAAAATAAGGAAAAGGTCCAAATGCTTCACCCAGAGAGACATTTCTCGGGGATATCGACTTCAAGCCACCCAAAAGGTGAATTCAACAATTATTTGATAAGGAGCAAGGAATTCAGGAGAAGAGAACTACCTCTTGGCACCATAAGAGCCCAAACAGCTACTGTAGGTCCAGCGATTGACCAGACTACAACAGAAGGAAAGAAAACTGCGAGGAAAGGCAATGTGATAATCACTGGAGCCTCCTCTGGCCTGGGTCTTGCCACAGCCAAGGCACTAGCTGAGACGGGAGAATGGCACGTAATTATGGCATGCAGAAACTTTCTCAAGGCTGAGAGGGCAGCTAAATCTGTTGGCATGACCAAAGAAAACTATACTGTATTGCATCTTGACCTTGCCTCCCTTGACAGTGTTCGACAATTCGCTGATAACTTCCATCGTTTAGGCAGACCACTTGATGTGCTGGTTTGCAATGCTGCTGTCTACCTGCCAACAGCCAAGGCGCCTTCTTTCACTGCTGAAGGGTTTGAACTAAGCGTTGGGACAAATCACCTTGGTCATTTCCTCCTTGCGCGGCTGCTGCTTGATGACATGAAGCAGTCTGACTATCCGTCCAAGCGTCTCATCATTGTTGGCTCCATCACAGGAAATACAAATACATTGGCTGGGAATGTTCCCCCTAAGGCTAACCTAGGAGATCTGAGAGGTCTTGCTGGTGGCTTGTCTGGGCTTAACAGCTCATCCATGATAGATGGGGGAGAATTTGATGGTGCCAAGGCATACAAAGACAGTAAAGTATGCAACATGCTTACAATGCAAGAGTTTCACAGGCGCTACCATGAGGAGACGGGTATTGCCTTTGCTTCTCTCTACCCTGGATGCATCGCTACCACAGGTTTGTTCAGGGAGCACATTCCTTTGGTTCCGCCTTCTGTTCCCGCCTTTCCAAAAGTACATTACCAAAGGTTACGTTTCAGAAGAGGAAGCTGGGAAAAGACTTGCACAGGTTGCAAGTGACCCAAGCCTGACAAAATCAGGCGTTTACTGGAGCTGGAACAAGAATTCCGCGTCATTTGAAAACCAGCTTTCTAAAGAAGTCGAGCAATGCAGAGAAAGCTCGGAGGTTGTGGGAGATGAGTGAGAAGCTTGTTGGCTTGGCTTGAATGAATGCAAAGATGCACTTTTGTGAACAATCACACATTAAATTATGCATCTTAGTTATAAGGATAAAAAGGTGAGGGATGTTTAGTCGTTTCTTTCTCATTTCCTTTTGGTCTCAAGAGTTAAATAGAGCCATTTAGACTAAAGAGCACAATGAAGGTGTAAAAACTTTGAAACTAATACAGTAATATGTTGTTCAAT
>M01000009991	AT1G03630 ESTCount=31
GATTCTGGAGTCCGGAGTCCGGACCTGATCCCATATTCCCGTCTGAAACCCCACTTGACACAAGCAACACTCACTTACAGTTATCACAAACACAGACTCATGGCTCTACAAGCAGCTTCTCTACTTCCTCATAGTATCTTGATCCACAAAAATGGAAAGTCCAATGCTTCACCCAGAGAGACTAGTTTCTCGGGGATATCGACTTCAAGCCACCCAAAAGGTGAATTCAACAATTATTTGATAAGGAGCAAGGAATTCAGGAGAAGAGAACTACCTCTTGGCACCATAAGAGCCCAAACAGCTACTGTAGGTCCAGCGATTGACCAGACTACAACAGAAGGAAAGAAAACTGCGAGGAAAGGCAATGTGATAATCACTGGAGCCTCCTCTGGCCTGGGTCTTGCCACAGCCAAGGCACTAG
>M01000056574	AT1G03650 ESTCount=7
GCCAGCAGAACAGGCATCTTAATATAACTATCCTAGAGGTAGACCATACCAAACCCGATATCACAGTGAGACTGTAGCGATGGGAAGTGTAGTGGTGATGGAGCTCCAAGAAAACTCAACTAACCGGTCTAACATAGTGAAAGAGATAGTGAAGCTGGAAAGAAAGATCTTCCCCAAGCATGAATCTCTCGCTAGATCCTTTGATGAAGAACTCAAAAAGAAGAATTCCGGATTGCTGTATGTGGAAGTTGAGGGAGAGATCGTAGGCTATGCTATGTATTCATGGCCTTCTTCATTGTCTGCTTCCATAACCAAGCTTGCAGTGAAAGAGGGCTGTAGGAGGCAAGGGCATGGTGAGGCGCTGCTGAGAATGGCAATCAGTAAATGCAGAACAAGAAACTTGCAGTCTATAATGCTCCACGTCGACCCTATGAGGACTCCTGCATTGAGTCTCTACAGGAAACTGGGTTTCAAAGTGGACAGTCTTGTAGAAAGCTACTACTCTGCTGATCGAAATGCCTACAGAATGTACATGGAATTCGATTCTGCTTAGCGGATTATTGCACCAGATTTCCTTGGCTATTTGTTGT
>M01000048340	AT1G03650 ESTCount=5
GTGCCTTGTTATTGTGGAACATAATTAAGCTAGTGGTTGCCCTAAGCCAGCAGAACAGGCATAAGATAATGTAACTATCCCAGAGGTAGACCATACCATACCCGATATCACAGGGAGACTGTAGCGATGGGAAGTGTAGTGGTGATGGAGCTCCAAGAAAACTCAACTAACCGGTCTAACATAGTGAAAGAGATAGTGAAGCTGGAGAGAAAGATCTTCCCCAAGCATGAATCTCTCGCTAGATCCTTTGATGAAGAACTCAAAAAGAAGAATTCCGGATTGCTGTATGTGGAAGTTGAGGGAGAGATCGTAGGCTATG
>M01000047791	AT1G03687 ESTCount=12
GTTATGGCAAGTATTTGGAGTCCAAGCTGCGACTTTGTGCCTCTATGGCATTCCTGAACATGAGGAAATCATGTGGAATGCATTTAAGCTTGCAGGAAAAAGCAAGGTTTGGTGCCTTTATCCCAACAAAAATGCAGCAAAAAATTCAGTTCAGGATGTCTTCAATGGGGAATTTTTAGTCTGACCTGGAGTGCACAAAAACAAATACAGGTGAAACTCTAAATTTCATTCTAATTGATGGTACGTGGAGCAACTCTTCTGCGATGTTCAATCGTTTAATGGAGCAAGCGAAGTTAATTTGGGGGAAAGCAGAACTTCCATGCATATCTCTGTCAACTGGTGCATCGGCAATGCATAAGCTTCGGCCCCAACCTTCTTGGGATCGTACCTGTACAGCCGCAGCAGCTGCTGCCCTCCTATCTGAATTGCAACTTGTTCCGGAGTTTAGCTCTTTTGGTATTGGATAAACAAGACTGAAGCAGTAGAGGATGCCTTGGAAGTTTTGTTAGAAGCACTAACAGGTCGACGGCTCCGGATGGGCAGGTCCATCACTCGTAAAGTAAGACATGCTAGAGACATCTGCTAATAGCCAGCCAGAACATCATACAATCACAACTTACATCGGTAGTTTTCCAATAGACATGCTGCGTGCGTGGTTTTGTTGGAATCGCTCTCGTATGCATAACAGCTAATCACAAAATACTCAAATCTTTGTACAAGAGATACAGAATATGTAGCATCATGAGACATGGAGACAGAAACTTTGTTCTCTGTCTACTATAGTTGTTTTGTATTTTCTTCAGCAATTGAGGTTGTTTCATGGCATTACCATATTAATGTCA
>M01000037444	AT1G03687 ESTCount=3
CAAACTTCAGGGAGATTTCAGAGTTGAAGAGGATAAGAAACACCGAGCAACATATCAGGCTTTAGGTGACTCTGAGAAAAAGATCCAATTCTTTTCTGCTCGACAAATAGCATGCCGTTTGCTTGGAAGCAGGAACTATCTTTGCCAAAAGTGCTGGCTTGCTATGGATGATTGCATGTGTTCAATGGTCAAACCTTGCCCTCTATGGCCAGGCATCCAGTTTTGGTTATACATGCATCCGAAGGTATTTTTTAAGGCAGAACAATACTAGGAAATTGTTATGGC
>M01000069856	AT1G03730 ESTCount=12
GACCAATTTAATAGTAGTGTAACATTAACTTTCCGACATTATTCCAATTCCCATCTGAAGAGAGAAGCCCTTGAGATTGATTGAGAGAGAACAATCAGGGCTGTCTTAGTGCAGACTGCAGAGAAACATGGAGCAGGAAGAAGAAGGAACAACACCGAAATCAACAGAATCATCAACCCCAGCTTCTTACTGCTTGCTTTTGAAATTTATGAGCAAAAGGAGGACATGGGTATGTCTATTTGTGCTTGTATATGCCATAATCTTAACATCTTCATGGAATTTTCTCAAATCCATACTTTCTTGGTACGATCTACAAGA
>M01000064823	AT1G03730 ESTCount=11
GGTATGTCTATTTGTGCTTGTATATGCCATAATCTTAACATCTTCATGGAATTTTCTCAAATCCATACTTTCTTGGTACGATCTACAAGCCCAATCATCTTCATCTTGGTGGCCTGCTGTCTATGCATCAGTGGTTCTTGGAGGAGTTTTTGGTTTGCTCTCCATGATTGCTGCCCTAGCTGTGGCAGTCCCAGCCACTCTGGTCATCTGGATCACAGTTGTGGTTCTTTTGGCCTTCTTTGGGAAACCCAGAAGGGTCTTGGTGGTTGAAGGAAGGAAGATCACAAGGGAGATTGTTGTGTTTGTCTTGAAGATTTTGTTGAAGGAAGGGAATATTGTGGCTGCTGTTTGTGCAATTTTAGGGTATATTGCTTTCTTTAGAAAGAACAGTGAAGGTGTTTCATAGTGAATTGTTGCTCCTGCT
>M01000029547	AT1G03730 ESTCount=4
AAAGAACCACAACTGTGATCCAGATTGTACCAGAGTGGCTGGGACTGCCACAGCTAGGGCAGCAATCATGGATAGCAGACCAAAAGCTCCTCCAAGAAGCACTGATGCATAGAGAGCAGGCCACACAGATGAAGATGAAGATGGTTGGGCTTGTAATTTGTACCAGGAAAGTATGGATTTCAGGAAATTCCATGAACACGATAATATTATGCCATATACAAGCACAAATAGACATACCCATGTCCTCCTCTTGCTCATAATTATTAAGAGTAAGCTGTATGAAGATGGTGGCGATGGTTCTGTTGATTTTGGTGTGGTTTCCTCCTCTTCTGGCTCCATGTTTCTCTGCGATGAGAAAAGCTTCAAGCTTTTGTATTTTTTTTTTTTTCTTCAATCC
>M01000033719	AT1G03750 ESTCount=4
TTGATAAATAAGGATCTTCCGTGTGGTTGTGGAAGCCCACTTACCCAAGTGGAGTGTTGCAAGAGGACTGTACCAAATGGAATAATCTGGCCTTACCTTCACAGGGATAATCCTGAAGGCTGCGAGTCATGCCCTTTTTGCATTGTCCTTCCTTGCCTTGTCAAGCTCCAGCAGGTTAATGAATTGTTCATTTTGTTTTG
>M01000056738	AT1G03750 ESTCount=3
AAGACGAGGAGGAGGATGATGAAGAGGAAGAAGAGAAAGAGCTAGAGAAGTTTGGGAGACCCGAATTGGGTCGGTTTCAGTTTGATCATACTGGACCCTTTGAGCCATTGGTTTTGTCTTTGCAGGGAGAAGTTCCAGTTGTGCAGGTTCCCCCATCTATCAACTGCAGGTTGCTTGAGCATCAAAGGGAAGGAGTAAAATTTTTGTACAATTTATACAAAAACAATCATGGAGGTGTTCTTGGCGATGACATGATCCTTGGGAACCCGGGAACATTTCCGAGAGTTCTATGATGAACCCTTAAAGCATGGCCAGAGGTCAACTGCCCCTGAAAGATTTGTCCGAGTTGCC
>M01000053725	AT1G03750 ESTCount=7
GGCTCAGGACAGGTCATTCCGCTTTGGGCAGAAACGGCATGTTGTGGTCTTCCGCCTTCTTGCAGCAGGTTCCCTTGAGGAACTTATTTATTCCCGTCAGGTCTACAAACAACAGCTATCAAGCATTGCTGTTTCTGGGAAAAGGGAAAAACGATATTTTGAAGGTGTCCAGGATTGCAAGGAATTTCAAGGGGAGCTTTTTGGTATATGCAATCTGTTCCGTGATCTATCTGACAAGCTTTTTACGAGTGAGATCATTGAATTGCATGGAAGACAAGAACCAGAACACAGGAGCCATGCTGATGAAAATCAGGTAATTA
>M01000011754	AT1G03760 ESTCount=52
ACCTCATTTGTTGNTAAAGACAATGCTTCAACTTTCTCCTTCACTTCAGGAAGCATTGAGAACTTCTCAGCAGAAATGGAATGATTGGGTTGTAAGCTTTTGCTGTTGTTTTTTCATCTCTAGATGCAAGTTGTCCTGCCAATCCAGTACAATTTGAATTATTGCTAAAATCTACCCGACTTTGAAACTCATTTGAGAGCACATTGGCTGCAGTATTTGTAAATTTAGGCTGCTGTGGCAGCTTTGTCAAGGACTCCTCTAAAAATCTAACTTTGCGATTCCGATAAGTCTGATTTGAATTCTCATCAGAATTAGGTTTTGTTTGCTTATATTCGAAACTCTGATTGTCACCATCGACTCCAAGTGCTTGCTCATCATCATGGGTCTCATTTTCACTTTCAGTTGCGGTAGGATGATCGTCATCCTCACTCTCATCATCATTGTCAGATGCATCAGTCTGCACATCTTCATCACTCATAATAGCACCTTCAGCTGCAAGTTCCTCCTTCTCCAATTCATCCAGCCTGGACATCATGCGTTTATATTCTTCATCTTCAACTTCATCCTTTGTGTCGCCTAATTCAGATTGCTTTGCAATGGAACTTTCCTCCACGTAATCTTCTCTTATCTCCACGAGACCCTCCACTGCTTCCGCCACTGTAGTATCGAAAAAAGATGCCTCAGCTTTAAGATCGTGTACATTGGCCTTGAGAGAATCCACTTGAGAGTCCAGCGCTTTCTCTCTTCTTTTCAAAATCTCAACCGTCTGCTTTGCGGTTCTCTCAGCATAGTATCCTTCCCCTAGAAGAACCATGAACTCATTGGTGTGCACCAAGCGACCAGGAAAGAATGCTGCTTTCCCAAAAGGAACCATGATCTCGTGGTGGAGCTCATCAGGAAGTCGCTGTACGAGGTTGACGAGGTTAGTGTTATCGGCGATGAATCCTTTGAGGCGCTCGAGCTCTTTCTCCTTCTCTGAAATTGTTTCATGAACTCGCTGAACTGCCTTTTGAGCTTCCTCGACGGGGAAGATAGAAGCCAACGGCGTCACCGTTCCCTTCACTTGCTCCATCATTGTTTCCTCTGCTGCGCACAGAGAAGAGAACCCACTAGAGTTTGCGAGGGAGAAGGTGAGGACC
>M01000022358	AT1G03780 ESTCount=3
CTCTTGCTCAAGTTCAAAAGAACTTTTCACCTTGGAAGGGCGGGCCCTCAGTGATGTTTGAAGAACTGGAGTTTTAGGATCCTTAAGATGAGGCTTCCATTGATTAGTCTGATGAGACAGTCTTGACGAGGCTACAGAAGCTGTTTCTTCATTGTCTTTCGCCCTTGCTATTCTCATGAAGT
>M01000065570	AT1G03780 ESTCount=3
ACCCTAGACTCTAGAGAGATTATTAATTCCATTTCGTTTTACTGGATTTTATCTCGATTTCTTATATATCCGATTCGTGTGGTGAAGTGAACTCTCGATGGCGGTTGCCGAGGAATCTTCGACCGACGGTGAAATCATGATCGATGAGACCTACGAGTTCTCGGCGCCTCGGTTCTTTGACTTCATTAACGGAGAGACAGACGAGGATAATCGCAAAGCAGAGCTCTGGTTCGACGCCGCCCTCAGCTACGCGCCTTCACCTTTTATGTCTAGAATCAAGACAACTAGAAGATCTGTTAAGGTTGATACGTTGTACGACTTTAGCGAAGCAGACCAAATGCAGAAGGGAACGAGAATCATT
>M01000003367	AT1G03790 ESTCount=543
GATAACAAGCCATACCCTTTGTTACGGCCGGGGATTACGGCCGGGGACCCTCAACACACCTCTCATGATCCTCCAATTCATCTGAATCAAGCACTCTTCTCTCTCTCTCTCTCTCTTTATATATACACACACACACATCTCTACTGTGTTGCATTTGCGCCAACCATGAGCACCATTTGTGCTGAGAAACACAGTTTATATCCCTCCCAACAACTCCAACTCCATCTTCTCTCTCCAAAGAAACCCACCTTCAAAGACACCATTTTTGACAGCCATACTAATCTGATTCCTCCAAGGAAGCTCCTATCGCGCAAAACCCATCACCAAGAAACCGCTGAAATATCACTATATGAGTCCAATCTTCGTAAATATCTGCCTTACAATGATGGCAATGAAGAAATTGAGGAGCTAGACTCTGCTGACCCTTACTCGTCTGACCAATTTCGCATGTTTGAGTTCAAAGTGCGTCGGTGCACGCGCAGCCGTAGCCATGATTGGACCGATTGCCCCTTCGCTCACCCTGGCGAGAAGGCTCGCAGGAGGGATCCTCGTCGGTATCATTACTCCGGCACAGTCTGCCCGGACTTTCGGCGCGGTGAGTGTAGTCGTGGTGAGAACTGTCAGTATGCGCACGGGGTGTTTGAATGTTGGCTTCACCCATCTCGTTATAGGACAGAGGCTTGTAAAGACGGTAAGAATTGTAAGCGGAAGGTGTGCTTCTTCGCTCACTCTCCAAAGCAACTCCGGATTTTGCCCGAAATTTCTAACACAGAGAGAAAATTCAAGTCTCTGAATCACCATCATAATCACTGCTGTTTGTTCTGCTCTCATAATGCGGTGAGTAATTCACCCACCTCTACTTTATTGGGTATGTCACATCTGTCCCCGCCAATGTCACCATCACCGCCATTATCCCCGGTGAAGCACATAGGGATCAATGGGTTTTCGCCGGTATCAAGGTTTGGAGGTTGTGATCAATCTTGCAATCTGAGCAAGGTTTCTACTGGGGTTGTGAGCTATAGAGAGGTGCTCACTGAGCTGATGAACTCATTGGAGGCTATGAAATTTAGTGAAGCTGTGTCTTCTCCTAGTGCTTCTATGACTCCTAACAATAATAACAGGAATGTTAATGTTCCTTGGCTTGATGTTTCTTTCAATGCTGAAGATCAGCAGCAGTATTATTTCACTCTTTCTCCTTCCACACCAAGTCCTTCTGGATCTGGTAATTTTTCCCATGAAGATTATTCTAGCAAGGGTACTGTCACCGCAGCAGATCTTGACAAAATGAATGATAACAGTACCGACTTTGGGGGTCCAGCCGATCCTGATCTTGGATGGGTCAACGAGCTATTGATGTAGATGAAAGGAGACATGACTAGTATTGGAAGGTGTATATATATAAGACATGATCTCCCTTCTGCCACCAACCCCTATATATATATTTCAGTCAGTCTATATATATAAGTGACTTGGTGTGTATTTATTATTATTGCCAATTTGCCATTGTTGTCTCTCAAGCTTATGTTCTCTTAAATTTAGTTTTTTCCTGGTGGTTAGTTCATGAGTGTCTTTATGTATGGATTCTTCTCCTCAAGAAGAGATGTCTGACCATGTATGTGATGATCATGATGTATTGAATTGTTCTTCAATTTATCAAAGTGTACATTTGGTAGCTCTGTCTGTATTTCTGCATGTAATCGCTAGCCAAGGCGGAATTCTGTGGGTTTGAGA
>M01000024180	AT1G03860 ESTCount=287
NNNNNGGTGTCCGGTTTATCCCCATAAGCCCGAAACCTCTTTCATCGACAGCATAATAAACCCTAAACCTATTCAGGCTATTCGTGCTCGACACCAGCTTTTGGTTTGCCCTTTCCCCAAGTTGGCCATCTGCTGCATAGGGGGGAAAAAAACCAGTTTGGCTTCAGTTAAGCATCCGATAACATGAACTTCAACAATGTCAAAGTTCCAAAGGTGCCGGGTGGGGGTGCTGCTTCTGCCTTGCTCAAGGTGGGAGTCCTTGGTGGAATTGGCTTGTATGCGGCAGCTAATAGTCTCTACAATGTCGATGGAGGGCATCGTGCCATTGTGTTTAACCGTATAGTTGGTGTCAAAGACAAGGTTTATCCTGAGGGCACTCACTTTATTATTCCGTGGTTTGAGAGGCCTGTCATCTATGACGTTCGTGCAAGACCCCATCTTGTTGAGAGTACTACTGGAAGCCATGATCTTCAGATGGTGAAAATTGGGCTTCGAGTTCTTACTCGTCCCGTGGCTGATAAACTACCCACTAATTTATCGTACTCTTGGTGAGAATTACAATGAAAGAGTACTGCCTTCTATAATTCATGAAACTTTGAAAGCTGTGGTTGCTCAGTACAATGCCAGCCAGCTCATTACTCAAAGAGAGAATGTTAGTAGGGAAATACGGAAGATATTGACAGAAAGGGCAGTCAATTTCAATCTTGCACTTGATGATGTGTCCATTACAAGCCTGACTTTTGGGAAGGAATTTACGGCTGCAATTGAAGCAAAGCAGGTGGCAGCACAAGAGGCTGAGAGGGCTAAATTTGTTGTGGAGAAGGCCGAGCAAGACAAGAGAAGTGCCATTATTAGAGCAGAGGGAGAAGCAAAGAGTGCTCAACTGATTGGTCAAGCTATTGCCAACAATCCTGCATTTATCACACTTAGGAGGATTGAGGCTGCAAGAGATATTGCCCACACTATGTCAAATGCGGCCAACAAGGTCTTCCTGGATGCAGATGATTTGTTGCTGAACCTTCATGATATGAATTTGGAGGCCAAGAAATAGGCATATCTGGGTGAAAGGACTACCGATGCCTCCTTGTTCGCATTTTCCAATTGTGAGAATTTCATTTAGAACAAAAAAAACACCAAACTAAGCAGTGAATAGATCAAAGGGTTGAGGTTATTTTAAATAGCTGTTGAGAAAGTACAATTTATTTTGCTTTCAGAAACTATTCTCAAATGGAGACTAAATTTCCTTCGGAGAATAAATTAACCGGATTTGCCG
>M01000000010	AT1G03880 ESTCount=26072
CCGGAGACACTAGTTTCGTATCTCCTCCTCTCTCGTCTTCCATGGCTTCTAAACTGCTAGTTCTTGCTCTTCTCTCATTGTTTGTTTATGCATCTGTTGGTGATCGACCGTACTTTAGGAAGCAGAAGCATCAGCAGCAGCACGATGTAGACTTCACACAGAAATGCCGGCTCGAGAGGATCACAAGGAGCCAGCCCTCCCAACGGATCGAGTCCGAGGGTGGCGAAACTGAAATTTGGGACCAAGATGAGGACCAGTTTCAATGTGCTGGATTTGCAACCATGAGGCAAACTGTCAAACCCAATTCCCTTTCCTTGCCAAAGTTCAATCCTGCTCCTACCGTTGTCTATATTGAACAAGGAAGCGGAATTGTGGGGATAACCATATCAGGATGCCCTGAAACTTACCAGTCATCAGAGCAAGGCCACTCCTCGAGGCACGCAAGAGGAAGCAAGCAGCAGAGTCAGAGAGACCAACACCAGAAAGTGCAGAGGTTCCGGAAAGGAGATATCATTGTTGCACCAGCAGGAGCAGCCCACTGGTGCTACAATGATGGTAATGAAGATGTTATTGCCGTCTCCTTCAATGATCTTACAAATTCGGACAACCAACTCGACTCGAATCTCAGGGAATTTATGCTGGCTGGTGGCCTACCAAAGCGAAGTATGCAAGAAGGACGACAGGGTTCTCAATCTCAACGTGTTCAAGATACCTTCCAGAACGTACTCCGACCAATTGACGAGGATTTGCTCTCTGAGGCTCTCAATGTTCCATCCAACATTGTGCAGCAGATGCAGCAAGAAGACAACAGGGGCCTCATCGTCAGTTGCGAAAAGGGAACGATGAGCGTTATTTCACCAGAAGAAGAACAAGAAGAAGGGTACGAATTGGAACATCCAAGAGGAAGATCCATACCCCAACAAAACGGCATGGAAGAAACCTACTGCTCCATGAAACTGAAGACAAACATGGATTCCAGAAGAAAATCTGATGTTTATGGCAGAGGTGCAGGAGGAATCAACATTGTCAGCGAGCAAAAGCTTCCAATCCTTCAGTACTTGGACTTGAGTGCCGAAAAAGGCCATCTCATGCCTAATGCATTGTTCACGCCACACTGGACAGTCACAGAGCAGACTGTTTTCTATGCACTCCGCGGTGAAGCACACGTACAGATTGTGGACGACAATGGAAACACTGTGATGGACGAGAGGGTTAGAGAAGGTGACATGCATGTACTTCCTCAATACTATGCTTGTGTTATGAGAGCAGGCCGTGAAGGCTATGAATGGGTGGCAGTTAAAACTTCTAGCCGCCCACAGAGAAGTCCTTTGGCTGGGTACACTTCGGTGCTAAGAGGTATGCCTAATGATGTTCTTTCAAACGCNTTCGAGATCTCTCCCAGTGAAGCTCAGAAGTTGAAGA
>M01000029806	AT1G03900 ESTCount=8
AAGGTGAAACCATCCGGATTAATGTGAAGCCCAAACCATCTAGTGGAACCGGCATGCTTTCAGCTTCCGGCCTTTCTGGAGGAGCTTCTGGAAGTGGAAAGCCAAAGGCTTTGGCTCTTGCTCCACCGCCCAGTGGGGCTGGAAAAGTTAGGACTCCTCTCCCACCCCCTCCTAATGATCCTGCTGCTGTTAGGAAGACTTCTGCTAGTCGTGGTGCTGATCTCAGTGCACCTAGTGAAAACAAGAGAAGATCTGATCCTTTGTCAGATTTTTCTCAACTTGAGAGGAATCTTCCTTCAGGATCAACATCAGGATCGGCCAAAACAGCAGCATCTGGATGGGCAGCTTTCTAATTGTGTGCATTCATCTAATTGAGGTCTTGTTTGCTGATTTAATTAAAAAGGAGAAAAAAAATATATGAGGAAAATGAGTATGGAGAAAACATAGGTCCCATATGCTTTCAATATTTGGGGAAAATT
>M01000038595	AT1G03900 ESTCount=36
CCACAAGACAATTTTCCCCAAATATTGAAGCATATGGGACATATGTTTTCTCCATACTCATTTTCCTCATATAATTTTTTTTCTCCTTTTGAATAAATCAGCAAACAGACCTCAATTAGATGAATGCACACACAATTAGAAAGCTGCCCATCCAGATGCCGCTATTTTGGCCGATCCTGACGTTGATCCCGAAGGAAGATTCCTCTCAAGTTGAGAAAAATCTGACAAAGGATCAGCTCTTCTCGTGTTTTCACTTGGTGCACTGGCAGCAGCACCACGACTAGCAGAAGTCTTCCTAACAGCAGCAGGATCATTAGGAGGGGGCGGGAGAGGAGTCCTAATCTTTCCAGCCCCACCCGGCGGTGGAGCAATGGCCAAAGCCTTCGGCTTTCCACTTCCTGAAGCTCCTCCAGATAGGCCGGCAGCCGAAAGCATGCCAGTTCCACCAGAGGGTTTTGGCTTTACACTTATCCGGATGGTTTCTCCTTCCTTCAACCGTTGATTTACCACCGGATGAATATCAATGTGGTCGTCGGCGTCACTGGTCTCTCCAGTCTCCTTTTCGTTCTCTCTACGTACGTACTTCTCATGATCCGATAACGCGACATTGAAATCGAAGGCCTCGTTCCTCTCCGCGAATCCGAGCCCAAGAAACGCGTGTTTCCCCTGGCCGTCCTCCACCTTTAGCACGAAGTATCTCGACGAGTCAAGGACCGTCTCCACGGAGTTCTCTCGCTGCCCGGCCTTGACGAAGCAAGCAGCAAACAGCTCCGCGGAGTTCGGGTCCTCCAACCGGATCTCGCACCGGTCCTTGCAAGAGACAACCCGGAGCCGACCCGACCAGATCTTATCGGATTGAAGCCACTCCCCACATTTATAGCCGCCCGAGGTGGAGCGGGGCGGGATTTTGTAGACGGCGACCTCACGGACCACCAAGAGGGTTTGCTCGAGAGATTCCTCGTCCTCCTCGAAAGACATCGTTTGGAAGTGAATTCAAAGGAAATTCAAGTTTCAGATATGATGTAATTGTGATCGTTTCTAGGTATAACTTAGCGTTGTGAGTAAGGTATGGTGAAGCTGTCAATAGAGGTTACAGAAACGTCCGC
>M01000004530	AT1G03900 ESTCount=6
GAACTTCTTTTGACACCTTCCCCATACCATAACAATTCCTGCATATCTGATTCTGAACGCGCATTCCTTTGAATCAACTTCCAAACGATGTCGTTCGAGGAGGACGAAGAATCTCTCGAGCAAACCCTCTTGGTGGTCCGTGAGGTCGCCGTCTACAAAATCCCGCCCCGCTCCACCTCGGGCGGCTATAAATGTGGGGAGTGGCTTCAATCCGATAAGATCTGGTCCGGTCGGCTCCGGGTTGTATCGTGCAACGACCGGTGCGAGATCCGGCTGGAGGACCCAAACTCCGCGGAGCTGTTCGCTGCGTGCTTCGTCAAAGCCGGGCAGCGAGAGAACTCCGTGGAGACGGTCCTTGACTCGTCGAGATACTTCGTGCTAAAGGTGGAGGACGGAACGGGGAAGCACGCGTTTCTTGGGCTAGGATTCGCGGAGAGGAACGAGGCCTTTGATTTCAATGTCGCGTTGTCGGATCATGAGAAGTATGTACGGAGAAGAGAAC
>M01000000551	AT1G03905 ESTCount=9
AGATTTCCCTGCAGAACACATGATATTTGGAGTTGAAGGTGTTGATCCTGTCAGGAGAGACAAGTTAATAGAGCTGCTTGATATTGACCTTCAGTGGCGAATGCACAAGGTATCTGATGGGCAAAGGCGCCGGGTCCAAATATGCATGGGTCTTCTTTATCCATTTCAGGTTCTTCTGCTAGATGAGGTTACAGTTGACCTAGATGTTGTTGCTAGGATGGATTTGCTTGACTTTTTCAAGGAAGAATGTGAACAGAGAGGAGCTACAATTGTTTATGCAGCCCACATTTTTGATGGATTAGAGACATGGGCTACCCATCTAGCGTACATTCAAGATGGTGAGTTGAGGAGGTCTGAGAAGCTTTCTGAGGTTGAGGAGTTGAAAAGCTCTACCAATCTGCTTTCTGTTGTTGAGTCATGGCTCCGTTCAGAAACCAAGCAAGAGAAAAGGAAGCCTATTACTGCATCTCCCCTGAACCAAAAGACCTCATCCTTTGGTTCTTCTCCTTTCACATCATCCAGACATATGGCATACTACCGCTGATCACTTGAGTAAGCTAGTTCATACTTTATACAGAGGTTCAAGTTAAAGCCAAAAT
>M01000007692	AT1G03910 ESTCount=46
CACTGTTCCCATCCTTCTCAATAGTATGGACAGGAGCTTTTGACTTATCAACAAGGTCAGGATAGAAAGATATTAAATTTATATCCTTGCACAATTTTCGGAGGCGGATTGTCGTGGTCATAATGTGTCTGATTGTATTTATTCCATTCGTATCCAGTGTGAACACGGTTGAAATACTTTGGCTTCCTTGGTCGGTACTTGTCATGCCACCAATACACCTGTGAGTCCAGGTTCACCTCAGCACCAGATCCAAGCATTGCATCGCCTTCTTCCATGGCTCCCATGGCTTTCATTGCCTTCAGTTCAAAATTATCTTCTGATGGAGTTGGCTTGGAAGGCATGGCTTCTTTAATCCGTCTTTGTTGTTCTACAGCCATACGCTCCCGCTCCAGTATAGCTCTGTCCTCTTCGGGGTCAATTGCTTCTTCACTTTCATCACCATGCAAAAGTTCCGGTGAAAATGACCCAATCTCTCTTTCTGCCTCTTCGGTCTCTTCCCTCAACATAGGTTCTGGAGAGTATGTTTCAGTATCTTCCACAGCATGGTCAATCTCCTCCTTTAATGGGCTTAAAACATTATCAGTTGTTAACTTCTCTTCATCCGCCAAAGGATGTTCAAGACATTGCAAATATTTGCGCAACATTTTAGCATGAATCTCCTTCAAACAAGCTTTTGCTGTTCCAGAACGCATCTGGGACTCAATTTGCACTTGTAAAGCCTCCAATTCCCTATGACTCTTCCCTTGCAAGAGATTCCTGACATCTGCTTCAATGCTAGAGTGAAGACCCCTTTCCTTCTGCAAGCAACTCGGCAGGAGGTTCCTCTCCACGTACTCTTGCTCGATCCA
>M01000063071	AT1G03910 ESTCount=50
CTTGAAGTCTTCTTCTTAAGTCGACACCCTCTGCCCTTAAGGCGGTCACGATTCTCTTCATAAGCAAATGCTACATCCTGGATTGCATCACAAACCCGACAGGACCGATTTGAAATTCATCGTTTAACGCCGATCAGCAACTCTGCGTTCATAGCCTCCTCTCCTCTCAATCAGCACTATGGGTGGTCAAGGTAAGAGTAGCAAGAGCAGGCGCGAAGCCACGTCGGAATCGAAAAGAACTGGTAGAAATCGTCGAGAAAGAGATGATTCCGAATCCGAGTCATATACGGAGTCTGATGATTTAGACAGCAGCGATTCCTCTCCTCCTCGAAGCTCCAGCAAGCGCAGGGAAGGTAGTGGCAGAACTGGTCGCCGAATCTGGCGTCGAAGTTCCTCACGGGATCGGGACTCTGATGATTCCAGTGACAGCAATGACGGGCGCAAGAAGAAGACTAGGTCCTCGAGGAACGTCACTGAAGAAGAAATTACTGAGTATTTGTCCAAGAAAGCTCAGCGAAAGGCGATGAAAGTGGCCAAAAAGTTGAAAGCACAGAGCGTTTCTGGTCATTCCAATGATTCAAACCCGTTTGGAGATTCCAATCTCAACGAGAAATTTGTGTGGCGAAAGAAGATTGAGCAAGATGTTGTCCAAGGTGTGCCACTTGATGATTTCTCTGTTAAAGCTGAGAAGAAGAGACAGAGGGAAAGGATGGCTGAGATAGAAAAGGAAA
>M01000004261	AT1G03910 ESTCount=30
GTACCGACCAAGGAAGCCAAAGTACTTCAACCGTGTTCACACTGGATATGAATGGAATAAATACAATCAGACACATTATGACCACGACAATCCGCCTCCGAAAATTGTGCAAGGATATAAATTTAATATCTTCTATCCTGACCTTGTTGATAAGTCAAAAGCTCCTGTCCATACTATTGAGAAGGATGGGAACAGTGCTGAGACCTGTATTATAAGGTTTCATGCTGGACCTCCTTATGAGGACATAGCATTTCGGATTGTAAACAAAGAATGGGAATACTCCCATAAGAAGGGGTTCAAGTGCACATTTGAACGTGGCATTTTGCACGTTTACTTCAACTTCAAACGTCATCGCTACCGCCGTTGAGAGGTGTGGATTTATGTTTCTCACTGTATGTTTGGCATTACATTGTGTTGCGATGGAGAAACTGGCGAATGTATGGTTCAATTGTAGGATTGCATAAGTGGAACTTAGTGGCCACGGGTTCAATTCCACATATAATGTGGGGATAGAGTATGCGTACATCCTTCATGTCTCCAATCATGCCCACAATAAAAGTCTTATGCACGATAATTGTTTACCTGAAGTGGTAGAGAATATGTACGACTTTATGTTGAACCTCGAGAATCAAGCCT
>M01000067382	AT1G03910 ESTCount=5
ATCCTAGTGCATCCTTTTTACGAGCTTCAGCTAATTCCCAATCACAAACCACCATCAATGCCTCCCAATATTCTATATGTGTTGGTGTTGCCCTGTCTAAATCTAGATGCATTTTGATGTCATCCCGAAGCTCTTCCATCTCTTTTACAGTCAAGCCCTCGAAAACCATGTATGGTTCATTAATTTCTATATCCAAATCATCTGAGCCATTAAGCTGCTTGGACAGAACATCGATAGGCTTAGTACGGCCTTCACGCAATCTAATCTCTGACCTGACTTTGTCTTTGTATCAA
>M01000004020	AT1G03910 ESTCount=13
TGAGTCCAAGTTCACCTCAGCACCAGATCCAAGCATTGCATCACCTTCTTCCATGGCTCCCATGGCTTTTCATTGCCTTCAGTTCAAAATTATCTTCTGGTGCTTCTTTAATCCGTCTTTGTTGTTCTTCTAACACAGCCATACGTTTCCGTTCCAGTATAGCTTTGTCCTCTTCGGGGTCGATTGCTTCTTCGATTTCATCACCATGCAAAAGTTCTGGCGAAAAGGAACCAGCCTCTCTTTCTGCCTCCTCATTCTCTTCCCTCAACATAGGCTCTGGAGAATATGTTTCAGTATCTTCAACATCATGGTCACTCTCCTCCGCTATTGGGCTTAAAACATTATCAGTTGTTAACTTCTCTTCAGCCTCCAAAGGTCGCTCAAGATGTTGCAAGTATTTGCGCAACATTTTAGCACTGAATCTCCTTCAAACAAGCCTTTGCCTTATATATGTGGAGGCGTTTAAGAACAGCCTCCCAGTACTCTACCACTTTTGCTGTTCCAGAACGCATCTGGGACTCAATTTGCACTTGTAAGGCCTCCAATTCACTATGACTCTTCCCTTGCAAGAGATTCCTGACATCAGCTTCAATGCTAGAGTGAAGACCCCTTTCTTCTGCA
>M01000039829	AT1G03910 ESTCount=8
AGCTCCTGTCCATACTATTGAGAAGGATGGGAACAGTGCTGAGACTTGTATTATAAGGTTTCATGCTGGACCTCCTTATGGGGACATAGTAATTTATCTTATCGAATCGAAAGTCTTCTGACTGATATTGTTTTGAGTGTGTAATAGTCCAATAACTTGTATTTGTATTGCAGGCATTTCGGATTGTAAACAAAGAATGGGAATACTCCCATAAGAAGGGGTTCAAGTGCACATTTGAACAGGGCATTTTACATGTCTACTTCAATTTCAAACGTTATCGCTACCGGCGTTGAGAGGTGTGGTTTTCTGTATGTGCTTCTGTTTGGCTGTAAATAATCTTAGAAGTGGTGGAGATTTGTATCCACTGCACTGAATTTCCTCAATTTTGGTTGTATCCTAAGGTGCCGTTCGGATATGTGTTAAAACTCTCTGAGGATTGATGACTTACTTTTGGCATAAATCCCAGGTGAATTATTTGGC
>M01000063862	AT1G03910 ESTCount=58
GAATCAGTAATATCTCTCCGTTCCCGGCTTTCTCTTAGCGCCTATCGATTAACAAACACCATGGCTAGTCACGGTAAGAGCAGCAAGAGCAGGCGCGAATCAACGTCGGCCTCGAAGAGAACTGGTCGAAGTCGCCGAGAAAGAGATGATTCCGCCTCCGAGTCATATTCGGACTCTGATGATTCGGACAGCCGCGATTCCTCTCCTCCTAGAAGCTCCAGCAAGCGCAGGGAAGGTAGTAGCAGAAGCGGCCGCCGAAGCAGGCGGCGAAGTTCCTCACGGGATCGGGACTCTGATGATTCCAGTGATAGCATTGACGGCGCCCGCAAGAAGAAAACTAGGTCCTCGAGGAACGTCACCGAAGAAGAAATTACTGGGTATTTGGCAAAGAAAGCTCAGCGAAAGGCGATTAAAGTGGCCAAGAAGTTGAAAGGACAGGGCGTTTCTGGTTATTCCAATGATTCAAACCCCTTTGGTGATTCCAATCTTAACGAGAAATTTGTGTGGCGAAAAAAGATTGAGCTCGATGTTGTCCAAGGAGTGCCACTTGATCATTTCTCTGTTAAATCTGAGAAGAAGAGACAGAGGGAAAGGATGGCTGAGATAGAAAAGGTCAAAAAGAGAAGAGAAGAAAGGGCTCTTGAAAAAGCAAGGCATGAGGAAGAAATGGCCATGCTAGCTAGAGGACGTGCTCGGGCAGAGTTTCAGGATTGGGAGAAGAAAGAAGAGGAGGGCTTGACTGTAAAAGAGATGGAAGAGCTTCGGGATGACATCAAAATGCATCTTGATTTAGGCAGGGAAACACCAACACATATAGAATATTGGGAGGCATTGATGGTGGTTTGTGATTGGGAATTAGCTGAAGCTCGTAAAAAGGATGCACTGGATCGAGCTAGGGTACGTGGAGAGGAACCTCCTGCCGAGTTGCTTGCAGAAGAAAGGGTCTTCACTCTAGCATTGAAGCTGATGTCAGGAATCTCTT
>M01000043519	AT1G03920 ESTCount=30
CCTCTTGGCCGAATGTTAGGAGTTCAAGCTTCCTCCATCCATATGTTACAATAAAACACATTGTAGACACAGTTAAAGTAAGCCTCGTTTTGTACAACATTTTCTAACAAAATCTACTAATAATTTACATAGCCAATGACAGTGGAATACTATTTACTATCCGGGTTTTGTATCTCTCTTATTCCTCTGACAGAGAACTGAAAGGGATAAAAATTCTGAGTATTCTTGTAGCTGGGCTAGAGATAAATAGTGCTTCATATCCAAGCAACCCTTCCACAAGCTTCGGAGCTCGAGTTTCCCAACTTCATGTCAACTAACGTACGTTACAAACCATAATACGAAAGGCCGCGTCAAGGACTACATCTAGCCACTCATAGTGTCATATGATACGGTCAGCCAGTGAACAACGTTGCTGGGATTTATTCTGATTTGGAGAAACCTCTAGTTGGGGAGGCACGTAGACTCAAACAGCTCCCTCGAACTGATTGATCGTTACTGGCAGTATCTGACGTCTCTGATGTATCTGACTCGCATTCAAAAAGCGTCTTGATGGATGGCCTCTTCGGTTTGGTATTCTTCTTCTTCAACTCGGCCATTCCCTAGGCACTTGATAATCGTTGACAATTTCAAAATTCTTATATGTGTATCCCACAAAATTGATGTCCTTGGAAGAGAGCATCTTTCTCCA
>M01000006119	AT1G03930 ESTCount=7
TGGCTCACTGGTAGAATTGCAGGGGTGGTTAGGTGCAACCTAAAAGTCACATGTTCAATCACACGATATACTATGTGGGGATAAGTTATGCGTACACATACTTTTCCTACCCTACAACCCCGCCCACTGTGGGAGCCTTGTACACGGATGCTAATAACTAGGTCAGCATAAAAGTGATGCCCAATACAGATGCTTGCGAACGAATACTTACATATAGGCCAAAACACATGCAAAGATGGAAACCAATAAGTGAATGAGCAAACCTGATTTGCTTTACGCCCTAAGCCCATTAAAAAATTGTCAGGCTTTATATCACGATGAAGAAAACTTCGTGAGTGCATATACTCGACTCTGTTTATCAACTGATCAGCAAGCATTAAAACCGTCTTCAGCGAGAACTTCCGATTGCAATAATTAAACAAGTCCTCCAGGCTTGGCCCGAGAAGGTCAATAACCATAACATTGTAGTCGCCCTCCACCACAAACCATTTGAGATGGGGATACAGTTCCTCCTTGAAGAAGCATGTACAATTTTGACTCATAATGAAGCTGAGGGTGCTTGGTCTTAACTGATTCCTGGATCAGCAAGAAGAGCACAGGTTGGAACAGATATTTAA
>M01000009309	AT1G03950 ESTCount=58
AGAGTAGCATTATGCACAAACAACAGAGAACAAAACAAAACAAGAAAACAAAATATGCTAACAAAATGAATTTAAATGCCAAAATAAGTGTGAATATGTTGTTCACAATGAAGGAAATATATCTACTACATTCGCAAACAATTACACTATCTGGAGGAGCTTCAAATGTCTACTCCCAAAATAAACTTGAATTTTAGCTCATGCCTCATGGATTTCTCAGAGCTGCCAATCTCTTTTCAAGTTCATTCACGCTCGAGCTGCTGACATCTTCCGTAGTCCTTCCCGCAACTCTACCTTTTGGAGCTGAAGACAACTGTGAAGCCAGATCGACCCCAATTTCATCCAGAACCTGATTTGTCAGCCCTTCAGTCTCATCTTCAGCCTCATCATTATCCAAGGCATCATCTATGGCATCTGACATCATCTCAGTAGTCATATCCATCTGTGCTGACTGTTTCTGAAATTCCCTTATGACCTTAGCTTGCTTTGCAGGAGCCATTTGCTTATTCATAGCGGACATTGCTTTACTAGCACCTTTCATACCAACAGCAATTGAAGACTGAGCATGCACTGCCTGTGTATGAGTGGCTACACCTCTCATTTGAGCCCGACTACCTTGTAAGTTAGAAATCTGCTGCCTAAGCCTGATTAGTTGCCGGGCTAAAAATTTTAGTTGCTGCCTCATTTCCTGTCTTAGCAGTTTCCTTTATCTCTGCCACAAGCTTCTTTTCCTCCAATTGCAGTGCCCCAATTTCCTTCTCTACACCTCTCGTAGCGTGAGCCATCTCTCTCTTGCTCTCCCGAAGAGCCTCTTTAGGGTTGGGTTTCCTGGAGAAGATGTTCATTGTTTCTCGCTCGGAAGAAGAAATTCGCTCCCGCGTTAAGCACAGTACCTGCTGATGCCTGAATCAGAGAGACTTCGTCTTCTTAAAGAAGACAGATTTCTTAAGCCTTGCCTCGAACCCCGTGTGCGTGTGAGGGGAACCCCAAAGTGTCCAACCAGTCTTCGTGGGTTTT
>M01000009856	AT1G03950 ESTCount=10
GAGGCTGAAGATGAGACTGAAGAGCTGACAAATCAGGTTCTGGATGAAATTGGGGTCGACGTGGCTTCACAGTTGTCTTCTGCTCCAAAAGGCAGAGTTCCAGGAAAGACTAAAGAGGATGTTAGCAGCTCGAGCATGAATGATCTCGAAAAGAGATTGGCAGCTCTGAGAAATCCATGAGGCACAACCGCGCGAGCTAAAATTCAAGTTTGTTTCAGCCTTTCAGGAGTAGATATTTGAAGCTCCTCCATATAGTCTAATTGTTTGGGAATGTTGTACATATTTCCTTCATTGTCAAAAAACTTGTCCTCATTTATTTTGGCATGCAACTCTAATTCATTTTGTTAGAATATTTTGTTTTCTTCTCCTCTGGTGTTTGTGCATAATGCTACCCCAGTAGAAGAATGAAGTGAGATGATTCATATGGCCCCT
>M01000060103	AT1G03970 ESTCount=12
GGTATATAACTGTCTCTGATTTATCTATAACTAACCACAAAGTATGAACCACGTCTACCACTGCAAAGAACGCACTCTGCGAAGAACTCGCGGAGGTTTTCGCTTCTCAACAACAGGAACTAGGTTCTCCATGAGCTGCTTAAACCTCTCCTTGTTTTGCTCAGCCTCTTCTCTCAACAGCTGTGCATTCTCCTCCTCTAGCTGTGTCACAAGGGCTTCAAGCTCTACTGTGTAAGCCTGCTTGCGCTCTCTGGACCTGGTGGCGGACTCTCTGTTCTTGATCATGCGCCTCTGCCTTTGCTGTGTGGCCTTATCAAGTGGTTGTTCCTCTACTACTCTTCTCTTACCTCCTCTTCTCACTGGTTCCTCCATTCTATTTCCGCCATTTGCATACCCCAAACTTGCATCCACAGCATATACAGTACCTGTACTAGCTCCCACCTGATTATGCATCCTAACATCGTCTTCACTCACGGCCCCTGCCTTGGTCAAGAAATCCTCCAGCGTCATCTCACCAGGACCTCCACCAGCAACAGCCAGCCTCTGATCCCCGCCCGCCACGATTTCCTTCCACACCTCCTCCACGGACTTTGTGTTGCCAATAAAACCGGTGCCCTCGCTTGCTTCGGGAGACCCGGGTAAAGGCGAGTGAGAGTCTCCCTGCACTGGTGGCGGAGGAGATGTGGAGGTGTACATGTTGTTCAAGATATCATCCATGCTCACCGAGGAGACCAAGGGATCACCGGTTTGCTGCTGATGTTGTTGGAGATCGGCGAGGAGAGAAGAGAGCGAGGAGCATAGGGATGATTGACG
>M01000000702	AT1G03970 ESTCount=8
TACATAGCAAAACCTACTATAACTACATGAATCAACTTAGCCCACTACGTACCTAGATGCATTGCAAGTTCTCTACTTCAATTATAGGGAGTCTCCCTCATGGTTAAGTTGTCAATCACCTGTTGTCTCCGCTATGAGAAATTACTTCAGCTTTCAATGTCGATATCTAGACTAAATGAATGTCTGAAAGAATGATGCATACCATCATTCAATCCTATGACAATGCACGGACCATATTCTTCAATAAGCATATGTAATTTACCAATGCATGGAGTTTACTCTCCGAAGGACTCGACGAGGTCTCTTCTTCTCCACAATTGGAATCACTTTTTCCATAAGCTGCTTAAACCTTTCTTTTGTCCTTTCATCCTTCTCTTTCAACAGCTGCTCATTCTCCTCCTCTAGTCTTACAGCCAATGACTCTAACTCAGCCTGGTAAGCCTGCTTCCTCTCCCTTGACCTGGCAGCAGACTCCCTATTCTTGATCATCCTCTTCTGTCGTTGCTGTGCAGCCTTATCCAACTGCTCGAAAACTCGCCCCTCTCCCTCTCTTCCTCTCCTACCTCCCCCCACCCTTCCCTACCCTCCCCTCCCACGCCACCCGCCCTCTACCGGACCCTACTTTTACCCTAAAAACCCCCGGAACTTTAAGTTACCCGGAAAACCCCCCC
>M01000006264	AT1G04000 ESTCount=35
CTCTCTCTGTATGTCTCTCTCTCTTAACGCAAAATCCTGAGCGTCCATTTAAAAAATTCCAGATTCCGGCCACTGTTCTCCGATCGTCCGTTTTGTCTCTGCTGGAGCCAAGGATTTATTTTTTTACCTTTTCGGCTTTTACCCCTTTTTTTTACTATTTACTGTTTTTTTACCGTGGTTAAACCGCTTCGTTCAGATTTAATTTTTGAGTGGTGACGTGGCATGCACCAAAACGACAATGAATACCAAGACGATGCGCCTGCCTCCCCGTCGTTCCTTTTTGACGCCCACTAAGCGCAAAGACCGAGACGGTTTTACTAACTCCGTTAAACCGTCGATCACATCGACGTCAACGACGTCACCAACAACAACTACTTCAATCCCGTACAAATTGCCCAAGCCGACCAACGAGCTGCCGCCTCAGCCGTCTACCGAGCCGGCTAAATCCAATCAGTTACTCGCTGGATACCTGGCCCACGAGTTCCTCTCCAAGGGCACGCTCTTCGGTCAACCTTTCGATCCAGCGGCGACTCGAGCCGAGATTGTGGCTAAGAAGCAGAAGCTGATGCATTCCCAGAAAGCGGAGCCGAGCCGAGGAGGAGGAGGAAGAGTTAAGCCGGGGAAGGACAAGTGTGAGAGGTACGTGGAGATATCTGGTTTGTTGTTGAAGAGTGAAGGGGCCCACATACAAGGTATAGTCAATCCAACCCAACTCGCTCGTTTCTGACAGCTGTGATCGTGAATGGAAGGCAGCAGCAGAAGCTGCTAGCAGCTACAAATGGCTGTCGTTCCTCCCAACATGTGGAGCCCCGAATGCTCATCGGACTCCACAAACACACACAGACAATCAATCAAATGGGGCTCTCGAGAGGGTTGTGACTGTAGATGGTGAACAAAGCGAAACATGTGTAACTATGTTGTTCTTCTTTTTGTAATTGTAGATTTTGTGTGCATGATACATGCATGCAAAGG
>M01000059735	AT1G04000 ESTCount=5
GCCACCATCCTTCAACGTTATTGGACGTTACCCTGTCATTTCTCGATAACGACGATGTGACATTTTTACCCCCAAAACAAATCAGTATTTCTTTGTCCCCAAAATTTTAAACCGAGATTCAGACTTCGGGGAGCTTACGTGGCGTGTTTTAGGGCTATAAAATGAGTCATCATCCTCGTAGGATCTTGCCACCTGGCATATCAAAAAAGCGCAAGGAAAGAGAATCTTTTAGTTTTCCTATCAAGCCCTCGGCTGCAGTACCGGCTTCAACTTCAGCTTCAAAAGCCGTCGAGCCGATTGGCTCAAATCGGCTGCTGGCTGGGTATATGGCGTATGAGTTTCTGACGAAGGGGACTTTGTTCGGGAAGAAGTTTGTTGTTCCGGCTCGAGCGGAGTCTGAAGG
>M01000041407	AT1G04000 ESTCount=6
GGAGAGGAACTCGTGGGCCAGGTATCCGGCGAGGAGCTGATTGGATTTATCCAGCTCAGGAGGCGGGGTCGGCGGCTTGTCCAAATCGGCGCCGACTGTGGTCAGCTTGGGTAATTTGGACGGGATTGTTGGTGGCGGAGGGGGTGGCGCCGCTGTCGTTGTAATTGACGGTTTAACGGAGTTAATAAAACCGTCACGCTCTTTGCGCTTACTGGGCGTCAGAAAACGACGGGGAGGCAGGCGGATGGTCTTGGTGCTCATTGTCGTTTTGGTGCA
>M01000020257	AT1G04020 ESTCount=13
TAACTTTAGTAACAATAGACAAATTAGAATTAGTATTCTTGAAAACAAATTGAATTGATTCTGAAAACACTAAAATTACATCCTCTGCAGAATTGAGAAAATGTTCTTCACTTTCAGGCTTAAGATCATGTAGAAATCTAAACTAACAAAGTGGTTGCAATGCTTAGACTATGTAAGCTGACAAACTGGCTGCAATTTGTAGGCAGCAATCGACTCCAAAATCCAAGTATGACCTACCACTTCAGATCCCACTTTAGAAGCTAAATTCTCTGCTTCACTCAGTCTTTCCCACATATAGGAAATTTCATCCCCAACCTTGCTTCCTTGTGGGGGATCAAGGTTGTACACAACCAGTTGTTTTGAAGAGGCTGCCTTGTCATGCTTTTGCACTGTCAATTCGTTCTCGCTCTCGCAAACAGAACCACCAGCGGCGATTACTAAGTTTTGGATATCTTCTTTGTAACCAGGCATGAATTCACCAGAGAAATAAAAACTGAAGCCACTGAAGAGTTTTGGCGCCTGCATAAAAGAAGGCAAGTAGACCTCATCAGGAAGACTGAAAAAACATCCAAATAGAAAGCCAGTTT
>M01000066091	AT1G04020 ESTCount=4
CTCTGTCCTGCTCATTCTTCAGCGAAACTGCCAAATGAAAAGTCATCCAAGTCTGGGATTTGCAGCCAAACAAATCATTTAGTGCCAGCTGAAATAACGCCTCAGGTAGCTAGCTTTTGGAAAGATTTGCCTACTGGAGCAAAAAACTGGGTTTTATGTGGATCTGCTCTGTCTTCAGCGGAGAAGCTTCTTTTGATTAAGTTTGGAAGCATGATTGGTGTAACTGTGTCCAAATTCTGGAGACCAGATGTTTCACATGTGATTGCTGCAATAGATACAACAGGTGCATGCACCAGGACACTGAAAGTTCTCATGGCAATTTGCAGTGGGAGATGGGT
>M01000063512	AT1G04020 ESTCount=7
GTTAAGAAAGAAAGTGAACAGTTTCAACTATTTTCAGTTTGCTTTGGGAGCTGTGAGAAAGCTTTAATGGCGGAAGGCACGGCGAGGAAGGGACGGAGATCGATGAACCCCTGGGTTCTCCATCTTCAGAAACTCGGTCTTGAGCTCAAATGCCCTCTCTGCTTGGACTTTCTAACCCGGCCTACTCTGCTTCCTTGTAATCACATATTCTGCAAGCCATGCATGCCCAAGTCTACTCAGTTTGGCACAGAGTGTTTCGTCTGCAAAGCTCGATACTGTGATAAAGATCTAAGATTTATGCCTTTCNTGGAAAACATTGTGACAATCTATAAGAGTTTGGATGCGGGTTTCAGGGACAATTTCTCACAGCCTGCATCTTCTGATTCTGGTGGAGTTTCGGAGAAATGCCAGACTTCATTGAGTGAAGACGTACAAAATCAATTAAGTAACAGATCAGTTAAGAGCACGAGGGAGAATAATTCAAGAATGAGGCACTCTGTGTTGCCCTTTGTGCCTAATGTGTGTGAAGAATTTGAAGCAGCAGGTACTGGTGGTCATCAGTATGATGCTGTACCTTCTTTGAATGAGAAACTGCTAATTTCTGAAGCGAGAGAAAAGGGATGAAGGGTTCAGAAATAGGCACATAGGGGCAGATGAGGCAGTACAATCGTCGCTGGGTAGCCCTCCAATTAGTAAAGGCTCAGACAATGATGACAGTAATGATCATGCCAGTTATCATAGTTCAAAGCGTTGCCTTGTCGCAAGATCGGTGAAGAGAAAGGATATGAGAATACTAGAGAGGCATGGGAGTTCTACCTCTGAAACTGAAGATTGTCTGTTCATGGACTCTAAACGATCTAAGAAGTTGAAGTATGGT
>M01000049810	AT1G04030 ESTCount=4
TACGGCCGGGCACCAAAGCCAAATATGTCAGGAGGATCTAGATCTAATTCACCAATCAGCTTTGAAGATAGGCCAATTTTAGGTGCACTCACTGTTGAAGAACTGAAGCAAATGTCAGCTTATTCTTCACCCAGGAAGTCACCGCATAGAAGTCCTGATGAGATGCCTATCATAGGTACTGTTGGAACTTACTGGAACGACACCACCCTCACTAAAGATTCAGGCTCAGCCACTTCTTACAAAGG
>M01000070328	AT1G04030 ESTCount=14
GAGAATTCCACGTTGGATCAGGAATCTCAGAAGTCATTTAGCTCCGAGCCATGCTTTAAGGAAATGTCCTTTAGCTTCAAAGAAAAATCTGATCTTTCCGAGAAATCAAACCAAGAGATAGCAGTCGATGCCAGTCTCTCAACCTGGTTGGGTTCAGCAGAAAAGTACACCCTCTACCAAGACTAGCACCAGAACAATTGCTTTGGATAGCATTACACCTAAGCAAAGTATGTTGCAAGGATCTAATTCGCCGATCAGCTTTGAAGATAGGCCTATTTTAGGTGCACTCACTGTTGAAGAACTGAAGCAACTGAAAACTTCTTCTTCACCCAGGAAGTCACCAAGTAGAAGTCCCGATGAGATGCCTATCATAGGTACTGTTGGAACTTACTGGAATGACTCTGAAGTTGCTAAAGATTCAGGCTCAGCCACTTCTTATAAAGGAATACCAAACACAACCAGCAAGTATAGAGAGGATAAGAGAGTGAAATGGCACTCAACTCCATTCGAGACAAGATTGGAGAGAGCTTTGAATAGAGGCGTTGCCGAAGCCTACTCCTCACAAAGCTTCGAATAGAGTTGTTGCTGAAGCTTCTGAGATGGTTTCAGAGTGTTTTGTCTGCTGTGCCATTCCTCTAATTTATGAATCGTTGTCAATAAAATAAGATTGTTTGTGAAATTTCCTTTACTGTCTTGTTACTCTTGTATTGAATTGTACTACAACTAGAAACTTACTAGTAACATTGGAATTTGTTTATTTTTACTATACTTATGTCT
>M01000013136	AT1G04050 ESTCount=7
CATACTTCCATCACACAGAAATTCTAAAATCAAAATAGCAGCCATCTGACCTTGCATGTGTGATCATCTTGTGTTTGATTAAGACTTAGATCTGCTTGAACGCTTTATGTTCCTACAGAACTTGCTGCCACATTGGCATTCAAACGACTTTCCAGGCAGGCCATGGTCATCAAAGTCAACACCATAATCCCAAGTTAGCTCTTCCAAGGCATCTACTTCTCTTGTCGTGAATAAAGCAAGATGATAATAGTGATGCTCTGGCGTCTCCATCTCCACCGGGATTTCAATCAAGTTTGCATCCAAACATCTGTGATTGATA
>M01000001505	AT1G04050 ESTCount=23
GTTTCGGTGATTGTTTGTCATCGTCAGTTTCTTGTGCTTGTGCGCATGACACTGGTCTTGATTTTGCTTACAATCCAGATGGGCTTATCAAGGAGGAGTTCTTAGAATATTGCATTTCCATTACTCGTGATCCCCAACAACAAAACCTCTCCTTTTGTGACAATTGCCCGGTTGAAAGACCGAAAAACGATGACATCTTGGAACCGTGCAAGGGTCATTTGAAAAGACGATATATTAAAGAATGTTGGAGCAAATGTGGTTGTCATAAGCTTTGTGGCAATCGAGTGGTGCAACGAGGGATAAGTTGCAAGTTGCAGGAATTCTTTAAACGTGAAGGGTGGGCCCTTCAAACTCTGGAGAAGCTGCCAAAGGGTGCCTTTGTCTGCGAGTATGTTGGCGAAATACTCACCAACAGAGAGTTCTACGAGCGGAACATCCAGGGTCGACATGCTGAAAAGCTTAAACATCCTGTTCCACTGGATGCATATTGGCACTTGAAAGATGATTTAAAGGAAAGAAGAAGCACTCTGTTTGGATGCATCCTTTTATGGGAATGTTGCCAGGTTTATCAATCACAGATGTTTAGATGCAAACTTGATTGAAATCCCGGTGGAGATAGAGACGCCAGAGCATCACTATTATCATCTTGCTTTATTCACAACAAGAGAAGTAGATGCCTTGGAAGAGCTAACTTGGGATTATGGCATTGATTTCGATGACCATGGCCTGCCTGGAAAGTCTTTCCGATGCCAATGTGGCAGCAAGTTCTGTAGGAA
>M01000001420	AT1G04050 ESTCount=16
CCAAAAGAACGATGACATTTTGGAACCGTGCAAGGGTCATCTGCAAAGACGATATATTAAAGAATGTTGGAGCAAATGTGGTTGTCATAAGCTTTGTGGCAATCGAGTGGTGCAACGAGGGATAAGTTGCAAGTTGCAGGTATTCTTTACTCCTGAAGGGAAGGGGTGGGGCCTGAGAACTCTACAGAAGCTGCCAAAGGGTGCATTTGTCTGCGAGTATGTTGGAGAAATACTCACCAACAGAGAGTTGTGCGAGCGGAACAGCCAGAGTCGACATGCTGAAAAGCTTACTCATCCTGTTCCACTGGATGTCTTTTTGGCATTTTAAAGA
>M01000000667	AT1G04080 ESTCount=73
AACGCCCCAACGTAGACAACCTACCCTCTATCTTCAAGACTCTCAGAACCGCTCGGCGCGACGGCCATTTGTTTTTACTCCAAAAGCGACATATACAGAGAAGTGGAATCTAGAAGTTTCCTCCTCCGACCGTGAAGACGCCTTCAAATTAGAGTATATTTTGAGGCAACAGCTTTTGCTATCCAAGTATGGGAGGACAGTGAAACTGTAGTCGCTGAGACGTCTACTATGACTGGGTAGTTCATCTGCGACATACACTTCAACCGGCTATTCTGATCCCATCTCAAATGCTACTCCTGGAGCTCCAGCTTATGCAGGCTATGCAGTGCCTGATGGAAATGCATTTAATATGGATGTTAATTCTGCTGGGCAAGTGGCTGATGCACATATGGGATATGAGTCTAAGCAGGGTGTTGGGACAGAAGGTGCTACTGGTCATGTTGCTGATTATGAACGTGGGCCCTCCGCGGAGGTATCTCAAGATGCTGGCTACAATTCTTCTGTAAATGGAACTATTGATGGTGAAGTGGGAAAAGGCACATCAGCTGAGAACGGAATTGTGGTTAATGCTGAGCAACAGTTTGTGGATGGTTCTGTTCCAGCTATGTCCGCAGAAGAAGAACGGTTATGGAGCATTGTGAGGGCTAATTCCTTGGATTTTAATGCTTGGACAGCCTTGATTGAAGAGACAGAGAAAGTGGAGGACAACATAGTGAAAATTCGAAAGGTTTATGACGAATTTTTGGCCGAATTTCCTCTTTGTTATGGTTATTGGAAGAAGTATGCTGATCATGAATCACGGATTGGGTCTATGGACAAAGTTGTTGAGGTTTATGAGCGAGCAGTTCTTGGAGTGACGTATTCAGTCGACATTTGGTTGCATTACTGCATATTTTCCATAAACACATATGGAGATCCCGACACAATCAGAAGGCTTTTTGAACGAGGATTAGCTTATGTTGGAACAGATTACCTCTCATACCCACTGTGGGATAAATACATTGAGTATGAATATGTGCGAGAGGAGTGGAGCCGTGTTGCAGCAATTTACACGAGGATATTAGAGAATCCTAATCAACAGCTTGATCGGTATTTCAACAGTTTCAAGGAGTTTGCTGCTAGTCATCCATTGTCAGAATTAAGGACTACTGAGGAAGCTGCTGCTGTAGCCGATGCACCTTCAGAGACTGGTGACCATTTAAATGAAGGAGAGATGCACCCTGATACTGCAGAGCCAACTTCTAAACCTGTAAGTGCTGGCTTAACAGAAGCAGACGAGTTGGATAAGTATATCGCCATTAGAGAAGAGATGTATGAGAAAGCTAAAGAGTTCGACTCTAAGATCATTGGTTTTGAAGCAGCCATTAGAAGGCCTTACTTCCATGTGCGGCCCCTCAACGTTGCAGAGCTTGAAAATTGGCACAACTACTTGGATTTTATAGAAAGAGAAGGCGACTTCAACAAGGTGGTCAAGTTATATGAACGATGCCTGATAGCATGTGCCAACTACCCAGAGTACTGGATACGGCATGTCTTGTGCATGGAAGCCAGTGGAAGTATGGATCTCGCAGATAATGCACTGGCTCGTGCATCCCAAGTTTTTGTCAAGAGACAGCCTGAGATCCACATTTTTGCTGCTCGATTTAAAGAGCAAAATGGGGATATACATGGTGCCGAGCGGCATATCAACTTGT
>M01000005283	AT1G04080 ESTCount=77
TTACCTTTGTTGTACGCTCAGTATTCGCGATTTGTTTACCTGGTTTCGGGTAATGCTGAGAAGGCTAGGGATATTCTTGTTAAAGCGACCGAGGATCTGCAACTGTCAAAACCCCTTCTAGAGGCCCTGATGCATTTTGAGTCGATCCAGCCATCATCAAAGCGGATTGATTATTTAGATTCATTGGTTGGCAAGTTCATATTGCCCAGCGCAGATAGCTCCAATCCTGCAAGCGCTGTCGAGAAAGAAGAAATTTCTAGCATCTTCATCGAGTTTTTGGGATTATTTGGAGATGCACAGTCTATTAAGAGGGCTGAAGATCAGCATGCCAAGTTCTTTTTACCCCATAGGAGCTCTTCAGAGTTGAGAAAGCGCCATGCAGAGGATCATCTGGCTTCAGAGAAAGCAAAGATGGCCAAACCTTACTCTGGTGCTCCCTCACCTGCCCAGTCTCTGATGGGTGCATATCCTAGTGCACAAAACCAGTGGCCAGCTGGTTATAATTTACAGCCTCAGGCTTGGCCACCAGCAACACAAGCTCAGGGACAACAGTGGGCTCCTGGCTATAGCCAACCGGCTGCATACAGTGGATATAGTGGTTATGCAAGCAGCTACACTACCCCACAACCACAAGCACCAACATCGGTGGCGCAAACCGCTGCTTATGGTGCTTATCCTCCTACCTATCCTGTGCAGCCAGCCTTCCCTCAACAAAGTTATGCGCAACCGACTGCTGTTGCTGCTGCTAGTGTGGCCCCAGCTCAGCAACCTGCTTCAGTTCCTCAAGCCTATTATGGGAGTTACTACTGATGAGTTATTTAGTTTTGAGTCGACTTTTAACCCCTGTAATCTAGTTTATGTTATTCACTCTACTGTAGTTGTTATGCCGGTTTTTCACGTGCATTTTTAATAGCCTTTATAATTTGATTTATCTTAATAACAGTGATATATGAC
>M01000007680	AT1G04080 ESTCount=45
AACAAGGTGGTCAAGTTATATGAACGATGCTTGATTGCATGTGCCAACTATCCAGAGTACTGGATACGGCATGTTTTGTGCATGGAAGCCAGTGGAAATATGGATCTCGCAGATAATGCACTGGCTCGTGCATCCCAAGTCTTTGTCAAGAGACAGCCTGAAATCCACATATTTGCTGCTCGATTTAAAGAGCAGAATGGGGATATACCTGGTGCCCGAGCTGCATATCAACTTGTCCACACTGAAATCTCACCTGGACTTCTTGAAGCAATTATCAGGCATGCTAACATGGAGCACCGGCTGGGGAAACTTGAAGATGCCTTCTCTTTATATGAACAGGCCATTTCGATTGAAAAGGGAAAAGAACAGTCACAGACATTACCTTTGTTATATGCTCAGTACTCACGGTTTGTTTACCTGGTTTCGGGTAATGCTGAGAAGGCTAGGGATATTCTTGTCAAAGCAACTGAGGATCTACAATTTTCAAAAGCCCTTCTTGAGGCCCTATTGCATTTTGAGTCGATCCAGCCAACATCAAAGCAGATTGATTATTTAGACTCATTGGTTGATAAGTTTATATTGCCCAGCACAGATAGCTCCAATCCTGCAAGTGCTGTTGAGAAAGAAGAAATATCGAGCATCTTCATCGAGATGCACAGTCTATCAAAAGAGCTGAAGATCGGCATGCCAAGTTCTTCTTACCCCACAGAAGCACTTCAGAGTTTAGGAAACGTCATGCAGAGGATTATCTTGCTTCAGAGAAAGCAAAGATGGCCAAACCTTACTCTGGTGCTCCTTCACCTGGCCAGTCTCTGATGGGTGCATATCCTAGTGCACAAAATCAGTGGGCAGCTGGTTATAATTCACAGCCTCAAGCTTGGCCGCCAGCAACACAAGCCCAGGGACAACAATGGGCTCCTGGCTATATCCAACCGGCTGCATACAATGGATATAGTGGTTATGCAAGCAGCTACACTACCCCACAAGCACTAACATCACTGCCACAAACTGCTGCTTATGGTGCTTATCCTCCTACATATCCTGCGCAGCCAGCCTTTCCTCAACAAAGTTATGCGCAACCGACTGCTGCTGTGGCTGCTAATGTCGCCCCAGCTCGGCTTCCTGCTTCAGTTCCTCAAGCT
>M01000031255	AT1G04080 ESTCount=11
CCGAATCAAGCTGTTGACTAGGATTCTCTAATATCCTCGTGTAAATTGCTGCAACACGGCNCCACTCCTCTCGCACATATTCATACTCAATGTATTTATCCCACAGTGGGTATGTAGAGGTAATCTGTTCCAACATAAGCTAATCCACGTTCAAAAAGCCTTCTGATTGTTTCTGGATCTCCATATGTATTTATGGCAAATATGCAGTAATGCAACCAAATGTCGACTGAATAAGTCACTCCAAGAACTGCTCGCTCATAAACCTCAACAACCTTGTCCATAGATCCAATACGTGCCTCATGATCAGCATACTTCTTCCAGTAACCATAACATAGAGGAAATTCGGCCAAAAATTCATCATAAACCTTCCGAATTTTCACTATGTTGTCCTCCACTTTCTCTGTCTCTTCAATCAAGGCTGTCCAAGCATTAAAATCCAAGGAATTGGCCCTCACAATGCTCCAAAATTGTTCTTCTTCTGCGGACAAAGATGGAACAGAACCATCCACAAACTGTTGCTCAGCATCAACCACGTTTCCATTCTCAGCTGATGTGTCTTTTCCAGCTTCACTATCAATAGTTCCATTTACAGAAGAATTATAGCCAGCAGCTTGAAATGCCTCAGCGGGCCCATGATCATAATCAGCAGCACCATCTGTT
>M01000048085	AT1G04080 ESTCount=4
CCCGAAACCAGGTAAACAAATCGCGAATACTGAGCGTACAACAAAGGTAATGTCTGTGAATGTTCTTTTCCCTTTTCAATGGAAACGGCCTGTTCATATAAGGAGTAGGCATCTTCAAGGTTCCCCAGTCGATATTCCATGTTAGCATGCCTAATAATTGCTTCAAGAAGTCCAGGTGAGATTTCAACGTGGACAAGTTGATATGCAGCTCGGGCACCATGTATATCCCCATTTTGCTCTTTAAATCGAGCAGCAAAAATGTGGATCTCAGGCTGTCTCTTGACAAAAACTTGGGATGCACGAGCCAGTGCATTATCTGCGAGATCCATACTTCCACTGGCTTCCATGCACAAGAC
>M01000035004	AT1G04080 ESTCount=7
CCGGGGCATTTTGAGTCGATCCAGCCAACATCAAAGCAGATTGATTATTTAGACTCATTGGTTGATAAGTTTATATTGCCCAGCACAGATAGCTCCAATCCTGCAAGTGCTGTTGAGAAAGAAGAAATATCGAGCATCTTCATCGAGTTTCTGGGTTTATATGGAGATGCACAGTCTATCAAAAGAGCTGAAGATCGGCATGCCAAGTTCTTCTTACCCCACAGAAGCACTTCAGAGTTTAGGAAACGTCATGCAGAGGATTATCTTGCTTCAGAGAAAGCAAAGATGGCCAAACCTTACTCTGGTGCTCCTTCA
>M01000042396	AT1G04080 ESTCount=7
TCAGTCGACATTTGGTTGCATTACTGCATATTTTCCATAAACACATATGGAGATCCCGACACAATCAGAAGATCTCAACCAGTTAAGGGCTAAGATTGCCTCTATCACTGCTCCATTTCGGACATAGTATGGGGTTTTTTCAGGAAGGCTTTTTGAACGAGGATTAGCTTATGTTGGAACAGATTACCTCTCATACCCCCTGTGGGATAAATACATTGAGTATGAATACATGCGCGAGGAGTGGAGCCGCATTGCATCAATTTACTCGAGGATATTAGAGAATCCTAATCAACAGCTTGATCGGTATTTCACCAGTTTCAAGGAGTTTGCTGCTAGTCGGCCATTGTCAGAATTAAGGACTTCTGAGGAAGCTGCTGCTGTAGCAGATTCATCTTCTGAGACTGGTGGCCATTTAAATGAAGGGGAGATGCACCCTGATAACTGCAGAGCCAACTT
>M01000043207	AT1G04120 ESTCount=345
ATCACAACTAACAGAAAAAAGAAAGTAAATAACTAACAAGTCAAGAGCAGCAGTGAACCAAAATTGCTGGCATAAGTATAGAGAGTATTCTCACAGCTAAAAGAAGTGGAATTCACAATGACTAGTCCTGGCTCTACAAATTTTCTAACTAAATAAGAACAGCGTGTTAAAATTTAAACCCAGCTATTTTATTTCACAGCATTGAACAAGTATTAGCCGCCCAAATTTTCCTTCCGCGTAATTATTACCGACCTCTATGCTCCCACATTATTTTCTGTTATAGAGCATGCCAATCATGCATAAATTCCTCAAACTTCTTAAGGGGATTAATTGAATTGACTGGTAAATTGCCCTGAAATAGAAATTAGTTCACTCCTCTGGGAATTTCTTTTAACAAAAACGCACCTTCCTCCCTTACTCTTCCATTTGCCGAAAGCAACAGCAGCCAGAAAAGCAGCATCAGCCACTTCACTTTTCGACATTCCCATCTGCTCTTTTCCATGCCTTGGACTGGAAGGTTTTGGGGCATGCCAATCCCTTTTCAAAATTCCGGGACGCCACTTGACCTCGACGAATACTCCGTCACCAACTTCAGAAATAGGGATGATTTATCCTCTAACAGTCGCACTGGAGTATCAAATTCAGCAACCCGGCCATCGCTGAGAACCAAAACCAGATCACTGTCAATGACAGTAGGGATACGATGTGCGATGGTGCACACTGTGCAGTCCTTAAATTCTGTTCGAATTATCTTCTGAATGAGATTATCTGTGGCTGTATCAACTGATGCTGTTGCCTCATCAAGCACAAGTATTCTAGCCTGTTTAAGCAAAGCACGGCCAAGAGCAACAAGCTGTCGTTGGCCCACACTCCAATTATCCCCATTTTCTAGCACAGGTGTATCAAGCTTTTGTTCTTTTTCACGGACACTATCACCGAGTTGAGATTTGTCCAGAGCCTGCCATATTTCCTGATCTGAATGTTCTTCAAGGGGATCAAGATTGCCCCTAATGGTCCCCTCAAATAAGGTAGGATCCTGAGGTATGATACTCAGACGGCTACGAAGGTCATGGATGCCAATTCCTGAAATATCTATGCCATCTATGATGATCCTCCCACTAGATGGTTCAATTAATCGGAATAATGCCTGGATCAATGTAGATTTACCACTTCCAGTCCGCCCAACAATTCCAATCTTCTTTCCACCAGGAAATGAACAAGAGACACCATGAAGAACCAGAGGTAGATTTTCACCATAACGAGCCTTCAAATCAATAATATCAATTGTTCCATTCTCTGGCCATGATGATGGAGGGCGAGAATCATCAATAGTTGGTGGAGCTTCACTGGGAATTTGGCTGTATTGGTAAATCCTTTCTATGGAAATAATCTTATTTTCAAGCTTACAAAAGCTTAGTATCCACCGTGACAGACGAGCATTTAAATTAAGTCCATATGTTACAGCAAGGCCCGCCATGCTTGGATCAATACTTCCATGGGGAAAGCTCACAAGAAGAATCATGCAGAAAGCAAATACAAAGGTCGAAAGCAACTCCATGCGCAGGCAGAGCCATTCAATAGCTGCAAGACTGCAGAAGAAAGGGCGAGCAAAACAATCAAGAAGATAAAGGTTCCGCTTTATGAACCTTTTTTCTTGGCCAAAACCTCTTATTGTGGCTGCTCCAGAAATGGACTCACCAAAGAGGTTAATAACTGGAGATTTCTGGATGCTAACAATGCGAACCAGTTCCCTTGATGAAGCCATATAGTATTTCTGCATCCACATGCAAGCCACAGTCATTGGAAGAACAAGAAGTAAGACTTGCCAGGTTACTTCTGTCATTACACTAATAATTCCAAGAAGTTGTATGGTTGTTGAAGCAAAGCCACCAAGTCTAAAAGGAATATCAAGATCCACCACACTTTGATCAATAGACACACGATTCAAGATCCGTCCAGCAGGCGTAGAGTCGAAGAAAGACATTGGTGCTCGAAACACACTTCTAACCATCTTCAGAAACAATTTCTGTGCAGCTTCTAGACCAAATGTGGCCACCAGTAAAGCTCTCACAAATATAAACCATGAGCTTCCAAAGGCGAGGGCCATATATACAACAAGAAGTACCATAGAACTCACTTTAGGTTGGTCTCCTGCTGTCTGGGGATTAGCCCAAGCCATCCACCAACTACTCGCTATCTGAAGAAACTGAAATAATCCTTGTGCAAGGATTATAAGGGGAATCAACAACCCTTTATATGCTGCAGCCATGTATGACAAATAAACTTTCATGCTGACTCTTCCTCTCACTCTTTCCTCTTCCTGAACAAGTTGTTTTTTCTTTGAGCGCTTTGCTTTCTTTTTCTCCTTAATTGCTTTCTGATCCGAAACTGATGCACTGTCTCGCACTTCCTTAGCCAAGCTGTCAATATTATTTCCAGCTGCATAATATTTTATAGCAGACCCATCTAGAGACAAGTTTTCTTCTGAACCTTCAGGTGAGTGATTTGGAATATCCATAGCTTCAATTGCTTCGTGGTGAGCTGCAACCAAAGTTTTAAAATCAGTTCCTGCTTGAAGTAGTTCATCATACTTCCCAGCCTGTATGATGCGGCCTTCTTTAAGAACCAGTATAAGATTGGCCGCAGGCAGAAATTCAACTTGATGCGTCACAAAAATTACAGTCTTACTAACTAGTGCGGTCAATATGTATTCCTTGAACAACTCTGAGCCTGTGTGTGCATCAACAGCACTGAATGGATCATCCAGCAAATAAATGTCTGCATCTTGATAAAGTGCCCTTGCAAGTTGTACCCGTTGCTTCTGGCCACCACTTAAATTTATACCCCTATCACCAATAATGGTCTGATCGCCATGTGCAAGAAGTTCCAAATCCTTTTTCAGGGAACATGCATGGATAACATTTTTGTACTTTGCTTTATCCATTGGACTGCCAAAAAGAATATTTTCTTCAATATTTCCTGATTGTATCCACGCTGATTGGGAGACATACGCAGCAGTGCCACACACCCTAACTTCACCACAAATTTTAGGGATCTCTCCAAGGATGCAAGACAGAAAACTTGATTTTCCAGAGCCAACCACACCACAAACAGCTACACGCATCCCCTGCTCCACTCTCATTCGTATTCCTGATAGCGTGGGCCTCAGAGAAGAAAGGTCCCAGCAAAACTCACCATCTTTGATTTCTATAGCTAAGCTCGCCATACCTCGTGGCAGAACAATAGTTGCATCTTCCTGTAATTCTTCCTCCCGCAGGAATCCAGAAATTCGATCAAGAGAAACTTTCGTCTGAGCCATCATCGACACCAGGTCAGGGAAATTCCTGAGAGGTTCTTGGAGTATCCTAAAAGTGGCCAAAGCAGAAAGAACACTTCCTGCTGTGAGCCGACCACCCAGTAATATAGAAGTGGCAAAAGTGGCAGCAGAAACAAATATGGGGGAGCTCCAGAAAATAAATGTAATAAAGGCCTGTGAATAGAGGGCTTTCCTTAGCCACTTGAACTCCACATCCCGCATCTCCTCCAACTTCAGTCTATATCTATCTTCCCAAGCTTGCAACTTGAGAATTCTCATGTTCCTCAAGCATTCAGATGTTTTCCTCATCCTTTCATCCTTTGCAGCCATCAGTTTGTCTTGATATTCTTCTTGTATTTTTGCCACAGGGACAGTGACAAAAATGGAGATAATAGTGGCGATCAAAGTAGCAACAGAAGCAATTCCGACATTCTTATACAAAATAGCAAGGGCAAGAATAATTTGAAGAGGCAGCACCCAAATGTCATGGAGATACCACGAATAGTCTCCTACCCTCTGGACATCTACTGCCATGTAGTTAACAATCTCTCCACTGGCGTGGTTCTGCCTGGCCTGGCTTGAGAGCCTGAGTCCCTTCCTGTAGACCATTGCTGTAAGTGCAGACCTCACATGCATACCCAAAATGTCAACCCCTAGATACCACTGCCTGGTTGTTAAGGTCTCCACAAGCTTAGCTGAGAAGAATATTCCAGCGAGAATGTATCCCTCGTGAGGGAAGGTCTCCCTCCCTCCAAGATAATCAACAAAGTAGCTGATCATGTATGGTCCAACATATGAAACAAGAGTATTCAACCCGGCAAAAATGGCATTACAAGCTGCATCCTTCCAGAATGATTTAAGAATTGCCCAAGCTAAGAAGGCTGCGTTGAAGGATTCTCAGCTTTCAATCT
>M01000054929	AT1G04120 ESTCount=26
CCGGGGACACCACCTAGATGGTGAAATGCCCTTCTTTACAAAGCTTGATTTCTGTACTCGGTTAACTCCATTCCGGCTCTGTCAATCGTATTGCATCCTTCACCCGCTCATCGCTTCTGATAATGGGGGTTTCTCATTTTTTCAATAAAATATCTGCTGCATCAACGAGCACAACCAACATTCAATCCGCACAATCCATCTTCAAAGCAATTCAGGGCCTGCCGTTATTGGAATTATCGTCAATTTGCATCAATTTGACGCTTTTTCTGGTTTTTCTCTTTGTCATCTCTGCAAGACGATTATCTGTGTGTGTTGGTCGAATTAGAACCCTCAAGGACGATCCTGTTGTGAACTTGAGCCCTGTTCGCCGCAGCATTAGTCTTGATGGTGAAATCCGTGAAGTTAAAATTGGATCAGATTTCAAATTGTCAGTTTGTTGTTGTTTCTATGTGTTGTTCGTGCAATTCTTGTTGTTGGGATTTGATGGAGTTGGTTTGATTAGGGAGGGTGTTGATGAGAAAGTTGTGCATTGGTCACTTATCTGCTTGCCTGCTGCACAGGGTTTAGCTTGGTTTGTGTTGGGCTTTTCTGCTTTTCACTGTAAGTTTAAGTTGTCTGAGAAATTCCCGTACTTGTTAAGGGTATGGTGGTTTGTGTCATTTGTGATTTGTTTGTGTACTTTGTATGTTGATGGGAGAGGATTTTTCATAGAAGGCTCAAAACATTTGTGTTCTCATGCCGTCGCCAATTTCGCTGCAACCCCAGCACTGGCTTTCCTCTGTTTCATTGCAGTTAGAGGTGCCACTGGCATACAAGTTTGTAGGAACTCTGACCTTCAAGAGCCATTGCTCCTTGAAGAAGAGACAGGGTGTCTTAGGGTCACTCCATATAGTGATGCTGGGCTTTTTAGCTTGGCCACACTTTCATGGTTGAATCCATTGCTCTCGATAGGTGCAAAGAGACCTCTTGAGCTCAAGGATATTCCCCTTCTTGCTCCAAAAGATCGATCAAAGACCAATTACAAGATTTTGAAGTCAAATTGGGATAGATTGAAAGCTGAGAATCCTTCAACGCAGCCTTCTTTAGCTTGGGCAATTCTTAAATCATTCTGGAAAGATGCAGCTTGTAATGCCTATTTTTGCCGGGTTGAATACTTCTTTGTTTCATATTGTTCGG
>M01000007040	AT1G04130 ESTCount=40
TACGGCCGGGATCTAGTTTCTTCTACACTATTTCTAACTTACGTGCTCTCTGTCCTCTCCCCTTACGCCATCTAGGCTACCGATGGCGCTATTGATGGAACCGGGATCGGAACCCACAACCGAAAGCGAGATTGCGGACCTTGAAGCAATTACAGCGCTTAAAGAGTCTACAGCTCTCGAACTCAAGGAGAAGGGAAACGAATATGTCAAGATGGGTAAGAAGCATTATTCGGATGCTATCGATTATTACACCAGAGCAATTAATCAGAAAGTTCTCTCTGATGCCGAAAACTCGCTACTTTATGCGAACAGAGCCCATGTGAATCTGCTGCTGGGGAATTACAGGCGTGCTCTCACCGATGCCGATGAGGCTTTTAAGCTTTGCCCTACTAACGTCAAGGCACTGTACCGAGCTACTAAAGCCGCTTTTTCCTTGAATTTGTTAACGGAAGCAAAATCATATTGCGAGAAGGGGCTTGAGCATGACCCAAATAATTTTGAGCTGAAGAAGCTATTGACACAAATTGATTCGAGAAAGCTTGAAGAGGAACAACGTGAGGCTGAAGTTAATAGGGCCATTGCAGAAGCTAAGAACCTACTCTCTGCAATTGAAGACAGGGGCTTGAAAATGGGGATGGCGACGTTCCAAGAACATATTGGACTAAGAAAGCCATTACTGGACAAAGATAAAATTCTTCACTGGCCGGTTCTTCTTCTATACCCAGAGGTCATGTCCAGTGACTTCATCGAGGATTTCTGTGAGACTGACATGTTTTCAGCTCATCTTGACATGATGTTTTCTGAAGGCAGTCCACCATTGCCATGGGATAAAGGAAACAATTACACCCGGGAAGTTATTGAACTGTACTATGAGGCTGGTTCTGGAGTTCTTTTATCGAAATCAAAAGTTCTCCAGTATCTCCTAGAAGGAACTGCTGGTGTTCGAGCAGAAGGAATTGGCGATGGAGAGAAGGATGAAACTGAAACTGCTGGCCAGGGATCTTCTAAATGGGTCAAAGTGAATGAGAAAAGAATGCTTTATGATATTCTGAAGGAACCTAACTTCATTATCACAGGGATCCCAGTCTTTTACATCGTTTCTAAAAGATCGAGTTTCTACAAAGAGTTCAGATCTGGAAAATGGAATCCACCCCTGTGAATCCTGTATCTTGAATTTGAGAAGACGGACAAACGGTGTTGCAGTAGATC
>M01000010122	AT1G04140 ESTCount=3
CCCTGTTAGCAGAATCCAATCTGAACTTGCCTCATCTCTCGCCGCAGCTGCAGAGTTGCCTTGCACAGTGAAGTTAAGAATCTGGTCTCATGATGTAAGAGACCGATGCACTCCTCTTGATGAACAACCTTGTCGCTTAACTATAACACATGCTGTACTTTGTAGTGAAATGGGTGCCCATTTTTCTCCTTGTGGGAGATATTTAGCTGCCTGTGTAGCATGCGTGCTTCCTCATTTGGAAGCTAATCCTGGCTTACAATCCATGGTGCAGAATGATTTTGCAAATGCTTCAACATCCCCAACACGTCATCCAGTATTGGCNCACAAGTTGTGTANGAGCTTCGAATATNTTCTCTTGAGGAAGCAACTATTTGGTACGGTGCTTGTATCGACGGGTA
>M01000057758	AT1G04140 ESTCount=5
ATGATCTTTACTGTATGGTCCCCATGTGTAGAAGCAATTGTGTTTCCATCATGGCTGAAAGCTGCTGCAATGGTTGACCTAGGAGGAGGCAGCAATGAGCAATATTTGGCTGATAAATGCCGTAATGATTCAGCCTCTACCCATGAGATGAGACTACGCCTTGAGTCTCGTACTGCTTCAGACCTAGGCCCAAAAGAATTAATATGTTCTTTAGAAGCTTCCCATTGTCGTTTAGTTGAATGTTTCGTTCGAGGGGCAACCTCTCTTTGGGCCAACAAACGGAAGACATTGCCACCACTGTAGGTGGAATTGAGGTTCGCAGGAGCTGCGTGAGGAGGAACGCGTGGAT
>M01000015796	AT1G04140 ESTCount=3
CTTCCTTTTAATGGTAGCAGTCGTGAAAACTTTAGCCAGTACATAGGATCTTCCTCTTTAACACCCTCTCTCTCGACCAATAATGTGGAGGCTCTAGTGGCTTCTACAGCAATACCCAGCAGTCCCAGCCCCTCTGGAAGATCTGATCGTCGACATCGTATTTCAATTTCCCGCCCCTCTGTATCTGAATCTGGGGAAAGTACTATCCCTGTTAACGCACAACATGATGGGACTAATAATCAACCTATTATTAGCAGAATCCAGTCTGAACTTGCCACATCCCTGGCTG
>M01000045661	AT1G04140 ESTCount=26
TCTCACGAGAGAAACCACTAAGCGAACTCAAACGGTGCTGTCCAGCTTGGCTTTGGCCAACTAACCACCCTTGCAAGAAAGGAAGCTCCCAATTTGTTGGATCACCGAAAGAGAAAAGGTGATTGTTTCTCTCCCTGTGCTGTACTTCCAGAGTTTCCACAGTATCCATTGCAGAATTATCTACTTCGTTCATCAGAGAATCAGTCCCTGTTTCTTCTGGCACAGAAGACGAGCTGTTAGGCTGTATAGGAGACAACAGAAGTTCATAATGTCCTGATGGAGTTGAATATGTCAGAAGCTGGACAGAAGCAGAAGGATCCACCCTCTCTCGCACACTATTTAAAATGACATCTCCATCAGTGTGCTGGACAGAGATCCTTCCATCACCTCTAGCAAGTGAAGGCCACATCAAAAGGGGCAATGATGTTATAGGTAGTTCATCCGCTAAACTAGGACGTCCAACAGAATGAGCATCTGCCAAATATACAATAGGAGGAGGATACCGCAGGTAACCCGGAGAAGTTGCAAGTGTTAATGAGGACTCGGACGAGTCAAGATCATTGACCTCGGCAGTCAAAAGAAAAGGAAACGCATGCGGATGAAAATGCACAGCACGAAGTGAACGTCGTGTCCTCAGTAAAACTGTTGGTGATGACGCCTCGCCTCTCTTGTTATAGTGCCATAGATATAGCTTATGACCAGAAGCTACAGCAAGAAGCTCGCCATGGGCATGGAAAGCAAGAGAAGCAATTGGACGGCAGAATTCATGTGATCCGATACACTCTGTAGTGTTTGCATTCCACAAACGCACTTCATGATCCAAACTTCCACTTGCAACTATTTCTGAGTAGAATGGATGAAACCTAACCACCCAGGGTGTCCTCCGATGTCCACTTAACACCTTTAAGCAGCTCCCAGTTTGGCAATCAATGATCTTTACTGTATGGTCCCCATGTGTAGAAGCAATTGTGTTTCCAATACATGGCTGAAAGCTGCTG
>M01000006929	AT1G04140 ESTCount=7
CTAAAATGTAAAAAGTAAATAAATCATTGTACAGAATTAGCATAGTTGCGCAAGTGAGCCTGTAGTTGAGCGCGACAATCACTATGCATGTAAGTATCAACCCTTCCAGTAGGGAGTGAGTTCAAATCCCCATCCCCAACATGCTTACATTACACAAATATGAATTAATTAGGCCGAAATACGTTTGAAGATCCACGAATTCTTCAACCTTCAGCTGCAACCGTCCCCAAAAAATAAACGGGCATGCTGAGATCCCATCCCTCCATGTTAATTAGCGGCAAATGGCATGTGACATATGATCACCAGAGATTAGCATTCTAAAGCGTATGTTGGTACCTCAAACATGTTTTCTTCAAGAAAAGAAGAAGACGAATTCATGCCACAACTCTCAAACTGCAGTATTCTAAGCCTGCCTTCCTTGGTTCCATATACGAGGCCACCTCCAACTGAGGGATGAAAACACGCTACATTGACCTCATCTTCTGCACTGGAAAGAACTCTCACAAGTTCCATATCAGAGACCCTATATACCTCAAGAATGGTATAAATTGGAACTGTTGTCTCACCATCAATTACAACACTTTCAAGAAGTGAACTATGGCGACGACCATAGGCAAGCAACA
>M01000028018	AT1G04140 ESTCount=4
AGACGAGCTGTTAGGCTCAATAGGAGACAACAGAAGTTCATACTGTCCTGATGGGGTTGAATATGTCAGAAGACGGACAGAAGCAGAAGGATTCACCCTCTCTCGCAAACTACTTAAAATAACATTTCCATCAGTGTGCTGCACAGAGATTCTTCCATCATCTCTAGCAAGTGAAGGCAACGTCAAAAGAGGTAATGAAGTTATAGGTAGTTCATCTGATAAACTAGGACGGCCAACAGTGTGAGCATCTGCCAAATACACAGTAGGAGGAGGATACTGCAGGTAACCTGGAGAAGTTGCAAGTGTTA
>M01000020969	AT1G04140 ESTCount=56
ATCTGGGGAAAGTACTATCCCTGTTAACGCACAACATGATGGGACTAATAATCAACCTATTATTAGCAGAATCCAGTCTGAACTTGCCACATCCCTGGCTGCTGCAGCAGCGGCAGAGTTGCCTTGCACTGTGAAGCTAAGAGTATGGCAGCATTACATAGAAGATTCTTGTGCCTTGTTAACAGCGGATAAGTGCTGCTTAACCATTCCCCATGCTGTCCTCTGTAGTGAAATGGGTGCACACTTTTCGCCTTGTGGGAGATTTTTGGCTGCCTGTGTAGCTTGCATGCTTCCTCATGTTGAAACTGATCCTGGACTACAAACATTTTTTCATCAAGATCCCGGTGCTGCAACATCCCCAACCCGTCACCCAATCTCAGCGCACCATGTCATGTATGAGCTTCGGATATATTCCCTGGAGGAAGCAACCTTTGGTTCAGTGCTTGTTTCACGAGCAATCAGAGCTGCTCATTGTTTGACTTCAATCCAGTTCTCACCCACCTCCGAGCATATATTACTGGCCTATGGTCGACGTCATGGATCTCTTCTTAAAAGCATTGTGATTGATGGGGAAACGACGTCTCCTATATACACCGTTTTGGAGATTTACAGAGTTTCTGACATGGAACTCGTAAGGGTGCTTCCTAGTGCAGAAGATGAGGTGAATGTTGCTTGCTTTCATCCTTTTGCCGGAAGAGGTCTTGCCTATGGAACCAAGGAAGGGAAGCTGAGGCTCCTCCAGTATGATGGAACTCCTGGTGCAAATGGCACTGAACCAAATTATTTTCATGAGGAAAATGTGGCTGAGGTGCCAACGTATGCTCTAGAAGGCTAAAAATCAGGGATTGCGATTAACGTGTTTGTTCTGTACCAGCCCCCTACATGGGCATTGTTACTTGTATCTTGAAAAAAAAAATTTGGAAATAGCCAGCTTGGAGAAGAAGTCGATAGGATGCTGGAGTTCTCGCTTATTGTTTTCCCTTCGCCAGGAAATCCTGGATATGTTCAAAGCTCGTGTGCTGAATGTACATTATTATGCACTAACATTGTCGTTTTCTTGCCCATTTTCTTTTTCTCCTCCTTTCTTTTCTTATAATTTCCCTTCTCCTTTATTAGATTGTTGTTCTGTTGTCTCAAATTATTGTACTTGCTAGAAGGAGCCTCTGTAGCAGGTCGGACGCCCAAATGCTACGTGTCAGACTTCGAATACCTGTAACTATGGACAGATAAATTTGATAAAAAAAGTTAATTCTGACAAATA
>M01000003156	AT1G04140 ESTCount=8
TACTCCTCTTGATGAACAACCCTGTCGCTTAACTATAGCACATGCTGTACTTTGTAGTGAATGGGTGCCCATTTTCCTCCTTGTGGGAGATTTTTAGCTGCCTGTGTAGCATGTGTGCTGCCTCATTTAGGAAGCTGAACCAGGCTTACAATCCATGGCGCAGAATGATTTTGCAGATGCTTCAACATCCCCAAACACGTCATCCAATATTGTCTCGTAAAGTTGTGTATGAGCTTCGGATATATTCTCTCGAGGAGTCAACATTCGGCACGGTGCTTGTATCACGGGCTATAAGAGCTGCTCATTGTTTAACTTCAATTCAGTTCTCACCCACAGCAGAGCACTTATTGCTTGCCTATGGTCGTCACCATAGTTCACTTCTTAAAAGTGTTGTAATTGATGGCGAGACAACAGTTCCAATTTATACCATTCTTGAGGTTTATAGAGTCTCTGATATGGAACTTGTGAAAGTTCTTTCCAGT
>M01000021248	AT1G04140 ESTCount=6
AAAATTTAGTTACTTCCTCCGCAATACCAATTAATGTTGGTCAATCTAGGGTCACTGGAAGGTCTAATTCACGCCATCGATCCTTACGATCACATACAGTGCCTGCAACTGGATCCAGTGAAAATAGTGCTTTAAACAACATTCCACGTAGTGGAATTGATACCCAACCTGATAGCAGAATCCAATCTGAACTTGCCTCATCTCTCGCTGCAGCTGCTGAGTTGCCTTGCACAGTGAAGTTAAGAATATGGTCTCATGATATAAGAGATCCATGTACTCCTCTTGAT
>M01000015159	AT1G04140 ESTCount=12
GGTACATTTCCATCCAAATGCTGCTCCATTTCTGTTGACTGCAGAGGTCAATGATCTTGACTCTTCAGATATCTCAATGACACGAGCTACATCAGCGGGTTATGTGAGATATCCTCCACCTGCTGTGTATGTAGCAAATGTTGATTCAAATGATTGTAATAGTTTGGGAGCTGAACCTTCAGTGACTTTACCTTCATTAATTGTTCGCTCTTCTTCCGCTGAAGATTCAAGAATAGATTTGCAGCAGGCTAATACACATACTGGTTCAATAAGCATGGAAGTGGAATCTTCTGCTTCGTTACAGAGACGAGCAGATACAGGAGCAACAGAGCAGAATAATAGGACAGTATCTCCAATGGAGACATTTCCTGCGATTCCTAGTGGCTTGTTTCCTGGGACTTCTGATGCTGCAGTAGATGCCATGGAGACTGACGAGGTGCATCCCGTATGGGGAAGTGAGCAATGGAGCTCTGCTCCTCTCAGTGAGGCTAATCATGCTCTGAGAGAACCAATCAGGCATATATCCAGCCGTCCAGAATTCAGTGAATCTGGGCAACTTCATCAGTTTTTACCCATTAGAGATCCAACTTGTTGGGAGCTACCTTTTCTGCAAGGATTGTTAATGGGTCAAAGTCAAGCCAATGTTCCCTCGATGCTTCCTTTTAATGGTAGCAGTCGTGAAAACTTTAGCCAGTACATAGGATCTTCCTCTTTAACACCCTCTCTCTCGACCAATAA
>M01000031883	AT1G04140 ESTCount=4
TGAGGCAGCACACATGCTACACAGGCAGCTAAAAATCTCCCACAAGGAGAAAAATGGGCACCCATTTCACTACAAAGTACAGCATGTGGTATAGTTAAGCGACAGGGTTGTTCATCAAGAGGAGTACATGGATCTCTTATATCATGAGACCATATT
>M01000001834	AT1G04150 ESTCount=6
CTGTAAGGAAGATCTGCAACATCTTTTTATGTAGAAAACAAGCTTCTCATTCCAAATGGGGTTTCAAGTCTTTGTATTTCACCTGGGTTCTGAGCCTCTGATTTTCAAACTCTACGTCTACAAACGGTGAAGATGAACCTTCTCCATCTTTGGGCATAAGATTGTGTGCTGCAACCACCTCCACCACCAGCTTTTCTTTAGCACTTGTGGTGGTGCTACCATTCATCATATTAGGTTCTTTGTTTTCACAGAAGATATGCAGAAGGAGAGAGGGAGGGAAAACGTGAGTGATGGAGAAGATGAAGTGACAGAGAGGAGAGACAGTAGAGAACC
>M01000005718	AT1G04150 ESTCount=8
CTTCTTCCTGGTTCTAATGCCTAAACTCATTATCCCAATCATTCTGCTTTACATGTCATTTCTGGGGCTTTGGCGTTACAGGTCTCGACCAACCCATCCACCCCATATGGAGACCAAGCTTTCCCATGCTGAGAGTGTCTATCCTGATGAATTGGATGAAGAATTTGATTCGTTTCCAACTAGTAGAAGTGCTGAGATTGTTAGAATCAGATATGATCGGCTAAGGAGCGTGGCAGGGAGGATTCAAACTGTGGTTGGAGACATGGCTTCTCAAGGTGAACGACTTCAGGCACTGCTAAGTTGGCGAGATCCGAGAGCCACCTTCTTGGCTGTGATTATGTGCTTGTTTGCTGCTATTGGGTTCTACTTTGTGCCAATCAGGGTTGTGGTGGCTCTCTGGGGGTTGTATGCACTGAGGCCGCCTAGGTTCAGAAGCAAGTTGCCTTCTCCAATGTTCAATTTCTTCAAGAGGTTACCCTCCAAGGCTGATAGTTTATTGTAGAGTCAAGGGTTTTAGATGTAAC
>M01000068897	AT1G04170 ESTCount=54
GGTTCACNCCCAGAAATCTATGTTGAGCTTGAGGTGAACTTTTTCTTGTTGCGACGCCTTCTTGGTGTCAAGACAAAAGGCACGGAAAGGCAGGGAAAGGTCTCAAAGCTTGCAAAAGGAGAGATCCTAATGTTAAACATTGGATCCATGTCTACCGGTGCCCGAGTTCTTGCTGTGAAGAATGATTTAGCTAAGCTGCAACTCACGTCGCCAGTGTGCACCAGCAAAGGAGAGAAGATTGCACTCAGTCGAAGAGTAGAGAAACACTGGCGTCTTATCGGGTGGGGCCAGATTCAAGCTGGAACTACCCTTGAAGTTCCGCCCTGCCCCCTTTGAGTGATCACCGAGAAGAGAGAGATAAGGCAGTCAAGAGTAAGAAACGATTAGATAGAGATGTGGGAGGGAAGACAATTTCTTGGTACAATTTTTTTCAGGTGGAGAAGAAAACATTTTGATTGGATGGTTGTTACTGTTCGCCTTGTTTAGTATCCGGTCTGTCTTGAGTATTGGACTTTTAAAAGTCCATCCGAGGATTTATATTAGGTGTAAAATTTAACGATCGGCAGGTTTTATTAGAAACAGCAATTGACAGACCTAATTTTATTCCGACTAGTTGTCATAATTTGCGAAATAAAACAATCAACCATTTCCTGCTAC
>M01000010116	AT1G04170 ESTCount=39
TAAATGTGAAGATGAACGGTGTCCTCGACCGATGTCCTACAAGGCATATGGAAGTGGAAAGGAAGATGGTCCTCCATGTGATGTGCCAGGGTTTGAAAACAGCAGGATGAAGTTGCTAAGACATGTGTCTTTTGTGGACTGTCCGGGTCATGATATTCTCATGGCTACAATGCTTAACGGAGCGGCAATTATGGATGGAGCATTACTTCTAATAGCTGCCAATGAAAGCTGTCCACAACCGCAAACTTCTGAGCATCTGGCTGCCGTTGAAATTATGCGCCTTCAACACATTATTATCCTCCAAAATAAAGTTGATCTTATTCAGGAAAATGTGGCAATAAACCAGCATGAAGCAATTCAAGGGTTCATTCAGGGAACTGTTGCTGATGGTGCACCAGTGGTTCCAATTTCGGCACAATTAAAGTATAATATTGATGTTGTGTGCGAGTACATCGTGAAGAAGATCCCTATTCCGGAGAGGAACTTTGTGTCTCCACCGAATATGATTGTTATCAGGTCATTTGATGTTAATAAGCCTGGTTTTGAGGTTGATGATATAAAAGGTGGTGTAGCTGGTGGAAGCATCCTTCGGGGTGTTTTGAAGGTTAATCAATTTATTGAGGTTCGTCCGGGAATAGTTCTTAAAGATGAAAGTGGGAACATAAAATGCACACCAATATATTCTAGAATTGTTTCTTTGTATGCTGAGCAAAATGAGCTACAATTTGCAGTGCCTGGAGGTCTTATTGGGGTTGGCACGACCATGGACCC
>M01000006945	AT1G04170 ESTCount=171
GAAGCTGGCAGTTCATTTTCTCTCTTTGGCTCTTGCGCAAAACCCTGCTACAGAGTTGTCTTCGTCTCTGCGGCTCTGCCCTAACTTGTCCTCTATTTTTGAAGCCAAAGAGATCAATTACTCTATTATATACTTTGCATATACTGGTACTTACGTCAGTCGGTGGATCTCAAGTCGTTAAGCAAAATGTCTCGAAAGGGTTTGATGGAGCAGGACTTGAGTAAACTGGATGCCACAAAGTTGCATCCACTTTCACCTGAGGTTATATCTCGTCAGGCCACTATAAATATTGGCACCATTGGTCATGTGGCACATGGAAAGTCAACAGTTGTAAAAGCAATATCCGGTGTCCAGACTGTTCGTTTTAAAAATGAGCTGGAGCGTAACATTACCATCAAGCTTGGATATGCAAATGCAAAGATCTATAAATGTGAAGATGAACGGTGTCCTCGACCGATGTCCTACAAGGCATACGGAAGTGGAAAAGAAGATAATCCTCCATGTGATGTGCCAGGGTTTGAAAACTGCAGGATGAAATTGCTGAGACATGTGTCTTTTGTGGACTGTCCGGGTCATGATATTCTCATGGCTACAATGCTTAATGGAGCAGCAATTATGGATGGAGCATTACTTCTAATAGCTGCCAATTGAAAGCTGCCCACAACCACAAACTTCTGAACATCTGGCTGCTGTTGAAATCATGCGCCTTCAACATATCATTATCCTTCAAAATAAAGTTGATCTTATTCAGGAAAATGTGGCAATAAATCAGAACGAAGCAATTCAAGCATTCATTCAGGGAACTGTTGCTGATGGTGCACCAGTGGTTCCAATTTCGGCACAGCTAAAGTATAATATTGATGTTGTGTGCGAGTACATTGTGAAAAGGATCCCTATTCCAGAGAGGAACTTTATCTCTCCACCGAATATGATTGTTATCAGGTCCTTTGATGTTAATAAGCCTGGGTATGAGGTTGACGAGATAAAAGGTGGTGTAGCTGGTGGAAGCATCCTTCGGGGTGTTTTGAAGGTTAATCAGTTTATTGAGGTTCGTCCAGGAATAGTTCTTAAAGATGAAAGTGGGAACATAAAATGCACACCAATATATTCTAGAATTGTTTCTTTGTATGCTGAGCAAAATGAGCTACAATTTGCAGTGCCTGGAGGTCTTATTGGGGTTGGCACGACCATGGACCCAACTTTGACACGTGCTGATAGGTTGGTAGGTCAGGTTCTTGGGGAAGTGGGTTCACTCCCAGAAGTCTATGTTGAGCTTGAGGTGAACTTCTTCTTGTTGCGACGTCTTCTTGGAGTCAAGACAAAGGGCACGGAAAGGCAGGGAAAGGTCTCAAAGCTTGCGAAGGGAGAGATCCTAATGTTAAACATTGGATCCATGTCTACCGGTGCCCGAGTTCTTGCTGTGAAGAATGATTTAGCGAAGCTGCAACTCACATCGCCAGTGTGCACGAGCAAAGGAGAGAAGATTGCACTCAGTCGGAGAGTAGAGAAGCATTGGCGTCTTATTGGGTGGGGCCAGATTCAAGCTGGAACTACCCTTGAAGTTCCTCCCTGCCCCCTTTGAGTGATATCTGAGGAGAGAGAGAGAAGAAGCAGTCAAGAGTAAGAAAGGATTAGTTAGAGATGTGGGAGGCAAGACAATTTCTTGGTACAATTTTTGTGAGGTGGAGGAGAAAAACATTTTGATTAAATGGTTGTTACTGGTTTGCCTTGTTTCTTTAATTTGATTGTATTCGGTCTGTCTCGAGTTTTGGATTTGAGTCCATATAAGGATTTATATTTGGCGGCAAATTTAAGGAACGGCAAGTTTTTAGCCTTTTGTGT
>M01000002399	AT1G04190 ESTCount=12
ATATAAATACGCCAAAATTGATCGCAGGCCAGGCACAGCTAAAGAAAATGATCTTCTTCGAAAGTTTACCGCATCTAAAACAGGAACTTGGATGCCACGTCAAGGCAAATCACAGGCCCCCAATTCCATAAGTAATCCTTTTAGCACTTATGCTCCCATTGAATGTTCCTTGAAAATGCGTGGAATAACTTCATGTGCGCTGATGTCAAGTGCGTCTGGGTCCCTGCACAATGTTTGCCCCTTTTCATGCAAACTAGGAATGAACCAAATTTTCCGCAAAAAAGGTGACTCAAATTGAACAAAGAAACCATCATGCTGCCCATGCCTCCATTTCCTTGGTCCTTGACCTTTCCAAACCTGTGGGTAAGATATAATACTTTTAGGTGTCACTAAACAAGCAGCTTTGGAGAAAGATTCTTCGGCATATTGCCTAAGAAATGAAAAACAACTGCCATGCGTGTGGGGTGATTCAAATGCCTTGTCAATATTGACAGCTGGAGCATATTTATCAATTTGTGTCTTTTCCTTGTCAAGAAGAAAATAAACTCTGGGATCTACTTTAGCATTTTCATGCCATGATTTTGCAGCCATTTCCATT
>M01000027345	AT1G04190 ESTCount=13
AACCACCACCTTTCGAGCTCACTAAGCGAAGATGTGTAAACTCTGAAGAGGATTCTCTGTCTCTGAAAGAAAGACACTTTTTAGCTAACAAGTATTGTATCTCATACACTGGAGTAAACCTCGGTAAGTTGTGATTTCACTATTGTCTCACAAGAACATCTTCCATAAACCCTAACCAGCAAATCTCAATTAACTTCACGGGAACGAGATTATCTTTGGCAAACCCTAGCAACAGCTGCAACCCTTACAACGATGGCGGAAGCAGAGGCAAGATCAACTGCAGCAGCTGGTGGTGGGGAGGAGGTATCGTTGAAAGATAAAGGGAATGAATTCTTTAAGGCCGGAAACTACCTCAAAGCCGCCGCTCTCTATACTCAAGCTATCAAACTTGACCCTTCCAATCCCTCGCTTTATAGCAACCGAGCTGCAGCATTTCTGCAGTTGGCAAAGCTAAATAAGGCACTTG
>M01000027696	AT1G04190 ESTCount=3
TTTTCCACTTCCTGGGCTCGTTTTTATCTTTTGCCAACTGTGAAATCCGCTTAATCTTTCTTGACACTTCTGCACTCTGTGTGCTGTATTGTAAAGCAGTTTGGAAAGCAGCTAATGCATCATCATATCGTTCCATGGCCTCTAATATGCATCCTTTTCTAAAATATCCCTTTTCCCACTGGGGGTTCAATGCAATTGTTGTCTCGGAATCAGCAAGTGCCTTATTTAGCTTTGCCAACTGCAGAAATGCTGCAGCTCGGTTGCTATAAAGCGAGGGATTGGAAGGGTCTAAG
>M01000032849	AT1G04200 ESTCount=3
AGGACACGGCGGAGTACCTTGTCGGCACGTTTGTTGGCAACAAATCGTACCCTCTGGCCTCCGAATTCTGGCAGAAGCTCCTCGAGGTTCCTCTCCATATTCAATGGCCCGCCCACCGCGTGCACGACGCCTGCCAGCTCTTCGCACAAAATAACTGTTACACCAGGCATCTTGCCAAGATTTTGATTCTCCTAGCATGGTGTTTGCAAGAGTCAATTTCCGCTTCTGGTGCTCCATCTCCAATTTATATGAGGGCAGTTAATGCAGCATACCTTTCATCTGTTTTCTTGAAGTACTTGATCGAAAATGCCCTAGTTGACAACATTGGATTATATCTATCCCTAGATGAGAATGAACCAATGCCAAAGATTTTTTTCTAAAGATCAAAGCATCGAGAATCTTGTGATGCATAGTGTGCTTAGCTTTATTGGCTCTATAGA
>M01000008389	AT1G04200 ESTCount=16
CACCTCGCCATGAACGACAATTATTATTTATTAATTGCTGAACTTTCTCTACCGACCATTCACCATCCAATTTTTGGGCATCCATGCGACTACTAAAAAAATCTAAAACAGTATAGATGTTTTCAAGCAGCTCATTGAAGCGAGGGTGGTTCCTGAAAGGCTGAAAAATTTCCTGCCTGTGCATTATTGCATACACAACCTCAGGATTTCGTGGCAAGGCATAAGTTAAAATTGCATTTATTATCTCAAGAACAATTCTGAGGAAGTCAGTATATATATGCAACTCCGCCGACATATCTTCTGCAAGGCCATTTTGTTCGACTGTGTTGCCATTGGCCGTATGCATTTTAGCATCTACTGACTCGGCAAGTTTGTTATACTTCCTCGAGAGCAAGAAAAATAAGTTGACCAGTTTCTGCGACGCATGTGCACTCAAGCGGTGGAAATGAGGTGCCATGTTTGCCAGAGTAGCCAGACAAGTTGTATGTAGATACACATCCCGCAACTTGTTTAAGTTGTAGTTCACAGTCCTTATCAGAATTATGACCATAAGGGAACCAAGTGAGGTTCGATGAAGAAGTGTTTCTTGATACCACGGAACACTAGGCAATATCATCTTGTGAGTGCTAGCATTAAAAGAAGAATCTTGACTAAGTATGAGAAGTATTATCAGCAACATGTATATTTGATTAGATGTCCTCTTCGAAGCA
>M01000036223	AT1G04200 ESTCount=15
GGTAAAAGCCCACTGCAAAAGAAACTGTTATTAATACAAAATAGAGCGTTCTACCATTATTACATTTGATAATTCATATTCATCTCTGACGAGTTGTTTCCACTGTCCCAACTCCCAAGCATATTCACAAAGAAAGAATGAGAAGAATACATTTGCAACTATCTACCACTTTATCTACACAAATCGACGGTCACAAAATTGGAACGCGTGGAAGGGAAACGAGCTAACGGGCAAAAGCTAAATCATATGCCAATTTAAAGCTTGAGTGGTACTATACATAATCATCCTGTTCTTCTAGCGGCAGATCAACTGGAAACAAGTTTATGACACTGGGATTAAAATTGAATCCGCTGCGTGATAGAACCAACTGCCACACATAAGGAGTAAAGAACTCCTCGGGATGACTCTCTTGTTCATACGAGAAATGTAATTGAGTAAACATCTTCATCCCTTCACCTCGCCATGAACGACAATTATTATTTATTAATTGCTGAACTTTCTCGACCGACCATTCACCATCCAATTTTTGGGCGTCCATGCGACTACTAAAAAAATCTAAAACAGTATAGATGTTTT
>M01000040989	AT1G04200 ESTCount=4
AAGAATCTTGACTAAGTATGAGAAGTATGATCAGCAACATATATATTTGATTAGATGTCCTCTTCGAAGCATTATATAATGTCTCCAAAATGGGCATCAACAATGTATCCAGATCAGTTCGTGCCAAAACATACTCCAAAAAGTCAGAGTTCCCTTGCAATAATGTGTACAGCAATAAGACAGCAGTTTCATCCGCCAAGTATGTGCCAAGACTATCAAACAGTGAAGCAAAAGGTAGCCTCACAAGAGGTCCACTGTGTGAATTACTCTCAATATCTACCCGATCAAATTCAATGTCCCTCGCATTTTCCAACGCCTTGCGATAAGGGTTGACAGGAAAATACGTATTTACTTTGGATAAAGGATCTGAAGCTGCAATGTCTTGGCTTTCAACGGCTACAGACTCATTATCCTCAACAAATTTATGATAATAACTGAGAACAAGTAACA
>M01000045206	AT1G04200 ESTCount=13
TTGAATAGTCCATCTTATTCTATATTTTCGGAAGGGAGTCAGAATGGTGTTTTGCAGAGAGTTGGTTCTGCAGCTGCGAATTTTGTGTTATTGCCATTCAATTATCTGGTCAGCTCAAGTGGTGAAGTCTCAAAAAATCCATTGGCCTACAGCAGTATTCATGTGTTACTTGTTCTCAGTTATTATCATAAATGTGTCGAGGGCAATGATTCTATAGCAGTTAAAAGCGATGACATTGCAGCGTCAGATCCTTTATCCAAAGTAAATACGTATTTTTCTGCCAACCCTTATCGCAATGCGTTGGAAAATGCAAGGGACATTGAATTTGATCGGGCAGATATTGAGGGAAATGCACACAGTGGACCACTTGTGAGGCTACCTTTTGCTTCCCTTTTTGATAGTCTTGGCATGTACTTGGCAGATGAAACTGCTGTCTTATTGCTATACACATTGTTG
>M01000005519	AT1G04200 ESTCount=18
GGATATTGGACAATTTGGTAAATTAATTTAAATAAGACGTCATCGAACCCGATCCATATCGTACCAGGAAAGGAAGTCCCCGCCGATTTGTATTCATCTTTGCTCGAAGCGGTCACTCCTCCTCCTCCTTTGATTTAATCTTTGACGGGCAGGTCCCAAGTCCAGACTCAATTTGGATTCGAACTACAATACGTATCTCTCTCTGTAATGCCATTGGTGCCGATTGCGATCGCGCGAGTCGGTCTGTGAAACAGAGTCAAATCAGCGAAGAGTTCGAGTCCTTCCAGGGACACAGATCGTTTCTAATGGGGGCCGTGCCCTCGACGCCTCGGCAAGGTACTGCAGGGTCGCTGGATTCGGCGGAGTACCTTATTGGAACTTTTGTCGGCAACAAATCGTTCCCTCTGGGCTCCGAATTCTGGCATAAGCTCCTCGAGATCCCGCTCCATATTCGCTGGCCCGCCGACAGCGTGCACGACGCCTGCCAGCTCTTCGCACAAAATAACTATTCTACCAGGCATCTTGCGAAGATTTTGATTCACCTAGCATGGTGTTTGAAAGAGTCAATGTCTACTTCTGGTGCTCCATCTACAGTTTATGTGAAGGCTGTTAATGCAGCATACCTTTCATCTGTTTTCTTGAAGTACTTAATCGAACATGCCCAAGGTGACAACATTGGATTATATCTATCCCTGGATGAAAATGAACCCGTGCCAAATATTGTTACCAGAGATAAAAGCATCGAGAATCTTGTGATGCATAGTGTGCTTAGTTTTATTGGCTCAATAGATGTAAGTTCAAACACTTACCTCCTATTCCAAGAGCTACTCTACTTTGTGCTTGTTGGAATGT
>M01000025006	AT1G04200 ESTCount=6
TCAATAGATGTAAGTTCACACACATACCCCCTGCTCCAAGAGCTGCTCAACTTCATGCTTGTCGCAATGTCAACTCAGCTACTTTCTGGACCATCTCCGGGACTAAAGGATGCAAACCCATTTATTGATGCAGCAGTGGTTCAGGAAAGCTCTTTGGTTTGTTCAGTTGTTCGAAAACTTCTACTCAATTACGTCCTGCAGCCCCATACTGAGATGAATAGTGCATCTTATTCTATATATTTGGAAGGAAGTCAGCATGGTATTTTGCAGAGAGTTGGTTCTGCAGCTGCGAATTTTATGTTTTTGCCATTCAATTATCTGGTCAGCTCAAGTGGTGAAGTCTCAAAAATCCGTTGGCCTACTACAGTATTCATGTGTTACTTGTTCTCAGCTATTATCATAAATGTGTTGAGGATAATGAGT
>M01000023038	AT1G04210 ESTCount=10
GCCCACATGATATAAGAGAAGAAACAGATCCAGAATATTTTATTAGGTACATTCCTCTGAGTCGGGCTAATGTTCCTGTTTCAACTGAGAGCATTCCTGGTCCTGGATGTCCGTTTCCTTCTTTGTCCACTTGTGATGTAATTGAAAAGGCAACTTCAAGATCCCTCCTTCGTTGCAAACTTGGATCAGTTGAGGCTGCGGTGAAGGTGCATACTTTAGAGGTTGGTGGGAGTTTGCAGGATGAAATCAAGAACTTTGAGTATAGATGCCTAGGTGAAGTAAGAATATTAGGTGCTTTGCGACACCCTTGCGTAGTAGAGATTTATGGTCATAAAATTTCTTCTAAGTGGGTTCCCTCCACCGATGGGAATCCAAAGCGCCGAATATTAGAGTCTGCAATTTTTATGGAGTTCATCAAAGGGGGATCTTTAAAGAGTTACTTAGAGAAACTCTCAAAAGCTGGTGAGAAGTGCGTGCCTATGGACTTGGCATTATGTATTGCTCGAGATGTAGCATGTGCATTAACGGAGCTGCACTCAAAACACATCATTCATCGTGACATAAAAAGCGAAAACG
>M01000002262	AT1G04210 ESTCount=6
AGATCGAAAGAGAATATAATATCATCTACAGTGTACAAAATACTGTTTGGTTTTCTTGCATTGATATTTTCTTTTATTCCCCGTTGAACAAGTGCAAACAAAAGGTTTGCTGTAATTTGAAAAAGATGCAGCTTTCCGCGACCTCTCAATCATAGAGCTTCTATCACTGCCTCCAAAATGATCTGATACAAACAGAGCAAGCAATGACACAATCTGCAGGTTGTTGACCACAACCTCATTCCCAACTTTTCCCATTCAATTCAACTGCTTCAAACGAAAAACCAAAGCTTGAGCAGATTTAGTAATTGCGTCTAATCCATCATCATGTTTCCTCAAGGAGCACCAATCTCTCCCGGCAAACATTTTCAGTTGTTCTAGATCCAAAATCGCCTTGCACTTTTATCCCAAATCCGGTTGATAGAGAACCAAAATCGCTTGCCCTTACCACTGGAATGGAAACGATGACGTCTTTAGAGAGAGAAACCAAGATCAAGATAGAGAGAGAGAGAGAGAGAGAGAGAGAGAGAGACGGAGGGA
>M01000027440	AT1G04210 ESTCount=24
AATGTATTGCTCGAGATGTAGCATGTGCATTAATGGAGCTGCACTCAAAACACATCATTCATCGTGACATAAAAAGCGAAAACATATTGATTGATCTGGATAAGAAGAAAGTTGATGGGAAACCTTTAGTTAAACTCTGTGATTTTGACAGTGCTGTTCCTCTTCGATCTCTCGTGCACACTTGTTGTATTGCTCATAGGGGAATACCTACTCCTGACATTTGTGTTGGAACACCACGGTGGATGGCTCCAGAGGTTATCCGGGGAATGCAAGGTCGCAACATATATGGTCTGGAAGTAGACATTTGGTCATACGGATGTTTGCTTTTGGAATTGCTGACTCTACAGGTGCCTTATTCAGCAATGTCGGACTTAGAAATTCATGACCGCCTTCAGAGGGGCAAACGGCCACAACTAACAAATGAGCTAGAGGCCTTGGTGTCAATGAACGAGTTTGCAATGGCTCAATCTGACGCAGAGGCGGAGCAATCTGAGCCTGATAAAAAAACGCTGACATTTCTTGTTGATTTGTTCCATCATTGCACGGAGGAAAATCCAGCTGATCGTCTAACTGCTGAAGAACTATATGAACTCATACTTGACCACACAAGCACTCTTGACCGCTCAAAGAGGTCTCAAAAGGTGTAGGCCGCCGGCTTTTAGAAAACAAATAAGATCTGCCCGTCGGGCTAAATTTTTGTAGCCATAGCATAGGTGGTTGAATTATAATTCCCATATGGGTTGTGGCCCGCAAATCACAGTACCCTCATTATAATGGCTTTGTTATGATGGCAGCTTTGTTGATTATTTGTAACGTAGTATGAACGTTCAGGGTTATTTACAAACTTGCATTTCATATTACTGTAATCTTGTCGAGTTGTGTATTCTGTAGTTCTTAGGTAACTATTTTTCCCTCTCGGCTGTCTACTCGGGTGTTTATGTAACTATGGAGATTGTAATTTCACAGATGAAATTTATTACTTGATAATTATACTGTCAATGATGATTGATTCAGGTGTGTAGAAC
>M01000007454	AT1G04210 ESTCount=6
TCTTCAATAGTAATAAGAGAATTTTCACCTTCACCGGGTCCAGAGATTACTTGTTTATCATCCTCCACAACTGTGATGTCTGATCCACGTTTTTCACAAGTTTCAGTGCTAACAACGTCCTTACTTCCTCGTTTGCAATCTTCACTTGCCTTCATAGTTAACACCTCAATACAAACATCACCCTTCCAATTCCTGCTGTTGTTTAAACGTTCTAGGCGAGCTCGCTGTTTCAGATAATGTCGACCTCGTCGCTTCCACCGTTTACTGAACCTCCGGTGCGTAGAGTACTGACTGTTTGATGAGGCCTGTGCTAATAGGCTTGAAGTTGAGTGAAGAGGACCGTCACAAGAATTTCTACAATCATCCTGGTTAGTGTTTTCATACACATCCATTTCAACAGAACTGATGAAATCATCATTGGATGAGTCTTTGCCATTTCCGTCCAAGTCGCAGGAAATCCATGAAGGTATTTGACAACAGGTGAGAAGCTTATTGTA
>M01000034956	AT1G04210 ESTCount=6
AGATTTTGTACACTGTAGATGATATTATCTTCTCTGATCTCTGTGAGAAATCTTTATGTAATATCAAAGCAAGACGAAATTCCATCGTGGTTCCTCTGGGGTCTTTGCAGTTTGGGGTGTGTAGACATAGAGCTCTTCTATTCAAGTATCTATGTGATAGAATGGAACCTCCAGTTCCTTGTGAACTTGTTAGGGGTTACCTGGATTTCTTGCCACATGCCTGGAATACGATTCTTGTCAAAAGGCATGATTCATATGTTCGTATGGTAGTAGATAGCATGTCGCCCACATGATATAAGAGAAGAAACAGATCCAGAATATTTTAGTAGGTACATTCCTCTGAGTCGGGCTAATGTTCCTGTTTCAA
>M01000064021	AT1G04210 ESTCount=3
TAGCATGTGCATTAATGGAGCTGCACTCAAAGCACATCATTCATCGTGACATAAAAAGCGAAAACATATTGATTGATCTGGATAAGAAGAAACCTGACGGGAAACCTTTAGTTAAACTCTGTGATTTTGACAGTGCTGTTCCTCTTCGATCTCTCGTGCACACTTGTTGTATTGCGCATAGGGGAATACCTACTCCTGACATTTGTGTTGGAACACCACGGTGGATGGCTCCAGAGGTTATCCGGGGAATGCAAGGTCGCAACATATACGGTCTGGTATGTCACGTCTCCTTCCAGTTTTAGATGATAATTTTCTCATTAATGGTTGAAGGATTGTTTATCACATGGTTTATTTTTAAGTTGGTGAGAGACATTTCTGTGTAACATTAGTTTTTAATAGTTTTAATATTTGGTTGCCTTTTGTGGTAGGAACAGGGAGTA
>M01000042643	AT1G04210 ESTCount=3
GCAATAAAAGGCAATTGGATAACTCTGTTCAGGAGAACTTACAGGGCAATTGTATACAAGGCAATTATACAAGGTGTAAATACCCCAGAGGAACCACGTTGAAAAGTGCAAACAAAAGGTTTGCTGTAATTTGAAAAAAATGCAAAAAAAGATGCAGCTTTCCGCGAACTCTCAATCATAGAGTTTCTATCACTGCCTCCAAAATGATCTGATACAAACAGAGCAAGCAATGACACAATCTGCAGGTTGTTGACCACAACCTCATTCCCAACTTTTCCCATTCAATTCAACTGCTTCAAACGAAAAACCAAAGCTTGAGCAGATTTA
>M01000060350	AT1G04220 ESTCount=3
CTTGAAATCCGGAATGTATGGTTTGATTTTCATCTTAAACACTTTTCTCGCAACCAAAGTCGCAAAGAACAGTAGTTGCTCTGACATTGGAAGGACTAATGGTCCTAGTGTTGTGATATTGGCCTTGAGTGCTTCACCAGCTACTGCCATTAGATCTTTCGAGAGAGCCACACCGATTTCTTTGTTCGAATCCTCTTGTTGGAACACACAGTTGTAGCATTTATCGTCGGCGCCTTTGTGTGTGCGGACGGTGTGAATGAGTTGGTACTTGGATCGCCGGCGGTCAGATGATCTGTTTGAGAGGAGGATTGCTGCACCACCCATTCTGAAGAG
>M01000046840	AT1G04220 ESTCount=3
TGTTCTGCTATTATGGTTTTCATGGCTACTCTGTACTTCACGAGCAGACCAAGAAAAATCTACTTAGTAGATTTCGCATGTTACAAGCCTCCCACTGAACGCATATGCACAAGAGAGATTTTCATGGAGAGGTCAGGACTTGCTGGGTCCTTCACAGAGGAGAATTTGGCCTTCCAGAAGAAAATCCTTGAGAGGTCTGGTTTGGGTCAAAAGACTTACCTTCCAGAAGCAGTGATGCGGGTCCCTCCCAACCCGTGTATGGCTGAGGCGAGAAAAGAAACAGAGACTGTGATGTTCAATGCAATTGATGAACTCTTGTCCAAAACAGGGGTTAAGGCCAAGGATATTGGGATTCTTGTTGTGAATTGCAGTTTGTTCAATCCGACACCGTCTTTGTCTGCCATGATTGTGAATCATTACAAACTTAGAGGGAACATATTGAGCTTTAATCTTGGTGGTATGGGTTGCAGTGCTGGA
>M01000062777	AT1G04230 ESTCount=23
GACTCATACTAAATTTATAATTTAATATATTATATTTTAGTCGTACTTAATTTTAATATTTTATAATCTTAGGTTTACATCCCCTCTCGAGTCTCGAGAATTTGTAGACTGGAGTTTTTAGGAGGAAGAAGAAGCCATGGCTCACGGGGGGTACGGCAAGCGGCGGGTGGCGGAGCGCAAGAAACCTCTGGGACGGCGAGGTGGAGTAGAGAAGAAATCGAAGTCTGTCTCCTTCAAGAATCAGATTCGTTCCATCCAGCGGTTGCTTCGGAAGGATCTTCCACCTGAAGTTAGAGAGGCGCAAGAAAAAAAGTTAGAAGGGATCAAGAAACAGCATGAAATCCAGTCTAATCTGGGAAAAATATTCCGAAGAGATCTAAGGATTAAGTTTCATGAGAAGAG
>M01000011033	AT1G04250 ESTCount=31
TTAATTTTTCGGTAACAAGTCGTGCAAATGTTGTCGCCGGAGACAGAATTGACGCTAGGGTTGCCCGGAAGAGAGGCTCGTGGACCCGGATTGAAAACGGTTAGAAAGCGTGGATATTTGGATGATGACGATGACTTGTCCACAAAGTCACAGGAAGTGGTGGGGTGGCCGCCGGTGAAGGCGTATCGGAGGAACACGGTGGTGAAGAGTTGCAAGTACGTGAAGGTTGCGGTGGATGGAGCACCGTATTTGAGAAAAGTGGATGTTGAGAGGTACGACAGTTACGAGCAGCTGTTGAGTCATCTGGAGAACATGTTTTCCTGCTTCACCATCCGGAATTACCTGAAGGTCGGAGAAATTAATGATCAAGTTAATGGGATTGAATACGTAGCTACTTATGAGGATAAGGATGGTGACTGGATGTTGCTTGGGGATGTACCCTGGAAATTGTTTGTTGAAACATGCAAGCGTCTCCGATTGATGGTACCCTCAGAGGCAACTGGACTAGATCTGAGAAGTCGAGAAAAATGCACAACTGG
>M01000008799	AT1G04260 ESTCount=164
TAAGGAGCCACTCTACATCGCACAGTAAAATCAGCCTAAAATTTTCACGTAAACAATTGCAATAAAGTGTATCTGTCAAGAATCTCAATCAAGCTCCAACTACTGAGAGAGCAACTCATGAAAATCGAATGCAGTTTTTCTAAAGCATACAATGACCAATGAAACTAACCTCTGAACGGATTGACTCCAATCACAGTAAAACTTTTCACCCAAACCATGTCTTTATGCCACAATTGCACTACAATATCTAACAAGAATCTCAATTAAACCCCATCAACTGAGCATACAGGACTTCAGTTCTTCTTCTTTCGTTCTAAGAGTTCTCAGCTACGTTTATGATTTACAAAAAGTACCTTCAAGATACGGAATCAAATGCCGGCATAAGCTCCTCGCGGACTATCAGGCAAGTCCCCATATGGAGATACTAAATCCTCCATAACAAGATCGTCCGTACTCCGCAACACAGCATGCAAAACCACCAAAGCGAGACCAATTCCAGCCGCGGCCGCCACATTGTGCCCAAGTGTGGGTGAAGTAAACAGTAAAAATCGAGACCGCGACAAGCACAGAGAACACAACGGAATCGTCAACGTTGCAATTAAAGACAACGAAAGGATCAGAATCATCGCGCGAACAGTACATGAAGAGCCAACCTAAGAATACGATCGCGAAGGGCAAGATCGAGAGAGGGTGGTAGAAGAGGAGGCTCAGGAAGAGAATTAGGACGACGATTAGGGCGTAATTGACTTGGAAGTGGGTGAGGTTTTGGGTGATTCGGGTTGTGGCGTCGGAGACGGAAGAGGGAAGATTGAGTGAGGTCAGGTCCAGGAATTCACTCCACGGACGACGGTTTGAGCCGATAGATTGGGTGGCCTCCTTGAGGCGGGAGAAGAAACCCGGAGTGCTCGACATTTCGTCAACAACAAGGAGCAATTCTCAGAGAGGGAGAGAGAGAGCCTGAGGGAGTCCCCGACTCTTAGGATCGACTAACCCA
>M01000070602	AT1G04280 ESTCount=7
CAATGCCTTTCCAAAGTACTGTCAACTTGTTGACAACGCCAGGCTCTACTGCACCAACTCTATAGGCAGCCCCCCCAAGTTGATAGCATGGAAAGATGGAGACAGCAAGTTGTTGGTGGAACCAGAAGAAATTGTTTGTTTATCTACAGTGAGCAGTGTCAACACGAATGCCGATTCAATATACGAGCTATACCCAGAACCAAGCCCAATTGACAAGCCTGGCTCAGCTTGGCGCGACAATATCTTGTGCCCTTCAAGATCAAGTATTCAACTCGAGCTCAAGAAGTGCATTAAACAGATTGAAAACCCAAAAGCTTTTGAGGTTTCGTAAGTTTCACTAAGTGATTCCGATGAACTGCTGCAAAATTGAGTGTGCAAGGCATTGTATGAAAATGTTTGTTTGTTTG
>M01000018815	AT1G04280 ESTCount=9
CTCTAGTTATGGAGATATGCTTCAAACTTGTGAACTGGTGCACCAATCATCAACTGATGCTGCATCATCACTCCTAGTAACATCCTTGAACGAAGGACGGGATGTGATAATGGATGGCACGCTATCGTGGGAACCATTTGTCGAGCAAACAATTGCAATGGCTAGAAATATTCACAAATGCCGTTACCGGATGGGGGTTGGCTACAAAGTGGCTGAGGATGGCACCATTACTGAAAATTACTGGGAGCAGGTTGAGGAAGATGGCCACCAGCAACCCAAAGAAAATGGAAAACTGCAAATACGAAAACCATACAGAATTGAGTTGGTTGGAGTGGTCTGTGATGCTTATCTCGCTGTTGTTAGAGGCATCAGGTAATTACATCTCAAACATGTAGTACTGTATAATGGTTTTTGATGTGGTAAATGGATTATGTTACTGCTAATGGTTGGATTCTGAACAGGAGAGCAATCATAACCGGCAGGGCAGTAGAAGGGTGAATTCCCAGTTGAAATCCCACAAGA
>M01000070207	AT1G04290 ESTCount=24
GAACAAACAGTCTGCTTGAAAGTTGAAGCGGCTCTGTCTGGTAGAAAAAGGCTTTATTCGCTAGGGAGACTCCAGAGGGAAGTGGGAATGGAGGCAGTGAAGAAATCCACAGAGAAAGGAAAAAGAAGTGGAGACGACAAGAATGCTGGCACATCCATTGGTGATGGCGTGCGATTAATGTTCTACGACTACTTTTTCAGGGACAGCCTCAGCTACAATCTTACCGAACCAGGTCGTCTTGTCGGTTCCTTCAAAGTCCCTGAACGAATGCTGAATGCAGAAAATGTCATTCGTTGTTGGGCCATGGTAACCCTGGCAGGATTGGTAGCGTCTTCTGTACTATCCAAAGCTGGAGCTCCTAAAACCGGAGATTCATTCGAGACCTATATTCCTCCCTATTTGGATACGGTTTATGTTGATGATGAAGTTGAAGTTGAGGCCAAGCTTGTGAGTGTTGGAAAGATTCTTGGTGTTGTCTCTGTTGAGCTGAGGAAGAAGAA
>M01000056468	AT1G04290 ESTCount=66
CGGCCGAGGAGTGAACTGAAGGCAAAATAGTGGCGCGGGCGGCTTTGTTTGGTCAACTTTGAAGAAAAATGGATTTGGAGGCAGTGAGGAGGTACTTGGAGAAAGGAGGAGGTGAAGACGACAAGAACGCATCGGCCATCGATGGCATGCAAAGCAGATTCTTCGAAAGCTTTATCATGGACGGTCTCAAAATCGATCTCATCGAACCTGGTCGTGTTGTCTGCTCCTTCAACGTCCCTCAACGTCTGCTGAATGCTGGTAATTTTCTGCACGGTGGGGCCACAGCTACACTCGTGGACTTGGTAGGGTCAGCTGTAATATACACTGTTGGAGCTCCAAGGACTGGAGTTTCAGTAGAGATCAATGTGTCCTACTTGGATGCTGCTTATGCCGATGATGAAGTTGAAATTGAGGCCAAGGCTTTACGCATTGGAAAGGCTGTTGCAGTCATCTCGGTTGAGTTTAGGAACAAGAAGACTAAAAAGATTATTGCGCAGGGACGTCATACCAAGTACCTTCAAGTTGCAAGTAGATTGTGAACAATCGCATCTACCCAAATTGTTACATCTTCATTCATTGGAGAAGAAATGTTGTTTTTCTTCTCAGATGAAACTGAACAATGTATTCATATGTGATGATGGGAGTTGTCATATGTTTCAGAACATTTTAGTCTCATTGCCTCCCCGTGATGGAATTTATCAGAGGTGCTACGCTTGCCTGGGCCTTTTTCGAAAGTTTTGTATCCAAATTTTTTATCTTAATACGACACTGATGCG
>M01000007867	AT1G04300 ESTCount=58
ACTCCATGGAGGGGCAGATTAACTGCCTTGAGCAGAATGTGCTTGATAAAGAAGAAGTTGTACTATCGCAGAAGAAACTGGGCTCCAAAGATCTCGATGTGGAAAGATCTAATAAAGAAAAGGCAACAGCTTCACCTCCCTCTCCCAAAAGCCCTCCCAGAAATCTGCCATTTGGTCTTCCATTGAAGTTAGTGAAAAATGTTCTATTGAAGTCGGAGCAAAATATTTCTACTCCCGTGGATCCTGCTCCAGTTAAGAAAGTTTTAGTAAATAGCTCATCACAGAGTGGAAAAGTAGCATCTTTAACCACTTCATCCCAGAACTCAAGCATGTCGAAAATTGAGGCCCGGAATACAATAGCTGCAAAACCAACAGAAAAATCCATGCCACAGCAAGTGCTTTCAATGTCCAGGCCTTCTAGCGCTCCTCTAATCCCTGCTCCCCGAGCAACTGCTCCTGTTGTATCCATGGTTCAGACAGCGCCATTACTTGCCCGTTCAATTAGTGCAGCTGGACGGTTAGGTCCTGATCCGACACCAGCTACACATAGTTATGGTCCGCAGTCATACCGAAATGCCATAATGAGTCACCCCGTCGGTTCAGGTTCTTCTGCTTTCAACCATCCCAGCCCTCCAAGTTCAGGAATAACTCCATCTGTAGTGTCCTCACAGTCACCATCCTTGTTATCTGCCCCTGTGTTTGTACCTGCTAGCTCTGAAAGGGTAGACCTAAACTCTGTTCAATCTGGCTTCTCTTATGGCATGGGGACTGTGGATGTCGTACAGAATGGGCATCAATGGCTTGAAGGTTCTCAAAGGGATGGCAATAGGAATCTTCATCATGATCCTTCTCCTCTGCTTAATGGCATTCAAAACCTGGACTTGCACAAGCCTGTAAACGGTGGATCACGGGAGCATTTCTCCCCTGAGTTTCAAGCTTGTACTTCTAGGCGTCACACCCAAGGCATGGTAACAGATGAGTTTCCGCATCTTGATATCATCAATGATTTGCTTGATGACGAACATGGAATTAAAGGAGATAGGGCGAACACAGTGTTCCAGTCTCTCTGCCATGGGCCACTCTTAAATCAACAACTCACTTTTCCTTGTGAAGTGGGTGAATCAGGTGACTTGGGGACCTCAACCAGTTCTGGCAGGATTGAGCGAACACAGAGTTGCCAAGTTGATGGATACCGGTGGGGATATAGCCCACCTAGCGGTCACTTTGACTCAACTGGGGATTATTTCCACCATTCTAATAGTCCGTTACGTGATGCAAATGGTCAAATTGATGGGCTGATGCCAAACCATTGGCAGATGACTAGTTCTGACCTATCTTTACTAGGCGGCATGAGGAATGCGGATGGTGATGGTTACACGTATTGTAGTCCAGACTATTCAAATCTGGCATGTGGTGTCAACGGCTATACTGTATTTCGTCCTTCAAATGGACATTGAAATGGAAATTTGCGACGTTGGGGTGGTGGTTCATTGTAATAACATATGAAGGGATTGTTTCGGGTCTCAGGTTGTGAAACATTTGTAAAGAGTATTTCTCCTGCATTGCCTTTGTCTCCAGTCTTTCTTATAACGAGGCTTTAATATACGTTGGGGTTTTTGGGTTAATATTGGAAGTGGGCGTGAAGAGTTTTGATTGATATTATTTGTTGCATGCCGTGGCTTGGTCTTGTTGAGAGGTAATACGAGATTGACAAGCTACACTTGTGGAAACTGACAAGTGACAATAGGTGATGTAATAAAACCTAGTTCATGCCAAGCTAATGCAATCAGATCAATCTGGACTTGGATAGTGTCTAACTATTATGGAGTCTTCAGCATTGTTTTTTAG
>M01000048591	AT1G04300 ESTCount=8
TTTAAGGACGGGACCCCGAACTAACGATAGACTAAAAAAACAAGAAAAGAAAAACTCATGCCACAGCAAGTGCCTTCAATGTCAAGGCCTTCTAGCGCTCGTGTAATCCATGCTCCCCAAGCAACTGCTTCTGTTGTATCCATGGTTCAGACAGCAGTTGGCTGGTTGGGTCCTGATTCGTCACCAGCTAGTCATAGTCCTCAGTCTTACCAAAATGCCATAATGAGTCACACTGTTGGTTCAGGTTCTGCTGCTTTCAACCATCGCAGCCCTCCGAGTTCAGGAATAACTTCATCTATGGCATACTCACAATCACCATCCTTTG
>M01000009059	AT1G04300 ESTCount=84
AAGTCAAAAAATTCTGATACACTGCATCGATTTTGGAAGAAAGAGCACGACTGGGGTTGGAAGAAGTTCATGGAGCAATCAAAAATCAAAGATGGGTTTATTGATGATGACGACTCTCTTACTATAAAGGCGCAAGTGCAAGTGATCAGGGAAAAAGCAGATAGGCCTTTTCGCTGCCTTGATTGTCAGTATCGGAGAGAACTTGTTAGGGTATATTTGACAAATGTTGAGCAGATTTGTCGGCGTTTTGTGGAGGAGAAACGAGGCATGCTGGCAAGGTTGATAGAAGATAAAGCTAGATGGTCGAGCTTCCGTGCTTTCTGGTCGGCAATGGATCAAAATACTCAGCGGAGCATGTCTAAGGAGAAAAGAGATGCAATACTTAAAGTTGTTGTGAAGCATTTCTTTATTGAGAAGGAAGTCACTTCAACTTTGGTGATGGATTCCTTATATAGTGGATTGAAGGCTCTTGAGGATCAGGCTAAAGGTAAGAAGGGGAGGGCGAAGTTGTTAGGTTTCGAAGAAATGCCAGCTCCAATTGTTTGTGCGGACAATGATATGTTTGTGTTGGTGGATGATGTGCTACTACTACTTCAGAGGGCTGCACTGGAACCATTGCCTCCTAAAGAAGATAGAGGCCCTCAGAATCGCACAAAGGATGGAAGTTCCGGGGAGGACTTTAACAAGGACTTCATCGAGTGTGATGAAAGGAGGCTTACAGAATTGGGTCGTAGAACTGTGGAAATATTTGCCCTCACCCATATATTCAGCAATAAAATTGAAGTTGCCTACCAGGAAGCTGTTGCTTTGAAGAGGCAAGAAGAGCTCATCCGTGAAGAGGAGGCAGCATGGCTAGCTGAGAGTGAGCAGAAGTCCAAACGTGGAGCGCTAGAAAAGGAAAAGAAATTAAAGAAGAAACAGTCTAAACAAAAGCGGAACAATCGCAAAGGGAAGGATAGAGGGAGGGAGAGTGTTGTAACCCTAGAAAAGCTACTAGATGAACGACCTAGTGAAACAAGAGACTCCATTGTGGAGGATGAGCCGTCTGTGGTTGAAAAGCCTGATGTGATGGAGGATGTTTCCGATGTGTCGGATTCAGTGGATGGTGTTTCCGAGTTAGTTCCGCTTGATTCCGAAGAAAGGGATGTCAGTCTTGTCAATTGGGATACTGCCGTGTCAGAAGTTCGTCATTTAACAGAAGCTGGTAGCAGTGACACTAGTGGGCCGTCATCTGTACTGAATGGAACTGATAAAAGGAGCCCATCAGTGATGGATGATAGCTCCTCAACATGTTCTACAGACTCGGTCCCCTCAGTGGTAACGACTGGATCCTACAAGGGAAGTCATTTTTCAAGCTATCAAAATAAAAAATTACCTAGCAGAGAAAAGAGTCAACAAGGTAAGGTCA
>M01000008852	AT1G04300 ESTCount=9
GTGAACTGGGCAAAATGACTCCAACCTGGAAGAAGTTTTTCATGGTCAGCAACACAGAGAAATAAAGAGAGATGGTTGCAAACATCACAGCCTTGGGGATAAATTAAAATATACCATTTGTAGCCGCCAGCCTCAAATACATCACTACGAAGTTCTCTTTTAGTGATCTGAGAGAAATTTTTTATCTCCCATGTATGTCCTTTAAATAACTCAGAAGGTGTTGGCCCATCATCATCTTCATCAGTGTCCCAATAAGAGGGTGACGTTGATGGGGTTCCATTTTCAAATTGAGCAGAACACCGCCACTCTCTGAATGCTTCCCCTGATTGGCAGTGCTTTGCACTAGAAATTACATCCATAGAGCTTCCCAATCCAGGCTCCTCACTCGCTGTTCCCGCCATTTCCCACTCAAAATCGTTCAATCGAAC
>M01000003525	AT1G04300 ESTCount=8
AAGATGTTTCCGATGTGTCGGATTCAGTGGATGGTGTAGCTGAGGTAGTTCCGCTTGATTCAGAAGAAAGGGATGCCAGCCTTGTCAATTGGGATACTGACACGTCAGAAGTTCATCATTCAACAGAAGCTGGTAGCAGTGAAATTATTGGGCTGTCGTCAGTGCCGAATGGAACTGATAAAAGGAGTTCATCTGTGATATATGATAGCTCGTCAACATGTTCTACAGACTCGGTCCCCTCAGTGGTAGTGACTGGATACTACAAGGGGAGTTCTTTTCCAAACTATAAAATAAAAATCACCTAGCAGAGAAAAGAGTCAACGAGG
>M01000045516	AT1G04300 ESTCount=10
TTTTGGATGAAAGAGCACGACTGGGGTTGGAAGAAATTCATGGAGCTATCAAAAGTGCAAGATGGGTTTGTTAATGCTGACTCTCTTATTATAAAGGCCCAAGTGCAAGTGATCAGGGAAAAAGCTTATAGGCTTTTTCGTTGCCTTGATTGTCTGTATCGAAGAGAACTCGTTAGGGTATATTTGACAAATGTTGAGCAGATTTGTCAGCATTTTGTGGAGGAGAAACGAGGCAAGCTGGCGAGGTTGATGGAAGATAAAGCTAGATGGTCAAGCTTCCGCGCTTTCTGGTTGGCAATGGATCAAAATTCTCAACGACGCATGTCTAGGGAGAAAAGAGACGCAATACTTAAAGTTGTTGTAAATCACTTCTTTATTGAGAAGGAAGTCACTTCAACTTTGGTGATGGATTCGTTATATAGTGGATTGAGGGCTCTTGAGGGTCAGGCTAAAGGCAAGAAAGGGAAAGCAAAGTTGCTAGACGTCAAAGAAATGCCAGCTCCTACTGTTCTTGTGGACAAAGATATGTTTGTGTTGGTGGATGATGCTCTTCTACTACTTGAGAGGGCTGCATTGGAACCATCACCTTCGAAAGACGAGAAAGGCCCTCAGAATCGCACAAAGGATGGAAGTTCTCGGGAGGACTTTAATAAGGAA
>M01000032829	AT1G04330 ESTCount=37
NNNNNNGAACCCTAAAATTAATAAACGCCAACATTTCTGTTCACTCAAACAAACCAATATATACTCTCTCTCTTCTCTCAAAAATCAAACTCTAATAAATCTCTTGTTGACGCAGCATCGCAGTTTCTGATCAGTATTCTTCGATGGCCGATTCACAGAGAAACAGCTCCGGGAGCCAGTCGAGTCGGTTACAGCGGCGGAGGCCGGCGTCGCTGCAGGTAAACCGGGCGCCAGAGTGGAACGTGGCTATTCCGCTTCTGTCACCGCTTGCTACTTCCCCGACGGCTGTGGAACGGATGGCAGATCCACCACGGCAGAAGGAGACGCAGCAGCGTGCGGAGCCAGAGAAGCCGGTAACGTTCAAGAAGTGGCAGCATCCAGCAGCTCCGTTCTTCTACGAGCCCGGTCAGTTAAGACAGGCCTTTGTGCCTGTATAGTTATATCGACTAATTGATCTGTAGAGGCATAAGGTAGTGCTTAGTCTAGAGAATGAAAAAAAATAAAAGAAAAAACAAAACAAGATCTGGTAGTGTATGTTGAGAGAGGTATGATTTTGTGATCCGCATACGCTGTGATTTCTGACAATTGTACACAACTTTTCCTTTTTTATGTATTTTTCTGTGCAACTTTTAACCCAATGAGAAGCGAAACTGTGCAACAAGCTATTAACTTTGTTGAATTGTGAATTTTATTCAAACA
>M01000061731	AT1G04340 ESTCount=21
AGATTCTTCATCCCTATGAAGTAAAGCAGTGCACCAAAAAGGGCAAAATTCAGCAAGAAGTTGTTTAAGAGTGCAAAATATTCTGGCTGTTCTTGACTGTAGTTGTAGAAGTCATAAAGAAGAGGGGTAAAAAGTGACAGGTGCAGAAGCAGGAGATACGCGCCAAGAGAGCTGCCAAACACAAATAAGATGCCTCCAATACCTTTCTGAACAAGAGCAGCTGCAGCTAAATGTCTAGCATCAATAGTTGGCAGCTTTATCCCCAATGTAGAGGATAGATGTTTCTCGACAAGAGCGACCTTGGGGATCAACTCCTTCGCAGCCGGCCCACCGTCATCACCAAATTCATTGAACATCTGCCAAGCAGAGAGGATAAATATGGAGGCGAAGAGGACTCTGCCGAGGAAGGAGAAGAAACCCATTTGTCTCTTCTTTTTGCGTTTGTGTTTTTGCAGGGCTTGCCGACTCTTGAAGCCTCTCTAGCATCCCCTAACCAAGACGTCCAAGACAACGAGAGAGAGAAGGTAGTC
>M01000038599	AT1G04350 ESTCount=5
TACGTGAAGCATCCGAAAAATGGGGTGTCTTTCAATTGATCAATCATGGAGTTCCAATCACTGTCTTGGATGAGATGCTTGCTGCTGCCCGAAGATTTCATGACCAACCAAATGAGGTGAAGAAGACAGCTGTACTCACGTGATCCTGAGAAATCAGTGAGGTACTACAGCAACGGTGATCTCTTTACCCATAAAGGAGCTGCAGATTGGGCAGATACCGCTGCCTTTGATTTTGCTGATGGTAAAGTGGACCCTGTAGCCCTTCCTCAAATATGCAGAGATGCAGTGACAGAATATGTGAGACGCATAGTTGAACTGAAGAATACATTATCTGAACTCCTCTCGGAGGCTCTGGGACTAAGCAGTGACTATCTTGCAAAAATGGAATGGATGGAACATCCCCCGCTACGTTGTCACTATTACCCCCCTTGCCTTGATCCAAACAG
>M01000069728	AT1G04350 ESTCount=5
TTGCAGAAGTACTTAACTGGTTTGTCAGAATCATGAGAGTAAATCATCATTTTCTCCTCATTGGGTTGCTCATGGAATCTTCTCACAGCTGCAATCGTATCATCCATAAGACTAATTGGAACTCCATGATTAATCAACTGAAAGAAACCCCATTCTGCTGATGCTTTCCGAATCTGGTCAACTATGTTCTTCCTTCGAACACCTTCAAAGCCTTCAAGGTCTATCAATGGAACTTGGAGGCCAATCTCTCTAGCATTGTGAGATGACTGGTCCAAACTCTCAGGTGGGTGAATGAAGAATTTTGGGATCTTGGTAATGCCAAAGTCAACCAGTCCTTTAACACCAGCTTTTGTCTGATAAAACTTGGTTTGGTCCAAACTTGACAAGTCTTCAACACATGGAGTGACTTCCATCTCAGCAACGCCGAGGGATTAGATA
>M01000053307	AT1G04380 ESTCount=12
AGTTTCTTCCACTTTCCTACCAAATCTCTCTTTATTCTGGCACTGTCTCCTTCTTCTTCTTCAGAGATCAATTTTATCCGTTTCCTTTGTAAAAATTCCTCGCTTGCTTCCATTTCCTTTGTAGCCATGGATGGAAAACTGAAAATTGTTGTGTATTTGCTTTGAAGGTTAGAGTAAACCGTAAAGATAAGCAGCGATTCCACGCCAGACCCAGACTTGACCTTAGGCACAACCACACACTCTGACCCAAGGGCCAAGGTTTTCAACTCTACTTGTGCAATACCTCATGGGTGGTCTTCAAGTTCATCAAAATAGTTGGGTTGATGTTCCACTTTGAAGGGAGATCTTATTGGCAACATTGGTGACCTTATGCAGCTTATTATCACCAATGACATTCAAAAGGGTGGATCATGAGGTTCTGGCTGGATAAATTGGACCTCGGGTGTCATTTGCATGTGTTCTCTTTCCATGCAGAGCGAATTTGCTCAAACCATATGGACCAATAAAGGAGCTTCTATCATACAAACCCTATCTACAGGGAAACTCATGTTAACTGCATATATGAACTGCTTGAGGTCAAAGGAGCTAGAAGGTAACCAAAGCCTTCCTCAATTTGAGCCAACAGAAGATGTTCGATGCTGAAATGAAGCCCATCTCAGCATAGCCCCAGAATCTCTATTTGTTTTCTTGCAAAATAGCTATCTTTAACAGAGCATTACCCTGTGTTGTAGAGTTGCAGAAAGTCACAATTTCAATTCG
>M01000016750	AT1G04400 ESTCount=3
ATGATTATATACAACTTTTGTTGCCCCCGTGGCTTTGATGCACTCTAAAAGAGCTGCGAGAGTACTATCGGTCTTGATCAGCACAAGTTCAGCCCCAAGAGTTTTCAGGGACTTTCCCAAGTGAGCAAGAGACTGCTTCAGCCACCACCTTGATACTCGACCTGGGTAAAACTGACCCTCTTCCTTAGGACACCATATATAAACTGGGAAGACACTACCACTGCTGGCAGCAGCAGCTAAGGCAGGATTGTCATCAACCCTAAGGTCCCTTCTA
>M01000060373	AT1G04400 ESTCount=10
CTTTGTTCCATATCAATCTGATCCTGCTGTGGCTGATTCAATTCAAATGATTCAGACTCCTGCAAAGATTCACCCGCCATTGAGGAAAGAGACTGGGGAACAGAAAATGAGCATCTGCTGGTGGTTTGCTTCTTAGCTGCAGAAGATTCGGCTGTTGAGCACAATTGTTCTTCCCTTGTCGTGCTACCAGCTTCACTAGTGTGATCCTGCAACTTATTCAGTTGCTGCCTTTCATCTTCGTCATGTTTAGGTCTCTTCTTGCTGAGTAGGCTATTATTGGAATTCTGGAGGGTTGGCACCCTATGATCGTTTGACGAATAGGTAGGACAGGGAGTTGCATCCCTCAAGATGATCTTTGGAATGGGCAAATTATCAGTATTTTCAGAATTATCAACAACGATTTCATTTTTCCCAGCCACTGCAGCAGCATCCATTTCCCACATTTTGAATATAGCTTCAGTCAGTTGCTGCCTCGCCAAATCCTCATCAATTATAGGATTTTGATAGTTTAGTCCCAACTCCACCCCAGCAGCTTTAAGCACAGTGGGGGGTGCATCCCAAGGATGATGGATCCACTCAGTTGGCATTCGAGCTAGCTCAGGCAACCATTGCCTTACATACTCACCCTCTGGATCAAATTTGGAACCCTGAATCTGTGGGCTGTCCAAGCGTTCAAGTTCATGGCCAT
>M01000004873	AT1G04420 ESTCount=8
GATTTCTCACAACACAACGACGTCGAGTTCTCTTATCTCTCACGCGAGAGCAATGTCCGTTCCTCTTTTCGACCTTGCCCCTGGTTTGACGGTTTCGAGGCTCTGTCTAGGCACCATGACCTTCGGAGAGCAGAACACTTTGCCCCAGTCCTTTCACCTCCTCGACGAAGCTTTCCATGCGGGAATCAACTTCTTCGACTCCGCAGAGATGTATCCAATTCCTCAGCGTGCTGAGACTCAGGGCAGGAGCGACGAGTACTTTGGCCGTTGGATTAGACAGAGGAAGATTCCTCGTGACCGTGTTGTTGTGGCCACAAAGGTTGCAGGGCCATCTGGCCAAATGGCTTGGCTTAGAGGAGGTCCTGAGTGTTTGGACGCAAAGAATATTAAAGAAGCCATTGACTGCAGTTTACAGCGAATGCAAATGGATTATATAG
>M01000062916	AT1G04420 ESTCount=8
TCGCTACGTGCCATTATTTGGTGAATTTTTCTATGATCCTTCAAAATGGAGAACCAGCGTGCCATTTGCGGAGCAGTTGAGAGCATTTAAAGAACTGATTGATGAGGGGAAGGTGCGCTATATTGGTGTTTCAAATGAGACTTCATATGGAGTGATGGAATTCGTTCATGCAGCTAAAGTTGAAGGGCTACCAAAGATTTTGATCTAGTTGAAGTTTGCCACCCAAACAATTGCAATGTTGGCTTACTTGCTTATTCACCACTGTCTGGTGGATCGCTATCTGGAAAATATTTAGACACCAATTCCGAAGCTGCTAAAAAGGGAAGGTTAAACTTGTTCCCTGGCTACATGGATAGATACGACAAATCGATTGCAAGGGAAGCAGTAGTTGAATATGTCAAGTTGGCCAAAAAGTATGGCTTAACTCCCGTTGAGCTTGCACTTGGATTTGCACGAGATTGCCAATTCATGACGAGCTCAATAATAGGTGCAACCTCTCTGGACCAACTAAAAGAAGATATTGATGCTTTTTTGACGA
>M01000010785	AT1G04420 ESTCount=5
GGGTGTCTCAGAACAAAGGCGATTGCAAGAGAAACTGGATGAATACCATATTTTCTCGCGATACCAAGGTATTCCAGTGTAGCATCTTTTATGATCTTTTTGGACAAGTTGTATCTGGATTCCCCTTCCGAATACCTTCCTTTAAAAAGATTAAGCCGAGCATCTGCTGGGCAGCCATCATGTGAAAAGTACTTCCCAGATAATATGCCCATTGCTAGGGGGCTGTATGCCAATAAGCTTATCTTCTCATGATGACAGCACTCAGCCAGTCCAGAATTGAATGTGCGGCAAAGCAAGTTGTATGAGTTCTGAATGGATATTATTCTTGGAATAATGAGTAAACCTTTTCAGCATATTGCACGAACTTCATA
>M01000018758	AT1G04420 ESTCount=3
GCACGTAGCGATCTGGCCAATGGATCTGCAATAGATCAATGTAATCAGTGCCAAGGCGCTTGAGGCTTTTCTCAACACTTTCTCTAATATTTGCACCATCAACTCGCACAGTCTTTCCATTGTCACGCAAATAAGATGAACGCTCTGAATATCCAGCAACTTTTGTTTGCCAAGATAACCTTATCACGAGGCTGAGACTTCAGCCACCTACCAATATAGAGATCTGTTCTTCCTTGTGTTTCCTGCTTCATTGGAACTGGATACACCTCCGCCGTATCGAAAGCATTAATGCCGCGTTCAAATGCATAGCTAAGCATTTCATGAGCTTCCTCCTCTGTATTCTGCTGTCCAAACGTCATAGTTCCGAAAGTAATTTCACTAATTTCAAGATCAGAGTCACCAAGTTTCCTGTACTA
>M01000019105	AT1G04430 ESTCount=36
GACGGGAGATAGATCTGATCCTAACGAGCCGAAGCACCAAATTTAAGAGAGTGATTATCTGACCGCAACCAAGAATAGATAAGAGCTCAACGTAACGGGGCTTGCAAAATCGAATAACAAAAGCCAACTCTTGAGATCTAGTCTCCTCTTTCAAGAATTACTTGATATATACACCTACAAACCCCTCTTGCTCAGATCTCCCGTGCAAATCTAGGAATCTCCATTTTTCCATTTCGGTTATTTTGGTTCTAACCCAGTTAATCAAAGCTGTCTGCTGTTGGGAGCTGTCACGTTTTAATTCTTGATAGTGAAACACAAGAGTGAATAAAGCTTTGAATTAGTTATTTCTAAACAAGTTGGTTTTAGTGCAATGAGATATGCATTGTGATCTCTTAGTTCTATAACTGTATTGCATAATTCTGGTTAAAAATTTTCTGAAACTATATAAACAATGAGGGGAAGATCTGATGGAGGCCAAAAGAAGCGGTTGATCACTTCTGTGTGTGTTGTTAGCTTTATTCCTGGGTTTTATTTACCTGTACCATGGATCCATTTTTGGCTCTGGCCGTGGTGTGTCAGCTTTGGAATATGGCAGTAGATCCTTAAGAAAACTTGGTTCCTCTTATTTGGGTGGGGATGATGATGCTGATGGTAAGCAAGATGATTCAACAAAATTTGGTCAGGAAGATGGAGAAGATGGTATTATTCCGAAGAGTTTTCCTGTTTGCGATGATCGGCATTCAGAACTCATTCCCTGCTTAGACAGACATCTCATATATCAAATGAGGTTGAAGCTAGATCTTTCTTTAATGGAGCACTATGAACGACATTGCCCTCTTCCAGAAAGGCGGTACAATTGCTTGATTCCTCCTCCACCAGGTTACAAGATCCCAATTAAGTGGCCAAGTAGTAGGGATGAAGTATGGAAAGCAAATATTCCTCATACACATCTTGCACATGAGAAGTCTGATCAGAACTGGATGGTTGTGAAAGGTGAAAAGATAGTATTTCCTGGG
>M01000016079	AT1G04430 ESTCount=13
TTCCTGCCCAAATTTTGTTGAATCATCTTGCTTACCATCAGCATCATCATCCCCACCCAAATAAGATGAACCAAGTTTTCTTAAGGATCTGCTGCCATATTCCAAAGCTGATGCTCCACGACTAGAGCCGAAAATGGATCCATGGTACAGGTAAATAAAACCCAGAAATAAAGCGACAACACACACGGAAGTGACCAAAAGCTTCTTTTGGCCTCCATCATTTCTCCCCCTCATTGTTTATAATTTATATAGTACGGAAATTTTCAATCAAATTAACCAATTACAGTTATAAGTACTAAAAGATCACAATGTGGATCTCATTGCACTAAAACTAACTTGTTTAGGAATAACTAATTCAAAGTATTGTGCACTCTCAGGCTTTACTATCAAGAACTAAAATGTATGTGACAGTACCAATAGCAGACACAGTTTTGATTAACTGGGTTAGAACCCAAATGACCGAGATGGAAAAATGGAGATCCCTAGATTTGCACAGGAGATCTGAGCAGAGAGGGTTCTATACTTCTCTGTGTATATATCAAGTAACAGAAGATCCC
>M01000005966	AT1G04430 ESTCount=32
TTTATTTTATTGTTTGAAAAGTTGAGCATATTTGCAATTGAAGCAATATACTTTCCAGCTCCATAGTGAAAATGTGTGCCTCCCCCAGGAAAGTTTATCTTTTCACCTTTGACAACCATCCAGTTCTGATCAGACTTCTCATGTGCAAGATGTGTATGAGGAATATTTACTTTCCATACTTCATCCCTACTTCTTGGCCACTTAATTGGGATCTTGTAACCCGGTGGAGGCAGAATCAAGCAATTGTACCGTCTTTCTGGAGGAGGGCAATGCCGTTCATAGTGCTCCATTAAAGAAAGATCTAGCTTCAACCTCATTTGATATATGAGATTCCTGTCTAAGCGAAGGAAATTAGTTCTGAATGCCGATCATCAACAAACTGGGAAACTCTTAGGTATAATATCATCCTTCCCCGTCTTCCTGCCCAAAATTTGTTGAATCATCTTGCTTACCATCAGCATCATCATCCCCACCCAAATAAGATGAACCAAGTTTTCTTAAGGATCTGCTGCCATATTCCAAAGCTGATGCGCCGCGGCTAGAGCCGAAAACTGATCCATGGTACACGTAAATAAAACCCAGAAATAAAGCTACAACACACACGGAAGTGATCAAGCGCTTCTTTTGGCCTCCATCAGATCTTCCCCTCATTGTTCATATAGTTTTGGAAATTTTCAATCAAAATTATCCAATAACAGTTAAATCTTAAGAGATCACGAGGCAG
>M01000024852	AT1G04510 ESTCount=118
GGTCCACAATAGTCTTTCTCATAGTGTCCACAAAACTGAAATCAGAAAGCAAATATCCGTTCAGAGTACAAACATTGATAAGTTCACCTTGTACAACAAGAAAACATCTAGGAGGCCTGAAGAATCTATTTGTGAAAATAAAAAATAACATGCCAGAGCAGCCTCAAAGTTTCAGTAATTTACTAAAAGAATACTAGCTGTAGGCGAGTCGCTTCCATTTCATCAAATCAAATGATACTATATAATCCACAGTGTACCTACTTCAACTTCTTTCCTCCGCTCATTACAGAACTGTTAACATTAATGCAAATTCTCTTTTAAGAGAAACAGTTGGAAATTCCTTGATCCAGATACAACTAGAGCTTCACGATTCTAATGAACCATCATCCCCAGGCAGGCCAAATATGCGCAGGTTGCGATCCATCGACCCAACTGCCAAATATTTTGCATCCGGACCAAATTTTACACAAGTTGTTTTACCTGTGCCAGACAAGTCTGGGAAAGTTTTAATACAATTCCATTCGGCTTTAACACTGGCAACTTGGTGAATTCTAATATCTGCGCCTGCAACTGCAAGGTAACTTCCACTGTGATCAAATTCCGCATAGTTCGTTGGTGTTTCTGAATCATCAAATATGAATGTTCGGATGTTCTTCAACTTGCGTAGATCAAATACTTTAACACTATCATGAGCTGAAGTCGCAAGGAAGTATCCATTTTCTGAGAAAGACATAGAAGTTATTGGCCCAATTTGCCCTGATTTAACGTGATCATCAAAATTTGCAACATTTTGCTGACTTTTTACATCCCAAATTTTAACTAGGGCCCCAGAGGTGCCTGTTCCTAGAATGAGACCATCAGGATGAAATGCAGCAGAAGTAAAACCCTCAGACCCTGAAGTATCCGGAACCTGTGCCAAGCAGAGTGCAGAGGAAAGATCATAGAAGCACCATGTATTGTCAAGAGATGCAGTCACAAAGTAGTTGTTTGTGGCATGGACAGTGACAGCTTGCACTTCTGCTGTATGATCTTTCAAAACGTGCCTACAGTTATAATTCCCATCTTCAGCCCCTTGCCATATACGAACCGTCTTGTCTGCTGAGCCAGTCAAAACTAAAATCACCCTCCCCCACAAACTTTACGCCAGTGACCTTCTTTGAGTGACCACTGAGTGTGGATAAGATCTCTCCTGATGGTCGATCAAAAACTACAGCATTTGCATCAGCCCCTCCGGTTGCAATTATGTCCCTGGCATGATGGATATCAAGAGATATGACGCCTGGCTTGCTAGTTTTGTGAAGCGGATGACTAGAAAGCTGGGTATATCTCTCCAATGCATCAACAGAAGCCAATGTTGTGGAGATCTGACGCTTCTTCCGCTGTTG
>M01000045860	AT1G04510 ESTCount=21
GGTCTACTGCAATATCTATTCTTTAGTGATAATTTCTCGAAACTGAAATCAGAAAGCACACATCCGTTAGTGTACAAACGTTGACAAGCCACAATCTTGTACAACAAGAAAACATCTCTAGAGGCCTGAAGAAACTATTTGTGAAGGAAAAAATGGCGCCAGAGTAGCTTCAAAAGTTGCAGTAATTTACTAAAAGAATACAGGCTGTAGTGAGTCAACTTTCATTCATCAAATGATACTACATAATCCAGTGTAACTGCTCCAACTTCTTCCCTCTGCTCGATTGAAGACCTGTTAACATTTACGCGATTCTTAGAATCAGCTGGAAATTCCTTGTTCCAGATAGGCTATTTGAAAAAGCTTCATGATTCTAATGAAGCATCATCCCCAGGAAGGCCAAATATGCGGAGGTTACGATCCATTGAACCGACTGCCACGTATTTTGCATCTTGACCAAATTTTACACAAGTTGTTTTACCTGTGCCAGACAAGTCTGGGAAAGTTTTAATACAATTCCATTCTGCTTTAACACTGGCAACTTGGTAAATTCTAATATCTGCGCCTGCAACTGCGAGGTAGCTTCCGCTATGATCAAATTCCGCATAGTTTGTTGGTGTATCTGAATCATCAAATCTGAATGTTCGGATGTTCTTCAACTTACGTAGATCAAATACTTTAACACTATCATGAGCTGCAGTCGCAAGGAAGTATCCATTTTCTGAGAAAGACATAGAAGTAATTGGCCCAATTTTCCCTGATTTAACGTGATCATCAAAATTTGCAACGTTTTGCTGACTTTTTACATCCCAAATTTTAACTTAGGGCCCCGACGAGGTGCCTGTTCCTAGAATGAGACCATCAGGATGAAATGCAGCAGAAGTAAAACCCTCNGACCCTGAAGTATCCGGACCTGTGCCAAGA
>M01000057278	AT1G04510 ESTCount=49
ACTTTCCCTTTTGCTTCACCAATCAAATTTGTTGGTATTGGAAGTGAAGCAGTAGCCTCCGCTTCCCTCTCTTCTCAGTCCTCCAAAAGCAGCGCTGCAGCAGAGAATAGCTCACGAGTAAAACCCTAATTCTCTACCACGATGAACTGCTCAATATCCGGCGAGGTGCCGGAAGAGCCCGTCATTTCAAGGACGTCTGGGCTGCTCTTCGAGAAGCGTTTAATCGAGAGGCACATATCGGATTATGGAAAATGCCCAATCACCGGTGAACCACTTACTATGGATGACATTGTCCCAGTAAAAACAGGCAAGATTGTCAAGCCAAGGATGGTGCAGACTGCTAGCATACCTGGGATGATTGGAATGTTCCAAAATGAATGGGATAGTTTGATGTTATCAAACTTTGCTTTGGAGCAACAACTACATACAGCAAGGCAGGAGTTGAGCCATGCACTATACCAGCATGATGCTGCCTGTCGTGTGATTGCAAGACTAAAGAAGGAGAAAGATGAAGCCAGGTCATTACTTGCACAGGCTGAGAGGCAGATACCTTTGTCAACATCAACAGCTGTTTCAGCCGATGCCTCCACAGTGGTTAGCAATGGAAAAAGAGTTAGTGAGGATGAGGAGTTGGGCCCTAGTGCAAAGAAAGCACGTGCTGGAATTTCTGCTAGCATCATAGCTGACCTAACAGAATGTAATGCAGCTCTCTCTCAACAGCGGAAGAAGCGTCAGATCTCCACAACATTGGCTTCTGTTGATGCATTGGAGAGATATACCCAGCTTTCTAGTCATCCGCTTCACAAAACTAGCAAGCCAGGCATTATTTCTCTCGATATCCATCATTCCAGGGATATAATTGCAACCGGGAGGGGCTGATGA
>M01000003392	AT1G04520 ESTCount=17
TTTCAGGCATGGAAATGTTGTACAAGACTTGTGGTTCAAAAAATGTGGCAGGGGCTGCGTTTGAGGAGAAGAGAGACACTGTTCTTTCTATGATGGAAAATGGGGTTGCTAGCAGTCATGGATTCTACACTACAAGCTATGAATCACTATATGCTTTGGGACAGTGTGAAGGGGATGTGGGGGATGCAGATTGTGGGGATTGTGTGAAGAATGCTGCTCAGAGAATTCAGGTTGAATGTGGAAATGCAAATTCAGGCCAAGTTTATCTGCACAAGTGCTATGTTAGCTTCAGTTCTTATCCAAATGGGGTTCCCGACAGATCATCATCGTCATCGTCATCGTCATCGTCATCTTCATCTTCTTCTTCATCTCATTCTTCTCCATCAGGCCAGAACCCAGGGAAGACAGTGGCTATAATTTTAGGAGGAGCAGCAGGTGTGGGATTCTTGGTCATTTGCTTGTTAATTGCCAGAAATTTAATGAAGAAACATGATGATTTTTGAGAGGAATAGTAAAAATTGATGGATTACAGCTTTGAAGAGGAAAATTTATTGTTTCAGGTGTATTCTTT
>M01000052873	AT1G04520 ESTCount=82
AATCTAGGGATGCTACCCCTTTTGTAAAATCCATCAATGTTAAACAAATAAATACTTCACTGTATTGGTATTGGATGTGGTTGCATTAGAGACAGGGAGAGATATTGGCACTTTATGAAAAGAATAAACTGATAAAAATTAAAAAGAGGAAGCATGAATCTGGAGAAGAGAGGAAAAAGACAATAATCACATGGCAATTGGGGGGTGGGGGGGTGGGGGTGGTGGTTACAAAAGGCCATAAAACCCATTACTCTCATAACCTCCTTTCTCTGCCACTAATCCAAAATGACAAACATTCATTCTTCCATTCAATTCCTTTTCACCTTTGTGAATTCATGCCCTAATTGCTTTTCTAATTACTATTTGGTCACCAATTCTGGTAATCACAAAATTTCTTTCTAAATTAACATGAGAAAAAAAAATGTAGTAATGAAACATGAATTTTCCTCTTCAAAGCTGTAATCCATCAATTCACCTGCTATTCGCCTCAAAAATCATCATGTTTCTTCAATAAATTTCTGCCAAACAACAAGCAAATAACCAGGAATCCCACTCCTGCCGCCCCTCCTAAAATTATAGCCACTGTCTTCCCTGTATTCTGGCCCGTTCCTGATGGAGAAGAATAAGATGAAGAAGATGATGATGATGATCTTTTGGGAACCCCATTTGGATAATAACTGAAGCTCACATAGCACTTGTGCAGATAAACTTGGCCTGAAATAGCACTACCACATTCAACCTGAATTCTCTGAACAGCATTCTTCACACACTCCCCACAATCCGCATCTCCCACATCTCCCTCACACTGCCCCAAAGCATAAAGAGATTCATAGCTTGTGGTATAGAATCCATGACTACTAGCAACCCCATTTTCCATCATTGAAAGGACGGTATCCCTCTTCTCCTCAAACCCAGCTCCGGCCACATTTGTTGAACCACAACTCTTGTAACAACATTTCCATGCCTGAAATCTGAACAAACCCAGCAACCTCATAGAGCATGTAGCAGCCATAAAGCTGAACTCTTGCTGCAATGGTCTTGCCACAGAGTTTGTTTGAGAGTTCAGGAAGATTGCTCACGCATTTGTAGCAGTCACTATTTGTGAGATCTCCTCTGCATTGGAAGATACCAGTGATGGTTGTTTGGCCAGACCCACTAGTGGTTTTGAAGAATTTGGCCTTGGTGGATTGTGAGACCAAGGTACCAAAAAGGGCAGATAGGGCTTGTGAGTAAACCCCAGTTGGATCTGTAAAAGCCTGCTTTGCACAACCTTTGTAGACCAAGGCGTTGTAGTCAGTAGCAGATTGAGTAACATTGGTAAAAAAAACAAGAAAGAGAAGGCAAAGTAGGGGTTTCGAGGGAAAACCCATTTGGGGGATTTCTTCAAATGGATTCAATCATGGCAGTTTCTGGTGGTTCTTGAAAGGAATTTGGGAAATGGGTTTGGGTTGAAAAAGAGAGAGATTTGAAGGTTTCCTTCTGATACTTTGATTTGCTCAAAAAAATGCAGAGGTGAGGGAGGGTATCTTTTGCATTTCACCCCGGCGTAATGG
>M01000002761	AT1G04520 ESTCount=19
TAGCTTGTGGTGTAGAATCCATGACTGCTAGCAACCCCATTTTCCATCATAGAAAGAACAGTGTCTCTCTTCTCCTCAAACGCAGCCCCTGCCACATTTTTTGAACCACAAGTCTTGTACAACATTTCCATGCCTGAAATCTGAGCATACCCAGAAACCTCATAGAGCATGTAGCACCCATAAAGCTGGACTCTTGCTGCAATGGTCTTGCCACAAAGTTTGTCTGATAGTTCAGGAAGATTGCTTACACATTTATAGCAATCACTGTTACTTAGATCTCCTCTGCACTGGAAGAGACCGGTGATGGTTGTTTGTCCAGACCCACTAGTAGTTTTGAAGAATTTGGACTTCGTGGACTGTGAGACCAAGCTACCGAAAAGGGCAGATAGGGCTTGTGAGTAAACCCCAGTTGGATCTGTAAAAGCCTGCTTTGCACAACCTTTGTAGACCAAGGAGTTGTAGTCAGTGGCAGATTCAGTGAGACTGGTAAAGAAAACAAGAAAGAGAAGGCAAAGTAAGGGTTTTGATGGAAAACCCATTTAGGAGATTTCTTCAAATGGATCCAATCATGGCAGTTTCTTCAAGTGGAGTGATTTGTGTTGAAACAGAGGAAAATTTAAGGGTTTTATCTTCCTATGCTTTGATTTGCTAAAAGAACAGAGGGGAGCTATTTTGTTTCGGTCTGGGTTTGCAAGTCCCCCGGCCGTAAT
>M01000005231	AT1G04520 ESTCount=7
GGTGTTTCAGCCATAACCCATCTCTAAAAAATCCCAAAAACTGAATCCAGATGACAGAACCTTCCAAGGATTGAACAGAATCTTCAAATCCGCAAATGGGTTTTCACAGAATATCCTTCTTTGTTCTCTCTCTTTATTCGATTCTATTTTCACAACCTGGGTTCTTTGTATTCTCCAAAACAGCAACAGACCTCACAAGCTTGGTCTACAAGGGATGTGCGAACCAGAATTTCCAAGACCCATCTGGGGTTCTCTCTCAAAACTTGAAAACCCTCTTGTCAACTCTGGTTCAACAATCCGCACAGAAGAATTTCTACTCAACAACAATTGGTGATGGCCAGAATGCGATACTGGGTCTGTACCAATGCAGAGGAGACCTCTCCACAATCCAGTGCAACAACTGCGTGAGCAGGATTCCAGACATATCTAACAAGCTATGTGGGAAAGCCGTGGCAGTCCGGGTTCAACTCACAGGGTGTTATCTAAGGTACGAGGTTTCTGGGTTTAAGCAGGTCTCAGGGACTGAGTTATTGTACAAGATTTGCGGGTCAACTCGGACGAGTGAGGCTGGGTTTGAGGGGAAGAGAGACACGGCTTTTGACATGGTTGTAAATGGTGTAGG
>M01000066176	AT1G04530 ESTCount=3
TGGGAGTAGGGTCTTGTGGCATCAAAGGCTATTGGTACATTACATCCTTCCTCGTCTTCCTCCATTTCCCAAAGGAAATTAGCATATGCTGCATGAACATGACTGTCTTCAGGAGAAGCTTGAACTGCTCGCTCAAAGTAGCTTAGAGCTATATCTTGACCATGATGTAGCTCCCACAATAACTGAGCATACTGTGATATGATCTCACCATCTCTGGGGTCTGCTAGTATGTCACGCGAGTAATACTTCTCTGCTCCCTGTAGGTCTCCTTTGCTCTGTGTAAATTGCCAAATTCATATAAGTATTTTAATTCGCTAAGCTTTTTATTAGTCTTTTACAGTATTAGCTTTTC
>M01000000281	AT1G04530 ESTCount=35
GCAAGAGGAGTATGGAATTGATTCAGGAGGATGTAGAAGGTTTGAATGGGATTCAGTGTTTGGCCCTTGGAGAAGAAATGGAACGCCCAGCTAGTCCTCAACCATACCTTGCTACAGGGCTTGGGATCCACCGTAATAGTCCTGCCGGTGCCGGTGATGATATGAATCCATCAAACTTCGATGACAGTGGTGACGTTGAAGGACATTACAGGAGGATGGTTGATGAATATCCGTCCCACCCTCTGATTCTCCGAAACTATGCTCAGCTATTACAATCCAAGGGAGACTTTCATGGAGCAGAGGAATATTATCTTCGTGCTACCCTGGCAGACCCTGAAGACAGTGATATATTATTGCAGTATGCTAAATTGGTGTGGGAACAACATCGAGATCAAGAAAGAGCATTGAGTTACTTTGAACGTGCTGCAAAAGCTTCTCCTCAAGATAGCAATGTTCTTGCAGCATATGCCGGGTTCCTCTGGGAAATAGAAGACGATGCAGAAGCTGATATTACTGTATCTGATGCTGATGAGGGCCAGAATGTTGAGGACTATTATAGGAGAATGGTTAAAGAAAATCCTCACAACCCTTCTGTTCTCAAAACTTTCGCTGTTTTTCTGTCACAGTCTAAAGGAGATCTTCTGGGAGCTGAAGGATACTACTTGCGTGCGTTAGAGGCTGCTCCCGAGGATGGTGAGATTATGTCACAATATGCTGGCTTGTTGTGGGAACTTCATCATGACCATGACAGAGCCTTGCATTATTTTGAAAGAGCGGTTAAAGTTACACCTGATGATAGCCATGTTCTTGCGGCGTATGCTCGGTTTCTCTGGGAAACAGAAGGTGATGAGGAAGATAGCAGAAGCCATGATCAACTTCAGTAGACCATTCTCCAAGAAGGTGCAGTGACCAACAGAGAACAAAACTGTGAAGACAGGTTACTAGATACCAGTGACCTGCAAAATGCAATTAGAATGACCGCCTGCTGTATAATTTTAATTTTAAGGAAATAAACTGCTTCGTTTACTGCCTTGCTCAATATTTTCAAATAGAGCTGTTGGAACGAGTCACTTTGTTCAATGTA
>M01000012180	AT1G04555 ESTCount=88
ATTTCGGACACAGGAGAAATGACGCGGACGAGACTTTGTCTGAATCGCTGATTTTGTCGATGATTGCGGTGCGGGAGTCCATATATACAAACACGGGCCAGTATCAAGAGAAGAAGCAGAGGATGGAGATACCGCAATCATGGAGGGGGAGGTTGTCCTTCAAGAGTGCAACAATTGTGCTGTCCATATTGAATGTGGTCACTGTTCTTTTCTTGCTTCAGGGCTTTCTATCCTCTTCCCGATACAAGCTCTCCTCTGACCAACCCGATTCAGTTCAAGTCCACTATGTCAAGGAATCTGAAGAGATTCGACTTGCCATGCAACCTTGGGAACTGATAAAAAGAGTGAGGGAAATTCAGCAAGAAACATATGCTGAATCCGAAACAATCCAACGAAAAGACACAAAGCAGACAGCGGCTGTTGATCTTTCTAAGAGGTTAAAGGATTTTCATTCTGTAAATGATGCCGCCAGCTCAAAAGCTCTAGAGGAATGGCGTAAAAGGAAGATGGAGCGAGCTAGACAAAGAGAACTGGGGAAAAATGGAACAGCCTCCTCTCTTGCTTAGCAACTCTCCCTCAAAGCTATGATCGTTGTTGGCATGTGATTATGTGAAGATGGAAAGTTGGTATATTATCTCGAAACAATACATTTTTATATTCCATAAAGGATATTATAGGCTTATAGGTGAGGGTCTGGTTACTGGTATTCTTATGTGTGGTTACTATTGTAAATTTCTGTTGGAGTATGCTATGATATTACACAGGAAAAATACAATATTATAAGACAAAATGTTTCGATTTTATATTCAACAATCTAAAATTTTAACCCGTTT
>M01000003721	AT1G04560 ESTCount=1814
GCTCTTTATAGACCTCCCACTACTTCCAACCTTTGGCCTCACCAAAATTGTTAGCATTTCTGGGTTATTTTTAGAGACTTTTTGGTGGTTCTTGTTGAAGCAGAATGGCTCAAACGGTTGGAAGGAATGTAGCAGCTCCCCTGCTGTTTCTGAATTTGGTCATGTATTTTATTGTGCTGGGTTTTGCTAGTTGGTGTCTCAACAAGTTCATCAATGGCCAAACTAACCACCCAAGTTTTGGAGGAAATGGTGCAACATTCTTCTTCTTGACCTTCACAATGCTGGCAGCTGTTGTTGGGATAGTGTCTAAGTTTGCAGGTGGAAACCACATCAGGGCATGGAGGAATGATAGTCTGGCAGCTGCAGGATCATCTTCTCTAATAGCTTGGGCCCTAACAGCACTGGCTTTTGGGTTGGCATGCAAAGAGATTAACATAGGAGGGTACAGAGGCTGGAGACTGAGGGTGCTAGAGGGATTTGTAATAGTACTTGCATTCACTGAACTTCTCTATGTTTTGTTGATTCATGCTGGAATGTACAGTAGCAGATATGGTCCGGGTTATCGGGACACCGACTATGGAACGGCAATGCCCGGTAGAGATCCTGCACTTAAGGGCACTAGTGTTCCGGTGACCGGATCTGGGGTTTGAACTAATTAGATAATATTATGTAATAACTATATTTAGGTTTCTTAATTTCCTCATTGTCAATCTCTTGAGGAGAGGAGTCATTAGGTATATAGGAGTTTGCTCTTAATTTGTGTGCTAAGTCCACTCAATGGTCATGTAAGCAGAGAAGGTGGACTCTTTTGGATTTGTTAGTTGTGTGAGACATAGTGTAATGATCTGGTAATTAGTATGGCATTTTGACTTTACTATTAAGAGGAAATTAGCAACATAATCATATCAGAGAACAATCTGCCACTGACAGGAATCTAAAAGCAAAAAGAGATGAGTCTACTATAATGAATAAACTGCCATAAATTGCCACCATGGACAAT
>M01000058886	AT1G04560 ESTCount=31
CGTAACCAAACCAAATCTTTCATGAAATCCATCCAAAAAGTGTGTTTCAAAACGAATTACACAAGCATATATCTAGCTCCACCAGCAGATTCAGCACACCTACAAACCAAGGCATAAATGTACAGGACTCTCCTTTAGGCTATGGTCTGAGTATCAGTCTTTTGAGGTTCTCGAGTCAGGTCACTGCCACCACCGTCGTCGCTGCTATAACTGCGGTAATCAGGCCCGTATCTGCTGTAGAAAATCCCAGCATGAAGCATCCCCACATACGGCAATTGACTTACCATCGCTATTACGATGAAGGCTTCTAAAGTTTGCAAACGTTTTCCCCTGTGCCCTCCTATTATTATCTCCTTGCACACAAGTCCAAAAGCTAGAGCAGTAAGAGCCCAAGAAATGATTCCCAAAGAAGATGCTCCAGCCAAACTATCACTCCTCCAAGCATGAAAATGGATGATCCCAGTCATCACTGAACAAGCCCCAGTCACTCCAGCCATCAAGGCAAACATCAACATGAAGCTTGTGGATGTATTACCACCCAAATGTGGGTGATTCTGTTCACCATCTATGTATTTGTCAAGAGACCATCCAGCTAGTCCAAGAATGATGAGATCAACCACAAAGTTCACTGCTAAAAGAAGAACCATAAAGTCCCTACCGTCTCTTCCAACCGCCATTACTAGAACTCACTCAATATTCACTTCAATCTACACAGAGAGAGAGGCAAAGACAGAGAGGTTTATGAAAATTATGAGGAAAAAAAAGTAGCTTCTTGACTAAAATGGGTTCTTGTTGAAGGGTTCAGTTGCTTCTGGATAATTTCTTCCGTTTGGACCCATTCGACTCCAGAAAGCAGCTTTTTTTGCGACAGCTTTCTCCTTTGCTGACTGTCCCCGAGGTCC
>M01000009498	AT1G04560 ESTCount=295
GCTCACCAAAAGTAATTTGTTTCTGATCAAGGTCTGTTTGGTTGAAGCAGTATGGCTCAAACGGGAGGAAGGAATGTAGCAGCTCCACTGATGTTTCTGAATTTGGTCATGTATTTTATTGTGTTGGGTTTTGCTAGTTGGTGTCTCAACAAGTTCATCAATGGCCAAACTAACCACCCAAGTTTTGGAGGAAATGGTGCAACATTTTTCTTCTTGACCTTCACAATTCTGGCAGCTGTTGTAGGGATAGTGTCTAAGTTTGCAGGTGGAAACCACATCAGGGCATGGAGGAATGATAGTCTAGCAGCTGCAGTGTCATCTTCACTCATAGCTTGGGCCCTAACAGCACTGGCTTTTGGGTTGGCATGTAAGGAGATTAACATAGGAGGGTACAGAGGTTGGAGACTGAGGGTGTTGGAGGCATTTATCATAATACTCACATTCACCGAACTTATCTATGTTTTGTTGCTTCATGCTGGGTTGTTCAGTAGTAGCTATGGTCCAGGGTATCGAGATGCCGACTACGGAGTGGCGATGCATGGTACTGATGATCCAGCACACAAGAGGACTGGTGTTCCACTATAGGGTTTGAATCAAGTAAATTATATTATTATTATGTATGCATTAACTAGATTTTAGCTTTCTTAATTGCCTCTTTATCATGATCCCTTGAGGAGTACTCATTAGGTACGTCTTTGCGCTTAATTAGTGTGTTTATGCAGTCCACTCAATGGTAATGTAAGTAGAAGAGGCTGTGGACTATATATGTTGTTAGTATGGCTGGCATTTTTCCTTCACTAATTAACAATCACATCAGGAATAAAAAAAAAACAAGTGGATACT
>M01000044877	AT1G04560 ESTCount=5
GCCCTCACCAAAAGTAATTTGTTTCATGTTTGGTTGAAGCAGTATGGCTCAAACGGGAGGAAGGAATGTAGCAGCTCCACTGATGTTTCTGAATTTGGTCATGTATTTTATTGTGTTGGGTTTTGCTAGTTGGTGTCTCAACAAGTTCATCAATGGCCAAACTAACCACCCAAGTGGAAACCACATCAGGGCATGGAGGAATGATAGTCTAGCAGCTGCAGTGTCATCTTCACTCATAGCTTGGG
>M01000023064	AT1G04560 ESTCount=10
TGTATTTTATTTGTNCTGGGTTTTGGTCTAGTTGGTGTCTCAACAAGTTCATCAATGGCCAAACTAACCAACCCCAACGTTTTTGGAGGAAATGGTGCAACATTCTTCTTCTTGACCTTCACAATGCTGGCAGCTGTTGTTGGGATAGTGTCTAAGTTTGCAGGTGGAAACCACATCAGGGCATGGAGGAATGATAGTCTGGCAGCTGCAGGATCATCTTCTCTAATAGCTTGGGCCCTAACAGCACTGGCTTTTGGGTAAGCTCCACACTCTTGAACCATTAATTCTACTAATTAAGATGAAGACTATGAAGGCCACTATTGTTAATTCAGTCCTTTTGTTGTTGGGTGTAGGTTGGCATGCAAAGAGATTAACATAGGAGGGTACAGAGGCTGGAGACTGAGGGTGCTAGAGGGATTTGTAATAGTACTTGCATTCACTGAACTTCTCTATGTTTTGTTGATTCATGCTGGAATGTACAGTAGCAGATATGGTCCGGGTTATCGGGACACCGACTATGGAACGGCAATGCCCGGTAGAGATCCTGCACTTAAGGGCACTAGTGTTCCGGTGACCGGAACTGGGTTTGGAACTAATTAGATAATATTATGTAATAAACTATATTTAGGTTTCTTAATTTCCTCATTGTCAGTCTCTTGAGGAGAGGAGTCNTTAGGTATATAGGNGGTTTGTCTCTTAATTTGTGTGCTAAGTCCACTCAATGGTCA
>M01000070594	AT1G04570 ESTCount=3
TTGTTGGGTATTTGGCTTCTGTGATTGGAATAACGTCTGGTGATTACTCAAGCTTGCCAGTAGGTATTTTGATACAGTTCCTTGCAGCATTAGTGCCTCTGGGGTGGTTCCATTATGTACCCATGTCTCCAGCAATTATTGAGAAGGATAGAAAGAGAAGTTTGAGTAGAAGAACCCGGAAAAACAGAAGGATTGGAAGAACATCGCTTGGTTCGATATTTGTTTATCGACGTGAAAGGGAATCCGAGGCACAGAGTTGACAAAATCACTTGGCCCTTCTAGGGTCAATTT
>M01000000944	AT1G04590 ESTCount=13
GGCATCAAGAGCACCAATAAACAGCTTCTTTACTATCCTTGAGATCAAGTAGTGTGTTCACAAGAAAGTGAATCTTATCCTTTCTCGAGACATTTTCCCCAATTTGGTGTTTCCTTGCACCTCCAATATTCTCAATCGATTGCATAGTACTATTGTTCTGGTTAGATATTTGAGCTTGTGCCAATGTACTGTAACTAGAATTCAGAACTTGACCCCTGTAGACTCCAACTTGATCTAATCGGCATACCTCAATTGGTATACGACGTATGGTACTGGTTTTGAAGGATTCCGTGTGTATAGCACGGGTGTAACGGGATTGGTAGAAATACTGTAAGGTACGGAATACGTCTCGTGCATATCTTTGTGTATTGCTGATTTTTCTGTATGTCAGACCCAAAATGGAGAAAACAGATGACATACCTGATTTGAATTGATCAAAAATAACCAAATAACCGAAGGAAAAACGTTGATTTTTGAGAAATCAGGGTTTGGTTCTGCCTCGGGGAATGAATGAGAAGTAG
>M01000000287	AT1G04590 ESTCount=37
AGACTCATGGAACATTTCAGCACTTACCTAATGACCAATTTAAAATTCTCAACAAATCTTGGGCCAATTGCATGATATGTCGAAACGCTGATAAGCGTTGCCACCAGAAAGATTCAAAATCCATCCAAGATATGGATGACCGATCAAGATCAAGATTGATTTTTTCGAACAAAAAAATCTTCCGCATTTTTTAAGCATCACTTCTTTCTTTGCTCCTCCTGTTTCGTCCTATGATTCTTGCATCATTGTACACCATTAGCGGCGCAACTGACTTCGTTCAAGATCGGCACATCTTTTCTGTCCACTAATTTATTCTCTCTCTTAGACGCAATTCTAGATTTCTTGGGGCTTCCTTTCGCTGTTTCTATGAAGAGATCGTCATACTTTACTAACACCCTCTCTTTCTCATCAAGCATGCCCAACACCTCGTATGCATCTGCCACTTTCTGCACAATTGATTTTTCTGGAGGTTTACGATCAAAAGCTTCAAGACCCTTGAAAAGCTTTACAAGATTCGGCAGCATGTTATTCCGGTAGTAAATAGATATCATGAGATTGCACAACTGCCAAGGCACTGAATGTAGATCCATGCCAATTTTCTTTTCCCAAAATGTGTGTGCCTCTTCTGCTCTGTGATCCTTTTCTAAAGCACGTATTAACTGCCCATATGTTCCCATGGTAGTTCCCTGCCCCTTGCTCAGCATCCATTTAATAACCTGAACAACTCTATGCCACTGCTGTTCCTTCTCCAAAGCAAGCAAAGCCTGCTTAAGTGATGCAATAGGAAAGTTTTTCTCCCATGCTACCCAGGCATCAAGAGCACCATAAACAGATTCTTTACTATCCTTGAGATCAAGTAGTGTGTTCACAAGAAAGTGAATCTTATCCTTTCTCGAGACATTTTCCCCAATTTGGTGTTTCCTTGCACCTCCAATATTCTCAATCGATTGCATAGTACCATTGTTCTGGTTAGATATTTGAGCTTGTGCC
>M01000050543	AT1G04600 ESTCount=5
NNNNNNNTTTCTTAAAGTAAGAAATTGATTGGAGCTACATTGAGTTCGTTGACAATCAAGACATTTTGGATATGATTGAAAAGAAACCTGGAGGCATTATTTCTCTTCTTGATGAAGCCTGTATGTTTCCGAGGTCGACACATGAGACATTTGCTACAAAAACTATACCAGACCCTTAAGAACCATAGGCGCTTCAGCAAACCAAAATTAGCTCGTAGTGACTTCACAATTTGTCATTATGCTGGTGATGTCACTTACCAAACTGAACTTTTCCTAGACAAGAACAAGGACTATGTTGTTGCTGAACATCAGGCACTCTTGGGTGCTTCCAAATGCTCATTTGTCGCAGGTTTGTTTCCGCCTTTGGCTGAAGAATCGTCTAAATCATCGAAGTTCTCTTCAATTGGTTCTCGATTTAAGCAACAACTGCAAGCATTGCTTGAAACTCTCAATGCCACTGAGCCTCATTACATTCG
>M01000035315	AT1G04610 ESTCount=3
TGGTTTACTAAGGATTGAGCATCATGAAGTCTATTATCTTCTACAAAAACAATTTGAGAGAAGGGTGTGTAGCAAATTAGTGGAAAGACGACTAAATTTAGATGTTTTACCTTGTCTCTTACCACTAAAGACACTTGAGCACCATGGTTGCAGAGATCCAGACTAACTTCCATGCCCGAGTTCCCACAACCCACCACCAAAATTTTACTGCCTTTAAACTGAGTTCCATCCTTGTATATGCTAGAATGCATTACCCTCCCTCCATAGTTTGAGAGTCCCTCAATATTGGGCATCACTGGTTCTGCATTCTCCCCAGTGGCAATAATAAGCCACTTGCACACATATATAGTTTCACTGGCTTGAACTTTCCAGACACCTGTGGTTTCTTCATACATAGCCCATTGAACCTCCTGTCCAAA
>M01000048283	AT1G04620 ESTCount=3
GGATGTAGATGCACCTAGGAGTGCATGAGAGGCTATTATATGCTCGCAAAACTAAGCCCGTAGAAGGAGCTCAGTGGACTGGAATAGTGACAACCATTGCAGTTGAAATGTTGAAAGCAGGGATGGTTGAGGCTGTCATATGTGTACAGAGTGATCCAGAGGACAGACTATCTCCAAGGCCTGTCTTGGCCAGGACGCCAGATGAAGTTTTAGCAGCTAGAGGTGTCAAGCCAACATTATCTCCTAATCTGAATACTCTAGCACTGGTT
>M01000057099	AT1G04620 ESTCount=4
ACAAATCATCCGCAGTATATTACAGTCAGAAATGAACGTGGAAGAGAAATGCTGAATCTGGTGGAAAAATCTTTTGGAGGGTGATCGTCGACCATTTGTTACCGAGACTGTTAAGGCAGATGATAATGCCAAGTTAGGGAAGGGTCCTTCAAAACCTGCTCCAAAGTTTATTGGCAATTTGATCGCTTTTGTGCTGAACTTGATTGGCCCAAAGGGACTGGAATTCGCCCGCTATTCCCTAGATTACCATACCATCAGGAACTATTTGTATACAAACCGTGCTTGGGGAAAACAAAGGGCCGACGAGCACATGCCTTCCTATGCCAAGAAAATTGTCGATATGTACAACCAGAATGGTCAAATAGATCAGATGCTCTCCAGCAAATGACCTATGGTTAAAATGTCAGCAGCCGGAAGGTGTATATCCTTGTAAATACAATGCAGGTGACATAGGGCATTTCCATGTATGTAAAATTTTAAACAGATGTTTATATCATGGACTGCTGTATATGATCTGTAAGCAACAACATTG
>M01000050469	AT1G04620 ESTCount=3
TTTTAAGTACATTCCCTCTCCCACGGAAAGCACAAGCATTCTTCACATGAGCAATGTAATATGTATCACACAACCCACAACGACTGCAGTGATCTTTGGCAGGATAGGTACCTCCGGGTGGAATGGGTCTTGAGCGCTGCCTCCAGTCCTCTCTCAGCTTAACTGTCTTTTTTGAGTTGTCGTCTTTGTAAGAGGACGGAATTGAAGCTGAAGAAGAAACTATGGAGAGGGAAAGAGCAGACATGCCGTCTGGTACAGAAAACTAGTGGTTAATTGCTTTCGAC
>M01000025806	AT1G04630 ESTCount=207
GGTATCGCAATGGAACACAATATACTTACTTATGATCGGTCACAAGTCAGAAGTCCTAGACAATACGAAGTCACCCACGCCAGCACAGGTAAAAGGTTGATGATTTTCACAAACCTTCTTACGAAAAGAGAACAATAACCCGTACTTCTATCCAAGATTCAGCTAAACAGAAAGAGACAACAAGACATCAAGGATATTGAAAAAAAATAATGTCGAAAATATTTTCACCAATGTAGAGGTTTCAGCTATGTTCTTTTATTTCACCACAAAGGAGGCACCATGCAACACAAGGAATTCGCACGACACACGACAAGAGAACATATGGACTCTTTGACGATGAAGCATGCATTACAAGTGGACTGGTTAAAAATAGTTTCACCAGACTTCAGGACGGAGTTCACCAGTTGCTGGGGGTAACCATCTCCCAGAATGGTAGACACTTTCACCAACCTTCCAGCCCGGCACATCCTTCATTACTTCAGCCTCATATTCAAGATACTTCTTCCACTCTTTGACAAATCTTTCATCTTCTTCAGCTTGAAGAACAGGTAGTATCGCTCTGCGTGCAGCATATTTCTCCTCCTTCAGAGCCCTGCGGATCTTGTTGCCCTGGCCAACCTGGTACATGCCATAGGAGAAGGCCCCAAAGGTAGCAAGGAACATTGCAATAGCGCTAGGACCTTTGGTGGGGATCCGTCGGGCGTATCGGACCGGGGCAAACCCACCCGGAGGCGGACCGTCCTGCAGGATCGGCATATCCTTTACGCTCGTCATACCAGGCTTATGCCTTATCGATGCCTCCGTCATCTTTCCGTTCGTCGGTGTCTGTCTCCGAGCTTGTTAATCAGAATCAGGTGAGGTGATTGCTAGTTTTTTTGGGTTGATTTGAGTGGTTTAGGTATATGCCCAAAATGGCTGCCTGTGTGACTGTCGAGACTCATGATCGAGAACTGCAATGTGTCACTGCGTTGTCACTTTATCCTTACTCCAGGGACGCGTATGTGTAGGTTTTTTTTCCTCTCCTTACTCTTCAGAATA
>M01000009516	AT1G04635 ESTCount=13
CCAGCATTATGATACGATCCGAGGTCTGTCTGAGACAAAATTTACTTGACGTGAAACAAATTCCCACCTGCATACCCCTCTTCATAATTTGCTTAATATGCCAAGAGCTTCAATAAGACATTTCAACATGACATTCCATTAACTCAAGGGACACCCAATAATTAAATAGACCAAGAAATCATACACACAACCAGATTAAGGTCAGATGGTACGATAGAGCACGCCCAGCAGCCGACCAACAGTAAGTTGACATGGTTCACACCTTCAATGCTCCAAGAGTTTGATTTGTTGAAGATATTCTTGCATCTTCTGAGTAACATCAGCAGATAGGCGCCCTCCGGCCACAAGCTTGTGCTGCTCAAACTTCAACTCATCACACTTCAAGGCAGCATTTCTGCATGTTTTAATACTTCCACTAAGGTCCAATAAGTTGAATAACACTGGACAGTTTCCAATACTCCTCACAAGGATAATTGCAGACCAAACTTTTTGGTAATCCTCCCTCGATGCTCTGATAACACACACTTTAGTAATGTCATTTACGTACTTAACTTGGAATGAGCCAACTGATGAAGGACCACACTCCCCAAAGTTCACCAGAATGCTGTCTCTGATTGCTTTAGACACATTAAGTTCCGTAATGATAATGGGATCATCCCTTGCCAAGTCTCGATTTGGATCTAAGAAGACCTCCATC
>M01000032807	AT1G04640 ESTCount=4
NNNNNAACATTGATCCTGATATGAACTATTTCAAGAACATTGTGCCTTGTGGGGATTGTCGAACAAGGAAGTTACATCTTTGAGAAGGGAGACCGGTATTTTGCTTCCTGCTGACGAAATAATTCATGAGCAGTTGATTACTTGTTTTGCAAGAGTATTGGGCTACACTGATATTACTTGGAAGGAGAATCCTTTGACATTGACATATGACACTGAAGTCGAACAATATATGGATCTTTCAGCATCATAGAGGATGTGAATTCCTGAATGAAATGGCACCAGTACATGCCAGCTACAAAGTATGTATTAA
>M01000040341	AT1G04640 ESTCount=23
GCTCTCTCTCTCTCGCTGTGTTTTTCTCTCCTTGATGATCTGGGCTCATCGGATTTTGAGCTTCCAGATCGGGTGAAGGAAATCCACAGCAGACAGATTACGCAATAGGTTTACTGGATGCTGTCAAGTGTGTTTGAACACTAAGCAAGCACGAAAGTTTCTCGATGTTTAGAGGTCTGGAAATTTGGCAGTGTTAACTACTTAAAAGCTCTTAAGCTGCAGGAGAAATTGTTCTCTGATAGGAAAGTTAATAAGATTCCAGATACTCTCTTGTCCCTGCAACATCCCCCAACATATACCGTTGGCAATCGGAGCACTGTTCACAATCTACTAATTCCTGAGTCCGAGCTGAGGAAAATTGGAGCTGAGCTTCACTACACACGAAGAGGAGGAGACATTACTTTCCATGGTCCACGTCAGGCCATCTTGTATCCCATTATTTCTCTTCGTGATATCAGACTTGGTCTTCGGGATTATGTTGGAAAACTTGAGTTAACCATGGTGGAATTGGCGTCTTTGTATGGGGTGAAGGCTTGTGCTGGACAGAGTGGTGAAACGGGAGTTTGGGTGGAAGATAGAAGGATTGGTACTACT
>M01000033059	AT1G04640 ESTCount=6
CCCAATACTCTTGCAAAACAAGTAATCAACTGCTCATGAATTATTTCGTCAGCAGGAAGCAAGATACCGGTCTCCCTTCTCCAAAGATGTAACTTCCTTATCTGCAATCCCACAAGGCACAATGTTCTTAAAATAGTTCATATCAGGATCAATGTTGAATGCCAATCCGTGAGAAGTGATCCCATGTGAGAAACAAACTCCAGTAGCACCAATCTTTCTATCTTCCACCCAAACTCCCGTTTCACCACTCTCTCCAGCACAAGCCTTCACCCCA
>M01000003024	AT1G04680 ESTCount=49
CGGCCACCAATGGCATTCCTACCAAAGCCAATGCCACAGTCCGCAAGGCGCTTGCGGTTGCGGTGCCAGTTGGGGTCACAGCGCCAGCAATCATCAATTGGATTCCCAGTTCCGCAGGAGAAATAGCCTAGCTTCCTCCTTTCAGTGGCGTTGCGGACGCTCATCTCAACCATGGCCACAACCTCCTCTGGATAAGCAACTGCATGTTCATTCAGTACCTCAACATCTTCCAACCTCGCCGCCGTAGTAGTTGAGTTGTTTGAGCTCTCCAAATGCTCTGTTACCACCACATCCTTCGCAGCAGAGATCTCGTCCTTGAAAGAGACCGCCATTGCTCCGACGAACATCACTACAAGCACCGCCAAGCCCACGCAAGACCATCTCTTCGACACAGCCATTTCCGTATCTCTCTCTCTCTACTTTCTTTCGCTATCTCTCTCTCAATCTTCTGCAGATACACAAAGAAGAAAGAAAGCAGAGAAGTGTGGAGACCC
>M01000008244	AT1G04680 ESTCount=14
GAAGACTGAAGAGGGGGAAAAGTGAAAAACGAAAACAAAGTGAACAACGCTTCCGCACCTGCCCTTAACCAATGGCAATGGTAATGGTTTTTCTATCTTACTTGATGCAGGCCGAGATTGAGCAAAATGACAGATTGACAAACAGGAAACTGGGGTATGATTGACAACATATAATGACATGTGCAAAAAATGTACACTTGCCAATATATCAGATAATGAGAAGACAACATTTGGTGGTTGGTGGGGGAGGTATAATGGGTAGAATATGAATATTGGGCATGCTATATGATACGGAAAATCGAAACGAAAGGAAAAAAATAATGTTGAAAATGGCCTATTTTTTGGCCACCTTAATTGACTGTGTTACTAGCAAGTACGGCCTCTGCGGCAGCCAAGGGCACCAGCATTGGAAGTCATGGAGCCAACCATGGAAGAAGACTTGGCACCCAAGCTTGAAGCGCGAGCATAGCTAGCTGACGCTCCAGCTCCAGATGGAGTGAAGTAAGCACCATTCAGTAACAGGTCTCCCTCTGATCTCCAATTCCAGCCCTTCCATTGGTTTGTAGCAGTATCAACCCTCTTTGTCACCTCCTTTGCGAAGGGGTTGACTGGAGCATTGTATCTGTTGCCTTGGCTATTGATGGTGGGACTTGCACTTCCACCAATTGCATACATTTCCCAGTGAGTATAGTCATTGTTCACCACATGGAAGTATCCGTGCCTGCACCTTGGCATTCTCTGGATAAGTCCTTGTCCAAAATGGTTATATGCAATTGTGACTTGCATTTGCTTG
>M01000057227	AT1G04680 ESTCount=20
GCCATTGTTCTCCACCCATAATGAGAAGGGGAGGCTTCCGAACCATGGCACTTCCCAGTGGGCTTACAATCATGAATATGGAGACCATGGATAATGATATTTGTGACATATTGGATTGTGATACAACCACCATTGGCAATGTGAACATTGACTCCACGAGCATCAATTGTCTTGAAGCTGTTCATGATAAGTTCCTGTTTAAGTGTGATCACCATGTCCCGCTTGAACACAATCCACAAAGGCCTGTCTTGGATGACCGCGTGACGAAGCGTCCCCCGTCTGGGATTAACAGGGTCATCATCACGAGGGTCAGTGACAACATAGTACTTGCCATCACGACCACCGACTGCATTGCGTCCAAAGCCAATAGCACAGTTGGCTAGGCTTTTCCGGTGAAGGTGCCACCGTGGGTCACATCGCCAACAATCATCACTTGGGTTGCCCGTTCCACATGAGAAAAATCCCAACTCTCTCCT
>M01000005425	AT1G04680 ESTCount=102
GTAGGAATGCCATTGGTGGCCGTGATGGCCGCTTCTATGTTGTTACTGATCCTAGCGATAATGACCCTGTTAACCCAAGGCCCGGAACTCTGCGCCATGCTGTGATCCAGGACAATCCCCTCTGGATTGTGTTCAAGAGGGACATGGTCATACAATTGAAGCAGGAGCTCATCGTTAACAGCTTCAAAACAATTGATGGTCGTGGAGCCAATGTCCACATTGCCAATGGAGGGTGCATTACCATCCAGTATGTTACAAATGTCATTATCCATGGCCTTCACATTCATGACTGCAAGCCTACTGGCAATGCCATGGTCAGAAGCTCTCCAACTCACTTTGGGTGGAGGACTATGGCAGATGGTGATGCCGTCTCCATCTTTGGATCAAGCCACATCTGGGTTGACCACAATTCACTTTCCCACTGCGCTGATGGCCTTGTTGATGCTGTCATGAGTTCGACTGCCATTACTATCTCCAACAACCACATGACCCATCATAATGAGGTGATGCTATTGGGCCACAGTGATTCCTATACAAAAGACAAGCAAATGCAAGTGACAATTGCATATAACCATTTTGGACAAGGACTTATCCAGAGAATGCCAAGGTGTAGGCATGGGTACTTCCATGTGGTGAACAATGACTATACTCATTGGGAAATGTATGCAATTGGTGGAAGTGCAAACCCCACCATCAACAGCCAAGGCAACAGATACAATGCCCCAGTCAACCCCTTCGCAAAGGAGGTGACAAAGAGGGTGGATACTGCCACAAATGAATGGAAGGGCTGGAATTGGAGATCAGAGGGAGACATGTTGCTGAATGGTGCCTACTTCACACCATCTGGAGCTGGAGCCTCAGCTAACTATGCTCGCGCTTCGAGCTTGGGAGCCAAGTCTTCTTCCATGGTTGGCTCCATGACTTCTAATGCTGGAGCTCTTGGCTGCCGCAAGGGCCGTACTTGCTAGTAACACGGTCAGTTGAGGTGGCCAAAAAAAACATCAGGCCATTTTCCAACATTTTTTCTTTTGGTTTCATTTCAATTTTCACTATTACATAAGCACGCCCAATATTCATATTCCAGCCTTTTACCTCCCCCACAACCACCATCTATCATCTTATCATATCAGATATGTTGGCAAGTGTACATTTTCGCACGTCATTATATTGTCATTCACACTCATATCCTATGCAGTTTCCAGTTTGTCAATCTGTTATTTCGCTCAACCTCGCCTTGCTTCTAGTAAAATCAAAAGCCATTGCCATTGTTCAGGGCAGGTGCAGAAGCGTTCTTCACTTGTTTCTTTTATTCATATTTCCTATTCCTCAGCTTCAACTCACTTCATCTAACCACCATCCGTGAGTCCATTTGTCTGCTGGTGTCAATCTTGGTTACTGTCATGTCTTTAGGTTTATAGGCTTTGAACGACATTTGTGATTTTCTTTTGCCTTTTGTTTTGTGTGACTAGTCATACAAGCAATTGTATGAATATCAAACCCGGATTATGGAGGAAAACTTTGTTACAGATGATATCAGTGATGTTCTTTACCTTTT
>M01000056370	AT1G04690 ESTCount=3
GACACAGAATGATACCACCTGAACTCTCCGTCTCCATTTGGTTCACCACGCCGTCTCTGAACTTCACTCTTTTACTCTGCACTTCCTTTCTTTATCAACAACCAAGGGCAAAAGAGTCGAGTAGAGAGAGAAAGCAACAAATGGAGTTCAGGAACTTGGGACGAACAGGGCTGAAGGTGAGCCAGCTCTCCTATGGAGCTTGGGTCAGTTTCGGGAACCAACTCGATGTGAAGGAGGCGAAG
>M01000009969	AT1G04690 ESTCount=450
GACACAGAATCATACCACCTGAACTCTCCGTCTCCATTTTGTCACTCCAAGCACGCCGTCTCTGAAACTTCACTCTTTTACTCTGCACTTCCTTTCTTTATCAACAACCAAGGGCAAAAGAGTCGAGTAGAGAGAGAAAGCAACAAATGGAGTTCAGGAACTTGGGACGAACAGGGCTGAAGGTGAGCCAGCTCTCCTATGGAGCTTGGGTCAGTTTCGGGAACCAACTCGATGTGAAGGAGGCGAAGTCGCTCTTGCAGTGCTGCCGTGACAACGGAGTCAATTTCTTCGATAATGCAGAGGTCTACGCCAATGGTCGTGCTGAGGAGATCATGGGCCAGGCGATCCGTGAGCTCGGATGGAAGCGATCCGATGTCGTCATCTCCACCAAGATCTTCTGGGGTGGCTCAGGACCGAACGACAAGGGTCTTTCCAGGAAGCACATATTGGAAGGTACTAAGGCCTCCCTCAAGAGACTCGACATGGACTACGTCGATGTCATCTACTGTCACAGGCCAGACTCATCAACGCCAATTGAGGAGACTGTTAGGGCAATGAATCATGTGATTGATAAGGGGTGGGCTTTCTACTGGGGGACTAGTGAATGGTCAGCACAGCAGATCACTGAAGCATGGGGGATTGCGGAGAGGTTGGATTTGATTGGGCCAGTTGTGGAGCAGCCAGAATATAATTTATTGTCCAGGCACAAGGTTGAATCAGAGTACCTCCCATTGTACAGCAACTATGGCTTAGGCCTTACTACATGGAGTCCACTTGCATCTGGAGTGCTTACTGGAAAATACAATAAGGGAAACATACCAGCTGATAGCCGCTTTGCATTGGAGAATTACAAGAATCTAGCAAGCCGGTCACTGGTTGACGATGTGCTGAAAAAAGTTAATGGACTGAAGCCTATTGCTGACGAACTGGGTGTTCCTTTAGCCCAACTTGCAATAGCTTGGTGTGCTGCTAATCCCAATGTTTCATCTGTTATTACTGGTGCTACAAAGGAGTCTCAGATTGTGGAGAACATGAAGGCTATAGAGGTCATCCCATTATTGACTCCTGCTTTGATGGAGAAGATTGAGGCGGTTGTTCAAACCAAGCCGAAACGTCCGGATTCGTTTAGGTAAGCACATGATGGTTCACCAGCGCCAGAGTCTTTGATATCTGGAAAATACGCTCCTTCCTCGTGCTGTTGCCTGTCTCAGTATGCGTCCGGATTAATAAATTGGTTTCCTCTCTTTTTACTGATTTGGAATTGGGTGGACTATGGCTTGGAATTTGTATGTGTGGGAACTACCTTTGAATGTGTAGCCTATTGATTATTGGAATTGGAACAGGCTGAGGGGAGTTAATTACTTTAATGAATTGATAAGAACTGGGAGTTTAAGAAATATTGGAGAAGACAAATATTGTCTCTTAAGTCCTTAAACTCTTAATAGGACTCTCTCTCTCTCTCTCTCCTCCCGAATTGCGT
>M01000002314	AT1G04730 ESTCount=4
ATGCAAGAAACATATCAAATACCAACCAATGTAACCCAAGTATCTCCATGATATCAACTGTGGGTTCTGCTAGTACTCTTGTAGGCAGTATGAACCCAAACTCCTGTGGAGCCATAAAGAAGCCTTCTAGGAGTTCCTCCAGTTTTTTTTGACAGGTTCAGAAAACCCAGTTTGAAAGGCTCTCTGGACGCTGAAAATGCGGCACAGAGGACCACTGTCGAGGAAGATTTACATCCTCTGCTTTTCAAATTTAACGAGGGTTTTACTAACGCAATAAAGAGGCCAGTGCGAATGCGTGAGTTTTTATCATGATGAACCCTTACAATCCACATGGAGGCGTCCAGTAGTGCTGCAGTTTGCATATGTAGTCTGGTGTGTTTGGTTCNCAATTGTATTTTAGAGTTTTAAGGTGTATAAAATGTTGAACTGAAAGCCTAAGGCTCACAACTTTAAGCTAAATAAAATGTTATGGGTTTTTGGTTC
>M01000047387	AT1G04750 ESTCount=17
GAAGAGATAAATAAGCTTGCAAAAGTGAAAGCCCAGGTCTCAGAAGTAAAAGGGGTTATGATGGAAAATATCGAAAAGATTGTATATTTGTAGGTTCTTGATAGAGGGGAAAAGATAGAGCTTCTGGTGGATAAGACTGAGAACCTTCATAATCAGGCACAAGACTTTCGTAGCACAGGAACAAAGATGAGAAGGAAAATGTGGCTACAGAACATGAAGATCAAGCTCATTGTTTTGGGAATAGTGATTGCCTTGATCCTCATCATCGTGCTCTCTGTTTGCAAGGGATTCAACTGTTCGAAGTAAAATGCAGTTCTTGAGGTCGCGTTCAAAACTATATCGTCTTTGTGATATTACTTTCAGGCAGTTTTATCAATTATATCGTATGGCTTTGTACGTAGAAAAAGTTTAGCCATTCGGATGTTTGATACAGAATGAATTGTTTTTGCATGCGGCTGAACCACTTTAAGCCTTTGTTATGCTGTGAGATTTTATTTTAAATTTTTTGCAAGAGAGAAATTCAGTTGTTCCTTTTAC
>M01000007410	AT1G04760 ESTCount=48
GTACAAAAAATAAAAGACAAAAAGAAAGCCGAAAAGCAGAGCCAAAGCTCCGCCAAGAAGGAAGGAAGGAAGGGAGCGATTGGTGTGGATTAGATTCAGGGAGAGATTTAGGGGTGTTGCCTTAGGCATCAACGTTGAAGGATCTTACAGATCTCTCTCTCTGCTTCTGTTTGAAACCCTAGGTGGCGATACAAAATGAGCCAGAAGTCGTTGATCTACGCTTTCGTTGCTCGTGGAAACGTGATTCTGGCTGACTACACGGAATTCAGTGGGAATTTCAATTCTATAGCGTTTCAGTGCCTTCAGAAGCTCCCTGCCACAAACAACAAGTTCACTTACAATTGCGATGGCCATACTTTCAATTACCTCGTCGACAACGGCTATACATATTGTGTAGTTGCAGCTGAATCAGGAGGAAGACAGGTTCCAATGGCTTTTCTGGATCGTATCAAGGATGACTTTGTGTCAAAATATGGTAGTGGAAAGGCTGCTACAGCTCCTCCCAATAGCCTGAACAAGGAATTTGGGCCAAAATTGAAAGAACAGATGCAGTATTGTACTGATCATCCTGAAGAGATAAATAAGCTTGCAAAAGTGAAAGCCCAGGTCTCAGAAGTAAAAGGGGTTATGATAGAAAATATACGAAAGGTTCTTGATAGGAGGGAAAGATAGAGCTTCTGGTGGATAAG
>M01000064166	AT1G04760 ESTCount=4
CAAAAAAAAGACAAAGATCAGATGTCTGAACTCAAAGATAACCGCAAAAAATCGACACCTCGTAGAAGTCAAGTTGCACATAAGTCCTTTTTCGAATGCGATCAAGCAGTCAACTGATAGATCCCAAAATACAATTCAACCAAACCAAAAGCAATCCAAAAAAGGCGAGATCCAGATGCAAACCAAATGAATATAAACCATCAACAAAAAAATGAAATGAAACAACAATACATACTAAATCCGTTCTCAGCGAGGTAATTGAAAGTGTGGCCATCGCAATTGTAGGTGAACTTGTTGTTGCTAGCTGGGAGTTTCTGAAGGCATTGGAAAGCGATGCTCGTGAAATTCCCCGTGAACTCGGTATACTCCGCCAAAATCACCGTCCCACGAGCCACCAAAAGACCGTAGATCAGCGACTGTTGCCCCACTCTCCGAAAGGA
>M01000005434	AT1G04760 ESTCount=23
GGAAAATATTGACAAGGCTCTTGATAGAGGGGAGAACCTAACTATTCTGGCTGACAAGACTGAGAATCTGCGTTCACAGGCTCAGGAATACAAAAAGCAAGGGACGCAAGTCCGACGTAAGATGTGGTACCAGAACATGAAGATCAAATTGGTTGTTTTCGGAATCTTACTGCTTCTCATCCTAGTAATCTGGCTTTCTGTTTGCCATGGATTTGATTGCACCAACTGACAAATTTTCTGCACAAGTTCACACAAGAAAAATCACAGCTTTTAGATATCAGAAATTCTTCAAAGCTTGTGCTGCTACCAGGGGAGTTTAGTCTTCTCTGTTTTTTCCTTTAAAAAAATTATGAAGGAGTTTTTTTTGTCTTTTATCTGTATGGTTTTCTAGCTTCTTTCCAGTTTGGCATTGTGAGATTTTAGAGCTGTCAAAATCTGATGCTCAGCGTGCGTCCGAGAGCGTGCGAGAGGGATCCCATTCAAGCAATTTATGTTATCAGCTGAAATTGTAAAAATGTTGTGACATTTTGTTCATCAAGTTTAATATGACAGTGAAGTTTTATGAGCC
>M01000051286	AT1G04760 ESTCount=95
AGTTTAAAGAAAAGAAAACTAAACAAAAAAATTAATAGAAGAATCATTCTGGATGGACAATCCTACAGGCATATCACTACCCCTGAATAACAATAAACAAAAAAATACCTTGTCATGAAAGTATAGAGTAATTCAATCTACTCAAGTCGAAGCATTATAAGCTATACAATCACTCCAAAATACAAAACCCAGATCCATGAAGAGAAAAAACTAATTCTAGAGAAAGGAGTCAGAAATGCAGCAAAGCAATCCAGGTGAATCCACAGGAGATCAGCATTTGAAGCCATGGCAGACAGATAATATTATGATGAGAATCAATGCAATGATTATACCCAAAAAAATCAACTTTATCTTCATGTTCTGAAACCACATCTTTCTTCTCATTTTAGTTCCCTGCTGTCGAAAATCTTGTGCCTGTGAGCGAAGGTTCTCAGTTTTATCCACCAGCAGCTCAATCTTCTCACCTCGATCAAGGACCTTTTCAATATTCTCCATCATAACACCCTTGACTTCAGAAACCTGAGCCTTCACTTTTGCTAGCTTATTAATTTCTTCAGGATGATCCACGCAATACTGCATGTGCTCCTTCAATTTGGGTCCAAATTCTTTGTTCAATCCGTTGGCAACAGCTGTTGCAGCTTTCCCTCCACCATATCTCTTGTTGAAGTCTTCCTTGAGTCGCTCCAGAAATGCAATTGGAAGTTGCCTGCCGGCAGATTCAACAGCAACCACACAGTAGGTAAATCCGTTCTCAGCGAGGTAATTGAAAGTGTGGCCATCGCAATTGTAGGTGAACTTGTTGTTGCTAGCTGGGAGTTTCTGAAGGCATTGGAAAGCGATGCTCGTGAAATTCCCCGTGAACTCCGTATACTCCGCCAAAATCACCGTCCCACGAGCCACAAAGCCGTAGATCAGCGACTGTTGCCCCATCTCCGAAAGGACCAAACCCCTAAAAAGCCTCAATCGACAACGATTACTGATACGTTTATCAGAATGATCGAAAATGTGAGATACAGAAGAAGAAAAAAAATAAGAAAGAAAAGGAAATATAAGAGAGAGAAGGAGAAGACGATGGGATCCGTAAACAAAAAAAAATGCTGGATTTGCGCTTTGTC
>M01000009763	AT1G04760 ESTCount=71
CAAATGAGAACTTTGAAGGCCGGGGCACTTGCACATGGGTTAGTCGATCCTAAGAGACGGCTCTCTCTACTTTTGAACTTTTATAAATAAAACCCTCTACTTTACCTTTCACGGAAGGGAGCGATTGGTGTGAAATAGATTCAGAGAGGGTGAGAGGTTGAGAGGTCTTACTCTTGGCATCGACGTTGAAGGAGCTACAGAGTTTACAGATCTCTTTCTGCGTCTGTTTCAAACCCTAGGCGGTGATACAAAAATGGGCCAGAAGTCTCTGATCTACGCTTTCGTTGCTCGTGGAAACGTGATTCTGGCTGAATACACGGAATTCAGTGGGAATTTCAATTCCATAGCGTTTCAGTGCCTTCAGAAGCTCCCGGCGACAAACAACAAGTTTACTTACAATTGCGATGGTCATACTTTCAATTACCTCGTCGATAACGGCTACACATACTGTGTAGTTGCAGATGAATCACAAGGAAGACAGGTGCCAATGGCTTTTCTGGAGCGTATCAAGGATGACTTTGTGTCAAAATACGGTAGTGGAAAGGCTGCTACAGCTCCTCCTAATAGCCTAAACAAAGGAAGTTTGGGCCAAAATTAGAAGGAACATATGCA
>M01000052579	AT1G04780 ESTCount=7
TTGCCTTCTCTCCTCTTCTGTCAAAATGCCATCAAGATCCTCATTCTCTGCGGTTTCATTTTCATTGCTAGATGAAAAAAACTCATCATCGGTCATTGCTCCTGGGACCCTCCTGGATTTTATGCTAACAATCACATTGTGCATATCATATACCTTAGCTTTCCACGGCCCCAACCATTTCCGCTTTCTCCTGTCGCCTCCAAGTCAACTGTGGCAAAAAGAACTGCTTGAGTCACATCAATACCAGGTCTGAATATATTAGTCTGAGACATTGCAGCCACTTCTTGTCGAACCTCTTCTTCAGAAGCTTGAGAACCAGCACCATCCAAAGCATTCATAATCTCCTTATCCTTGTGCGAGATCATACAAAGTGATCCAGGAGGGACCTTGCCATCCTCAGACCCATCACCAAGGAAAAGGACACTTTGATCTGAACGCTGAATTCTAAGACCATCAAAACCCGCCAGAGTCATATCTGCCCTTAAATTTGCAC
>M01000021114	AT1G04780 ESTCount=6
GTCCCTAATCGTGATACCCCTCTACAGTTGGCTGTCAAACTTGGTGATGAAACTGCAACTGAAATGCTTATGGTTGCGGGTGCAGATTGGAGCTTGCAAAATGAGCAGGGATGGAGTGCACTCCAAGAAGCAATTTGCAGTAGAGAAGAAAAACTTGCTATGATCATAGCTAGACATTACCAGCCTTTGGCTTGGGGAAAATGGTGTAGAAGGTTGCCTCGCTTGGTGGCAACTATGCGAAGGATGAGGGACTTCTACATGGAAATCACATTCCATTTTGAGAGTTCTGTAATACCTTTCA
>M01000031881	AT1G04780 ESTCount=5
AACTTCTTTTTCTTCGCTTCAGCTGTAACCCAATTATAATCCGCAGGAATCGCAAATGGGTCTTGAATATTTTCTATCCTACTGCTCGAACCAATACCTGATGAGCTAGACCGGTGGTATGGGGCCGTCTATCCACTGAAACCATGATGAACCAGAGGAGGATTGTGCTACTGCGGGGCTCTCTCGACCCACGGCAGTAGGGCTGGAAGGAGGAGTACTAAATTCATCCACCGGTTGCAATTCTTCAAACTTTGTAAATGTAACCAGTACTCTGATGGTGGGAACCACTGGGATAGCAACCTTGACTGGGAAAGTTCCATTGGGAAGTTTTGTTGTGAGCAGCTCTCTTAAGCGAAGAATTGCCTTAACCTTATTTGCAAGTATATCAAGCAAAGGGAGGAGTTCCTCAGTTTGTAAGGGAAAGTGTGGGGAAAGCCACAGAATAGGCCTCAATCCTTTCTTATACTCATTTTCACGGCTTCCCTCTTTCCGCCGACTTCCACTAGTAGAACTTGAGGGCATGGATGCTTTGGTATCCCACCCTTTCCGATGCTCATCCCTCGTCACAATCTCTA
>M01000020959	AT1G04780 ESTCount=9
ATTTCATCCTGCAATAGAAAATAGAAAACAAGAGAGTGAGGAGCTTGATGACATTTTGACAGAAGAGGAGAGAAGGCAACTTGAAGTTGCACTGAAATTAGAGTCATCAGATGAAAATGTTAATGGGTCCATAGCGCATAACCACAGCTACAATGAGCATCAAGAGATTCCCATTGAAGATGCAAATGGATTCCGAAATGGGGAGACTAAAAGCGAAAAGAAAGGATGGTTTGGTGGATGGAGGAAACGGGATCTGAAAGTTGAACAGCAGAAAAAAAGTGTCCCTCCCAGAAGTTCTGTCAGCACAGATGAGGTTGGTGATCTAGTAGGGGAATCTCCATCCATTAGTCAGACCAAACCAGGACAACAGTCTGTTGATATTGTTATGAGGGATGAGCATCGTAAGGGGGTAAGGGG
>M01000009795	AT1G04780 ESTCount=13
TCTACAGGGAGAGAGATAGGTGGGCTGGGCTGGGCTGGGGCTTTTGCAATTCTTCGCCTTTTGGACGTGTCTTCGATTCTCTAGGGGCTTAACGGAGACACAGAAAGGAGGAGGAGGAGAAGAAGAAGTCTTGGTCGGCATCAGATACTCCTGAGGCATGGCAGGCATCGACATCGCAAGGTATGCCCATAGCCCTGTGCATAAGGCTATTGCCATGAGAGATTATGCCAGTCTCAGGAGGATACTGGCTAGTTTGCCCCGGTTTTGTGACCCTGCTGAAATTCGCACTGAAGCGGCTTCATTAGGCGAGGAGGAGAAGGCTGATGCAATCGCTGCAGTTATTGATAGGCGTGATGTCCCTAATCGTGATACCCCTCTCCAGTTGGCTGTCAAACTTGGCGACGAAACTGCAACTGAAATGCTTATGGTTGCGGGTGCTGATTGGAGCTTGCAAAATGAGCAGGGATGGAGTGCACTCCAAGAAGCAGTTTGCAATAGAGAAGAAAGAATTGCTATGATCATAT
>M01000068726	AT1G04780 ESTCount=39
AACAGCTTATGCTACCTAGTGATCTGCCATTGTGTTTTAGATCTCTTTTCTGCTAGTGATTTTCCTTTTTTTTTCATGTTTGTATCCAGGTTGCCATCCCAGTGGTTCCCACCATCAGGGTACTCGTTACATTTACAAAGTTCGAAGAACTGCAGCCAGTGGATGAGTTTACCACACCTCCTTCAAGCCCCACCGCTGTGGGTCATGAGAGCCCAGCAGTGACACGATCCTCTAGTTCACCACGGTTTCAATGGCTAAAGGCCACATCCACTAGTGGTTCTAGCAGTAGGATAGAGAATATTGAAGACCCATTTGCAATTCCTGCAGATTATTCTTGGGTTACAGCTGAGGCGAAGAAAAAGAAAATGCAGGAGAAGAACAAATTGAAGAAAGCCAAAAGTCAGAACAGAACCAATGAAGTCAGGGCTGGTAGAAAACACAAGGTATAAATGTAACTCGATTGGCAGACTCCAAATAGGGTGTAGCGCTTCGTTTTATTCATGAAATTTTGATCCTGTATTGATTCATACTCCAATTGCTTGGCTTTTTGTGCTGATATCGTAGCGGCAGCCGTGTAACTTATAAGGTGCTTTCATTTACACCTGAAAATGTTATTACTTTATGCACCTTAGTTTGATTGTTTAGATCATCTTTCCTTT
>M01000030787	AT1G04780 ESTCount=54
GAAGAAAGAATTGCTATGATCATATCTAAACATTACCAGCCTTTGGCTTGGGGAAAATGGTGTAGAAGGTTACCTCGCTTGGTGGCAACTATGCGAAGGATGAGGGACTTCTACATGGAAATCACATTCCATTTTGAGAGTTCTGTAATACCTTTCATTTCCAGGATTGCCCCATCAGATACTTACAAACTATGGAAGAGGGGTGCAAATTTAAGGGCAGATATGACTTTGGCTGGTTTTGATGGTTTTAAACTTCAGCGTTCAGACCAAAGTGTCCTTTTCCTTGGTGATGGGTCTGAGGATGGAAAAGTCCCTCCTGGATCACTTTGCATGATCTCACACAAGGATAAGGAAGTCATGAATGCTTTGGAGGGTGCTGCTTCTCAACCTTCTGAAAAAGAGGTTCGACAAGAAGTGGCCGCAATGTCTCAGAATAATATGTTCAGACCTGGTATTGATGTGACTCAGGCAGTTCTTTTGCCACAGTTGACTTGGAGGCGGCAGGAGAAAACAGAAATGGTGGGACCATGGAAGGCTAAGGTATATGATATGCACAATGTGGTTGTTAGCGTCAAATCCAGGAGCGTCCCTGGAGCAATGACAGATGATGAGTTCATTTCATCCTGCAATGAAAATGAAACAGAGAATGAGGAGCTTGATGACACTTTGACACAAGAGGAGAGAAGGCAACTTGAAGTTGCACTGAAATTAGAGTCATCAGATGAAAATGCTGATGGATCTATTGTGCATCACCATAGTTACTATGAGCAGCAAGAGATTCCCATTGAAGATGGAAATGGATTTCGAAATGGGGAGACTAAGAATGAAAAGAAAGGATGGTTTGGTGGATGGAGGAAGCGGGATCCGAAAGTTGAAGAGCAGAAAAAAAGTGCCCCTCCAAGAAGTTCTGTCAGCACAGATGAGTTTGGTGA
>M01000012807	AT1G04780 ESTCount=4
CGCATCGCCACAGTTACTATGAGCACAGGGAGGTTCCTATAGAAGATGCAAATGGATTTAGAAATGAAGAGACTAGGAATGAAAAGAAAGGATGGTTTGGTGGATGGAGGAAACGGGATCCAAAAGCTGAAGAGCAGAAAAAAGGTGCCCCTCCAAGAAGTTCTGTATGTGCAGATGAGGGGGTTGATCTGCTAGGGGAATCTTCATCTTGTAGTCAGACAAAACCGGGGCGACATTCTGTAGAGATTGTGACGAGGGATGAGCATCGGAAAGGGAGGGATACCAAAGCATCCATGCCCTCAAGTTCTACTAGTGGAAGTCGGCGGAAAGAGGGAAGCCGTGAAAATGNGTATAAGAAAGGATTGNGGCCTATTCTGTGGCTTTCCCCACACTTT
>M01000015299	AT1G04780 ESTCount=37
AGATCCATTGAAGATGGAAATGGTATTCGAAAGTGGGGAGACTAAGAATGAAAAGAAAGGATGGTTTGGTGGATGGAGGAAACGGGATCCGAAAGTTGAAGAGCAGAAAAAAAGTGCCCTTCCAAGAAGTTCTGTCAGCACAGATGAGTTTGGTGATATAGTAGGGGAATCTCCATCCGTTAGTCAGACCAAACCAGGACAACATTCTGTGGATATTGTTACGAGGGATCAGCATCAAAGGGGGAAGGATACTAAACCATCCATGTCCTCAAGTTCTACTCGTGGAAGTCGGCGCAAAGAAGGAAGTCGTGAGAATGAGTATAAGAAAAAATTGCGGCCTATTCTATGGCTTTCGCCACACTTTCCCTTACAAACTGAAGAACTCCTCCCTTTGCTTGATATACTTGCAAATAAGGTTAAGGCAGTTCGTCGCTTAAGGGAGCTGCTCACAACAAAACTTCCGATGGGAACATTCCCTGTCAAGGTTGCTATCCCAGTGGTTCCCACCATCAGAGTACTTGTTACATTTACAAAGTTCGAAGAATTGCAGCCACTGGATGAGTTTACCACGCCTCCTTCAAGCCCTACTGCTGTGGGTCATGAGAGCCCAGCAGTGACACAATCCTCTAGTTCACCGCGGTTTCAGTGGCTGAAGGCCACATCCAGTAGTGGTTCTAGCAATAGAATAGAAAATAATGAAGACCCATTTGCAATTCCTGCAGATTATACTTGGGTTACGGCTGAGGCCAAGAAAAAGAAGATGCAGGAGAAGAACAAGAACAAGTCCAGGAAAGGGAAATGCCAGAACAGAACCAATGAAGCCAGGGCTGGTAGAAAAGACGTGGCATGAATGTTTTATCTTGCAGAAGGACCTCAGCCTACTTAGTGTTTCATTAATTCATGAACTATTGATAATGTATTGATTCATACTACAATTGTTTGGCTTTGGGTGGATATCTTCATAATTTAGATTACTCAAGCGAGATTGTATTTATGTGCTGACATTGTAGTGGCTGCTGATGTAACTTGTAAGGTGGTTTCATTTACGCCTGACGATGTTATTACTTTGTGTACCTTTGATTTATTTTTAG
>M01000027335	AT1G04790 ESTCount=40
AGCAGGTTGGTATGACTTCTGGAAATGATGGTGGGCGCTCTTTGACAGTTTTTGATGATTCAGATATCGTATTTATCGGTTCATGTGGGGAGTCTTCCCATTCAAATTCACTTAGACTCCAGAGTCATGAAAACCAAGGAGTTCTGGATCCAGTTTTTGAAACTGACGAGTTTTCTCCTGAAATGAGGCGTAACATGAGCGAAGATATAAGTAACATTGGCAACAACAACTTGGAAGCTAAAGCAAGACAGCTGGAAGCAGATGAAATATTAGCTCGTGAACTGCAGGAGCAATTTTATTCATGAGGTGCCAGCATATGGGAGCTTTGAGATCGATGAAAACATCGCATGGGCACTGCAGCAGGAGGAGAGTGCAATCCCTGATGTTTCTTATCAAAATCAGCGTGTATCATTTCCTCGGTCATCGACTTCACATTTACATAGGCAGCCCCACTCACGGTCTTTTCAGAATCTGTCATATAGGAGAGGGACACAGACTCGAATTCCTTCTGGTAGAACACCACGATTGAGAAGTCGCATCCTTGGCCGCTCTCCTACGGTATTACCCAGAGAGAGGAATTTTCAGTTTCCTCCAAACATGGATTTGGATATGAGACTTGATATCTTGGAAGAACTAGAGGCTGCATTTGATGATGGTAGTGATGGGAGACCAACCAGGAACAGGAGTGGCCGTGGTCATGGGCATAGTCATTTAGATCGGGATCTCAATGACAGTAGTTATGAACTCCTTTTGGCCCTTGATGAGAATAACCACCAGCATACAGGTGCATCAGCCAATCAGATCACTAATTTGCCAGAGTCCATAGTACAGTCTGAAAATATTGGAGAAGCTTGTGCCATCTGTCTTGAAAATCCAACAATTGGAGAAACAATTCGTCATCTCCCTTGCTTGCACAAATTCCATAAAGATTGTATTGATCCATGGCTCAGTAGGAGAACATCGTGTCCTGTTTGCAAGTTATCCATAACATGATTTCGGTGGGTCTCAGTGCTTTGAAAACCATAGAGCAGCCTTATCTCTGATAAGCTGACCATATTCTCAGAGTTCAATAGAGCTTCTAGATTTGGTCGAAGCCCGGGTTTTCAGAAGCAAACCTCAAAGCCTTTTTATAAATTTGGATTAGTTTTAGCGCCAAGGGGATGGCATCCTGATTCGTAGAGCCAACTTATTTTGTTGCATTAAGGGCCATTTTGCGTCACGACCCTAAGAAGATTGAATGCATTTGTGGTCTCCTCTGGTATGATGTTTGGCCTTGATTTGTCTGATCCCAGTTTCTGGGACATTATTTTTACATCCTTGTACGAGAATACTTTTGACATATACTCTGTTTTAAACTTCAAAAGAGAATTGCATACATATATGATTACTTATTCATGGACTANNNNNN
>M01000001546	AT1G04810 ESTCount=57
AACCAATCCAGATGCTGCTCAAACTGAAAACGCAACCACTACAGATGATGTTCAAATGGCAGATGGGACTCCTGCTTCCACAGAGAGTGCACGTGAAACAGATCCAAAAGAAGTGATATATGCTGAGAGGCTGACCAAAATTAAGGGAATCTTGTCTGGAGATACCGCAATACAGTTGACACTACAGTTTTTATATGGTCATAACAAGTCGGATCTTCTTATCCTGAAGACAATTAAGCAGTCTGTTGAGATGAGAAATAGTGTCTGTCATAGTGCAACGATTTATGCTAATGCAGTTATGCATGCTGGAACAACCGTGGATACATTTCTCAGGGAGAATCTGGACTGGCTGAGCAGAGCCACAAATTGGGCAAAATTTAGTGCAACAGCTGGGCTTGGTGTTATTCACAGAGGCCATCTGCAGCAGGGGAGATCATTGATGGCACCGTACTTGCCGCAAGGTGGGGCTGGTGGTGGTGGTAGTCCCTATTCAGAAGGTGGTGCCCTCTATGCGCTGGGTCTTATTCATGCAAATCATGGCGAGGGAATCAAACAATTTCTTCGAGATAGCCTCCGTAACACTAATGTGGAGGTTATTCAACATGGTGAATGTTTAGGTCTTGGTTTGGCAGCTTTAGGAACAGCTGATGAAGATATCTATGATGACATCAAAAGTGTTCTATATACCGACAGTGCTGTTGCTGGCGAAGCTGCTGGCATCAGTATGGGCCTACTCATGGTTGGAACTGCCAGTGAGAAGGCCAGTGAGATGCTTGCTTATGCTCATGAGACACAGCATGAGAAGATTATAAGAGGCTTAGCATTGGGGATAGCCCTTACTGTCTATGGTAGAGAAGAAGAAGCAGACACATTTAATTGAGCAGATGACTAGGGATCAAGATCCTATTCTGCGATATGGTGGTATGTATGCCCTCGCACTGGCCTACAAGGGGAACAGCAAATAACAAGGCCATTCGGCAACTGCTGCACTTTGCCGTATCTGATGTTAATGACGATGTCAGGAGGACTGCTGTACTAGCACTTGGGTTTGTCCTTTATTCTGAGCCCGAGCAGACCCCTCGAGTTGTTTCTCTACTTTCCGAGTCTTACAACCCACACGTTCGATATGGCGCTGCTCTTGCAGTAGGTATCTCTTGTGCAGGCACTGGCCTGAGTGAGGCTATATCATTGCTGGAGCCCTTAACTTCAGATGCTGTAGATTTTGTTCGTCAAGGTGCCCTCATTGCAATGGCAATGGTCATGGTCCAGATAAATGAAGCTAGTGATTCTCGTGTTGGCACATTTAGGCGGCAACTGGAAAAAATTATTCTCGATAAGCATGAAGACACTATGAGCAAGATGGGAGCAATCCTAGCCTCAGGAATCCTCGATGCTGGGGGAAGGAATGTGACCATTAGGCTGCTTTCCAAGTCAAAACATGATAAAATTACTGCTGTTGTTGGCCTTGCTGTCTT
>M01000037131	AT1G04810 ESTCount=10
TAATACTATTGTACTGTATTAATGTCTCTCATTCCTTTGTCAATCGTAGGGAATACCGTAATGAGGTTCTTCGTCTTCTTGTTAAAGTGCATCAGAAAATGCCTTCTCTTGATTATCTGAGCATTTGCCAATGTCTGATGTTCTTGGGTGAACCTGAAGGCGTTGCAAACATATTGGAAAAGCTTCTGCGATCCGAAATTAAGGACGATGCTCTCCTAGCGTTTCAAATAGCCTTTGATCTTCTGGAGAACGAGCATCAGGCTTTTCTTCTAAATGTGAGAGATCACCTTTCGGCACCAAAGTCTCAACCTGCGGAAGCAGTACAGCCAGGGTTGACCAATCCAGATGCTGCTCAAACTGAAAATGCAACCACTCCAGAGGATGTTCAAATGACAGATGGGACTCCTGCTTCCACGGAGAATACACATGAAACAGATCCAAAAGAAGTGATATATGCTGAAAGGCTGACCAAAATTAAGGGAATCTTGTCTGGAGAGACAGCAATACAGTTGACGCTGCAATTTTTATATAGTCATAACAAGTCGGATCTTCTTGTCCTGAAGACAATTAAGCAGTCTGTTGAGATGAGAAATAGTGTCTGTCATAGTGCAACG
>M01000027871	AT1G04840 ESTCount=3
CTGTAAGCCCACGAATCAAAGCATTAAATGAAAACGTGTTCTTGGTTTCGAATTGGCGAAATATGGAAATCGCGTAATCCACAGACTTGAGCAAAGACAAGGCAGAAATCAACTGGGTCGTGATACAGCTGTTGAAAATGAGGCCGAGGCGGAGGATCTTGGCGTGGATTTGGTGGAGTTGGAGGGTGTTCTTAGAGGAGTGAATGAGAGATATGAATTGGGTTTCGATGGGGTTTTGGGAAATTCTAGATGAGAGTGAACTGGGTG
>M01000070684	AT1G04840 ESTCount=4
CTTGAAATTGGAGGAAGTGACGGCAGCAGCGAGGTTGCAAGGTTACGGGCCTGAAACTAAATGGGTACTTCATAATATCGAAGAAGAAGAGAAAGAAGACGCACTGGGAAGTCACAGTGAGAAGCTGGCTCTTGCTTTTGGGCTTCTTCATACTTCTCCAGGGATGACCATAAGGATAATGAAAAACCTTCGAATTTGTGGGGATTGCCATGAATTTATGAAATATGCTAGTAAGGTAAGTCAAAGGGAGATTGTAGTCAGAGACATAA
>M01000039901	AT1G04840 ESTCount=5
CCAAGTCAAAATGTCTCTATCTTTTGTTCTTCTACCTAAACTACCTTACTCGCTTGCTCAATATTCCCACACTTTGCGTACATATCCACCAGAGCAGTTCCAATACGCCCCATTCAACCGAATAGCATTGTCGGATATGTAGTTGTGAATTCGAACTCCAGTTTTAAGGGCGCCACTTCTTGCACAAGCTGAAAGGGCAGAAACTATCGTTAGCTCATTTGGCCTCACACCTTCTTCCAACATCCTGAAAAACATCTTCAATGACTGTTCAAGGTCCCCATTACGCAAACAAAACCATTAA
>M01000006113	AT1G04850 ESTCount=252
GAAAGTGATTTGCATACAAAGAGAACTGGGCATACTGAGTTTGTAGATAAGACTTCAGAGGCAGCAATACCGATAAGTTTGGAGGTTCAAAAGGAGGCCATGGATACAAAAGATGTTGTTGATGCTAGCAATACTAATCCGCCTACAGAAATGGTTGTTCCAGAGGTTGATAAAAAGTTGCTTGAGGAACTTGAAGCAATGGGTTTCACAGCTGCACGAGCAACTCGAGCTCTCCATTACTCCGGTAACACCAGTCTTGAGGCTGCTGTTAATTGGATAGTTGAACATGAGAGTGACCCAGATATAGACCAACTGCCCGTGGTACCTGTCAATAGCAAGACTGAGGATACCAAAACCTTCTCTCACACCAGAAGAAATAAAGCTCAAAGCACATGAAGTTAAGGGAGCGAGCTCGTAAGAAGAAAGAGGAGGAAGAAAAGAAACTGGAAAAGGAAAAGGAAAAGGAGAGAATTCGAATTGGCAAGGAACTCTTAGAAGCTAAACGAATTGAAGAAGAAAATGACAGAAAACGTATACTAGCCTTACGAAAAGCAGAGAAAGAGGAAGAGAAAAGAGCTAGAGAGAAGATTCGTCAGAAACTTGAAGAAGACAAGGCAGAAAGAAGAAGGAAGCTTGGATTGCCTCCAGAGGATCCTGCGACTGTAAAACCTGCTGCGCCTGTTGTGGAGGAGAAAAAGAGCTCATTGCCTGTTAGGCCTGCTACAAAGACTGAACAGATGAGGGAATGCTTACGATCCCTTAAGCAAAACCATAAGGATGACAATGCCAAAGTGAAGAGAGCGTTTCAGACTCTCCTGACATATATAGGGAATGTTGCCAAAAACCCTGATGAAGAAAAGTTCAGAAAGATCAGACTTAGTAACCAATCCTTTCAGGATAGGGTTGGCGCATTGAAGGGGGCCATTGAGTTCCTTGAGCTTTGTGGATTTGAGAAGGTGGAAGGCAATGAGTTTTTATTTCTACCTAGGAACAATGTTGATATGGCAGTGCTGAATTCGGCTGGGTCTGAGCTTAATTCGGCAATAAACAATCCTTTTTTTCGGGGCTCTTTGAGTGAAATGGATTTGTAAACTATACAGAGTTATTTTACAGGCAAAGACAACCTCCTCTGCATAATGTGGAGGTAAGGTATGCGTACATCTTTTCTGCCCAACCCCCGCCCACTGCGGGAGCATTGTGTGCTAAAGGAGTTTATTATTTTACCTAACAATGAGTTATTTTGCTATTTTCATGTTTTATCTGGCGTCGAGCATAGCAGGGTATTGTTTACAGGACTATAGTGATTGTGCAAGGATTTTTTATTAAGCTGGAACTAAAATGCATCCTTGGTGTTAATGAGGACTGCATATTGTCTATTATGAACATTATTTATTTTGTC
>M01000063241	AT1G04850 ESTCount=157
GTCTTGGCCTTTGACAAACACGCATTATTAGGGAGAGAGGAACCGATCGACGCATTCGATTAACATAATTGCAGAAAGAGAAGGAGAGCGAAGGGAACTCTGCCTGTAATCGCATCGAAGCTATGGCGGGGGTGTCCCTGAAGTGCGGGGATTGTGGGGCCCTCTTGAAGTCGGTACAGGAAGCGCAGGAGCACGCGGAGCTAACTACTCACTCCAACTTCTCCGAATCGACGGAGGCCGTTCTCTCTCTCGTTTGCACCACTTGCGGCAAGCCTTGCCGATCCAAAACAGAAAGTGATTTGCATACAAAGAGAACTGGGCATACTGAGTTTGTAGATAAGACTTCAGAGGCAGCAAAACCGATAAGTTTGGAGGTTCAAAAGGAGGCCATGGATACAAAAGATGTTGTTGATGCTAGCAATACTAATCCGCCTACAGAAATGGTTGTTCCAGAGGTTGATAAAAAGTTGCTCGAGGAACTTGAAGCAATGGGTTTCACAGCTGCACGAGCAAC
>M01000008610	AT1G04860 ESTCount=10
AAAAGGAACAATTGCATACTTTAGGTTGCTACAATCAAGAAAGTTCCAGTTCTCCACCAATTACTTCTTGTGGTAGTGATGGACTTAGTAATACTGGATATTCTATATCCCAGCAGACTAGTGCTCAATTGTTGGTTGAACACCGTGAAACAAATGGAAGTGAAAACAACGAGATAAACTCCAAAAGTGTGAAGGTAAAGAGGGATGCAACTAAGATGGTCCTCATCAATAAGGCCCCTTCTGTTCTGACCATTCATCTGAAGAGGTTCAGTCAGGATGCCCGTGGTCGGTTGAGTAAATTGAATGGCCATGTTAGCTTCAGAGAAACAATTAATCTACAACCATATATGGATCCCAGGAGTGGATGCAAGGAGAAGCGCATGTACCGTTTGGTTGGTGTAGTAGAGCATCAGGGAACTATGAGAGGTGGTCATTATGTCGCGTATGTCCGAGGAAAGAAGAGCAGAGGAAAGGAGGAGAGTGGAGGTTCTGTATGGTATCATGCGAGTGATGCCCATGTACATGAGGCTTCCCTTGAACAAGTTCTGCGTCGTGAGGCCTATATATTATTTTACGAAGAAATCAGAGACTGAATGTTTTGTATATGAAGGTTACTTCCAAGTTCTTTGTTACGAGGCATGCATTTTATACTGTGAAGGTGGTTCCAAGGTCGATTTCAATGCGCATGAGGAGGTCTCCGTCGAAGAAGCTCAGTGTGAGTCATACTTTTCACTCATTTCGTGAAAGAATTCTATTTTATTTTTTGTTTGTATACAAATTTCAGGGGTCAATGGTGATCAAGTAAAACTGAGTAACCCCAAGGGAAAGTGGGGGGTAAAAATGAATTACCATGATATATAGGCCCAACTTATTTTTGGACATGTGTAAGGGCTCAAAGGTGCAGATTGTAAGATTAAATACATGATCCATCTCGGCCTTTA
>M01000017481	AT1G04860 ESTCount=8
TTTTGATATAAATAAATTGTCCAAAAAATTAGGTTCTTCAGATCCTGTTAGATGTGAAGATTGTAGGGAGGATGTGGCAGATAGGAGAACTGGTAAGGGTAAACATGGGAAGAAGAAAGGGAGTGTTGCAGTGGATTCAAAATCTGAGTCAAAATCCATTTGGGTGTGTTTGGAATGTGGGCACTATGCCTGTGGAGGGGTTGGACTGCCAACAATTGCTAAAAGTCATGCTGTTCGACATGCTAGTCAAACCCGTCACACAGTGGTAGTCCAATGGGATAACCCTCTTCTTTGCTGGTGTTTCCCATGCACTACTCTCATTCAGGTTGAGAAAACCGAGGGAGATGGTGAAAATAAAAATATACTGTCAGATGTTTTAAAATTGATTAGAGGGCAGTCTTCAGAACGGTCACCAGCTGATGTTGAGGATGTTTGGTTTGGGGCTGATAGTGTTAATGGCGGAATCAAATCTGAAGGCACCGTGTCAAATATGATTGAAGGAAGTGGCGGCTATGTCGTTAGGGGTTTGGTTAATCTGGGTACCACTTGCTTCTTTAATTCAGTTATGCAGAACCTTCTAGCTATGACCATGTTGCGGGAGCTACTTTTTGAATATT
>M01000016258	AT1G04860 ESTCount=5
AGAGCCTGGTGTTGCGGTAGGTAACAGTAGTGGATCTGATCTAGATGAAGTTGATGATACAGATGCTCCAGTGTCTGTTGAAAGCTGTTTGGCTCACTTCATAAAGCCAGAACTTCTCTCTGATGATAATGCTTGGGATTGTGAGAACTGTGCAGAGCATCAGTCGCATCAAAGGTTGGAAGCAAAGAGGAGACAGCCCAGAACTGCATCAACAACCATAATGAATGAAGGTGAGA
>M01000001629	AT1G04870 ESTCount=161
CTGACGTATAAAGAGCTCGGAGAAGCTGAAACCCCACTCCCCTTCAACTTGCCAAGTCAAGTAGCCAATGCTGCCCTAATTATCGACACTCCCCTAAGAAACGGTGCGTTGCAGTTCACATATGAGGAACAGCGCCATGGGAAACGCCGACCGTACTGCCCCTATCAATGGGGGCTCGGCTCCTGTGGTCGACAAGGAAGTCGATTTCGCGAATTATTTCTGCACCTACGCCTTCCTCTACCACCAGAAGGAGATGCTTTCTGATCGTGTCCGCATGGACGCTTACTTCAACGCCGTCTTCAAGAACAAACACCACTTCCAGGGCAAGACTGTGCTGGATGTGGGAACAGGAAGTGGCATTCTGGCAATCTGGTCGGCCCAAGCAGGTGCAAGGAAAGTTTATGCTGTGGAAGCAACCAAGATGGCTGAGCATGCCCGGGCACTTGTCAAATCAAATGGCCTCCAGAATGTAGTTGAGGTGATAGAGGGATCGATGGAGGACGGTTACCCTGCCAGAGAAAGTTGACGTGATTATCTCGGAGTGGATGGGATACTTTCTTCTGCGTGAATCTATGTTTTGACTCTGTGATATGTGCTCGTGACCGCTGGCTGAAGCCAACAGGAGTCATGTATCCAAGTCAAGCTCGCATGTGGTTGGCACCAACCAGATCTGGTTTGGTGGATAACAAGTGGAATGACTATGAAGGAACCATGGATGACTGGTATGGTTTTCTAGATGACACCAAAACTTCGTATGGAGTTGATATGAGTGTTTTGACTAATCACTTCGATGAAGAGCAGCAGAGATATTATTTGCAGACATCATTGTGGAACAATCTTCATCCACATCAAATTATAGGGGCAGCTGCCATTGTAAAGGAGATTGATTGCCTCACTGCCACTGTGGCAGATGTGCTTAACGTCAGAGCAAACCTTATATCGATAATCACCTTACCAAACACAAGGCTCTGTGGATTTGGGGGGTGGTTTGACGTTCATTTTCGAGGGAGAAAAGAGGATCCTGCTCAGCAAGACATTGAGTTGACAACCGCTCCCAGTACAGAGGATAGCACCCATTGGGGACAGCAGGTCTTCCTTTTGCATCCTCCTATTCATGTTAGTGAAGGGGACGACTTGGACATATCATTTGCGATGGATCGTGCTAAAGAAAATCATAGATTGATGGAAGTTGAGCTTGGCTGTAAGATCAGAATGTCTTCTGGCACACCAATGCCACCATTCAGCAAAAAATTCCATATAGAATGAGGAAGCAGCTAGATCACATGTTTTTGGGAATTTTAACGATACCCAAGGTACATAGTTTAGACTTTAGATCCTTGGTGTTACATTAACCTGTGAAAATAGCATGCTTGCACCTCCAAAGTTCTGGGGGCGGCAAGTGGTTTGATTCGATTGTAGTGAGTTTGGCATTTTTCTTGCTTGTTGAATCGGATATCTCACTGGCTTGCTGTGTTTGTTTCAATGTTACAAAAATCACAGAGGTAACTACGGCTAGAAATGCACTTGGTAGTTTTGAAGCTGAGGTTATAGCTACATTTTAGAATATTTCTTAAAAT
>M01000013098	AT1G04870 ESTCount=10
TAAGTTTTGGTGTCATCTAAGAAAACCATACCAGTCATCCATGGTTCCTTCATAGTCATTCCACTTGTTATCCACCAAACCAGATCTCATTGGTGCCAACCACATGCGAGCGTGACTTGGATACATGACTCCAGTTGGCTTCAGCCAGCGGTCACGAGCACATATCACAGAGTCAAACATAGATTCACGCAGAAGAAAGTATCCCATCCACTCTTTCTCTGGCAGGGTAACCTCCTCCATCGATCCCTCTATCACCTCAACTACATTCCGGAGGCCATTTGATTTTGACAAGTGCCCGGGCATGCTCAGCCATCTTGGTTGCTTCCACAGCATAAACTTTCCTTGCACCTG
>M01000004691	AT1G04870 ESTCount=15
CCATTGAACCAGACGAAGATAAAAAGACCAAATTGTTACATGTTAATAATCCTTAAGCATGAAAAAAAGGTTAACATGAAAATAATCATATAACCTCAGCTTCAACACTCGATCATACTGTAGCAGCTTCGTCACTCTATATGGAATTTTTTGTCTGAATGGTGGTATTATTGTGCCAGAAGACATTGTGATCTTACAGCCAAGCTCAACTTCCATCAATCTATGATTTTCCTTGGCACGATCCATTGCAAATGATATGTCCAAGTCGTCCCCTTCGCTAACATGAGTCGGAGGATGCAAAAGGAAGACCTGCTGCCCCCAATGGGTGCTATTCTCCGTACTAGGAGCAGTTGTCAACTCAATCTCTTCCTGAGCGGGATCTTCTTTTCTCCCTCTAAAATGGACATCAAACCATCCCCCAAATCCACAGAGCCTTGTGTTTGGTAAGGTGATTATCGATGTAAGGTTTTCTCTTACGTTAAGCACGTCCACCACAGTGGCAGTGAGGCAATCAATCTCCTTTACAATGGCAGCTGCCCCTATAATTTGATGTGG
>M01000008778	AT1G04870 ESTCount=15
TTGCACCTGCTTTTGCCGACCAAATTGCCAGAATGCCACTTCCTGTTCCTACATCCAGCACAGTCTTTCCCTGGAAGTGGTGTTTGTTCTTGAAGACGGCGTTGAAGTAAGCGTCCATGCGGACACGATCAAGAAAGCATCTCCTTCTGATGGTAGAGGAAGGCGTAGGTACAAAAATATTGCGCGAAATCGACTTCCTTGTCGACCGCAGGAGCCGAGCCGCCATTGGTAGGGTTATCACGGTCGGCGTTTCTGAAGCTTCCCATGGCGCTGTTCCTCATACGTGATCCACACCGTTTCTCAGGGGAGTGTCGATCATTAGGTCAGCATTGCCTTTTGCCCTTGGCAAGTGGAAGGGGAGGGTCAGGGTTGGGGATCGGGAGCTCGGGGCGACAGTTACTACACCCTAGTAAAAATCGACCGGTAATAACCGGCAAACTTGTTCCATGTAGTGAAAGCACCACCTCCC
>M01000050123	AT1G04900 ESTCount=3
TTAGGCGGGGGAGTCAGGAACTTGTGCGAAGGGCATCATGGACTACATGACGTTAAATGCACCTTCAAGAATTTACAACAGTATGACATACATGCGATGCCGAGCAACAGCCCTCTTGGGTCATAATGCTTGAGGTTCTTGACAATATTCCGCACGATCTTGTATGCTCAGAAAATCAAATTTTACCATGGATGGAAGCATGGGTTGAGAAGCAAAATGACAGGGAAAGTCTTTCTGAGCTCTACCGGCCACTGCAAGAATACCACTTA
>M01000021534	AT1G04900 ESTCount=10
ACCGAAAAACGTAAAGATCTGTGCTCCTCACACTGACCAAAATAGTTGCATTTTCTTCTTTTCTAGAAACCTAAATAGTTAATTTCATGTGGACTCGTAACTCCTACATTTCAAGCTTTCTTCCATTCGCACATTGTTGGCGATAAGCCCATTCTTGTTCGAGATTTCATTCAATCTGCCTTATATGACCCAAAGCATGGATATTTTTTTGCAAAGGTCGCGTTCCGTTGGCGTGCTTGAAAGAAGCATCAAATTTGACAAGCTTGAAGGCAGACAAGCTTATATGAAATACTTAGACAAAATCTACAAGCAAAGTGATATGGCATGGTTTACGCCAGTGGAGCTTTTCAAGCCTTGGTATGCCCATGGTATTGCTGAAGCCATACTGCGTACAGCTGACCTTTCAGTTCCATTAAAAATATATGAAATTGGCGGGGGATCAGGAACTTGTGCGAAGGGCATCATGGACTACATGATGTTAAATGCACCTTCAAGAATTTACAACAGTATGACATACATTTCAGTGGAAATCAGCCCTTCACTGGCAGAGACACAAAGGGAAACTGTTGGAGACATTCGTAGTCATTTAT
>M01000038519	AT1G04900 ESTCount=16
GAGAAGCAAAATGACAGGGAAAGTCTTTCTGAGCTCTACCGGCCACTGCAAGATCCACTTATTAAGCGTTGCATTGAGATCATGGAACTGAATGATAATCTTACAGCACCAAGCAGTTCTTCCTCCAAGGCAAAGGGCATTTGGTCTAAAGTCTTCCCTAAGCCACGAAGATGCTGGTTACCAACTGGCTGTTTGAAACTAATGGAGGCATTACATGGGGCTTTACCAAAGATGTCTTTAATTGCTTCAGACTTTAGCTTTCTTCCTGATGTGAAAATACCTGGTGAACGGGCCCCATTGGTTTCAACAAAGAAAGATGGCCGCAGCTCAGATTATGATAGTTACTTGGATGCGAAGGGTGATGCTGATATTTTTTTCCCCACTGACTTTTTGCTTTTGGAGCGTATGGATCATTACTGTTCTGGGTGGCTGAAGCTGCATGGTGATTCATCCAATCAGGGAAAGAAGAGGCGGACAATTACTCTCGACTCATCATTGTTCATGGAAGAGTTCGGCTTACCCACAAGGACAAGAACGAAGGATGGATACAACCCACTTCTGGACGACTTTAAGAATACTAAATTCTATCTTAGTGTTCCTACACACAACATCAAATAGTTACTGCATCAGGTCATCCTTGATTGGTGCATGCCCACATGTTCTAACTAAAAATGCGATCTGTGATGCTGGTTTATCTTCGTTGTGTGGTCGTGTACCTTAAATAAGGTACAATGTCAGATTTTTTGTCAATTGTGACGGTGCAACTATTGG
>M01000030288	AT1G04910 ESTCount=53
GGGAGCAGAACCGAGCTAGAAGAGAGGCAGAAAAGAGACGGAGGAAGACAAATTCCTGCAACTGCACAAAGTGAATGCACGATTGAGCACTGGTTGTCTACCGACGCTTGGGATCGAGTTTGGCATCCCTAACAAAGCGAGTATTCACGAAGTTTTGCACCGCCACACACACTCTCTGTGTTATACGACGTTGTCTCGCCGACAACAAAATTCGGATCCGAAACAATGAGAAGGCCTGGGCACCACCGGCCTCACGGAAAGCAAGGAATGAAGGGAATGCTGGTGAAGCTGTCTATTGCCGTCGTTGCTCTTTTAATTTGCACGCTTTCCCTCTTGTTCTCAGCCACCACTGACGGCAGTAATGGCTATCCCTCCGAGATCAAGGTGGAAAAACTCTGGGCAAATGCTAATTCTGATGGCTGGAGGCCGTCATCTGCTCCAAGATCTGATTGGCCCCCTCCTCCAAGAGAAAGCAATGGCTATCTGCGAGTCCGTTGTAATGGTGGTCTGAATCAGCAGCGCACTGCTATTTGTAATGCGGTTCTTGCTGCACGAATCATGAATGCTACACTTGTGCTCCCTGAGCTGGATGCCAACTCCCTCTGGCATGACAACAGTGGTTTCCATGGTATCTATGATGTTGAGAATTTTATCCATTCATTGAGATACGATGTGCGGATTGTAGAAAGCATACCAGAAATTCACAAAAATGGGAAAGCCAAAAAGATAAAATCTCATCAGCTGCGTCCCCCAAGAGACGCTCCTATTAGTTGGTATACAACAGTCGCTCTTCAAAAAATGAAGCAACATGGTGCAATTTATTTGACACCCTTTTCACATCGTTTGGCGGAAGAGATAGACAATCCTGAGTACCAGAGACTGAGGTGCAGAGTTAACTATCATGCTTTAAGATTCAAACCACATATTACGAAGTTAAGCGAGTCAATTGTTGATAAGCTTCGTTCGCAAGGTCACTTTATGGCGATACATCTTCGTTTTGAGATGGATATGTTGGCCTTTGCGGGGTGCTTCGACATATTTACACCTGAAGAGCAAGAAATATTGAAGAAGTATCGGAAGGCAAATTTTGCAGAAAAGGAGCTTGTTTATAATGAAAGAAGGGCCATTGGAAAATGCCCGTTAACTCCAGAAGAGGTTGGTCTAATCTTAAGAGCAATGGGGTTTGACAATTCGACTAGGATATATTTAGCGGCTGGTGATTTATTTGGTGGGGAGAGATTCATGAAACCATTTAGAGCCTTGTTTCCTCGACTTGACAACCATAGTTCAGTAGACCCTACAGAGGAGCTAGCCACAAACACTAGAGGTTTGTTGGGGTCTGCTGTTGATTACATGGTTTGTCTCCTTGCTGACATTTTCATGCCAACATATGATGGACCAAGCAACTTTGCTAACAACCTCTTGGG
>M01000007198	AT1G04910 ESTCount=40
CCTATTATATTCTTCCAAATATAATAGAGGCCAACAAACTTTAGTTTAAAAAATTTCACAACAATTCTCCTCAAATTTTTGCACTGCCACTCCAAATTATGAAAGATAAATGAACATTTCTATAACTGATTAAAATCAATTCCAAACTATGACTGAATCAGTGAACCCAGAAGCAAACCAAAAGCCAGGAAGAGCAGGAGGCACAGCTAAAGAAACAAGAATTCTGTGTCAATAACGCTACACCAGACTAGACACCTCAAATATAAAGTTCACCTGAAAGGCTGAACATGGTAAGGAAAACCAGTTCCCTGAATTTGGTGCATGAGATTCACTACGAGGAAATATAGGATAGACACTCGCTGAAGTATAAGGCAACTTCTTATCTTCCTGCCACAGATGTTGAATTTGTTTGATTCAAGGATTCCAAGTCAGAGTTCTCTTTACTCAACTTGCTATTTAAAATCTCAAGGACATTCTGTGGAGGGCATCTGTGAGCAGGATTATTTGTTTCCATCTGGCAAAAACATTCAGGCCAAGAATTTGTATAAAATGATTCAGGAGAGACGCGCTTGTGGGGGCTGCCAAAGTCTGTTTTTAGCATGACACGCCTGACGGCTTCTTCAAAACCAGCTACGTGTCCATTCTCCCGATCAATAAAAACTGGGGTAAGAGCTTTCCTATCAGGCCTGATTGTAGTTCGGAAGCCATAGTAGAGGCGGTGGCCCAAGAGGTTGTTAGCAAAGTTGCTTGGTCCATCATATGTTGGCATGAAAATGTCAGCAAGGAGACAAACCATGTAATCAACAGCAGACCCCAACAAACCTCTAGTGTTTGTGGCTAGCTCCTCTGTAGGGTCTACTGAACTATGGTTGTCAAGTCGAGGAAACAAGGCTCTAAATGGTTTCATGAATCTCTCCCCACAAATAAATCACCAGCCGCTAAATATATCCTAGTCGAATTGTC
>M01000049373	AT1G04940 ESTCount=164
GGACAAAGGGCAACAAATATTTGATCCATATTATCCATTCTCCAGTATCTACCTCGGCAACTAGGGCTAGAACAAGAAGAAAAATTTGCCGTCACTGCAAGCGATTTCTTGGTTGGAGAGCCAGCCGACCGAGCACCTCTGCCGGTACTGGGCAATGATTTTGAATGGCTGTAGCATGTCATCTGGGTGGACTTCTATGAATTTCCAGGCATATAAGGCGCACGCTTATGGCTCTATCTCCGCTTGCATTCCATGTTCGCCTGCATTAAGAATCAGGAATTCTTGGGAGCCTTCTTTGGTGTCTAAACCGTGGTCGCTTAATGCTGTAGGTGTGCCCCTTTTGCACCTCTCTGCTTTGTCATCGCCACTTTTAAGTGGGGACCTCGGTGGTCTATTGCATACGATCCCTGATATACGTAGGCGGCACAGATCTCCTTTACCCCCTCGAGCAGCAAAGGATGTCCCATCCAGTTTCCGGTACCCTGCAATGACTAAGAAACCAAGATGGTGGTGGAGGACTTTAGCATGCCTTCCCTACTTAATGCCTCTCCATGAGACATGGATGTATGCTGAGACAGCATATAATCTACACCCTTTCTTGGAAACCTTGGAATTTATGACCTACCCATTCCTCGGAGCCATTGGGAGGTTTGCCAAGCTGGTTCTTGATGGCATATTTTCTCGTTGCATACCTTGGAATTGTGAGGAGAAAGGAATGGCCGCATTTTTTCAGATTTCATGTAGTGATGGGCATGTTACTCGAGATTGGTCTGCAGGTGATAGGGACAATCAGCCGTTGGATGCCACTTGCCGTGTACTGGGGTAAAGTCGGTATGCACTTCTGGACTTTTATGTCATTCGCTTACCTCTTTACAGTTCTAGAGTGCATTAGGTGCGCTCTTGCCGGTATGTATGCAGACGTTCCTTTTGCTTGTGATGCAGCATACATCCAAATCCCTTACGACTAATGAGAAACTGCAGAACTTTCTTTGTTGCCGCTACATGTTCTTGCCATTTTGTAAAAAAAACTTCTGTATGAACTGCTGTTTTTTTTTTTGTCTTGTAAAACTGGTTTGCAAGATTGTAATAGGCCATGTCCCTTTAGTGCAAGTGTCTTCTACATCTTGTTCTTAGTTCTTCTATGAATGTCGCCGTCTTCATCATCGGAGTTTTTCAAGTTATTTGAGCTTGTTCTGTCTTTGGTAATATATGTTATCGTCTACCTNNNNNN
>M01000061723	AT1G04945 ESTCount=7
TTATTTTGGAGTACCCCGTTATTTATGTTTTTCTTCCTTCACACAGTTGCAACTTTGAAGTCGTAAAAGATTGCCATCCCCTCAGTTATAATCCAGTGCTCAAGGATTCTGCCACTAATGGTCCACCAAGCCCTAATGGTGTTCTATTTAGGGAGGAGGAAATTGAAGTTGAGGACGGCTCTTTGGATCCTAGGGTTGTTAATCTTATGAACAATGCAAATTCAAGCGCTGTGCACAGAATCTCGAAATGCAACAAGTCAGAGCATTTGCTAAATAATTCAGCTGGTAGGACTTTGTTGGCACAAGCAGCGGAAGCCGACATTTCACCTTCCAACTCCAAGAATGAAGGAGTAGGAATTTTTGAAGACATGGAGTTTGATTTTGACCAGGGACTGATAGATGCATACTCTGATCTGATTGCGGAAATTAATCCGGATGACTTTCTTAATTTTGAAGGTGAATTTGAGAGAGTGACTGAATTAGAGAAA
>M01000008917	AT1G04945 ESTCount=23
GACGCTTCGTTTTCTTGACCCCATAATCTGTTCAGCCGCTCAGGAGTCAGGACATTCGCGGCCGCTCTTTCGATGGAGCAACAAACAAACAAGAACCCATGGAAGAAGACGAACGTCGACAAAAGTTGGTCGGATTATGCGAGGAGTGCAAAGGGAACCCGTCAAAGTACACATGCCCCGGATGCTCTATCCGCTCTTGTAGCCTAGCTTGCGTAAAAGCCCATAAACAACGTACTGGATGCAGCGGCAAGCGCAAACTGACCCAATTTGTTCCTCTCTCTCAATTTGACGATAATCTCCTCATCTCAGATTATAATTTGTTGGAAGAAGTGAAGAGGGTTTGCTGAATCTGCTCAAAGAACTAGAATCAAATTGCCTGCTTTATCCTCACTATACGCTGCCCATATTATCTCCAAAGACTTAAAAGAGCTGCTGCAAGTCGAAAAACAGAGCTCCTAATTCTCCCAAGTGGAATGTCAAAGAGGAAGAATAATCAATCTCGCTTTGAGCAAAGGAAGAAATTTATCTATTGGACAATTGAGTGGCGGTTTCACTCTACAGATGTTATTTTACTAGACCACGGAGTGCATGAAGATGAGACCCTTGCTTCTGTCATTGAGAAGCACCTGAAAGCTGGCCCTTGGAATCATCAGCTTAGGCAATTTTGCAACGAGCCTCTGGACTCTCTCAAGTTTTTTATCCGTAAATTTCCCAAGGGCCCCAGGCCACCTTATCGCAAGTTGGACGTGAAGGCGCCTCTGAGGCAACTATTGGCAAATCT
>M01000036719	AT1G04950 ESTCount=3
TTGACGTCTGACGATGTAGATAGTGCACTCAACTTACGAAATGTGGAGCCGATATATGGCTTTGCTTCTGGAGATAATCTGAAGTTCAAGAGAGCAGCTGGGCATAAGGATTTGTTCTACGTTGATGACAAGGATGTGGAATTTAAAGATGTGATCGAGGCACCTTTACCGAAAGCTCCCTTAGATACATCAGTTTCTGTTCACTGGCTGGCAATTGATGGTGTTCAACCTGTGATTCCCGAAAATGCTCCAGTAGAAGCACTCTCTGATGCAGCGTGTGAGAGAGCTAAGAGGACTCTGTCATCAACTGCTCAGACTACAATTGAGATTGATTCTTTGTACGAGGGAATTGATTTCTACACAACCATTACCCGAGCCAGGTTTGAGGAACTTAATATGGATTT
>M01000008758	AT1G04950 ESTCount=28
ATTACGGCCGGGGAGCTGAATGCATTTCTAGACCCAAGGCGGGCATTGACACAACACTATGGTGCAATTCAAGGATTAGCAGCCCTAGGACCCAATGTGGTTCGCCTTCTTATTGTGCCAAATCTGGAGACATACATTAAACTTCTTGAACCAGAGATGCTCCTTGAGAAGCAAAAGAATGAGATGAAGAGGCACGAAGCTTGGCGTGTTTATGGGGCCTTATTGCGTGCAGCAGGCCAATGCATATACGATCGCCTTAAGATGTTCCCACCTCTGCCCTCACCTCCGGCCAGTGCTACATGGAGGTCTAATGAAAAGGTTGTTACGACAGTTTCAAAGAAACGCAAAGCAAGCATTAATCTATTAGAGCAACCGCGGTTGAAGAGGATAGCAACTGATGGCCCTGTGGATGATGATCCAAGCAGCTCTTCTCCATCTCAGATGCCAGGAGAAGAAGTGGTTCCAGCTGTTTTGGGTGATTCCAATGCTGGGCCATCGACATCTGCGGATCAAACACCTAATGATAGTGCATCAGGTCACAAAAGTGGAAGAGACAAGGTTGATAGTAAAGCTCGGAAGAGGGCCATCCTCACTCAGGTTTGGAATGATGACTTGAACTCCGGGAACCTCCTGGTATCCCTATTTGCGCTGTTTGGAGAGGACATCTTCTCCTTCATCCCTGCTCCTGAGATGTCTCTGTTTTTGTGAGTGATAGTTTAATATATAGGGATATTATGGTTATAACTTAAATATTAGTGGTAGATATGAACTGAGAAATTCAGAAACGTAGCTCTTATCAAATATCATTTATAATGATAATAGAACAATAATTCATTTTACAAAAACAGAGACATCTCAGGAGCAGGGATGAAGGAGAAGATGTCCTCTCCAAACATCGCAAATAGGGATACCAGGAGGTTCCCGGAGTTCAAGTCATCATTCCAAACCTGAGTGAGGATGGCCCTCTT
>M01000004353	AT1G04950 ESTCount=44
CTCGTGTAATTTAAAGATGACTTTGTGATTGATGAATCATTCGTTTGGTTCGGCTTCAGATTGTTTCCCTAAAGAGCATAAACATCATACTAGTTCTGTCGCAGTTTGGTGATGAGAAGAAACTGAGAAAAGCAGGAGAATGAGTATAGTGCCTAAGGAGACAATCGAGGTCATAGCGCAAACCATCGGAATCAGTAACTTGTCACAAGATGCAGCTCTTGCTCTTGCTCCCGATGTCGAATATCGCCTGCGCGAGATTATGCAGGAGGCAATCAAGTGTATGCGTCACTCGAGGAGAACGATTTTAACTGCTGATGATGTTGATGGTGCACTTAACTTGAAGAACGTCGAGCCGCTATATGGCTTTGCAGCTAGTGGGCCTTTGCAGTTTAAAAGAGCTATTGGTCACAGGGATTTGTTTTACATTGACGACAAGGATGTGGACTTTAAGGATGTAATCGAAGCTCCTTTACCAAAAGCACCACTTGATACTTCAGTTCTTTGCCACTGGCTGGCTATTGAAGGTGTACAACCTGCCATTCCAGAAAATGCTCCATTAGAAGCAATTGCAGCTCCTTCTGAGGGCAAAAGGCAGGAACAAAAAGACGAGCTTCCAGTTGATATCAAATTACCTGTTAAGCATGTTTTGTCTAGGGAGCTGCAGATATATTTTGATAAGATCACAGAGCTTACCGTGAGTAGGTCAGATTCAGTTATATTCAAAGAAGCGTTAGTGAGTTTGGCCACTGACTCTGGACTTCATCCATTAGTTCCTTATTTCACATATTTTATTGCAGATGAGGTTTCTCGTGGTTTGCATGATTACAACCTTCTCTTTGCTTTGATGCGCCTTGTTCACAGCCTTCTTCAGAATCCTCACATACACATAGAACCTTATCTACACCAACTGATGCCATCTGTCGTGACCTGCCTTGTTGCGAAAAGGTTGGGAAATAGGCTGGCAGACAACCACTGGGAACTAAGAGATTTCACAGCTAATCTTGTTGCATTGATATGCAAAAGATTCGGGCATATTTATAACAGTCTTCAGACCCGTTTGACAAAGACTTTGCTGAATGCATTTCTAGACCCAAGGCGGGCATTGACACAACACTATGGTGCAATTCAAGGATTAGCAGCCCTAGGACCCAATGTGG
>M01000064145	AT1G04950 ESTCount=30
TCAACCTTGTGATTCCTGAAAATGCTCCAGTAGAAGCACTCTCTGATGGGAAGATATCCGAATACAAGGAAGATGGTGGACTCCCTGTGGATGTCAAATTACCTGTTAAGCATGTACTCTCTAGGGAGCTTCAGCTTTACTTTGACAAAATCACGGAGCTTACTGTGAAGAGGCCTGACTCTGTTGTCTTCAAGCAAGCATTGGTGAGCTTGGCAACCGATTCAGGATTACATCCTTTGGTTCCTTATTTCACATGTTTCATTGCTGATGAGGTTACACGAAATTTAAGTAATTTTCCTCGCCTGTTTGCTTTGATGCGTGTTGCTCGTAGCCTTCTTCAAAATCCACACATCCACATTGAACCTTATCTACATCAATTGATGCCATCCATTATTACCTGCCTTGTTGCAAAAAGGTTGGGAAATAGGATTTCTGACAATCACTGGGAGCTTCGAAACTTTGCAGCGAACCTGGTTGCTTCGATATGCAAAAGATTTGGGCATGTTTATCACAATCTCCAGTCGCGTGTGACAAAGACTCTGCTCCATGCATTGTTGGATGCAACAAAATCATTACCTCAACATTATGGTGCAATTCAAGGACTAGCTGCTCTTGGACCTAGTGTGGTGCGTCCGCTAATACTACCAAATCTTGAGCCATACTTGCAACTTCTTGAACCAGAAATGCTGCTGGAAAGGCAAAAGAATGAGATGAAGAGGCATGAAGCTTGGCGTGTTTATGGGGCTTTAATATATGCAGCAGGTTTATGCATTTCTGATAGACT
>M01000061952	AT1G04950 ESTCount=13
GAACACCATCAATCGCCAGCCAGTGAACACAAATTGATGTATCCAAGGGAGCTTTCAGTTAAAGGTGCCTCGATCACATCTTTAAATTCCACATCCTTGTCATCAACGTAGAACAGATCCTTATGCCCAGCTGCTCTCTTGAACTTCAGATTATCTCCAGAAGCAAAGCCATATATCGGCTCCACATTTCGTAAGTTGAGTGCACTATCTACATCGTCAGACGTCAAGGTCGTCCGCCGTGAATGGAGCATGCATTTAATCGCCTCCTGCATGATCTCCCGGACTCGATATTCGACATCGGGAGCAAGAGCAAGAGCCACATCGGGGGACAAATTGGAAATTCCAATGCTCTGTGCGATCACCTCTATTGTCTCCTTCGGTACTGTACTCATCTCTCTCCTCTGTAAAGTCAAGAGTTTTAGGGCTTAACTGTAAACC
>M01000002137	AT1G04960 ESTCount=61
GACAATAATCAACTCGCCAGGTTGCCAAGCGAGTTCCGGTCTGGAAAGCAAAGTCGGAACACCGTGCAGCCCCACGCGAAGCAGCGAGGGTAACCTTCAATGGCGTTACAGACTGGAGTCTCCTCCTCTAAAGTACTCATTCTTGTTGGAGCAGGTTTAACCGGTTCAGTTGTTTTGAAAAGTGGACGATTGTCTGATCTTATTGCGCAACTTCAGGACTTACTCAAGGGTGTGGATGAAGTTGAGATATCGCCACAAAAATTTGATACAGCATTCATTGCAGCCCAGATTCGACAACTGGCAAAGGAGATCAAGGATTTAAGCTCATCCAGTCCTGTTACAATCTATAATGGGAGTTCTTCCTCTACGGGTAATTTTTCTTCTTATTTGGTACCGGCTGCTGCACTTGGAGCTGTGGGATATTGTTACATGTGGTGGAAGGGCTTGTCATTGTCCGATGTAATGTTTGTAACAAAGCATAACATGGCAAATGCTGTTGCAACTGTGTCTAACCAATTGGAGCATCTTTCGGAAACATTGGCTTCAACAAGAAGAAATCTGTCTAAGAGGCTGGAAAACTTGGATTGGAAGCTGGAGGAGCAGATAGAAACATCTAATCTTATTGCAAATAATGTAAATGAAATGAAATCTAATCTTTCGGGGATTGGGTACAATGTTGAAATGATTCATCAAATGATATCCACTTTGGAGGGAAAGCTCGAGCTTCTAGAAAACAAACAGGATATTACTAACTCTGGTCTGTTGTATCTATGCAACATTGCTGGAGGCTTGAAAGATGGGATCAATTCTAAATTGTTTCAGGATGGCAGCAGAAAGTTAGCAGACCATCCAACATTGACATACGAGGAGAGTCCACTCAAGGGCCTTCAGTTCATTGCCGGGCCTGATGAGCCGGGGACGGTTGAGAAATTGAATGATTCTTCCAAGAAGAAACATGATCTCGATAGCTTCCCTGGGGAAAAACTTCAAACCTTAAAAACAAGAATACATAGATCTTACCCAGTTGGGATTTCTTTGGCCCCAGAACTCCTTGGTTCTGGCATATAAAGTCATTGTTTTACTACAGATATGATTGATTTTCTCGGCAAACTTCTTTCCATTTGTGTATGTGCATCACCTAACTGGTGGTGCTGGAGAATTAGTTTCTCCATTTAGTCTGCTTCGCTTCTGCTTTTCTGTAAACATGGTTGGCAAGCTCCATCCTTTCTTCTTGTAGCAACTCCCCATCAATGGAAAGTTGAAATTTTTTTTCCACAATAAATT
>M01000008715	AT1G04970 ESTCount=108
GGATAATCCTACAAGGTAATGGTTTTCTTTGCTTGTAATACTGCGAATACCCTTCGCACCTGTCTCGTTCTCTGTCTTCCATGGCTTCACCGATTCTGCTACTCTTCCTTTCGTCTCTCTTACTCATCCATGCACAAGCCCATCTACAAGAACCTTCAGACCAAGCTTTCACTTCTATCCGCATATCCCAACAGGGCCTCGATTTCCTTAAAGACGTTCTAGTAAGAAAAATAATTTCCTCCATCATCCCTCTCAAACTTCCAGAGATCGAGAGGACTATGAAGATTCCCTTTTTGGGTAATGTCCACGTGGTCCTCTCCAACATCACAATTGATCGAATTGACGTCCCTTCTTCGTATGTGAAGCCCGGGGATACTGGTGTCACGATTGTTGCATCGGGGACTACATGTAATTTGACTATGAGTTGGCATTATTCTTATAGTTCATGGCTCGTGCCCGTTGAAACTTCTGATAAAGGAAGAGCTTCTGTTCAGGTTGAAGGCATGGAAGTGGGACTTACTTTGGGGATGGAGATTCGAGAAGGGACTTTGAAGCTATCCCTGATAGAAGGTGGTTGTTATGCAAAAGATATTTTAATCAAGTTAGATGGAGGAGCTTCTTGGTTTTATCAAGGGATGATTGATGCCTTTGATGACCAGATAGAAGCTGCTGTGGAAAATGCTATTACCAAGAAACTTAAAGACGGAGTTATAAAGCTTGATTCATTTCTTCAAGCTCTTCCAAAGGAAATCCCAGTGGATGACAATGCTTCTTTAAATGTTACATTTGTGGATGACCCTTTACTTAGTAATTCTTCCATTGGGTTTTGGACATCAACGGGTTATTCATTGCAAGGGGAAAACGGTTCACATCCTCAAGGATCAACATAAGAATTCACCATCTTCAGTTTACTGCACAGATCCATCTAGAATGCTTGGAATCTCATTAGATGAGGCGGTCTTCAATTCAGCATCAGCATTATACTACAATGCAAAATTTATGCAATGGATTGTGGATAAGGTGCCGGATCAATCTCTTCTAAACACTGCTGGATGGAGATTTATTGTTCCTCAACTGTACAGGAAGTACCCAAATGATGATATGAACATGGATATTTCTTTATCTTCTCCTCCAGTCATAAAGATTTCACAGCGGAATATTGATGCTACGGTTTACGCTGACTTGATAATTGATGTCTTGGAAGCAGACCAGGTTATACCAGTTATTTGCATCTCATTGGTGATTCGTGGGTCGGGTTCAGTTAGGATCTCAGGCAATAACCTTGCTGGTAGTGTGAAATTGGACGACTTTACCATGTCTTTGAAGTGGAGCAAAGTTGGTAATCTGCATATGTTCTTAATCCAGCCGGTTATGTGGACAATGATCCAAACTGTTTTCTTGCCATATGCAAATGCGCGTCTCGGAAGAGGTTTCCCTTTGCCCATCATTCACGGTTTCACCCTCGAGCATGCGGAAACTCTCTTCTCCAGTTCAAGAATCACTGTTTGTGGGGATGTAGCATATGCAGAGCCACTGCCACATAGTCACTTGATCAACCATGACCAAATTCATTACGGTGCTTTATAATGTCTTGTGATTGATCATAGGGGGGGTCAAAGGATCGATGTGAATATCGTTCTTTCATTTGTATAGTGGAGTTTCAACCATTGAGTGTACAAATTGTGGTTATATGCAAATATTTAGATTGGTTAAGTATTCTATGTCAAATA
>M01000059272	AT1G04970 ESTCount=17
AACTGTTTTCTTGCCATATGCAAATGCGCGTCTGGGAAGAGGTTTCCCTTTGCCCATCATTCACGGTTTCACCCTCGAGCATGCGGAAACTCTCTTCTCCAGTTCAAGAATCACTGTTTGTGGGGATGTAGCATATGCAGAGCCACTGCCACATAGTCACTTGATCAACCATGATCAAATTCATTACGGTGCTTTATAATGTCTTGTGATTGATCATAGGGGGTCAAAGGATCGATGTTACATTAGTAAATATCGTTCTTTCATTTGTATAGTGGAGTTTCAACCATTGAGTGTACAAATTGTGGTTATATGCCAATATTTAGATTGGTTAAATATTGTATGTCAAATACTTTCACTTGCTCAACAACTCGTAAGTCTATTTTTATTGCCCAAATCAAGGAAAAAAATGGTGTATTTGTGATG
>M01000006781	AT1G04980 ESTCount=19
CGAAGTCACTGAGCTGACTGGACAGGATGTGATGGAAGAGAAGTGCGGTTCTGCTGCCATCTGCTTTGTTGCTTTCTTACCCGACATTTTGGACTCAAAGGCGGAAGGAAGGAACAGGTACCTCAAGCAGTTATTATCGGTTGCAGAGAAGTTTAAAAGGAGTCCTTACAGCTATGTCTGGGCTGCTGCAGGTAAGCAGCCAGATCTTGAAAAGCATGTAGGGGTTGGTGGATATGGATATCCTGCACTTGTAGCCTTAAATGTGAAGAAAGGAGCATATGCCCCACTTAAAAGTGCATTTGAAGTTGACCAGATTACGGAGTTTGTCGAGGAAGCTGGGCGCGGAGGGAAAGGGAATTTGCCTCTTGCTGGAACTCCTGAGATTGGCAAAATTGAACCTTGGGATGGTAAAGATGGAGAGATTATTGAGGAGGACGAGTTCTCTCTTGAAGAACTCATGGGTGAAGATGCTGGTAAGGATGAGTCGTCGTGATCAATTGGGAGAAACAGTTTTGACTTTACAAGCAAATTATACTTGTTCGGATATCATGGTCCTTTCTCCCCAAACTTCAGATATTATTATCATGTGCCCTTAAAAGAGTGGTGCTCAAGAAATACGACATTTT
>M01000015584	AT1G04980 ESTCount=36
AACATGTCCGAGCTTCACTTTTCCCTTCAAAATGGTTAGAAGCCTTCTTCCACTCAGGAGCCAGTTTTTTGTCAATGTCCACACCAAGGTGCAAAAAACTCCACAATCCATAGATCTTTACTTTTAAGCACCATGTCATCAAAATTTTTAGCATTCAATTCCACTGATGCAGTAGACTCAGACTTCTGACTGGATCCTCCATCAGCTTCTGCTTTCCCATGTAAACGTTCCTTCAAAAGTGCCTTAATCTGCTGCAGCGCAAATTCTGCAATGGGTTTTACATCCCTAGCTCCTTGATAGTCTACCGGAGGCTTCCCAGGTACAAATACCTTTATGGTTGGAAATCCTCTAATTCCGTGTTCCTGAGCAAGGGACTTGTGTGCATCAGCATCAATAGCTGCTATAGTAGCAACCCCTTTCAAGACTGTAGCTGCCTTCTCCCAAGTAGGAGTTAGAGCTTGACAGTGACCACACCAAGGTGCAAAGAACTCCACAAGAACAACTCCATTAGAATTTAGAACCTTGGACTTGAAGTTGTTTGGGGTGAGCTGAACCACTGGCGACGATGGTGAGTACAATGCCTGAGAGAGATTGGATATGGACAACAGAACTGATAGATAAAATAGAAAAGATGATAGTGCTTTCTGCATTTGGATTTCCCTCACTTTCCCGAGAAATTCCATTTCTTCCCTCTTTGTCTAACACTCAATTTCGTGCGAATCGCTTGAATCCCCCGGC
>M01000008459	AT1G04980 ESTCount=43
TCCGTAATTCTGGTCAATTTCAAATGCACTTTTAAGTGGGGCATATGCTCCTTTCTTCACATTCAAGGCTACGAGTGCTGGATACCACTGCTTCTCAAGATCTGGCTGCGTACCTGCAGCAGCCCAGACATAACTGTAAGGACTCCTTTTAAACTTCTCTGCAACTGATAATAACTGCTCGAGGTACCTGTTCCTTCCTTTCGCCTTTGAGTCCAAAATGTCAGGTAAGAAAGCAACGAAGCAGATGGCAGCTGAACCACACTTCTCTTCCATCACATCCGGTCCAGTCAACTCAGTAACTTCAGGGGGTGCCACATTTGTTTCTAGTTGCTCCAGGGCAAATGATTCAATTCCCGAGGCTGTTCTAGCACCCTCATAAGGAATTGGGGCATCTTTGTCAGCCCCAAATACCAAGATGGTGGGAAATCCTTGGACGTTGAATCTGCGCATCAAAGACTGCTCAGCATCACAATCAACATGACCGAGCTTCACTTTTCCCTTCAAATTGTAAGAAGCCTTCTTCCACTCAGGAGCCTAATTTTTTTGTCAATGTCCACATCAAGGTGCAAAAACCCTCCACAATCCAGAGATTCTTTACTTTTAACCACCAAG
>M01000047537	AT1G04980 ESTCount=188
CAATCCAAGGACAAGAATGAAAACATTAAGCTTAAAAATAGTAGTAACAGATTAGATATTTTCTCATGCTATGGTTACTTAAGGAGGTACTAAGGTCCCTAAAAATGTCCTATTTCCTTACCACCACTCTTTTAAATGTTAGCACATGATTATAACATCTGAAGTTTCGGGAGAAAGGACCATATCCAAACAAGTACAAAATAGCTTGATAATGTCAAAAAGCCATCCAAGGACACACACAGCGCATGTAAAATTCATATTTTACTCAATCTTTCTCCCGATTGATCATAAATCATCCTTAGCAGCAGCATCTTCACCCATGAGTTCTTCAAGAGAGAACTCGTCCTCCTCAATGATCTCTCCATCTTTACCATCCCAAGGTTCAATTTTGCGGATCTCAGGAGTTCCAGCTAGAGGTAAATTCCCTTTCCCTCCGCGCCCAGCTTCCTTGACAAACTCCGTAATCTGGTCAATTTCAAATGCACTTTTAAGTGGGGCATATGCTCCTTTCTTCACATTCAAGGCTACGAGTGCTGGATACCCATATCCACCGACACCTACATGCTTCTCAAGATCTGGCTGCGTACCTGCAGCAGCCCAGACATAACTGTAAGGACTCCTTTTAAACTTCTCTGCAACTGATAATAACTGCTCGAGGTACCTGTTCCTTCCTTTCGCCTTTGAGTCCAAAATGTCAGGTAAGAAAGCAACGAAGCAGATGGCAGCAGAACCACACTTCTCTTCCATCACATCCCGTCCAGTCAGCTCAGTGACTTCAGGGGGTGCAACATTTGTTTCTAGCTGCTCCAGGGCAAATGATTCGATTCCTAATGCTGTTCTAGCGCCCTCATAAGGAATTGGGGCATCTTTGTTGGCACCAAATACCAAGATGGTGGGAAATCCTTGGACGTTGAATCTGCGCATTAGAGACTGCTCAGCATCACAATCAACATGTCCGAGCTTCACTTTTCCCTTCAAATTGTTAGAAGCCTTCTTCCACTCAGGAGCCAATTTTTTGCAATGTCCACACCAAGGTGCAAAAAACTCCACAATCCAGAGATCTTTACTTTTAACCACCAAGTCATCAAAATTTTTAGAATTCAATTCCACTGATGCAGTAGTCTCGGACTTCTGGCTGGATCCTCCATCAGCTTTTCCATGCAAACGTTCCTTCAAAAGTGCCTTAATCTGCTGCAGTGCAAATTCTGCAATGGGTTTTACATCTCTAGCTCCTTGGTAGTCTACAGGAGGCTTCCCGGGTACAAAGACCTTTATGGTTGGAAATCCTTTAATTCCGTGTTCCTGAGCAAGGGACTTGTGTGCGTCAGCATCAATAGCTGCTACAGTAGCAACCCCTTTCAAGACTGTAGCTGCCTTCTCCCAAGTAGGAGTTAGAGCTTGACAGTGACCACACCAAGGTGCAAAGAACTCCACGAGCACAACTCCATTTGAATTTAGAACCTTAGACTTGAAGTTGTTTGAGGTAAGCTGAACCACTGGCGACGATGGCGAGTACAATGCCCGAGAGAGATTGATTATGGACAACAGAACTAATAGAGATAGGACAAAAGAGATTACTGCTTTCTGCATTCGGATTTCCCTCACTTTCTCGAGAATTTTCCCCCCCTCCTGTGTCTATCTTCGAGTGAATTGCTTGAATCGGAACAGAAAGCTCTCGAAGGCTCGAAGCACAGAAGAAAAACCTTGTGCTGAGAAGAGTGCAGACCGACGTATGCTTCC
>M01000002431	AT1G04985 ESTCount=39
GAACAGCGAGAAGAGTCACGAACGAGCCGTTTAAAGTGAGAGTACTCTCTCCCAGAAATTTCTTGCGTGGTTCTTCAGCAGTCTTGTTTATTGAATTCACAGAATTCCAAAACTGTCACTTGGGTCAATTCCGCCAAGTGAGGAGTAGAATGCGATATGCAGCGGCTGAGAAGTCGAGGAACCTCTCTTTTGGGTTCATTTTCTGTGCCGCGGTTGAAGGGGAAAGCGATTAAATCCGCTGCTGCCATTCAAGATACTTTCTTCTTAACCAAGGATATATTTGAGAGGCATAGAGTGGTTTTTACTGTTGGGACGTCAATCGCGTCAGTTGCTACAGCATGGGGTGGATATTCCTTACGTCATCTTCATGATACAAAAGTTGATCAAAGGCCTGAATCAATTGAAAAAGTATTGAAAAGCAATGAACATGTGGACCATGCAGAATTCAAGAAGCTTGTTGATTCTGGAAGCTCCAGTACTGCTGCTTGCATTGCTACTGCCGGAACCACATTGGTTATTGGGTATGCCTTGGGATGGCGAGGTGGAAGTTGGTATGTGAATAGAAAGTTCAGAAAGGAGCAGATGAAATTGCTGGGGCAAATAAACCCTAAAAGATGGCAATTATTAGGAAAAATAAAGCCCAAGGCGTGGCAGTTCCAGCTTCTTAGAAGATCTTTGGCAAGATCTAGAGGATCAGAAGGTGCAGCAAAAACATCTGAGAAAGTGGTGAAGGATGCTCCTAGCACATGTAATTCTGGAGAAGCCCGTCAGTCTTGTTGATACAAAACAGCCCTCTTTTTATTTTCTATAAAATCAAGTAAAAGACCAAAAAATAAACCAAGCAATATATTCATCGATTGGAATCTAATGTACTGAAGCTTTCTTAATTGTTTATGAGGGATTTTTCTCAATGATATTTCCCTCATGTTTAGTTCTTGCTAAATGGAGGTGATTGTGAATTCTCCGAATTTTTTTCTAGTCTACTGTTTCATTTTCCTGAA
>M01000003528	AT1G04990 ESTCount=86
TTACGCGGTATAAAAAAGACTAGAGTCGAGATAGAACAAAATTGACCAACTTCAACTGAGTTAATCAGGTAAAGGATCTGAAGAAGTCTGAGACAAATCTGGTGGGGAACTACCCTCTTCAGGTTGGGTCATCTGAATCCTTGTAACTGAATTCTCATGGCTGTTGCTTGCAGCGTTTGGAGTTTGAACCCAACCAGGTACCTTTGACGATGGAGAAGTGTCAGACGGATGGGTTGCCTGCATGATTGGATAAGTTGTGAAAGATGGATCAAGTATAGGTAGAGGAGGCAGGCTGAAACCGTAGGGATATCCCACAAAGGGATGGTCGAATCGGCAACTTGACCCATACTTGCAGAGTCCATACGAACTGTAAGTTGAACATACAGGTCGACCAGGTCTTGAAGGAAGCCCGCTATCAAAAACTGGTTGTGTAATCCTTTCTTTTGGATGATGGTACTTGCAATCAGATCCATACTTGCATGTACCAGTGCTCATAAAATAGCGGCATTCTGGTTGGTCAGGTCTGTCTGGAAAATTATGATTCAGTGTTGATACCATCTGCATCTGCCCACTCGAACTCAAGTCACCTTGATTTCTGGAGTTGTAAACAATATTGGAAGCAAGAAGACTGGTGGAAGATGCGGGATTCGGGTTCCCCATGTAAGTATTCCAGCCTTGACCAGGTACAATGCTTTGAGAAGGAGAAAAAACAACAGGAACATAGGCCTGAGGACCTTGTAAACGTGGACCAGACATATATGGAGCTCTTGGTAATGACCAAGTTGGAGTCCCGCCCATGTAATGGGGGCCTGCTGAGGGAATGGCTGATGGTCCTGTAGAAACAAAAGCAGTAGGTCCAGCAACTGGATAGCTATTTCCAAGAAATGCAGGCTGGGGATGGTGGAACTTGCACGCAACTCCAAATTTACATGATCCAGTCCGCATGTAATAAGGGCATGACTTCTCATCCTGCCGCATGGGAAGTCCAAGATTGTTGAACACTACAGGTCCGACCCTGTTTCTGTCCCTTGGATGATGATATTTGCATGATGATCCGTATTTGCAGGTCCCTGTCTTTAGAAAATACCCACAGTCAGGTTGCCCGAATCTTTCCGGGAGTTCTTTAACCTGTTCACCCTGTGTAGCGAAAGAAGGATGATTGAAACGACAATTGCTTCCATAACCACACATCCCAGTCCTTAAATAATGCAAGCAATCCGGTTCACCAAGGCGATCCGGATAGGGGCCTGATTGAACCACGCCACCAGGCTCTTGATTATCATTTACTTTCAACCGATTTATCTCTTCTTCTATGCCATCAGCCGATTGATTTGATACAGCATTGATCTTAACCTGCCGATTATCAGGCATTTGTGGCACAAAAATTGTGTAAAATCCTTAGCTGAGTTGCAATCAACAAACAAAACCTAACACAATAATCGATCCTACCAAAGAATACAAAAGCAATAAACCACAA
>M01000052015	AT1G04990 ESTCount=5
TATTTGCATGTCCCTGTCTTTAGAAAATACCCACAGTCAGGTTCCCCAAATCTTTCCGGGAGGAGTTCTTTAGCCTGGTCACCCTGTATAGCATCAGAAGGGTGATTGAAACGACACCTGCTTCCATAACGACACATCCCAGTCCTTAAATAATGCAGGCAATTCAGTTCACCAGGGCGATCTGGATAGGGGCTTGATTGAACCAAGCCACCAGGCTCTTGAATTTGATTATCATTAACTTTCAACCGCCTTAATGCTTCTTCTATGCCATCAGGCGATTGTATTT
>M01000064684	AT1G05000 ESTCount=11
GTTAAATATAGAAGAAAGACACCATTTTTGTAATTTTCTCAAGCAGCCCACAAGACAACCAGTTCGGTGCTTGCCTACTTTGTAGTTAATTAGGATTGGGTGGTTCTTAATATCTTGCAAGGCAAAGATTAAATCGAACCCAGCTCAGACAATCGAAGTCTCGAGCAGTCGAATTGGTTACAGAGAGAAGGCGAGAGGGAGGTAGAGAGGGACTTGATAGGCGGAAGCCGTGAGACTTGAGAGGGGGAGGCGGTGACCTGTGATTGGTGAGGGACGGTGGCTGGTGAGACCGTGAGAACGATCAACGATTCAGCCGAGATAGAGAGCGTGATCGGCCGCAGAAAGCTCGACCAAAAACAGATTATGGTTTCTTCACTCTACTGGACTAAGCGAACTTCGTTACCGCGGCGTCGTGGTGAATCTTTTGAAAAAAGGGGCGCAGAGATTGGCGTAGCCGAAAGTCAGTGAGAGACGCTGAGCGTGAGGCTTTGAGAGAACAGTTGAAAGTGAGAG
>M01000013765	AT1G05010 ESTCount=4
CACTACAAGAAGTGTATGGAACAGAGGTTTAAGGAAATGGTGGCAAGCAGAGGACTTGAAGCAGTTCAATCTGAAATCAGTGACGTAGACTGGGAAAGCACGTTCCACCTGCGCCA
>M01000047787	AT1G05030 ESTCount=40
CTAGTATAAACTGGAGCAACACCAAATTTCTCCACCAAGTCCAGGAAGAACAGCCCCACCAAGAAATTGCAAATCCAGTGAATGCAAAAGCTGATGCCCATAATCTTCCCACGCATTCTGGTGCTGCTCAGCTCTGGTATGACAAGGCCAGTTACTGGGCCGGCGCCAGTTGCAAAGGAGAAAATGTACAAGGTAGTTCCCAGTATTGATAAGGTATGACTGAGTTGTTCATCTAATGGAAAACTGATGGCATATGTTACAAGAAACATTGAAACCGCCATTCCCAAATAACTACCAATTAAAAGCTTCTGCCTCCCCTGCTTATCCATTAAGTATAAAGCACAGAGTGCACCTGTAAAGTTGGTAAGCCCAACAAATACACTCGCTAAAGCACCACTAGTAACACCAACATCCTGAAAGGTCAAAGACGAGAAATAGAGAACTCCGTTTATACCCGCAAACTGTTGAAGTACAAAAAGGGAACCTCCAATAAATGCCACTCTAGAATGTGGTTCTTCCAGGAGCTCCAACCAAGTACTTCCTAGATCACTGTCACCGTTTTTGTTGACTGATTGGAATTCTTCAATAGCTCTTTCTACTTCATTTGGTCCCCAAAGATTATAAATAACTTCTTTAGCATCATTCAATCTCCCAACCCTACATAGCCAACGGGGGCTGTCTACGGCAAACTGCATACCAAGTCCAAGAATGAAGCCAGGGACACTTGCAACATAAAACATTGTCCTCCACCAATGAGGATCATTTTCAGAATGTATTCCCAGAAACAACGATGTTATGATCCCGAGGCATGTACCAATTTGACACAAGGTTCCCAAAGAACCCCTGTAATTTGTTGGAGCAACCTCCGAAATGTAAATTGGAACGAGAACTGTATTCACACCAATACTGAGGCCAACAAGGAATCTCCCCCAAAGCATTTCATCCAAGGAGTGTGCTTGTGCACTTACAATAGCTCCAAGAATTAGTGGTATTGTGCCAATCTGAATTGTACGCCTACAACCAAGTTTATCTATTATTGAGGCAGAGCTTATGCTTCCAAGGAATGCACCCGCTATGAATATGCTCACTACAAGTCCCTCAAGAATTGAGTTTCCTTCGAAACCCAACTCTCTTGCAACGGAAACAATAGGACCATTCGTTACTCCTATGTGATATCCAAAAAGGAAATTGGACATTGAAGCTGTCAACACGTGAGGAAAAGCTGGTAGCCATCCCAAATCGGCACCATCGCTAACCTTATCTTGCTTCGAAGTTTCCTTTTCTTGTCTCCGAGTCTGTAAGTCGGGAAGCTCTCCCTTCCGCGCCGAGAGTCTGAAATGTATCGGGCGATGCAAGAATCCGAGTCGAAACTCTTTCGAGTTGTGAATAGAAAAGCCGAAATATCTCGGTCTCGGAGAGGATGAGAGGATCCTCGGAACCGGACGGACCGGTTGACGATGTAGTACGGTAGACACGCGCATGGGATCACGATGAGAGTTCAACGAGCAGACTCTGCAAGAAGAGTAGTGGTAGCGTCTCCAATGTCAATCGAGAGACCACGCGACAAAAACGTGCTACCGCCTCTATCTCGTAGCTTGATTAGCGAACCCGAGAAACAGAAACAGACGATTTTGTCACCGACC
>M01000046097	AT1G05030 ESTCount=8
GGACGGTCACTTATCTTTAGTACCCAAATTTGGATTCTGCGAAATTTCAATCTCCTCGAGAGAGCGCCCTTTAGTTTCAACTATGTAGTAGTTAGCAAATAATGCTGCTAACAAGGAAACACCTCCAAAGCTAGTATAAACTGGAGCAACACCAAATTTCTCCACCAAGTCCAGGAAGAACAGCCCCACCAAGAAATTGCAAATCCAGTGAATGCAAAAGCTGATGCCCATAATCTTCCCACGCATTCTGGTGCTGCTCAGCTCTGGTATGACAAGGCCAGTTACTGGGCCGGCGCCGGTTGCGAAGGAGAAAATGTACCTAAATATATGTGAGCATAAT
>M01000058925	AT1G05055 ESTCount=5
TTTCGTTCTTAATTGTGCTTCAAGCTCTCACAGCCTGGGCAGTTGTGCAAGCTTTCATGAATATAGATGTCACAGTCAAGGCAAAAGTACTGTTTGCATTTTGGGCAGGTTACGCAAGGACCGGGTTTGTTTCCAGGATTGAGAAGGGTTTGTGTGCAACCAAAACAACTTCTCTGTACTTTTAGCTTTGGATCAACTAGTCGTGATGAAGAAATTTCATCAAATGGCGCTATTGGAAACAGATGATGATATGACCTTGCCAAATGAGGTGAAGAGACAAGTGTCAACCCACAAATGCGACATTCAGTTGGCAGTTCACATATGCGTGCTTTGCATCTTGGACAAATGTACCCCTACACCAA
>M01000026469	AT1G05055 ESTCount=10
ATAGATGTCACAATCAAGGCAAAAGTACTGTTTGCATTGCGGGCAAGTGACACAAGGACCAGGTTTGTTTCCAGGATTGACAAGGCTTTGTTGGCAACCAAGACAACTTCTCAGTCCTTTTAGCTTTGGGTCAATTTGTCGTAATGAAGAAATTTCATCAAATGGTGCGATAGGAAACAGATGATGATATGACCTTGCCAAATGAGGTGAAGAAACAAGTGTCAACCCACAAATTCGACATTCAGTCGGAAGTTCACATACCCGTGCTTTGCATCTTGGACAAATGTACCCTTCACCAACCTTAGC
>M01000037703	AT1G05055 ESTCount=14
GATGACCATAAGAAGGGATTGGATTGAGATATCCATGAACTAGATCGAGGGCATTCTGCAGCGAGGAATCACCTGAGCATTCCAGCTTACCCATTAAGGCTTTGACATGGGACTCAGGAGAGCCACCAAGATCTGTCAAGGAATGAGCAATCCCATCTTTAATAGTCACCAAACCAATTTGACTCAATGGATTCTGGTCAAAGAATTCCCTAATGAAGGCCTCAACATTTTTTGCAACAGTTACCATTCGACTTGGTCGAAAATCAGTCGCTGAAGCTGCCCTTGAAAGATCGATAATGATGTAGAGAAATCGAATGAGGCCTTTCTGGATACGAGCAGCGGAGGAGGAAGAAAGCGAGCGGAGACGACGGCGGCGATACTGGGCATGGTGGATGACGGCGTTGTCGATGGGGCGTAGAAGCCCAGACTCGTCCTCTTGGAGAGACTCCCAAGATCGCTCGTCCGCGTAAGCTTTCTCCCAGGCATCAAGCCCTTCTTCTTGATCAACATCTTCGTCGTCGTCTTCTTCTGCTTCGTCATTCAATCTTTTTGCTCCATCCTTGTTGTTCATGTTAAAAAAATCCCTGGTT
>M01000049184	AT1G05055 ESTCount=3
CCGGCCGGGGGTACTCCCGGGGTTTTTCTAGTCATGAACAACAACGATGAAGCAAAACGATTGAATGGAGAAGCGGGAGAAGACGACGACGAAGATGTCGATCAAGAAGAAGGGCTTGATGCCTGGGAGAAAGCTTACGCGGACGAGCGATCTTGGGAGTCTCTCCAAGAGGATGAGTCTGGGCTTCTACGCCCCATCGACAACGCCGTAATCCAACATGCCCAGTATCGCCGCCGTCGTCTCCGCTCGCTTTCTTCCTCCTCCGCTGCTCGTATCCAGAAAGGCCTCATTCG
>M01000005908	AT1G05060 ESTCount=57
GAATTTCCTTTTGTCAGGAAAGTATGTTTTTTTTTTCCTGCTTTTTTTAAGACAACTCCCCTGAAGCTATATATATAGACCTGAACCAACCGGTAATCGGGTCGAGAAGCAGTTGATTCAGTAGAGAAGCGCAAAAATGAGCTTTCTCGCTGGGAGATTAGCAGCAAAAGAAGGATCTTACTTTCTCCAAGAATCCAAACGCGCCGTTAATCGTCTCGCCGAGAAGAACAACGCCAAACCCACCAATCCAAGTAAGCTGCCATCAGAAGCTCCTCCTTCGCCGGAGCTCGAATCCCAAGCCGACGTACTTCCGGAGATCCTACGACACTCTCTGCCCTCCAATATTTTCTCCCAGCCGTCCGATCCTTCCTCCTTATCCAGAACCTCCAAATGGGCGTTACCCTCAGACCCTAAAGCCATCCGCACCGTTTCCCCTGATAAATTGAACCCTCTCAGGGGCTTCATCTCTTTGCCGCAGGTCACGTTCGGCCCCAAAAGATGGGAATTGCCAAACCAGGAGCACTCAGTGTTGGCATCGACTGCCAATGAATTGCGGAAAGACAAGTATGCAGCTCCAATCAATCCTGAGAAGTTGAAGGCTGCATCTGAAGGCCTTGCAAAGATTGGCGCGGCATTTGCAGTTGCTACTGTACTTGTGTTTGGTGGAGCATCCTTGGTGTTTGGTCTGGCAGTCTCAAAGCTAGAAATGCACACTAGTGATGATATCCGAACAAAAGGCAGAGACCTGGTTCAGCCAAAGCGTGAGATGATGAAGGAGCAATTATTTCCCTTAAGAACTTGGGCAGAAGAAATGTCCAAGAAATGGCATCTGGAAAGGGAAGAGGATATTAAAGAGAAGCCCATGATTAAGGAGCTTTCTAAAATTTTGGGTACAAGAACCTCCAGTTGACATTGCTGTTTTAATATCTTCTGCAAATATGAAAGTTGAAATGGGTTTGTTCCCCTGTTCATTGAAGAAAAATAAATGTATGGCCATTGTCGTATAAGCAGTAGTCTTGTAAAGGGCACAGTGTATATACTATATAGTAAGTTATTTCATGAACAATCCAGTCTCCAGTAACAACNNNNN
>M01000070502	AT1G05070 ESTCount=3
CCATCTTCCTTAAATTAAGTTCCTCTGATAGTAAAGCGACACTATCTTTCTCCATCTCTTCATTCATTTCTGGATCATCTTTACCACAGTCTGCATATGAGCTGTTGAGAGATCCTAATGGCAAGGAGAACACAGACTCTTCAGAGCAATCACAAGCACAAGGACATGAAGCTGGACCACTTGAACTTCTCTTCGTGTACAATGGGGATCGCACAACATACCCAACCAAGCACAAGCCAACTAACACCATCACCAGCCTCAAAGCACCGTGACTACAGAACGCATGCTCAGATGGGTTCGCCA
>M01000012628	AT1G05070 ESTCount=174
GGAGAAGGAAGATTGATTGAAGGCCAAAGCCCGGTTTTTTCAAACTTGCTTTCTTCGTTAATTACCGTTTAGATTAATTAGATTAAAATTTTCACTTTCCATTAATAATGGCCGGCATTTGAAGCTTCACTGGCACCCGACTGGTTCTCTAGTGTCCAACCACGCGTGAACATTGAGAGAGAACAAGAGAGAGTACTAGTAGACGTAGTTGATGGGGTTGTACCAGGCGACAGCGGTGAAGGCGGGGCTTGGGCTGCTAGGCTTGTGCGTGTTTGGCTACATATTGGGTCCTCCTCTCTACTGGCACTTCAGGGAAGGCTTGGCCGCTGTCAGTCGCTCATCTTCCTCTTGCCCCGTTTGTGTATGCGATTGCTCTTCTCAGCCTCTTCTCACCATCCCCGACGGGCTGAGCAATGCATCCTCTGCAGATTGTGCGAAGCATGACCCAGACGTGAATGAAGACAACGAGGAGAATTTTGCTGAGCTGTTGACTGAGGAGCTGAAGCTACGTGAAGCTGAAGCGCTGCAAGGTCAGCAACGTACTGATGTGGCTCTGTTAGAAGCTAAAAAGATGGCATCCCAATATCAAAAGGAAGCAGACAAGTGCAGTTCAGGTATGGAAACTTGTGAAGAAGCAAGGGAGAAAGCTGAAGCAGCATTAGTAGATCAGAAAACACTGACAGCACTATGGGAACAAAGGGCTCGTCAGAAAGGATGGAAAGAAGGTGCCACCAAATCCCATGTTCACTCTCAGAGAAATGTCCAGGCTGCATAGAAAACCTCCCCGGACCCAGTTTTCCTTCACATCAACTGATTGTAGTTCATGCTCGTTCTGATGAAATTGGTGAGCTATGACAACTATCGTGCATGATACACATATATCTGTGTAAAGAAATCCTTAGCAGTCTTCTTTGTGTATGTTAAGCAGCTTCATAGTGAGTGTACTATTCATTTCTAGGGAGCCATCGAAACTTTAGAAGGAGCCTACTGCCAAGCTGTGCAGAAAAGTTTCTGTTTTCCTTCTTTTCTACATTTGTATTCTAAAAGTACAGAATGACACTTGTGGTTGACGAAAAGTGCTTGATATGATTCCTTGCTTGCAAGGAAATGCCTTGATTTAAGTAAAGCAATTCATCTA
>M01000010464	AT1G05070 ESTCount=120
GGACCTACTGAAAGTTTCCAACTCGCTTGAACACAGAGAGAGAGAGAGAGAGCCAGAGAGCAGTAGTTGATGGGGTTGCACCAGGCGACAGCGGTGAAGGCGGGGCTTGGGCTGCTAGGCTTGTGCGTGTTTGGCTACATAATGGGACCTCCTCTCTACTGGCACTTCAAGGAAGGCTTGGCGGCTGTCAGTCGCTCCTCTTCCTCTTGCCCCGTCTGTGTATGTGATTGCTCTTCTCAGCCTCTTCTCACCATTCCCAACGAGCTGAGCAATGCCTCCTTTACAGATTGTACGAAGCATGACCCAAATGTGAATGAAGACAATGAGGAGAATTTTGCTGAGCTGTTGACAGAGGAGCTGAAGCTACGAGAAACTGAAGCCCTGGAAAGTCAGCAACGTGCTGATTTGGCTCTGTTAGAGGCTAAAAAGATGGCATCCCAATATCAAAAGGAAGCAGACAAGTGCAGTTCAGGTATGGAAACTTGTGAAGAAGCAAGGGAGAAAGCTGAAGCAGCATTAGTAGCTCAGAAAAAACTGACAGAACTATGGGAACAAAGGGCTCGTCAGAAAGGATGGAGAGAAGGTGCTGCCAGATCCCATGTTCAATCTCAGTGAAAGGTCCAGGCTGCATAGAAAACCTCCATGGGCCAGGTTTGAATGATATGCGTATATCCGAGTAAAGACATCCTTAGCAATCTTATTTGTGTATGTTAAGTTACATAGCAAGTGTAGTATTCATTTGCAGGGAGCCATTGAAACTTTAAAGCAGCCAAGCTGTGCAAAAAGGATCCTGTTTTCCCTTCTTTCTTCTTCTTCCCATTTGTATTCTAAAAGTAGAGACTGACCCTTGTTTTGATGAAAAATGCTTAATATGACTCCTTGCTTGAAAGGAAGTGCCTTAAC
>M01000026334	AT1G05090 ESTCount=81
CGGCTGGCTACTTCAGTTCCTCGACTTAGATGGATCGGAGATTGTCGGACCATTCTCTGAAACAAATGAATCAAGCAGAACACGGAATGCAACAGAAGATGAATTCCCCTTGTCTGATCTTTTAAATTTAGAGATAAAATATACTTCTGAGTCAGAGAAATTTGGGTCTAGTGTTTCAGAAGAGCCTTCTGTTTGGCAACAAAGTAGTTTAAACTTGGCAGGAGTTGATCTTGACAACTTTTTTGCTGAAGGAACGGAAAGGAATGCTTCCGATACATTGGAAGAGAAAATAGCACCAAAGAAAGTCAATGAAATTACTGGGAGTACTAGTTCACATGGTAACGACAACCTTGACTCGTTTGAGAATATTCGGCATTCTGAAACAAGTGTGAGGTCTGAGGTGGGTAATGGCAATCTCAACTTCTTTGAAAATGTTCAGCCTTCTGAGACAGTTCCAAGGTCTAAGGAAGATGGCTCTTTTGCTGGTTGGGAGGCCGATTTTCAGTCTGCAGGTTCTGGAACTCATCATGAGGAGTCCAAATCATTTGATGCATTTCCCAGTTCCTCAGTGGATCTTTCTGGTCACTTGGATACAGTGTTTGGATCTAAAGTAGATCCTTCTGATGTAAAGGCAAAGGAGGCTGCAATTTCTTCTACATCCAACACAGATGACTGGTTTTCGCATAATACACAGAATACATCCAAGTCTGTCATAGCTGGCGAGAAGCAATTTGAAGTAGCCATAAATGTCACTCATGCTGGACAAGTGGAGTATGAAAATGCTTCTTCTTCCAGTGTTGATGGGACTCAAGGAGATAAATGGCAAAATAGTGAAAGCAAGGAGTCAGAGGATAAAGCCATGGATGATGATTCACTTGATGCTTGGAATGATTTTACCAGTTCAACTGGTGATCAAGATAATCCCAATAGTTCTTCGACACCAATCGTTAATCACCTGGCACCTTCTGCCGAATTGGCTTCAGAAATGAACTTCTTCAGTAGTGCCGTGGACTTGCCAAATCACAAAACCACAGATAAAGAAGATTCTTTCGATGCTTGGAATGATTTCACGAGCTCTACAAGTGCGCAAGGTCCATCTAAGAATTCTGGGAAACCGGAAACTGTTGATGACATGATGCCCTCCTCCTGGAGCAAGCTTTTTCCTAGCAGCGCCAACAGCTTGCAAGATAACAAGGACACGGGAAAAGATGATGATTTGGTTGATTGGGATGGCTTCCCTAGCTTAACTGGGGCGCATGATCCTTTGAAGAGTTCTTCGGGACTAACAGTTAACCACGTGAAAACCTCTGTTGAACAGAACTCAGAAATAAACTTGTTCAGCGGTGGAAAACAATCAGATAATTTCGACTTTGGCAGCTTCTTCCAACCAGAGTTATCTCCAGGAGTTCCAAGGAATGAAAGCAGTTCAACAGAAGTGAATGCTGTGGAGTCGGAAGCTTCAGTTTCTGAGAGGATGGCTGATGTAAATCTCAGAGGTGGAGAGAGTGCTGAAGAAGTTGCAAAACAAGGAGACGTAGAGACGCTGATGTCACAGATGCATGATCTCTCGTTTATGCTTGAAAATAAACTCTCAATACCCACTAAACTAGCTGGTTCTGCTTCATTCTCTAAAGATTAGATCAGATTTCTTTATTGGTAATAGTTATCATTGATTTAATTTGTTCTACATTTTATGATATTTGTCATTCTATCTGTTTTCTACTTTTCTATGCTAGATGGCTTTGATTTCCTGGTGTTTTGACCAGCAACTTTTAGTTTGGCTGGGCAGGGTCGTTTGTGAAACTCTAATAAAATTGAAGCTTGTCTCAAAG
>M01000025349	AT1G05120 ESTCount=3
CTGTACAATGATTCATAATAATCTTCTTCTTTGATATCCAGAGCATCCCGCCTGAGAGAAACTATTCTAGGGGGGAGAGCAAGATCCGCTGCCCTGCCTTTTTTGGTGCGTCTTAACACTACGCTTTTCAAAATTTTGTGCTTAAGCAATATCATGGCTCTTTCTCCTTCACCAGAGTTTCCATACCTTTGTATTTGTTTAGCCACATATTTATTCCACCAACAAAAATGCCTCACTGAACTATGGGGGCAATGCGGACATTCCCGTGAAGAACTGTGCTCAGAAGTTCTGAAATCAAGCGTCCTGCAATCACAATCTTTACAGAAGTAATAAGAGTAAGG
>M01000010649	AT1G05120 ESTCount=9
ATGGGGTAAGTACCATTTCAAGCAATTGCACTTGTTCTTGCCAAACGGGGAACAATCCATGCGAGTTGTGATCCCATTCAGTCCTCGTCGTCATTTGGTTTGCCTGGGATTAAAGCGACCCTTGTTGTTTGCCCTGTAGTTGCTGTGAGCCAGTGGAAGAGTGAGATCGAACGATTTACTGTAGAAGGAAGCACTAAATTTTTGCTTTATTATGGGGCTAGCAGAGGAAAGAATTCTGCACAGTTTGCAAATTTTGATTTTGTCATAACAACGTACTCCACTGTTGAGGCCGAGTTTAGGAAATACATGATGCCACCCAAGCAGAAGTGCCTATATTGTGGGAAGTCATACTATGAGACAAAGCTCGCAATTCATCAGAAATATTTTTGTGGCCCTCATGCTATAAGGACAGCAAAGCAGTCTAGGCAAGAAAAAAAAAAGGTGAGAATGCACCATNTGTATCAAAGACCAAAATAGAGTAAGGGAATAACTAAAAGTAAAGGGGAGGCTGGTAGGAAGGTAAATTCATCGAATCAGCCAG
>M01000026743	AT1G05120 ESTCount=29
TTTTCCCATCGTTTTCCCATCTAGTTTTTATTGAATTGACACGTACGTGTGTTTGTGATTTTTTCAAATTCTGTTGATGAACTCTACACTGACTTTGAGGGAAGAAATTAGATTGATGGTTGAAAGAGATGGTTCGGCTAAGGGAATTGTATTCAGCCAGTTTACATCATTCTTGGATCTTATAAATTACTCCCTCCAGAAGTCAGGCATAAGTTGTGTTCAATTGGATGGAAGCATGTCCCTGCCTGCAAGAGACGCTGCCATAAAGAGATTTACTGAGGATTCAAACTGCAGGATTTTCCTCATGAGTTTAAAAGCAGGGGGCATTGCTCTCAATCTTACAGTAGCATCGCATGTTTTTGTGATGGATCCTTGGTGGAACCCAGCTGTGGAAAGGCAAGCACAAGATAGAATCCACCGAATTGGACAGTACAAACCAATCAGGATTGTGAGATTTGTTATCGAGAACACAGTTGAGGAGAGAATCTTGAAACTTCAAGAGAAGAAAGAGTTGGTGTTTGAAGGGACTGTTGGTGGTTCCTCGGAGGCTCTGGGAAAATTAACAGAGGCAGACTTGCGATTTTTGTTTGTGACTTAGGACTGCAATCCTGCACTAATACTCGGAAAGACGTGATTGTGCAGAGACTAATTGTCCTATGATTTTGAACTCGCCTGATTCCTTACAGCTTGCGGCTGGCTTTTTGTTATTTATAATCCAATCCATCATGTTCGAAGTCCGACTCTGAAGTAACGCAGTATGATATTCTATACAATAAATTGCTGCCATCATCTACT
>M01000057695	AT1G05120 ESTCount=11
AAAACTAGTAAATAGTTTCTCAAAACACATACCAAAGCGAAGAAAAAAAACTAGTAATGGTTTCTCAAAATACATACCAAAGCCTCTATCTTTGTGCTTGTCTGAAAATCTTCTAGTCGTATTCTGTTCAGAATACTAGAGGACTTAAATCCCTTAATGGTTCTTTTCACAGTATGGTTCCCGGCATTGCCGCTTGCAGTAAAATCAACAGTAAGTGGCTTTGAGCAGGAGGGGCATGAGACTTGTCCTAATGAAGTAGAAAAGTCAAGCAAACAAGTCTTGCAAAAGACATGGGAACAAGAGGTCACCACAGGATCTTCTGCTGGGTCATGACAGATGCCACATACTTGTTCAACATCACCAGCATCAACAGGACTCCCATTTCTTAGAGCATTCGTCTTTGAATACACCACAAGGTAAGGATGATCGACTGCCTGACGTAAGCGGGTAAGTAGGTCAAATATGTGAGCATAATTATTCATAACTGTTCCAGCTTCAATATATGTATTAAACTGCGCTTGACTTTCACTGTATAATGA
>M01000061250	AT1G05140 ESTCount=11
CCTCATAGAGGCAGCTAGAGGTGGGAGAAAACTCCCTCTAGAAGTTGAGCAGCAGATTATGTCATCAGGGATAATGCTCATTGTACTACTTGGATTGTTCCTTATTGTGAAGGACACTCTAAACCTTGAGTTCATCAAAGAGATGTTGTGATCACTTGCAAATTCATTGAGCATGGAAAGTGATCTGGGTTGTGACGAACAGCTGGCTACCGAGCTGTTTACGAATCAAATTATGTAGCTATGATGCTGCATGGAGGGGTATTGCTGATGATGCTTGAAATGGGTAGCTCCGCCGAAGATGTGATAGGTGTAATTTTTCCAATTTTTTCTATAATTTGTTCCGTTGAATATGGATACTTTTTACAGTCCTGTAAGTCATACTTTACTTCAAGGATAATTGTAGCACTAAGAGTAGCCATGAGTTTGAATGCTTTGTTCTGTTGGACAATATACAACAATTACATTTTTTTTCTTCCTTGAGCTTGGAATCTTTCATGGGTTATTTTAATTAGAACAGTTCATCTATCTTAGAGCAGCT
>M01000011435	AT1G05140 ESTCount=6
CTACGCATCCGCGGCATACCATGTTTTACCGCTCCGTGCAACATCATAGCCAAATAATTTACTCGTGACCAGCTCTGAAGCTAGCTGTTTGTTTTTTCAACCCTGATCAATTTCCATCTTCAATTAACTTGCAAGTGATCACAACATCTCTTTGATGAACTCGAGGTTAAGGGTATCCTTCACAATGAGAAACAAGCCGAGGAATAAAAGGAGCATTATCCCCGAAGACATAATCCACTTTTCGACTTCTAGAGGGAGTTTTCTCCCACCCCTAGCAGCCTCTATGAGGATCAAGGCCAACGAGCCCCCATCTAAAGCAGGTAAAGGAAGAAGGTTTATTACAGCAAGGTTAAGATTAAGCAAGGCTGCAAACTGGTAAAGGCCATCAATATTCGATCTTGCAACTTCGGCACCTACAGCAATAATGGCCACTGGACCTGAAACCTTACTAGCAGATTGAGAGAAGTTAAAAAATGTCTGTTTTAGGCTATCCAGAACATTATACGAGAGACCCCAAATTTCTCTATTAGCATAACTAACAGCTTCTGAGAGATTCTTAGCCACAACTTTCTCAATCTTTATATTTGGTGATAACT
>M01000057588	AT1G05140 ESTCount=7
CTTATCTCCAAGGCATTCATGTTAAGTTAAATTTTGCTGTTGGGTTTGGTCCAATTTTAGCTAAATTCAATGCAAAGAATGTAGAGTACTCAATCAGAGCTTTTCCCCTTGGTGGGTTCGTGGCGTTTCCTGATAATGATCCGGAGAGTAATATTCCTGTTGATGATGAAAATTTGCTAAAGAATAGACCAGTATTAGACAGATTCATTGTAGTCTCAGCTGGAGTGATTGCCAATATAATCTTTGCATATATAATAATCTTTGTTCAAGTAGTCTCAGTCGGTTTGCCTGTGCAAGAGGCCTTTCCTGGGGTACTTGTGCCTGAGGTTCGAGCCTTTTCTGCTGCTAGCCGGGATGGGTTGCTTCCAGGCGATGTAATCCTTGCAATCAATGGAATTGAATTGCCAAAAACAGGACCTACTGCGGTTACTGAGGTTGTTGATATCATCAAGAGAAATCCCAAAACAAATGTGTTGCTCAAGGTTGAGAGGGGAAAGCAGGATTATGAAATTGGGATTACACCAGATGAAAACGTTGATGGAACAGGAAGAATTGGTGTTCAGTTATCACCAAATATAAAGATTGAGAAGGCTGTGGCAAAGAATCTCTTAGAAGCTATTAGTTATGCTGGTAGAGAAATTTGGGGTCTCTCGTATACTGTTCTGAATAGCCTAAAACAGACATTTTTTAATTTCTCTCAGTCTGCTAGTAAGGTAGCAGGTCCAGTGGCCATCATTGCTGTAGGTGCCGAAGTTGCAAGATCGAATACCGATGGCCTTTACCAGTTTGCAGCCTTGCTTAATCTT
>M01000045658	AT1G05150 ESTCount=42
CTTTTGAAGGTGCCGTCAAGGCAATAAATGAGAGGGTTCTCTATGTTTTGGATGAGACAGGCTTGGGAAGGGTGGATCTTGGCATGTTCTTTGCCATCCTTGCTCCCATTTGTAGTGGCTCTCTAGACAAACGAAAGCGGATTGCTTTTGATGCACTTCTATGGCGCCCCCAGAATGAAGGTGGCTCTCAAATAAAAAGGGTTGACGCAGTTAGGTACATCAGATTGTTGAGGGATATATATATTCCTTCCCATGGGACTAGTGAAAGGCTGGAAGTCCATGGAGAGATGGATGCTTCAATGGTATCATTCAATGAGTTCCTTGTCATGTTAGATGATCCTGATTGGGGTTTTGCGGTCATGTCAACTCTGGTAAAGCTTGAAACTGGTGATCGGAATCGCCATGGACAGCATGTTTGCTCAGTTTGCCATTATCCAGTTATTGGGTCCCGTTTCAAGGAGATGAAATCTCATTTTAGTCTCTGTGATCACTGCTACAGTGAGGGAAAGGTGCCTCCTACATATAAACAGGACGAGTACAAATTTAAGGAGTATGGAAGTGAGGCCGACGCAATGAAAGATAAGTGCATGTGCTTTACTTTGCCATCCCATAATGACAGTAGCTAGTTTTTTATGATCCTGTATTATCCCCTCAAGTTATAGTAGTTTATCTGTGTGAAATAGATGTAGTTTGTGAATGTGTTGGATGGGCATCGTTTTCTTGTATAACAAATCCTTTTAAATGGTGTTTCTGCAGTCTTTGTCTATTAGCAGATGCAAAGTTTTC
>M01000012534	AT1G05150 ESTCount=46
GAGGGAGAGCGAGAGAGTTCCCTTCCCTGGCCCGGCCCTCCCCACCACCAATCAACTGTTCGACGAAAAGAGGATAAAGCCAGAATGGCAGAGACTCCTTCCAGACCTTTATTTCCCTTCTCTTTTGGCATTCACAAAACCCCTAATTAACCCATTATTATTAGTTTAATCAACAATGAATTAGGGTCTCCTTATACATAAATCATAATCTTCCCTGCTCTTGTTTACTCTGCGAGACAAAGATGGCGACCAGAGGAAGCAGATCAGAGAAGGTGAAGAGGATATTCCACCAATTCGATGCGAACCGTGACAGAGGGTTAAACAGGGAGGAAATGTCTGCTCTCGTTGTGGCCGTGAACCCTAGGGTCAAATTCAGTGACGAGCAAATCAACGCCATCCTCGACGAGGTTTTTCGGACTTACGGTGGGTTTATTGACGGAGAGAAGGGATTGACCTATGATGGTCTTCTTCAGACATATGACGACGGTGCAGGTGATGTGGACCGTGATTTTGACGCCCTTGGTCTGGAGCTTGATGATAACAAAGGGGTTTCTGGAGTATCAGAGGCCTCGTCGTCCTCGGTTGTGGATGAGAGGGCAATTGAGTCGCAGAAGAAGCAGAGGACTGCAGCCTGGGCGGTTTCGCCGAATCACGGCATTGTTTTTGATGACACATGGAAGATTGTGGACGATTTGGAGATCTTGGTGAAGCGATTGAAGTCTAAGCAGGCAAAAGATGGGAAATTTAAAGCGGATAACTTTGATGCCTACTCGGACGCAGGCTGGTCAAGGGAATTGGGGCCTTCCGCTGAAATTTCAGAAAAGAGGGTGTTCTGGGAGGAGTCTGGGCATGATTATGCGGTTTTCGTCAAGGAATTGGGGGTTTTGAGGAGCCGGGCCGATGGTGCAAGATCTAGAGAAGAAGCTTTTGATGGGCATATGGCAATTGGGAGGGTTTTATACGAGCACCAGTTGTTCAAAGAAGCCTTGGTGAGTTTCAAGAGGGCTTGTGAGTTGCAGCCAGTGGATGTGAGGCCACATTTTAGAGCTGGGAATTGCTTGTATGTTCTTGGGAGGCATAGGGAGGCCAAAGAGGAGTTCCTATTAGCATTGGAGTCTGCTGAGGCAGGTGGTACTCAATGGGCTTATTTGCTTCCTCAGATTTATGTGAATCTAGGTATTGCATTGGAAGGTGAAGGTATT
>M01000045237	AT1G05160 ESTCount=21
CTGATAATTAAGCAGAAAATGATGTAGAAAAATAGATATTTCAAGCTTGGCAAGGTCGTTTCCAGGGCACAACCTGCTTCCCGCTCCAAACGGAAGAAAACTTCCTGCTTTGGGCGTAAAACCATCCCATCTTGAAGGATTGAATTCCTTTGGATTTGGATAAAGTTCTGGATCCAAGTGGACACCCCTAAACCAAACCAGAACTCTCCATCCCTGAGGAATAATATAACCATTTATATTGACATCTGTTTTTGCCTGCCGGAAAGCCGTAAGAGAGAATGTTAAAATGCGAAATGTCTCATCTATCACCTTTGAAAGGTAATTCATCTCGCGAAACTCCTTAAGCGTCATTCCCTTCTGTGTTGGTGGCCTCCTTTTGACAATCTCCTCTTGCTCTGCCTTCGCTTTTTGGAAGAATTCAGGATGTGCCTGAAGGAAAACTGTAGCCCACATCATGGTATGGCCGGAAGATTCATGGCCTGCATTCAGATACATCAACAGGATATCAATGATCTCATCGTCAGCCAATTTCCGGCCATTTTCATCTTCAACATCCAGCAGAGCATCCAGCATGTCTTTCTTCTTTGTTGAACTAATATTGTCTTTCCTACGATATTTTCGATCATCCACTATAGATTGCAGTATAGCCACGAGCTTTTTCCGGGCCTTCAGAGCATGATAGTAAGCGAAACCCGGAAGATTGATTGCCATGGCTCTAACTCCATAATTAAGAGACGTGTATTCCTTCTCCAAATCCTCCATTACGTTCTCACTCTCTGAGCTAAGAAAAATATACATTATTATCCTAAAAGTAAGCCGCCTCAGTTCAGATAAGAACTCAACTTCTCCCATATTGGACCATTTGTTCAAGGCAGATATTGTCATTTTCTCTATGTACTGCAGGTAGACAGTCAATGCTTCCTGG
>M01000037420	AT1G05160 ESTCount=11
GTTGATTCATGGCCTCCGAAAACCATCAAAGCTAGTAAATCAATGATGGTCTCATTGTCCATTTTTTCACCATCCTCATTTTCTACCTCCAACAGTAAATCTAACATGCACTTCTTTTCCTCCGAACCAATACTTTTGTTTTTCACTTTCCTATCTTCGATTGTAGCATCCACTATCTTCACCATCTCTTTACGCGCCTTTGAGAGCCTTATAGTATGGAAAACCAGGGAGATTTATAGCCCTAGCAAAGAAACCTTGGGCGATTTCAGCAAAAAACTTAGTCAACGGTTCAAGAACTGAATATCCTTGGGGTCCAAAGAAGATGCTTGTGATGACCTTAAACAGTGCATGTTTCAACTCAAAACGAAGCTCGACAGGTTTCTTCATACTCGCCCATTCATCAAAGGAAGTCATCACCACATCCTCAATAAGCTCAATATACATGGAGAGTGCCTTTTGTCCATTGATTGGAGCTGTGGTCAGCTTGCGTAGACGCTTGTGCTCGATTCCTTCAAGAGTAACAAACGATTTCTTTCCTATAAGTTCTGCCATATTCGGATAAGCGAATTGGAAGTTCTCGTCGTCTGTTAAGACCGCCTTGTTTAGTTCAGGACAAATAGAAAATGATGATCGTCGGCT
>M01000046700	AT1G05160 ESTCount=4
ATATTTTTGTTAAGGTAATCCAAGAAACACTTCGCATGGCCAATATTGGAATCGGAGCTTTTCGTGATGTAAAAGCTGATGTTGAGATTAATGGTTAGTCATGTGATCATGCACCCCTGAAATATTTAACTATTTTAGTTACCAATTTTAGTGGTTTTTTAATTGATGATTTATTTTGTATCGTGTAGGATACACTGTACCTAAAGGATGGAAAGTTTTGGCAATGTTTAGAGGAATTCATTTGGATCCTGAAATCTTTCCGAATCCTAAATCATTTGATCCTTCGAGATGGGATGTAAGTGTGTATATATATATATATATATTAATAATAATAATAATAATTTTTATTTTAAAATAATTGTATGTAGAAAATGTTCTTTAATTAAGACGTATTTCATGCT
>M01000046564	AT1G05160 ESTCount=25
AAGGTTAAGGAAGAACAAGAGAATATCGTAGCAAAGAGACCATCAACACAGAAAGGTTTGACTATGGCGGAGATTAAACAAATGGATTACACTGCAAAGGTAATTCAAGAAGCACTTCGCATGGCTCTTGGAGTTGGAGCTTTTCGTGATGCGAAAGCCGATGTTGAGATTAATGGATACACAATACCAAAAGGATGGAAAGTGTTGCTTATGTTCAGAGGTATTCATTATGATCCTGAAAATTTTCCCAACCCGAAATCATTCGATCCTTCAAGATGGGAGAACAATATGAATATGAAAGCTGGAGCTTATACACCATTTGGACTTGGGAGTAGGATTTGTCCTGGAAACGATTTGGCCAAGCTTGAAGCTTTCATTTTTGTTCATTGTCTTCTCCTTAACTACAAGCTGGATCGAATCAATCCAAAGTCATCGGTTGTGTCCTTTCCAACTCCAAGGCCTACAGACAACTATCTCGTGAAAATCACTAAACTCCCAAAGTAATTGATATTGTAACGAGGAAAATGTGGTTTGGGACTGATTTGAAATGGTGTGCTGGGGTTGACGAAAATCTTTTTGTTTAAAAAGAATAATAAATAATGTCAAATTAGTAAATTTTTTAATTACTAGTGGATTCATTATTAATTCTGTG
>M01000009782	AT1G05170 ESTCount=14
CTAACGAGGATGTGTCCTTGGGATCATGGTTTATTGGATTGGATGTGGAACATATTGATGACCGGAGACTCTGTTGCGGAACCCCACCAGATTGTGAGTGGAAGGCTCAGGCAGGCAACGTCTGTGTTGCTTCCTTTGATTGGAGCTGTAGTGGGATCTGCCGGTCTGTTGAGAGGATAAAGGAGGTTCACCGGCGATGTGGGGAGGGTGAACATGCCTTATGGAACACAGCTTTCTGAAGAAACTTCTTCCAAACACAGGAGGACTTGAAAATGTGGCAACAGCATCTACTAGGAATATCAGAAAATTCATCAAAGTCTCAAAAGGTAGGATAACTGGGTAGGGAAGCGCGGGACTTGCGACATTTTCAACAGGGGAGGAGGCCATAAGGCAAATCGCACCAGAGCAGAGAGAGAATTATACCTAATGTAATTAACCATTCTTTATGAAGTCTACAGGAGAGCCATTGTGCAAGTTTGTCATGGCCATGGAGCTCCTGAATAAGTGCCAGAAAATGTGGGTAGAATTTGCTGCCCTTCACCCCCTATATATATATTAATGTATTTTGTGTTGAC
>M01000058442	AT1G05180 ESTCount=20
GGATTTGTCTGAATTAATGCCTGCGGATACTCCTCAACGAACTTGGCTTTAACAGCATCATTTAGCTCTTGGAGGAATGAACATACATATTCTGCCTTCGATTTTCCAACACTGGATTCATTCAACATGAAGTTATTCCCGAGATCACCCACTTCTACTTTGGATCCGTCAACCACTGTGATGCTCCCAACCCCACCAAGAACAAGATTCTTTAATGCCTCGGAGCCAGTAGGCCCACAATTAAGTAAGCATATGCTAGCTTTCTCAAGAGCTGCCTGTCCTTGCTCACCCCATATCCTGAGCTGGCGATCGTATTTGATTTTTGGCTCCGCCATTGCTGTTCCGTTAATAACTCTTAGTTTGGTTTCCTTAGCTTGCAAATCACGCAGCAGAGTAAGTGATTGGGGACAGGGCAGACGAGAGTTGAAGAGGAAACTCAGCCTTTCCCCCA
>M01000035678	AT1G05180 ESTCount=82
TGGCATAGGATGCCTGTTCCGAAAGCATGACCCATCCACTCATGAAGAATGGGCGTTGAAGGAATCCTAAATAGCTTACATCCATCGCAAAGTTCAAAGTACTCAAATCCAACAGAAAAACAGAATCTACCAGTTCCTTCAAAACATTTTACAGCATCAACAGCTGAGACTTGTGATCAATGCCATTGAAGATGAAAGTCCCAGACATTGAGATGAATTGCTTGGTTATGAGCTTGATCACTTCTTGTGATGCAATTCCTCCAATGAAAGCAGCAACTGCATGAAGCTCTGAAGCTCCAAATCTACACATCTCATTGATAAGATCCTCAGTTAAGGTCGAGCCATTGCAACCCAAGTCATTGAGTAGACCAATAGCTGTAGTTTTCAAGCGAGATATATCCTCATCCAGTGCACCTTCAAATTGCCCAGGAAAACTGTTGCAATTTGCAGCAAACCTGTCAACTGCTCGAAGCAATATATAGAATCCCACAGCAATACTGAAATCCTCATCTGTCAAATACTTCTGCAACTCTGGCAGGGAAGGATTATTGAACTCATCCTCAAGGGGGCGATACCTACAAACTTTGAGTTTTCTTGCATTTTTGCAGAAACTTTTGATTGTGGCTTTGGAGATGCTATCTGGATCTCTTCCAATTTGCTTCAATATAGTCTTAACTCGTTGTTCCATAGCTCCAAAGTCAGCCTCAGCCTTAGCCTGATATATCTTTTGCAAATTTACATAAATCTCAGTAGAAGATGTCATGTCTGGTATAGACCCTTCAAGGGGTGGCTCCCCACAACCTTCATTTGGGATGAACTCCTTCAAAGCAGCCACCATCACCCAAAAGTCAGATGAACTAACATTAACCTCACTGCTGTTATCATTAATTATCTGTTGCAGATCTGAACTAACTCCACTAGGGGCGAAGACTTTGAAGGAGGCATCAATAGCTTCTTTATAGTTGTCCTCGTCCATTGTAATCATCCTGGATTTCAGAAGCTCCTTGAACTCTTTCTTCTCTTCCCTGGTTGCTGGATGATTACCACCATGTGATTTGGCCCATTCATGAGCCATCTTTACAAGGATTACAACATATGGTGTGTGCTTGTGAGCTACAGGATCTGATACATTTAAGTCAATGGTTTCTGCAAACCTCCTTAGCTCAGGCCAAGGATTGTTTAGCCGAAGGTCATCCAGAAAGTGATCAGGCTTTGTCTCAATCACAGCATGTTCCTTCAAACTGATTCGAACAAGCCCGGTAAGACCATAGGAGCGAGCAAAAATCAGCATCACATTTGCCTCTCGACAAATTTTATCCAGTTTCACCATTGAGTCTTCCACAAGCTGAGTGGCTACAACCAAAGTAAACTGAGAAAAGAATGCTGGATTTGTCTGAATTAATGCCTGCGGATACTCCTCAACGAACTTGGCTTTAACAGCATCATTTAGT
>M01000011723	AT1G05190 ESTCount=52
GAGATAAATGTCTTTTCTTCATCGGCGCATCACAGCAGATAACAGTCGTTTCGGATAGATAGCGAATACACTGCTCTCCTTCTCTCTCGTGCGTGCGAGTACCGAAAGCTCAGCTGATAAACGATGGCCACTTCAGTCACCTCTTCTTTTCAAACCAGCAATTTTAGGCCGCTATTTTTTGGTGAAAGAAATGGAATTTTCGTATCCAATGGTCCTGCTGCTCGTGTTAGTTTCATGAGGACAACTATTGAGTGTAAGGAATCAAGGATAGGAAAACAGCCCATTGAAGTGCCATCAAATGTCACGATAGCAATGGAAGGTCGGGATTTGAAAGTGAAAGGCCCTTTGGGGGAACTTTCCGTCACTTATCCATCAGAGGTGAAGCTTGAAAAGGAGGAGTCTGGAAATCTAAGGGTCAGAAAGGCTGTAGAAACTAGAAGGGCCAACCAAATGCATGGGCTTTTCAGGACACTAACCAACAACATGATGGTGGGAGTATCTAAAGGGTTTGAGAAGAAACTTCAATTGGTTGGCGTTGGATATCGTGCAATGTTGGAAGGAAAAGTCTTGGTACTAGCTCTCGGGTTCTCTCATCCAGTTAGGATGGAAATCCCTGATGGTCTTCAAGTAAAAGTTGAAGAGAATACTAGAATCACCGTTAGTGGATATGATAAGAGTGCCATCGGTCAGTTTGCTGCTTCAATTAGGAAATGGAGACCCCCTGAACCATACAAGGGTAAAGGAGTGAAATATGCTGATGAAGTTGTAAGAAGAAAAGAGGGAAAAGCTGGTAAGAAGAAGTAATGTAGTGTTTCTCCTGTGGTTCCTTTTGTCACAGATTTGTGCTCCTCAAATTGTATTAGCATTGTGCAATATTTATGCATGGCATTTAGTGGCCATTCATATTTCTACTATTATTGTGATATTTAACAGTTTAACCCCAAT
>M01000004528	AT1G05200 ESTCount=5
AGGGAATGTATATGCTAGTATGCATTAATGCATGAACTTGTATTCAATCAAATATAGAGCATAAATTTGAAACTTCACCAGCTCAAGAGGCAAACTTTATTCAATGCGGCGAATGTGGCGGCACGTCTGTGCTTGGGCTAGGGTGTTGTTTGTTATCACTACTCTTACGTTTAAGCATCTCCTTAATCTCTGCTTCTTTCCTATCCACAAAATCAATCAGGTTCTTGAAGCTAGTTGATCCGATCGGACGCCTACTCCTACCCGGCTCAATCTCTCCCCCTCCAGTGTCCTCAATGTCAGGAGAAAATCTGCGATACTGACATAATACATTACAGAAGAATATAGTAAGGGCAATCGTGCATGCAATTCCACATATGAGGAACAAGCCCCAGAAACTCTTGAGCGAGAGGCGGTTTGCATCAACTTGGCTCGTTATAGAACAATCACCGTGTGATAACCACTTATCATGGATTTTTTTGGGAGATCGTCCGTTTTCTGAGAGTCGAAGAATGGCTGTCGACAAGTCAACTGCAAGAGGAGAATCCCTTT
>M01000008572	AT1G05205 ESTCount=93
ACGGCCGGGGCTCATACTGGAAAACAAGGGGAGGTGCCGCTGGAGAAGAAGCAAAGATGAGTTCTTTGACATTGAATTCCTAAAATTGTGTGCGAGATAGCGAGAAGAGAGAAGGATAATGGGCGAGACTCGACCTGTGCCGAGGAGGGAGAGTCCATGGGGAACGCCAGAGGAAGAGCACCGTCAACCTAAAGCACATCGTTGTAACGATCGATTGGAGGACATTATTCATGCCTGTTTCGAGGGGAACCCATTTAAGACTATTCCAGGACCCTTCAAATTATTCTGGCAATGCATGCGATCTAAGCCTGGGGAGGAGCCAACAGAGCCATTCTTCTATTTGCAGTTCGATCCTCCAGAGCCAAAGGGAGAGGTGAAACTTGAATGAATCAACTTCTTCGATGTTTTTTAGAACAACTCCTCTTTTTTCTGGATCGTTGTGATCTTTAATAGTTTTTGTTTAATGCCATTGTAGCATTGTGAGGTTTGGTACACTACTTTTGTTCTGCCCTTTGTTTGTAGCAATAAAGTAAATCAATCAAGC
>M01000065898	AT1G05210 ESTCount=63
AACTGACTTTTAGTAGTGCATAATAATTCTTCACACGGAAATTTCTGACCCAACATGTTACACTGTGACAGCCGAATCAAATCCATATATGGATCACACAGAAGACTTCGTAACCTCCACAGACAGACAAATCCACACGAGCTGAGCAAGAAGGGCCCATTTACACAATTGCGAAAATATAATAACACATGAGACTTGAACTCACGAACTCCGTTTATAAACCGGAGGTACCGCGCATATTCATAAAATTGCTAATACGCACAAGTTAACAGTATGCGTAGTTGATGCTTGTGATAAGCAACACACAGGAAGCTAGCTTTGAGGTTTTCTTGATTTAAACTACGTTGTTACAAACAAAACTCCAAAAGTACAGAATAGACCGTGCATCTGCATAAGCTCAAGCTTTCTTCTTTCTAGCCAGTTTTGATCTCCGACCAATTGTGATAGAGCCAGAAGTGGCCTTTCCAGATGGTGGCATCAGTCCACGGAAAATCGCCAAAACACCAAATCCAAGGAAAGGCCAATAAGTCAACAGCATCTTATCAGAAGCCTTGCCTGACCCTATCACCTCTGCCAACACAGCTGCCATTGAAGTAAAAAGAGAGGTGCCATAGATCAAACAGGTGGTGGGCAACCAAGATTTGGCACCCAAAATCCGGTATAAATTGAGCAGCGTGAGAGGCCACTGGAAGAGCAGCTCGAGCCAGACGAGACCGATGAAGAAATTGGGTTTCTCAACGAAGAGATAGTCGCCAAATTCGCGAGTGTACCATTGCTTGAGATTGATCAGATGGTCCGGAAAGAGATCGCGAGGAAGACATGTCTGCGCGTCTATTAAAGGCGCGGACAAAGCAATTGTCAGAAAGACGGGGAAGAGAACGATGTCTAGTAGATTTACTAGGGCGAACATTTCTTGATCCAGAGTACAAATCTCTCTGTCTTATCTCGTTTTTATTCTTTGTTAATTGACGAATTTACAGTCTTCATCCGTCTGGAGGATC
>M01000005775	AT1G05230 ESTCount=51
GACCATTTCTTCCTTTCTTTGCCTTCCAGTTGATCTTAATTATCTCTATTTGCAACAGACTCAACCATGCGAGGTGGAGCTGGAGATCCTAGGCGAGTGTTCATGATGTTCAATTTGGCTGCTGGAGCCATGAATGAGCTAATCATAATGGCTCAAATGAGTGAACCATTGTGGATCACTAGCGTTGATGGTTCAGGCCCTGTGCTTAATGAAAATGAGTACCTTTAGGTTTTTCCTAGTCGCGTCGGCTCGAAGCCTACTCTGATTAAGCATGAAGCTTCAAGAGAAAGTACTGTTGTAATGATGAAAAGCGACAGCCTTATTGAGATTCTAATGGATGTGAAGAAGTGGTCAACTGTGTTTTGTGGCATGGTCACTAACCCAGAGACTTTGGAGATAATATCAAAAGGAGAAGAGGAGACTTACAATGGAACGTTGCAACTGATGAAAGCAGAATATCAAGTTCCTGTACCACATGTAGCAACTCGAGAGAGTGACTTCCTAAGGTACTGTAAAAAACATGAAGATGGAAGTTGGGTTGTTGTGGATGTCTCCCTGGAGAGTCCAATGTCAATGGCAAGGAGCTATAGAAGGCCATCCGGGTGTTTGATTCAAGAAATGACCAACGACTGCTCAAAGGTTACATGGGTGGAACATGTTCTCGTGGAAGAATTCGATATAGCTGTTGACGATCTGTACAAACAGCTTCTCAGCTCTGGCAGTATATTCGCGGCCAAACACTGGGTGGCTACGCTAGATCGACACTCGAAACGCCTTGCAAGTGTCTTGATGACAACAAACATCAATCCTCTTGCTACTGGTGTTGCTGATATCATAAGTACTGAAGATGGGAGGAAGAACCTGCTGAAGCTCGCGGAGCGAATGATGGTTGGCTTTTGTGGCGGAGTGTGCAGTACTATTACTCTTGGTGGACATTTGTTCGTTATTAATGATGTAAAGCTCACACTCAAAAAGAGTGTAGGTGATCCAGGAAAGCCTTCTGGGCATCTTTTATCCGCCGCAACATTCTTTCACATTCCTGTCCAGCCGAAAAAGGTTTACGATTCCCTCCGCGACAACAACTCTCGTAGGGAGTGGGATATTCTATCAAATGGAGCAAGTGTGGAGGAAATGGCGCGCATTACCATCGGCTGGGGTACCGGCAACGGAATGTCTCTGCTTCGATTGAAACATACCGATTCAAGCCAGACGAATATACTGGTTTTGGAAGAGACTAGCAGTGACCAAACCAGTTCTTTTGTTATCTATGCACCGGTTGATATGGCTAAGTTGATGAATGTGGTGCGCGATGGGGGAGATCCTTACAAGATGCCCCTTCTGCCTTCTGGGTTTGCTATTTTTCCCGATGGGACCAGTGGAGGAAGTGATGGAGGTGGCGGATCCATCATTACAATTGGATTTCAGCTTTTAATTGGTTCACTACTATCCTCATCACCAGAATTTTGTATTGTTGCAATTGCTAGTACTATTAAGCATTTGACTGAGTTAACTGCCGGAAAGATCTTTCAAGGCTTTGGTGAATGAGATTTGAATCTCAGTTACTGCAATCTGGATTGATGAAGAATAAGAAGAGGGAACATAAATAAAGATATCAGTTTCAGTCCTTTCTTTAGTTGGTCCTTTTTTTGAGTTATTGGAGAACACCAGTGGGTGTAAACATGGCTCCCTTTTATGAACTTTTGAAGAAATAAATTGCTTTCTTTTGTAGTTTAGGTGCC
>M01000047766	AT1G05230 ESTCount=7
GATTGTTCACTCCTCCAGGTCCATCAGGAAGTATTGCAAAACCTGATGGCAGGAATGCCACATAATCTGGATCCCCGCCACCCAAGACCATGTTCATCGAAACAATGTCGACCGGCGCATATATTACATATGAGCCTGTTGAATCACTGCAACTCTCCTGTAGTATCAGCATGTTGCTCTCGCTTGTATTTGCACTATTAACGCGAAGAAGGGAGATACAATTGCCTGGATCGCGACCATTGGCGATGTGTGACATTTCTTCAACTAGGCTGCCATTTGAAAGAATATCCCACTCGCTCCGAGAGTTTTCGTTTCTAAGGAAATCAAAGACTCTTTTGGGGGGAACCGGAATCCAAAAGGAAGTTGTAGCGCAGAGCACGATACCGGGAGGCCTG
>M01000018867	AT1G05230 ESTCount=5
TAATACGCCCCAGTCCAATTTCAAGGTGCCGGAGAAGGCCATCTGGATGCCTGATTCAAGAAATGCCGAATGGATACTCAAAGGTTATGTGGGTTGAACATGTTGAAGTGGAAGATAAAGGTGTCCACACTTTATACAAGCAACTGGTTAGCTCAGGGCACGCGTTTGGTGCAAAACGTTGGGTGGCTACACTGGATCGACAGTGCGAAAGGCTTGCAAGTGTGATGGCGACAAACATTCCCACCGGCGATGTTGGAGTGATCACAAATCAAGATGGGAGGAAGAGTATGTTGAAGCTGGCAGAGAGGATGGTTATTAGCTTTTGCGCAGGAGTCAGTGCCTCCACTTCTCACACATGGACAACTTTATCTGGTACTACAGCTGATGATGGTTTAGGGTCGATGACCCGCAAGAGTGTAG
>M01000037766	AT1G05230 ESTCount=3
CCCAAGAAGAAGCGCTACCACCGCCACACTCAACACCAGATCCAAGAAATGGAAGCATTTTTCAAGGAGTGTCCACATCCAGATGATAAGCAAAGGAAGGAGCTGAGCAGGGAATTAGGGTTAGAGCCATTACAAGTCAAATTTTGGTTCCAAAACAAGCGCACCCAAATGAAGACTCAGCATGAGCGCCATGACAACTCTCACTCGNTCTGAGAATGAAAAGCTTCGATCCGACAAACATGGCGGTTCCGAGAAGCCCTTACGNAGTGCTT
>M01000023742	AT1G05230 ESTCount=4
[truncated: 23,289,987 more chars]
