# Supplementary material for: Comparative deep transcriptional profiling of four developing oilseeds
Source: Plant J. 2011 Oct 10;68(6):1014–27. doi: 10.1111/j.1365-313X.2011.04751.x (PMC3507003; doi:10.1111/j.1365-313X.2011.04751.x)
Supplement: Supplementary file 7 [file tpj0068-1014-SD4.fasta]

Note: Contig ID is indicated by numbers beginning with "M"
>M01000013745	AT1G01040 ESTCount=3
AACAGCTGAAGCTAAGGAAAAGGGCAATGACAACGGGAAAAAGAAGAAAAATGGCAACCAAACATTTACCAGGCAAACCTTAAACGATATCTGCTTGCGCAGGAATTGGCCTATGCCCTTTTATCGGTGTGTGAATGAGGGCGGCCCTGCACATGCAAAGAGGTTTACATTTGCAGTTCGTGTGAATACTACTGACAGGGGATGGACTGATGAATGCGTTGGAGAGCCGATGCCAAGCGTCAAAAAGGCCAAGGACTCTGCTGCAGTTCTCCTCTTGGGAGTCTTTTGAAATAAACGGTACTCATAGAAAAAAC
>M01000026940	AT1G01050 ESTCount=3
GAATCATTCATTAAACAACTTATTCAAAATAATTAATATACCCAATGGTAAAAATTGTGAATATGGCCTGTATCTGTTATTGCCTTAGTTCATCTATTCGTCCTTCAGGGTGTGCAGAATGTACTCAGCATACAGGTCCATCGAATACTGGATGGCATCGACAGCATGGTTTGAAGGTAAGAACTCATTAACTGCGACCTCCTTGTTCTCATTTTTCTTGTAATCTTCAAAGAAACGACGGATCTCCAT
>M01000031260	AT1G01060 ESTCount=3
TAATAAATGCATTTTCTATTTTTCTTCAACTGTGTTCTGCTTATCTTCTTCGATTTCATCCTTCTGGCGTGCCTCATTCTTTAAAACATGTGGAGGAGAGAAGCTTTGCGGCAATACCTCTCTGGAGAAGAGAGCTTGAAAAGCCAGCCGCCCCTCTTCAGAGACCTCCTTCCATGAATCACTTATGCTGCTGTTACTTCTACTGCGTCGACAACTAGACTCAGTAGGTTCAGGGTTTGTATCAGTTTCTTTTAACTCTTCATTGCCTTTCTCAAGCTT
>M01000005257	AT1G01060 ESTCount=8
AGCATACGGCCAAAATGTAGCTGCAAAGCTTGCTGCAGAATGGGCTGCAGGATTTTGGAGCAGTGTAGATACAATGAGACTCGAAAATGTGGAGGAGATGTGGAGAAATGATCTATAGTCATCTTGATTATGTTGAGTTGAATTAAAGGGAGGAAAACTTGGAAATGATTGATGTGTAGAAGATCTAGGTGCAGTATTTTGATGTTCAGTAGTAGCAGATGCAGCTGGATGAGAGTACAGATTGGGATGCCCATGAACTTCTCCCGTAGGGCAAAATATAGGCTCCTGGAAAGACACATCTGAGGTAGGAGTTTGCATACATGTTCCCAAGCTCCCTTCCAAAACATGCACGGGGACATGCCTTGGATAACCCTGCATGGTTTCCATTTCATCAGTTGGCAATGCACTGTTAAACTCATCTGATTTCTTAGCCTGATCAAATTTCTCATGAAACAGGCAGGATTCCGACTTTGAAGCTTTACTACTACCATTATCCTGAACTGTCTGTTTGGCATCAGGCTTATCTAGCTTTTGATTTCCTTCAAGTTCGATGGTGACATATGATTCATTAGTGGCATCCTGATTTACCACCTTCTTCAGC
>M01000014817	AT1G01060 ESTCount=5
GTAGGATGGGTTTCTCTATAACCTAGAGACTTGCTTGCTTATCCCTAACATGACCACTAAGAATTACAACTTAGGGAAGCAAATAAACAACACCTTTTGATGAAATGGGTCAGACTCAGATCCGGGCCCATTCATTACTTGACTGGTTCTTATCTAAGTCTCTACTTAGGAGTTTTTAACTGCAGTTACAAGGTTCAAGAAATAATAAGCCAATGTAGCTGTATATGGTACACACACGCACGAAAAGTCTCGTGATCTGCAAATACTATAATTTAAACATTTGAACATGAAAAGGAAAATAGATAAGGGGGGGAAATTTAACAAATTACATGCAGAAACAAAAGGTTTCCTTTGTTTAAGCATGCAATATCAAGTTGAAGCTTTCCCTTCCACACGTATCCTCTTTGGGCCTTTCTCCTCACCTTGGCTGCCGGCGGTCAGCATCCTATTTTCCTTAGCCTCCACTGAACATCTTTTGTATGGTTTGAATCCTGTTCGACGAGCCTTCAGTTTTCCATGTCCGAGTCCAAATGTCAGCAGCCCGTCCTCCCCGTTGTTTTCACATCTAGGCATCTCAATTTTCTCTGCTTCTTGATGGCTAGTACAGAAT
>M01000015466	AT1G01080 ESTCount=4
AACCTGAGGAGCTGAGGGATCAATTTAGCAAGTTTGGCACTGTAGTCAGTGCAAGGGTGTTGTATGATCGTAAAGCTGGAAAAAACCGTGCCTATGGCTTTTTATCCTTTTCCTCTACCAAAGAGCGTGATGCTGCACTTTCTTTCAATGGAAAGGATTTTCGTGGTCGGATATTAGTAGTTAGAAAAGGTGTTGAAAGAGAAGACTGAGCCTTGAAGAAAAATTTTCTTTCTGCATATCAGTAATGGCTAATGGAGCAACATCTTTTCTTTATTAGAATTATGGTAGCTTGAGTCGT
>M01000013069	AT1G01080 ESTCount=13
CAGTTTGGTTTAGTAGGCTATAGAGTGAAACATTATCCGTCTCAAATGTAGAACTTCTCTCTGCTTCATGGCTACCATTCGCTTAGTACCCTCCCTTCCTTCATCTTTTAGAACGCCGACGTTACCTTCGTTGCCGTTCCCAAAATTCTCGTGCTTTCTCCAGTCCCACTCTCGTGAAATCCCTCTTCTTTCTTCTTCTTCTTCCTTGTGGCCAGCAAACAAAAGTAAAAGGGTTTTCGCAATATTAGCTCTTGTAAATGAGGAATCAGTGGTTGCTGAAGAGGTTGACAGGGAGGAGAATGAGAACGAAAGCGAAGAAGATGAATTGGGGCGTCAATTGAAGAAGCAGCCAAGACCATGTGAACTATATGTGTGTAATCTTCCAAGGAGCTGTGACATTGCGGAGCTTGTAGAATTGTTCAAGCCTTATGGAACTGTTATTTCGGTTGAGGTCTCCAGGAACCCTGAAACTGGTATTAGTCGAGGATGCGGTTTTGTCACAATGGGTTCTATAAATTCTGCAAAAAATGCAATAGCTGCGCTTGATGGATCTGATATCGGTGGCAGAGAGATGCGGGTTAAATTTTCAGTCGATATGAATTCCGGTAGAAGAAATCCTGAACCACTGAGTTCAGCACCCAACAAAAATC
>M01000010253	AT1G01090 ESTCount=191
TACGTAAAAGACATGAACCGTGAGCCATTTGGGTCATTTTTTAATTTGATTCCAAACACTAGTCCAATAAACAAGGAGAATTAAATTAGAGAAGAGCAGAACCAAAATTTAAGTAGAAAAGACAACCTAAAAGTAACAACATATCCTGCTTACATAAGACATGCATTGCATTATAATTAAGGGGCGACAAGTAAATTGCTAGCAACAACACTATTATGGACTCGTGAGACCAACAAATAGCCACAACAGATAAAGTTAACCTGAAATGAAACCTAGACGTGAGCAGTGCCTTGGGTGAATTTGGGATCTTCGCATCTGTAGCGGCCATCAGGTCCAATTCCAAAGCCTTTAGGATCTGCAAATACATTCTCGAGTAGCTGACTGCGAGGTGGAACAGGGCTTTCATCAGCAAACTCGACAGAATCCTCAACCACTTCATCTATCTTCTTCTCAATAGCCTTCAACTCTGCTTCACTGGCTAGACTATTCTCAATAATATACTTCTTCAAGGATGTGATGGGATCTCTAGCAGCATAGTGAGCCTTCTCAGCAGGGTCACGAAGCTCATCAGGATCAGCCAACGAGTGTCCTCTAAACCTGTAAGTCTCACATTCAACCAAAGTTGGTCCTTCTCCCCTTCTAGCCCTTCCAATTGCCTCCTTGGCTACCTCCCTGACCTTCAAAACATCCATTCCATCAACATGAACACCTGGCATCCCAAATGCTGGACCCTTCTTCCAAATCTGTGGATCTGAAGTTGCCCTCAAGTGTGACATTCCAATGGCCCACAAGTTATTCTCCACAACGAACACAATGGGCAATTTCCACAAAGCTGCCATGTTCAAACACTCAAAGAACTGGCCATTATTACAAGTTCCATCTCCAAAGAAAGCTAAAGTGACATGATCACAATCCTCCTTCAGAACCTCCCTTCTATACTTCGAGGTAAAAGCTGCACCGGTGGCCACTGGAATTCCCTCACCAATAAATGCAAAACCACCAAGCACATTGTGATCTTTGGAGAACATGTGCATAGATCCACCTTGGCCGCGGCAGCACCCAGTGGTCTTGCCAAAGAGCTCACTCATGACAGCACGAGCAGGGACTCCCTTACTCAAGGCATGGACATGATCACGATAAGTACTGACAACGGAATCCTCCTTCTTCAAAAGCTTAATGAATCCAGTTGAGACAGCCTCTTGGCCATTATAGAGATGAACAAAACCAAACATTTAACCCCTATAATACATCTGGGCACACATGTCCTCAAAAGCTCTGCCCAACACCATATCCTCATATAGCACCAACCCTTCTTCTTTTGTGATCAACAAATTGGAGGTAGATTTGAGCTTCTTTTCCTTAACAGCTTCAGAAACAGCGACGATAGCAGATCGACGGAAAGAAGAGACATGATTCAATTTAGGAAGAGCAGAGAAACGGAGCTTGGAAGTAGATCCAATAAAAGAAGAGGTGGTTTTGAGAGGATCAAAGAGAGGCTGATGCTTATTGTAAGATCTGGTATTATCAACAGGCAAAGGCTGAATCAAGTGGGTAGCAGAGAAAGCAGTGGCCATTATCGTGCCTTCTTTCTAGTCCTTGAACTGGAAGAAAATAAAAAAAAAAAGAAAAGAAAAGGAGGTTAGAGATAGAGAGAAAAATGGAGAAGAAGAGGAGTATATGAAAGGATTTGGAGGCGGAGGATACGAGGGAAAAGGGTGTGGAAGTAACCGCCTGTTTGAGCTATAATAAAGAACTTC
>M01000013726	AT1G01100 ESTCount=8
TGGGGTAGCAACTGCTACTGGAGCACCACCACCACCAGACCCAACATTCATTACGAGATCTTCAATATTACGCTTCTCTGCTAACTTAGCAAACAAGCTTGGCCAGTAAGACTCTATTTGGACATTGGCTGCTTTCACCAACTGTGCTATCTTCTCTGCCTATTACCAAGAGTTAAAAGGAACAAAAAGTACTATCTCCAAAAACAAAACTATTCAATTCAAGGTGATAATCGTCAAAATTCAAGGCAACTAACACTGAATAACAATCTCAAGTTTCCAAAACTATCAGAATACAAGACAAATTAGTATGGACAAAATATTAAATTGAAAAATAAACAATTTAGGAATATGTGTAAGAAAGCAAAACAGAATCTTAATAATAATTAAACTACCTTATGTAAAGTTACAATACATT
>M01000000372	AT1G01140 ESTCount=94
ACGGCCGGGGAGATACAAATATAGGTATATGGTCCCACGTCATCCTGACCTGTGGGCTCCACCGCCACCAGCGCCACCTCTCTTCTCCTCCTCAGCTTCTTCCTCTGGTCTTTTTCCCTTTGCAAACCAGAAACAAAAACCGTAGCTTTAGAAAATTGAAAATCCTGGGGGCAGCAAAAGCCAACAAAAGTAAAACCATTAGCGCATCAATCCCTAACCTTAGCACACAAATTGGTCGGAGAGAATGAGTACGAGGACACCTGCGACGCGGACTCGAGTAGGCAAGTACGAGCTAGGAAAGACTTTAGGGGAAGGCAGCTTTGCTAAGGTTAAGTTCGCTAAGAATGTCGAAACCGGTGATAGTTTTGCCATTAAAATCATCGACCGTGAGCACGTTCTCCGTAACAAGATGGTTGAACAGTTAAAAAGAGAAATATCGACGATGAAGCTGATTAAGCATCCAAATGTTATCAAAATCTTCGAGGTTATGGCAAGCAAAACAAAGATTTACATTGTTCTTGAGTTTATTGACGGCGGCGAGCTTTTTGACAAAATTGCAAGACATGGGAGACTTAAAGAGGATGAAGCCAGGAGATACTTCCACCAGCTTATTAATGCTGTGGATTATTGTCACAGTAGAGGCGTTTTCCATAGAGATTTAAAGCCCGAGAACCTTATTCTTGATTCCTATGGTGTTCTTAAAGTTTCAGATTTCGGTTTGAGTGCGTTGTCCCAACAAGTGCGGGGGGATGGGCTGCTTCACACTGCCTGTGGAACCCCAAACTATGTTGCCCCTGAGGTCCTGAAAGACAAAGGTTATGACGGCACAGCTTCTGATGTTTGGTCTTGTGGGGTCATTCTGTATGTACTTATGGCTGGATACTTGCCTTTTGATGAACCAAACCTTATGGGTTTGTATAAAAAAATTATCACTGCGGATTTCACATTTCCATCGTGGTTTTCATCTGGTGCAAAGAAATTGATAAAGCGCATTCTTGATCCAAACCCTCTTTCACGGATAACCATTTCTGAAATTTTAGAAGATGAATGGTTCAAGAAAGGGTACAAGCAAACTCAATTTGAGTGGGAAGAGGATGTAAATTTAGATGATGTTGATGCTGCTTTTGATGACTCTAAGGAACATCTTGTAACGGAAAGGAAGGAGAAACCTGTGTCCATGAATGCTTTTGAGCTTATTTCCAAGACCCAGGGCTTTAGCCTCGAAAATTTGTTTGCAAAGCAGCCGGGTGTTGTGAAACGAGAAACCCGTTTTGCTTCCCATAGCCCTGCTAATGAAATTATGTCCAAAATCGAGGAAGCTGCAAAGCCTCTGGGCTTTAATGTTGACAAGCGAAACTACAAGATGAAGCTTAAGGGCGACAAAAATGGGAGGAAGGGTCAGCTTGCTGTTGCCACTGAGGTGTTTGAGGTGGCACCCTCATTGCACATGGTGGAGCTCCGTAAAGTTGGTGGTGACACATTGGAGTTTCACAAGTTCTATAAAACTTTCTCGTCAGGGTTAAAAGATATAGTCTGGAAGTCAGACAGAACCATTGAAGGACTGAAGTAATCTCTCACATTATCTCTATCAATATATCCTGCATCGGTACACTGGGAAGTACATGTAATTGACTCATAGTTTCCTTGTGTAGGTCATAACAGAGAATGTCACGTTGCCTCCATTCCTTGTTAATTCTTAGTTATTTTTCTTTTTAGCAGTATTACATTTATACATTTAAAAATGGTCCTCAAAGTAAGCAAGCTGTTTGTGGGCGCGGCAGTTTCAAGTCATCCATGGCGGTGTTGCATCGCCCCCAATTAATGTTATCATTCTGCCAACCTTTTTATGCTCTCTCCAGTTGATTTTTTTAAAACAAAGCTACCAAGTTCTTACAGTAGAGGACAGTTCATTTAATTGGAGGACTCCCACTGTTATATTTAATCAATGAACTGATGGATTCGTCTTTTCAGAACTCATTACTTTTCTAACTCAAGGCATTACCTATCGAAGTTCTTTTTTATAGT
>M01000019193	AT1G01140 ESTCount=4
AAGCGAAACTAACAAGATGAAGCTTAAGGGCGACAAAAATAGGGAGGGAAGGGTCAGCTTGCTGTTGCCACTGAGGTGTTTGAGGTGGCACCCTCATTGCACATGGTGGAGCTCCGTAAAGTTGGTGGTGACACATTGGAGTTTCGCAAGTTCTATAAAACTTTCTCGTCAGGGTTAAAAGATATAGTCTGGAAGTCAGACAGAACCATTGAAGGACTGAAGTCATAACAGAGAATGTCACGTTGCCTCCATTCCTTGTTAATTCTTAGTTATTTTTCTTTTTAGCAGTATTACATTTATACATTTAAAAATGGTCCTCAAAGTAAGCAAGCTGTTTGTGGGCGCGGCAGTTTCAAGTCATCCATGGCGGTGTTGCATCCGCCCCCAATTAATGT
>M01000025232	AT1G01160 ESTCount=21
GGAGAAAAAAAGAAAGAGAAAGATCGGCCTTTCAATTCAATTCTCTCACTTGCCCGCTAAACAGGTGCCCGCCGCTTCTCCACATCACTGTCTTACTTGCGATCATTTCTTTCTATTTGGATTAGGGTTTATCTATTTGGGGATTATTTCTTTTGTTCCTCTTTTGAGATTAGGGTTAGGGTTTATTTGCTTCTGTGTAAAAGCAAAAGAATATAAAGATGCAGCAGCCACCGCAGATGATTCCTGTCATGCCTTCATATCCACCTGCTAACATTACCACTGAACAGATCCAAAAGTATCTTGATGAAAATAAGAAGTTGATTTTGGCGATCTTAGACAATCAAAACCTTGGAAAACTTGCTGAATGTGCCCAGTATCAAGCCCAGCTGCAAAAGAATTTGATGTATTTAGCTGCAATTGCTGATGCGCAACCACAGGCACCAACAATGCCTCCCCAGATGGCTCCACATCCTGCAATGCAACAAGGAGCATATTACATGCAACATCCTCAAGCAGCAGCAGCAGCAGCAGCAGCAATGGCTCAGCAGTCAGGTATATTTCCTCCAAAGATGCCATTACAGTTCAATAATCCTCTATTCTAAATTGTCCTAGTATTCCTCAGCAATTACACCAAGCAGCCATCCAAGGGCAAATGGGAATGAGACCCATTGGTGCCAACGATGGCATGCATCCTATGCATCCTGAG
>M01000006156	AT1G01170 ESTCount=29
TTAGTTTTCTGAATCATTTGTTTTTTATTTTAGCAATGAAAATAAGCATTTGTTAAAACCAAAAGGCATATCCTGGAAGTGTGTTTCAAATATGAAGGAAACAAAGGCCTCGCCTCATCTATTTGTGGATATGTCTCAAGTTACTAAAACCAGACAAAACATTACCAACAAAAGGTATTAGCAACCACTAATTGAACAGATCACATGCTAATATTCAATTCAAGATTCACGGGGCTTCACAATGAAGTTCTGACGACTAATTGGGTTCATAACCACTGGTGGCCCTGCAGTTCGAGGCCAAGCCTGGAATTTCTTGTCAGTTTCTTCCCACCAATCCTTGTTCGCAACTGTATGAGGGGTAGTTCCTCCAAATATTTTCTTGTCAGAAATGAGTTGGTCACATACATAGGCAATTGCAAATGATCCAGCTAGAGCCGAGATTATATACTTGGTTGCCATGGTCAACCTGCACGAGAAGGAACTCAAAAGATGATGTGTCCATGCTTTGATAAAATGACCTTGCTATCCATAAACCCGGCTATAGGTTCATATATGTTGCAAACAAACTAATCTAATATCCAGGTAATCTAGTTGGTGGG
>M01000013743	AT1G01225 ESTCount=4
GGGGGTACCCCATATTCAAAGGAGTAAAGGGAACCGTTTCGAAGAAAGCAGTCTAGGCAGGAGAGGACTACTCCGCTATTGGGTTGCCTGAACCCACAGTCAGGAAAGGTTTCACATGATGAGGCAATGCTCGAATCATAAAAATCAGAAGTATCAGAGCTTGAATTTGCATTCTGCCTGGGCCTGAAATGGACCACCTTGCTTCCACCAACAAAGATACCATGGTGAGAGTAAGTGAAGACCGCCCTGTAAGTGTAGATA
>M01000028793	AT1G01225 ESTCount=30
GGTCCATTTCAGGCCCAGGCAGAATGACTAAATTCAAGCTCTGATACTTCTGATTTTTATGATTCGAGCATTGCCTCATCATGTGAAACCTTTCCTGACTGTGGGTTCAGGCAACCCAATAGCGGAGTAGTCCTCTCCTGCCTAGACTGCTTTCTTCGAAACGGTTCCCTTTACTCCTTTGAATATGGGGTACCCCCCTCTGTCTTTTTAGCAAAAGTACGTGGAGGGACATGCACCACTGCAGCATCTGACCCACCAGAAGCAGTTATTCACCGAGCAATGTATCTTCTTCAAAATGGGTTTGGCAATTATGACATTTTTCAGAACAACTGTGAGGATTTTGCTATGTACTGCAAAACAGGTCTTTTGATAATGGACAAGTTGGGGGTTGGAAGAAGCGGTCAAGCTTCTTCCGTCATTGGTGCTCCATTGGCTGCTCTTCTCTCATCCCCTCTAAAGTTGCTAATGCCAAGTCCGGTTGGTGTTGCTACAGTAACAGCCGGAATGTACTGCATGAGCCGATATGCTACTGATATAGGCGTTCGGAGTGATGTGATCAAGGTTGCTGTGGAAGATCTGGCTGTGAACCTGGGCTGGTCAGGTTCTTATGAGGAAGTCTGTGAGGATAACGAGGCTTCACGCAGATTGATTGCCATGTGACATTAATTTCATAAGCTGTTTGCGGACAGTGCTAGTATCAATTGATAAAATTTGTCAATGTTCGTGAAACTCATTATTTTATATATAGCATGAGCTAGGGGAACAGGTTCACTTTGGTAATAAACTGCAAAGTGGGCATATTCCCCAGAGTGGTCTATTCTGTCATCTGTGTTGTTGACTTCAGAAATCCGTTCTTCATACTTTGAGTGGTTTGTAAAAGCTGCGGGCAACAAATTGAAAACGTACTTGGATGTACAAATCATCATCCGAAGTGTTATCTTTAC
>M01000022284	AT1G01230 ESTCount=57
AGTCAATAAAAGTAGGTGTGACAATGATATAACTGATAAAATATGTAACAACCCAACCACAACAATGTAATAACCAAAGATACATATACTGTACAAAAAGATTAACTCAGATACATTTATTCTTTCTGTTATCTAGAGAGAGAACTTGTAAAAGTAGGCAGCAAAAAACATTACATGTGCAAATATCCTTCCAGTTCTGACTTCTATACAGAGATAACCTTTCAGCAGAGCAGAGGGGCGGATGGATCACTGGACAATGGCTTTTAAATGACAAACGATTTTAGCACAAGCCCAACTCACGTGTCTGCATTGATTCCAAAGATCCGAACCTTGTGCATATTTGGAAACTTGGCAATAACAAGCACTGCTACTGCAAGCGTGTTGAAAAAGAGCATTGGATGTTGATAGTCAGTTGTGTGCGAGGCAATCAAGTACAAGACCACAGGAACAACAGTTAAGAACTTTCTGTTGCGTGTGAGCTGCTTTCCACTGTCCATCTGTTCCCACCAAGTTAGCCTATTATAGATCCCCTGATCTTCTGCAAATGGCGTTCCTTTCTTCCAGTGAAAGAAGTGATAAGTTATACAAAAATGGGCGAGATTAACGATGGTCCAGGCCATGCCAGGAGAGCAACCAAAAACTGAGAGAACGAGAAGCCATGAAAAGAACAAGATTAGTATGTATGTGGTCCATACACCTGGATACATGAACCACTCCGTGTTCCTGTTCAGATCCGCCGGTGGCACCGCCTTTACATACAGATTTGCCATAGCTGTATTTAAAAAAATAATAATTTGTATGTTAATTAAATATTATCTCCCTTCAACGAGACTTTGATGAAGGCGAAGACGAAAAAGGCGAAGAAATAAATCGCTGAACGAAGGGAATTTTTTATTTTTCTATTCCTCTTTCTTAAAATGGATGTGGTGATTTCTGACTCCAAATCAGTTGCTGTTTTGTGTTTTAGCCTTTATTGCTGAGTGACAATGGTGATAATGATGCCATATAAATCTTAATTCATT
>M01000019066	AT1G01260 ESTCount=4
AACAGCGGATGAGAAAAAGAAGTTCTTCAGAATCTGCATACATTGTCTGGTGAATCAGATGAGGATAATTATGCTTTAGGATTGGACAGGGTCACTGATACTGAGATGTCTTTTTAGCATCTATGTATTTCTCTTTTCCTCGTGGAGAAGGCGGTCCGGGTAAATGTCTTGCTTCTGGGAAGCATGTTTGGATCCCTGATGCCTTCAAGTCAGGCTCTGATTATTGTGTTAGGTCTTTTCTTGCAAAATCTGCTGGGATTAAGACTATTGTGTTGGTGGCTACTGATGTTGG
>M01000020562	AT1G01290 ESTCount=4
AGTGGGATGAGGCTTGTCTTGTGTGCTTTGCTCCATTTATGCCAGCTATTTTGGCCACGGTAAGAACATCTCCTTTTGCCATTTGGTTGGCTAAAACCATATCAAAGACCTTCTTTCCCAGTAATACCTTGCAAGTAGCAATAGCAGTTCTCTTACTATTTTCTTTGGGAGACACATCCACCATTTGGGCTTCTCCTGAACTGCTAACATGCGTCAACCCAAATGCATTTTGATTCATAGAATCAGATATAGACTGGGAGTCTTGAGCCAAAACATCGTCACTAGGACTGACTTGTGGTTCTTGTAGCATATGATTGTTATTAAGTGAACCAGAAAACCCACCACCAGAAGGTGTTTCTCCAAATACAGATTCCATTTCCTTATTCATCTCAGTGATAGCACTGGCAAGATCATGA
>M01000029477	AT1G01290 ESTCount=4
CAGACAATTACAGTGTGGAAGTTGAAGGCGAGGCTTCATCTTCTGGGAAAACGGGTGTTGAAATGGAAGCACTGACTGCCGTCTCCATTGCGGGCCTAACGGTGTATGACATGTGCAAGGCTGCTTCTAAAGAAATCCAGATAACAGATGTAAGGCTTGAGCGTAAAACCGGTGGGAAGAGTGGGGACTGGCATCGAAACACAACCATACCAACGCGTACATCGACCAAAAATGATAAAGAGTCTGATCAAGTATTGCATGGAGGACTAAAGGAGTAATGGCCTCTTTCAGAGAAGAGTAAAATGAAAGTGCGGCAAAATGAAGTGGAGGTTATATTGCAAGTTCTCCTTTTCTTAATTTCACGAGTTTAATTGTTGAATGAAATATTTGCCATCAAATAAATCAAATATTTTGAAGGTTACCT
>M01000002363	AT1G01300 ESTCount=11
GTCACCGTAAGAAACTTGATACATACATGTCTGCTTTTGAGTATTACAGCCTGGAGAATCAAGCCTGTGACACAGGGGGGACCGACAAGCAATACTAGCAAAAGATCTAGATTTGCGCGGGTCGAAAACCGGGTCGGACTGAGCGTAACATCTTTTGCAGGGAGCACACTGGATCCAAACGATGTCGCTTCCAGTATCAAGCACCATGTAAACATACCTTGGAGGAGTACCTACACCTATGCGCGTGAAATACTCGCCACTACCTTGTGCTAGACCGGAAATCACGGAGCTGCTAAATCCAGTTCCCACGCGCTTACCGGTTCCGGCGGTCTCAGCGAGGTAGGAGATAGCTTCGACGCGTGCAGCGTCACGCTGGAGCCGGGTGGTGAAGAGTGTTTCTGGAGTCGAGTTGAAGGATAATGCGTCGACGTGGTGTAACTGTACGGAGAAAGTGGCGGAGGATTCGGCTGTGTCTGTCGGGGATTCGGAGTCTGTCCACGAGAGAGTGGGTTGGCTACGGAGGGGGTTGGCAACTAAGGTCTGGTAGTTGAGTGAAGTTGAGTGAGAAAAGAAAATGGTAAAGGAAAAGAAGAGAAGAAAGGCATTTCTTCCTGCTTTTCCCTCCATGGAAATGAAGAAACAAAGAAACAAAAGTTGGGTAGTAAAAGGTATTCCCCGGTTCCGTT
>M01000001811	AT1G01300 ESTCount=25
CTTGATTCTCCAGGCTGTAATACTCAAAAGCAGACATGTATGTATCAAGTTTCTTACGGTGACGGTTCTTTTACTTTTGGTGACTTCTCCACTGAAACGCTGACGTTTCGACGTACTAGAGTTGCTCGTGTTGCGCTAGGGTGTGGCCATGATAATGAAGGCTTATTTGTTGGTGCCGCGGGTTTGTTAGGTCTTGGCCGAGGGAGGCTATCATTTCCGTCACAAACCGGTCGCCGGTTCAACCACAAATTTTCTTACTGTTTAGTAGACAGGTCTGCTTCTTCTAAACCGTCTTCTATGGTTTTTGGTGATTCGGCCGTCTCTCGAACCGCCCGGTTCACTCCGTTGGTCTCTAACCCTAAGCTAGATACTTTTTACTACGTTGAGCTCCTTGGGATCAGTGTTGGAGGAACACGTGTCCCTGGTATCACCGCATCTTTGTTTAAACTCGATCAGACTGGTAACGGCGGTGTGATAATTGATTCGGGTACGTCCGTTACTCGTCTGACCCGACCCGCATATATTGCTTTTCGGGATGCTTTCCGGGCCGGAGCTTCGAATTTAAAGAGGGCACCCCAGTTCTCATTATTCGACACGTGCTTTGATCTGTCTGGGAAGACGGAGGTGAAAGTTCCGACGGTTGTGCTGCATTTCCGCGGCGCTGATGTGTCATTGCCCGCTTCCAATTATTTGATTCCTGTGGATACTAGTGGGAACTTTTGCTTAGCGTTCGCGGGTACAATGGGCGGGTTGTCAATCATAGGCAACATCCAGCAACAGGGGTTCAGGGTGGTGTACGATTTGGCGGGTTCTAGGGTCGGGTTTGCGCCGCATGGATGCGCGTAATCAGCGTGCGTTTGGGGTTGGTAAGAGATTAAAAGCCAAAAGAAAAAGAAATCTTTTCTGTTAAAATTAATTTTTCTTTTTCCGGTTGCCGGTTCTACGACGTAAGAATATCTTTCTCGGATATGGATGCGAAGAGGAAAGGAAGCAGGATTCGGGAACTACTTGTTGTATTAACTTGTCAAATTGTAACTGAAAGCGAGGTTGAAATGGTTAATATAAGCGCAAATTCAGCTTGATTTTATGTTTAAGAGAACTAATCTGCAAAAATTAATTTTATCTGC
>M01000011312	AT1G01350 ESTCount=3
TAAGGAAGAGAAATTTGGCTTTAGGAGAGCTTGAGGGTGGCACAGGCGAGAATGAAGAAGAAGATGATGACGACGAACAATGAATTGCCATTTGCTTGTTTCATTTGTAGGCAGCCTTTTGTGGATCCTGTTACGACGAAATGCAAGCACTACTTTTGTGAGCATTGTGCTTTAAAGCATCATGCAAAGAACAAGAAGTGTTTTGTGTGCAACCAACCTACACTGGGCATTTTCAACACAGCTCATGAAATTCGTAAAATGATGGCTGAAGATCATAAATGATATATCTTTCGATTCAAATTGCAAGGCAATTGAGCTTATTTTGAAGTCCAAATCCGCATGT
>M01000019143	AT1G01350 ESTCount=12
ACTGGACCTTCCAAGAATTCTTTGTCGGCTGCCGAATCAGTTGTGGAATCTGATAGACCAGTATTTCAATTTGAGTCTTCAAAGGAAATTCAAGTTCAACATGATAGTAGAGCAACTGCAACACTAGAAACTGAGACGGAGTTCTCCAAAGATGCTCGAGCTATTCGTGAGAGAGCTTTGAAGCAAGCAGAGGAGGCTTTGAAGGGTAAAACACTGAGCTCTGGTGATGCAAAGTTATATAAAGGAATTCATGGGTATACTGATCATAAGGCTGGTTTTCGAAGAGAGCAAACAATTTCGAGTGAAAAAGCAGGTGGGTCACATGGGCCTCTTAGGGCTTCTGCTCACATTAGGGTGTCAGCGAGGTTTGATTATCAGCCGGATATATGTAAGGATTACAAAGAGACAGGTTATTGTGGGTATGGAGATTCATGTAAGTTCATGCATGATAGAGGAGATTATAAGTCTGGTTGGCAGCTAGAGAAGGAGTGGGATGAGGCAGAAAAGATAAGGAAGAGAAATTTGGCTTTAGGAGAGCTTGAGGGTGGCACAGG
>M01000011068	AT1G01360 ESTCount=3
GGGCCCAAGTTAACTGAATGGTGGCCGGTGATTATATAACCGTCCTCAACACCAACAACAATATATTTAGCAAAATGGAAGACGATTACATAAGGCGACACCACGAACACGACGTTAAAGATCACCAGTGTAGCTCTTCTCTAGTTAAACACATCAAAGCCCCTGTTCATCTCGTGTGGTCTTTGGTGAGGAGATTCGATCAACCTCAAAGGTATAAACCGTTTGTGAGCAGGTGCATTGCGCAAGGTGACCTTCAGATTGGAAGTCTTAGAGAAGTTAACGTTAAATCAGGACTTCCTGCTACTACTAGCACTGAACGATTGGAGCTTTTAGATGATGAGGAACATATATTTAGGATG
>M01000022970	AT1G01360 ESTCount=14
CACTGAACGATTTGGAGCTTTTAGATGATGAGGAACATATATTTAGGATGACTATTGTTGGTGGTGATCATCGTCTCAAGAACTACTCATCCATCATTACTGTCCATCCAGAAGTCATTGATGGGAGACCTGGGACGATGGCCATTGAGTCATTTGTGGTTGATGTGCCAGATGGGAACACCAAGGATGAAACATGTTACTTCGTTGAGGCGCTAATCAAATGCAATCTAACATCGCTGGCTAATGTGTCTGAGCATTTGGCTGTGCACGATCGGACCGAGCCCATCGACAGAATCTAAAGCATGTGGGAATGGTCTTCAGTGCAGTAGCTCGGTTTATGGATGTGGACAATGTTAGGTTCCTGTTTCAGAAACTGATTGAGAGTTTGGCATCCCAGAGGCAAAGTCATCTTTTCTTTTCTTTATACTTTATGCTCATTCTCTTTTCAGTATTTGAATATCTTGTCTATAGTAGGTGACAATCAGGTTCATCCACGGCCATATGTCTCTAAATGAAACAATTAATTAGCTTTTCTTTTCCTTTTTGGTTTTTCTAAGCTTTAATAATGTGGTATGTATTGACCTCTGATTGTAAATATGTATGCTATGAGGAAATTTGGTTCAATTGGTTATTTTGCATGTTCAGCTGTGAAATGGACGTTTCCTGACATTA
>M01000017007	AT1G01360 ESTCount=50
AGAAAGTAGCAGAACGGNGAGTTTTTTTTGTAGTGAAAAATTAGAAGATGAACTGTGGTGATGTTTACAGCGTTGTTGAATCACAGTACATACGGAGACACCATAGGCATCAGCCTATGGAAAATCAGTGCACTTCTGCTCTTGTTAAGCATATCAAAGCTCCTGTTCATCTTGTATGGTCACTTGTGAGGCGATTTGATCAGCCACAAAAATACAAGCCATTCGTGAGTAGGTGTGTAGTGAGTGGTGAATTAGGGATTGGAAGTGTTAGAGAAGTTAATGTTAAATCTGGACTCCCTGCTACTACTAGCACCGAGATGCTAGAACTCCTTGACGATGAAGAGCACATTCTTGGAATCAAGATTGTTGGTGGTGATCATAGACTCAAGAACTACTCGTCAATTATGACTGTCCACCCTGAGGTTATTGATGGAAGGCCAGGAACTTTAGTCATAGAGTCATTTGTGGTGGATGTGCCTGATGGGAACACCAAGGATGAGACATGTTACTTTGTGAAGGCCCTCATCAAGTGCAATCTCAAATCTTTGGCTGATGTCTCAGAGAGGATGGCTGTGCAGGACTGTGTTGAACCGATCAACCGCTTCTGAAGTTGTGCGTCTTGGATATAAGATGTGAGGTCTATTAGAATTGCTGTGCCATTTGACGAATCTAATTCAAGAGGCTTTATAGATATTGGTGGGAGTAGTGCTTCCTATTCCAGAAGTTTTGCATGCAATGATGGATTTCCTTTTTCACGTCTTAGAGACCATTTCTACCTGCTTTTCCCTTGGTTTGCTTTGTCCCGGAATATCCACGATGGGGCTTCCCCTCTTTCAGTAATTAGGTTCTTAGACAAGTTTCCTCAAGACTTCCTATGAAGGGGAAAGAATCGGCTCTTTTCTTCTGTTATTTTTATTTTTCACCGTCGCTTTTACTAGCATTTGCATGGTGGTTTGTAAATGACTTTGGTCACATCTGTAAATATACACGCAACAAACTTGGTATCTTTGAACTGTAGGTTTTTATTTAATAGTTGCAGGCTCCAGGTGCAGGGATGACTAGGAAAGAACTTGAAATAGCAGTTCGTTGTTGCTTTAATTTAAAGACCTGTCTTTTTTCTTGAGCTATTGCAACCTAAAATGTTATT
>M01000002188	AT1G01370 ESTCount=17
ATTATAAAATACTTTCATCATTTGAATGCAAATGCTAATCCAATCTAAGGCTGAGTGGTCCAAAAGTAAACCTAAAACAAGCATTAGCCAGATATGAGTCGGCTTACAACCACGAAAGGCTGAATGATCCCTACAGAAACCCCTAACACACTTTCTGGATTCTAAGGAATTTTTGACGATGGTATCCACCTTGACTACACTATAAACGCAGTTAGGAAAGTTAAGACTTCCCCACTTTCTAATCATTAACATTACCAAAGTAATCATAAAGACACTGCTACCTATAAACAACAGCGGAATTACATTTCATAATGGTTATGAACAGCAATGATGACACTGTAACACTATCACCAAAGTTGTCCCTTCCTTCCCAGCCGTCGTGCCAATTCAAAATCCTTTTTCATCAATGTAACACGCCTTGCATGAATTGCACATAGCATTCCATCTTCAAATAAATGAACCAAAAACTCCTCTGCTGCCTCTTGAAGTGCCACTAAAGCTTCAGCTGTCCAACGGCTAACTGCACGTGAGTGTTCTGCAGTGATATATTTTACAACTCGGATGAAGCTAGCAGCTGGGATGAGCAAATTCCAGGTTTTCTGAAAGTGACGAATTTCACGAAGTGCTACTGTTCCCGGCTTGTAACGATGACTTTTCCTTTGCCTTTCTGTTCCGGGAGTTGATGGAGCATTTGACTGTGCTGTCCTGGTTCTTGGTCTTGTTGCCGGAGATCGAGGAGTCTGTGAAATTGGAGAGTTTACTCTTTCAGTTTCAGAGGGTTTCTTTCGGAGTTGCCTCCGTGGAGCAGAAAGTTTGACTCTGGCCATTGGCGAAAAGGAGAGAGAGAGCACTGATTCACAGTTTTCTTTTTTTTCTTAAAAGAGGAACAGAAGAGCGGGTGCAGTGAATACTAATGTTAATGATACTAATCATAATGATTTTGCCGC
>M01000022413	AT1G01470 ESTCount=42
GGGGATCTCTCGCCTTTACACCATCTCTCTTTTGTTCGCTCTTTTTATTGTCTATTACCTCTCTTCTCTGTTATTGAAAATGGATGAGTTTATGGACAAAGCCAAGAACTTCGTGGCCGAGAAGATAGCCAACGTCAAGAAACCAGAGGCCAGCGTGACAGATGTGGATCTAGGCAGCGTCCACCGCGATCGCGTTGAATACAACGCCAAGATCTCAGTCAACAACCCTTATGGACATCCATTGCCCATTTGCGAGGTCTCCTACACTCTCAAAAGCGATGGCAGAGTGATAGCATCAGGAAAAATGCCAGACCCAGGATCACTAAAAGCAAGCGACACAACTCTTCTTAATGTGCCACTTGAGGTGCCACACAGTATACTGGTGAGCTTAGTGAAGGACATAAGTAGAGACTGGGACATAGATTATATGCTAGAGGTGGGTCTAACTATTGACCTTCCCATCATCGGTGATTTTACCATTCCTCTCTCTAGTAAGGGCGAGGTCAAGCTCCCCACCCTCTCTGATTTTTTCTAGGAACACATCCTACTTTCATGCTTTCTTGTATTCTGTTACCAAAGACTGCAATATGATATTGTAAACTTATGAATAAAGTTTTAATTTAGAAATGCCTCCTGTTGTTTGCTGTTTCCTATGACAGATGATTGTAATTCGTGCTGAAATTGCAAATATTTTGCACTTGTTTTCGGGGTTAATATAATTTCTTAAAATATCATTTACTAAGC
>M01000000765	AT1G01490 ESTCount=99
GACACTTCTTCTGCTACAACATTAGCGCACTGAATTCATTCTCTTGCTTTCTCTCTCTAGCTTTTGTCCCCCCCTTCCTCTCTCCTATTCTGCATTTTCTTGGTTTTTGATTCGGATTTTTTGGTTTGCAAACCCTGCATTTATCTTCTATCTTTTTCAACGAAGCATTATTCGATTTCGTCTCTGCCTCTCTTTCTCTCTCCCTCCCTCTTTTTTAGAAGCTCATTTTCTTTCTCTTTCTCTATTTTTCAACCTTCTTCTCTGCTCTCTGGCTTTGATCTGCACATCAGTGCAATCCAGAAAATGAAGAAGTTTATACTGAAGTTGGACTTGCATGATGACAAAGCTAAGCAGAAGGCTCTTAAGACAGTTTCTACTCTTTCAGGGATTGATTCCATCGCCATGGACATGAAAGAAAAGAAATTAACAGTGATAGGAACAGTTGATCCTATAACTGTAGTGAGCAAGTTGAGAAAGTACTGGTCAACAGATATAGTTTCTGTAGGGCCAGCAAAGGAGCCTGAGAAGAAAGAAGAGCCAAAGAAAGAGGAACCCAAGAAAGAAGAAGAGGCTAAGAAAGAAGAACCAAAGAAAGAAGAGGAGGCAAAGAAAGAGGAACCCAAGAAAGAGGAAGAAGCAAAAAAAGAAGAGCCAAAGAAAGAGGGAGAAGCAAAGAAAGAAGAGCCAAAGAAAGAGGAAGAAGGAAAGGCTGCACCAGCACCAGCACCAGCACCAGCACTGGCACCTCCACCAGACCCAGTTTTAGAGCTGGTCAAGGCATACAAAGCTTATAATCCTCAGCTGACAACGTACTACTATGTCCAAAGCATTGAAGAGAATCCAAATGCTTGTGTTATTTCTTAAGTTGGAAATGGCTACAGAAAAAGAGTTCGCCTTTGTCTCGGACTGGTGATGGTTTTTGATCTTATCAGTCGATGTGCAAACATGTGTTAAAGAGGTAAAACACCGAAGAACAGAGGAACCTTGTATATAGATGGTGATGCCTCATTCAATCTATTCAGAACATAAGTAATGTGTAGAAAGAATAAAGGAAATTTTGGAACTTGTTTTTTTTGTCACCACCGTAGTTGTTATATCATATATACTATTTGCTTATTGCTCTTTCTTGCTATTTACTCTGTAAC
>M01000017075	AT1G01500 ESTCount=4
CCACACACCAAAACTCATATTTAACATATCAAAGTTATTGTATTAAGTGTTTCTTATTCCCTAGGCCCCAATATTGAGATCTTTCCAGACTTGCTTTAACATTCTCAAAGATTTTATATTCCTTTCACTGATCTGTTATAGGATATTATTAGATCATATTATTCAGTTCAAAAGAACCTCCTCCTAAAATTCCTTGTAGTTGCTTGATATGAGCGCATAAGCAGTCCAACGCCTATTCCAATCCCAAGGCACATCCCAAGGCCTATTCCAACACCAACTCTAACACCAGCATTAAACCATGTGAGTTGGCCATCCTCACCATAATACATGTCATCTGAGTAGTATCTGTTTCCAGTTTT
>M01000015582	AT1G01510 ESTCount=3
GACTACTAGTTCCTTGGCTTGCTTCGTAGAACGCACTTGCTATCTCGCCACGCGCTTTCGGCTTCTGGTTGGCTCGGCTCAGTGCAGCCTTTATGTAGGGGAATGAGAAGGTGTAGAGGTCTGGTTTTAGGGATCATTGGTAGATCTGCATCGGCTAGGTCTTTGGCCACTAGGAGCTTGGCTTTTAAGATGAGTGTGCTTTATTTTGATATACACGAGGGAAAAGGAAAAGTAAGTAGGTCTTCCTTAAGATTTCCACCTGCAGCACGAAGAATGGATACTCTAAATGATTTACTAGCTGCTAGTGACTTGATCTCACTTCATTGTGCTTTATCGAATGAAACA
>M01000000705	AT1G01510 ESTCount=10
GACAGGCCAGAGACAATTCAACGTCTCCTGGAGCACCGGAGGCATTTTCCAAACAGTAAAAGGGAAAATAAAAATGCCCTCTCGCGCTCTTGTATAGACTAAAAAAACCCGCAGAAATGCCCAGATTTACATCATTAAACCCTAACCACCACCACCACCACCACCACCACTGCACGAACCATACAAGAACGACAACGTAATGACCAGCACTAATATCAGATCGTCTGCTACAATGTCCCACCATAAATCCTCTTCTCAACCTCTCCCTTTAGTTGTAAGTCTTAACTGCATCGAAGATTGCTCCATCGAGCAAGACTCCTTAGCCGGAGTCGCAACGGTCGAACACGTGCCCCTCAGCCGTTTAGCCGATGGCAAAATCGAATCAGCTGCAGCTGTTCTTCTTCACTCTCTCGCTTACCTCCCTCGAGCTGCTCAGCGCCGTCTCCGTCCTTATCAGCTCCTCTTATGTCTCGGCTCAGCTGACCGTGCTGTCGACTCGGCTCTCGCTGCGGACCTGGGGCTCCGGCTTGTCCACGTGGATACTTCGCGAGCTGAGGAGATCGCGGATACAGTGATGGCTCTGTTCCTTGGCTTGCTTCGTAGAACGC
>M01000002951	AT1G01510 ESTCount=26
GTGCTTTATCGAATGAAACAGTTCAGATTCTTAATGCTGAGTGTTTGCAGCATATAAAGCCAGGGGCATTTCTTGTGAATACGGGTAGTAGTCAGCTGCTTGATGACTGTTCATTGAAGCAGCTTTTGATTGATGGGACTTTAGCTGGCTGTGCTCTGGATGGTGCTGAAGGGCCACAATGGATGGAAGCATGGGTAAAAGAGATGCCAAATGTATTGATACTTCCACGAAGTGCAGATTACAGTGAAGAAGTTTGGGTGGAAATAAGAGATAAGGCCATCTCTTTATTGCAATCTTTCTTCTTTGATGGGGTAATTCCAAAGGATATTATCTCTGATGAGGAGGAGGAAAGTGAAATGGGCGATGAAAATGAACAGTTTCACAAACAAGACAAAGAAAGTTTTCTGCAGGCTTCTATTGGTGAGCGCTTGACAGATGATATTCAGGTAAGTCCAGAAAGCACCCGTAGTAAAGTTATTAATCAATCAACAGAATCTAGCCAGGCTCAGGGTTCTGGATTGTCTCAAACTACGGCTGCAAGGTCTGAAGGAAAACGCAGCAGATCAGGCAAGAAGGCAAAGAAAAGACACGGCCGTCAAAAATCCATTCAGAAACCGGATGATCTTTCTCATTTAGAAAAAGAAAGCACCTCACATCGAGAAGATGATGCTACTATGAGTGGTACAGATCAAGTCTTAAGTTCCAGTTCCCGGTTTGCTTCCCCTGAAGATTCACGAAGTAGGAAAACACCAATAGAATCAATTCAAGAGTCAAATGCAGACCAGCTTCTAAGATCAAGCAAGAAGCTCAGTGGAAAGTCTCGGTGAACTGCTGAAAGATCGGGTATGTTATTGCCTTATATGCAAGAGACCGTCCTGCACTTCATGTCTCAAGGCAGAGAGTGAAAGGTGGTGGATGGTTCCTGGATGCCATGTCAAATGTAACAAAAAGAGATCCCGCATCTCAGTTCCTTGTTGTTTTTAGAAGCAAGGTTGCCTGGCAGATATCCTTATTCTGTATTTCATATTGTACCCTGTAGAATAATTCTAATGTCGATGCTGATTTGAAGTTTTTATTTGAACAATTTTCTCAGGACACTATTGGGCTGCGCTCTTTTGCTGCTGGTGGAAAGTTATTGCAGATT
>M01000003853	AT1G01580 ESTCount=205
GATGTAAGTGAGAGAGAGAAATGGGTTCCAAGGGGTGGGCAAAAATAGTCACCTTCTTCTCAGAAAGAAACTGACATAGTCCGAGTAGCTATATGGCTGCTATCGATACTAGTGTTTCTGGGCTATCTCATGATGTGGGTTATGACGCCCACTACCACATACCGTCGTATATGGTTACCCAACATCCGAAAGAATGTTAATTCTGTTTATTTTGGCGTACAAGGTGCAACTATTTTGACATTCTCTTTCCCTGTCCTCTTTATTGCTGTCTTGGGCTGTGTGTATCTCCACCTTGGAAAGAGGTCCGGTCATAACAATTTTAGAAGCAATGGCAGAAAACATCCTTTAGCCACATGGAAGAAACCAATGCTTGTGAAAGGCCCTCTGGGGATTGTTTCAGGCATAGAACTGGCCTTCTTGACAATGTTCGTTGCACTATTGACTTGGTCTTTATCAACTTATTTACACAATGGCTTTGCTACCATCACTCCTCATTCAGCAGCAAAGAGTGGGGAAAGAGTATGGGAAGCTAAATTGGAAAGCTCGGCTATTAGGCTAGGCGTGGTTGGGAATATATGTTTGACATTTCTATTTTTTCCGGTGGCCCGTGGATCATCGGTGCTGCCATTGTTTGGGCTGACCTCCGAAGGTAGCATTAAGTACCATATATGGCTGGGTCACTTGGTAATGGTATTCTTCACTGCTCATGGACTTTCTTATATCAGCTATTGGGCTGTTACACATCAGATTTCTGAGATGTTGAAATGGAGGAAAGCTGACTTTTCAAATGTGGCTGGAGAGGTAGCTTTACTGGCTGGATTAGGCCTGTGGGCTGCAACCTTCCCTCGCATTAGAAGAAAAATGTTTGAGCTCTTTTTTTACACCCATCATCTCTACATCCTCTTTGTGTTTTTCTTTTTGATGCACGTTCCCATCTCTTTTGCTTGTACTATGCTCCCTGGTTTTTACCTCTTCTTGGTTGATCGCTACCTGAGATTCTTGCAATCAAGAACCAATGTTCGTTTAGTTTCAGCCCGCATTTTGCCTTGTGAAACTTTAGAAATCAACTTCTCTAAAAGCCCAGGTTTGAGCTATAATCCCACGAGCATTCTGTTTGTGAATGTTCCTAGCATTTCCAAGCTGCAATGGCATCCATTCACTATCACTTCAAGCAGCAACTTAGAACCTGAAAAGCTGAGTGTTATGATTAAAAGTGAAGGAAGTTGGTCCAAGAAGCTGTACCAATTGCTTTCATCGCCTTCATCGGTTGACCGTCTTGAAGTCTCAGTAGAAGGACCTTATGGACCAGCTTCAACTCCTTTTCTAAGGCATGATGCTCTTGTGATGGTGAGCGGAGGCAGTGGCATTACGCCTTTCATAACTATAATTCGAGAAATCATGTCCGCAAGCGCAATGCACCAGTGCAAGACTCCACAAGTAACCCTAATTTGTTCAGTCAAGAATTCTTCAGACCTCACTATGCTAGACCTCCTAATTCCGTTATCCGGCACTCCATCTGCGTTTTCCAATCTGCAACTAAAAATTGAGGCTTATGTTACAAGGGAAAAAGAACCCACAATTGATAATTCGAAGCTCACTCGGATTATATGGTTCAAGCCCCACCAAACAGATGCACCTATTTCTGCTATTTTAGGCCCCAAAAGCTGGCTCTGGCTTGGAGCTATTATATCATCTTCTTTCATTAGTTTCCTCGTTATAATTGGTCTTATTACCCGCTACTACATTTACCCAATCGATCACAACACAAATTTAGTTTTCTCATATTCCCTCCGATCTTTTCTCAATATATTAGCAATATGCGTATGCATAGCGATAACAGCAAGTGCAGCTGTTTTATGGAACAAGAAACAAAATGCAAGGGAAGCAATTCAGGTTCAGAACATTGAAGGGTCAACACCAGTTGGATCACCAGGATCATGGTTCTATAATGGTGATAGAGAATTGGAAAGTCTCCCTCATAAGTCACTTGCAGAAGCTACTAATGTGCATTATGGTGAAAGGCCTGATCTAAAAAGAATGCTATTCGAGTGCAAAGGTTCAAGTGTGGGAGTTCTTGTTTAGCGGTCCGAAGAAGATGAGACATGAAGTCGCAACAATATGTTCATCTGGATTGGCAGATAATCTGCACTTCGAGTCCATCAGCTTTAGCTGGTGATCTCGCCATCTCTTCGACAAGTGTTTCTTTGTTTTTGGGTCCTTACCTCTTGCAAGAAGAGACTTCACAGGTTTCAGTTGGTTCTGCTGCAAATGTATGTACTCGGACTATAAGCAGCATTAGTACTATTGCGTTTGTACTTGTTTTAAAAGTTTAAACTGCTAATCCAATTTCCCAAAAAATAAAATTATGGCATTGACTAACG
>M01000012549	AT1G01610 ESTCount=4
TGGTTGCACACATATAGATTTCCTAGGGGTTCCACGTGATGGCGCTGGAGGTGGGTACCCACGGATCACAAGGTGGATGCCTAACATCTCGTATGTGTACCGTACGATGCGTTCGGGGAGTGGTAGATTGAAGTATACCCGAAAGATGGAGAGCATGAATCCAAATGGCAACCAAAGATAGGTAGCGAGGGCATTGAGTGGGTCCGGTCGTTGAACAAAACGGCCATCGTGGAAGATTATAGGACTTTTCAGGCGATCCCGTGGCAGTGGAGTAGCTGCTTTTTGCTGTGATAAACCATGTAGCCCTCCTCGCAAATGGACATGAAGTCATGA
>M01000032102	AT1G01620 ESTCount=99
CGTGTCTCAGCGGCCGGGGGGTAAACCTCACTTCTTCCAGCTCCTAGACAAAAGAAAAACAAAGAGAGTTTATTCAGAAGTAAAGCAAGCAGAGAGAGAGAGAGAGAGAGAGAGAGAAAATGGAGGGGAAAGAAGAAGATGTGACGTTAGGAGCAAACAGGTTCCCAGAAAGGCAACCTATAGGCACCGCAGCTCAGACTGAGAAGGACTATAACGAGCCACCATCGGCACCATTGTTTTTGCCTGGTGAACTCAAGTCCTGGTCTTATTATAGAGCTGGAATTGCCGAGTTCATGGCCACCTTCTTGTTCCTCTACATCACTGTCTTAACTGTCATGGGCTACAACAGGTCACCTAACAAGTGTGCCTCTGTTGGTGTTCAGGGCATTGCTTGGGCTTTTGGTGGCATGATCTTTGCCCTTGTTTACTGCACTGCTGGTATCTCAGGTGGGCACATAAATCCAGCGGTGACATTTGGTCTTCTCTTGGCAAGAAAGCTGTCACTGAACAGAGCTATATTCTACATGGTGATGCAGTGCCTTGGGGCTATCTGTGGAGCCGGGGTGGTTAAAGGGTTCCAGCCAACACCGTACGAGAGGGTTGGCGGTGGAGCCAATATGGTGAACCCTGGGTATAGCAAGGGTGATGGCCTTGGTGCTGAGATTGTCGGTACCTTTGTACTTGTCTACACTGTTTTCTCTGCTACTGATGCCAAGAGAAGTGCTAGAGACTCTCATGTCCCTGTGTTGGCACCACTGCCTATTGGGTTTGCAGTCTTTCTGGTTCACTTGGCAACCATTCCCATTACAGGAACTGGCATCAACCCTGCTCGGAGTCTCGGAGCTGCCATCATATACAACAAGGATCATGCGTGGGATGATCATGTAAGTAGAAAATATTACAATTTGTGTATAAGCTTTTTATTTATCATGCATTTGATCTGCTTCTTCAGTGGATCTTCTGGGTTGGACCTTTCATTGGCGCTGCACTTGCTGCATTGTACCACCAGATAATCATCAGAGCAATCCC
>M01000000401	AT1G01620 ESTCount=288
ACCCCAAACCACGAGTGTTCCGGATAAAGAATAAAAAGAATTTCTCCATTCAGTTGGTGTCAAACTTAATACAGCACCACTAGATAATTTACACACATAATTTTAACACCTCGGAAACAACAAATTCACATGGGAAAAGCAGCAAAAATACACGACAGAAGTGGTAAAGAAAAAGGAAAAGAGAATTCGCTTAGGGAGAAAAGTGGTTGGCGAGACTCAGCTAGGAAACATAATTAACTAAGCCCTGGACTTGAAAGGAATGGCTCTGATGACTATCTGGTGGTACACAGCAGCAAGGGCAGCTCCGATGAAGGGTCCAACCCAGAAGATCCAATGGTCATCCCAAGCATGGTCTTTGTTGAAGATGATAGCAGCTCCGAGACTCCTTGCTGGGTTAATACCAGTTCCTGTGATGGGAATGGTGGCCAAGTGTACCAAGAACACTGCAAACCCAATGGGAAGAGGAGCCAAAATAGGGACATGGGAGTCTCTGGCATTCCTCTTAGCATCAGTAGCAGAGAAGACGGTGTAAACAAGAACAAAGGTACCAACAATCTCAGCACCAAGACCATCACCCTTAGTGTAGCCAGCGTTAACAACGTTGGCTCCACCACCCAAGGTTTCATACGTACGGTCACCCTCAAAACCTTTCACCACGCCAGCACCACAGATGGCACCGAGACATTGCATAACCATATAGAACAAAGCTCTTGTCAGAGAGAGCTTCCTCGCAAGAAAGAGACCAAAGGTCACTGCTGGGTTGATGTGTCCACCTGAGATGCCAGCAGTGCAGTAGACAAGAGCAAAGATCATACCACCAAAAGCCCAAGCAATACCTTGAGTACCAACAGTGGCACACTTGTTACCAGACTTAGAGACACCCATGACAGTTAAGACTGTGATGTAAAGGAACAAGAAAGTAGCCATGAATTCAGCAATCCCAGCCCTGTAAAAGGACCAGGAAGAGAGTTCACCAGGCTCAAACAACGGAGCTGGTGGTGGCTCCTTGTAGTCCTTGTCAGTTTGAGCTGATGTTCCTATGGGCTGCCTCTCTGTAAACTTGTTAGCTCCAAGTCTAACATCTTCTTCTTTGCCCTCCATATGCTTAACTGAGACTATCTGAAACAAGAACCAAAAAAAAAAACTCTTGATTCTTTCAGAGCAAAAGAAGGCACACTCGAACCAAAAAGCAAAAGCTGTGAACTTGAAAGAGTGTGAGAGAGAAAAGGTGATTATATAGATAGCAAAGTGTGTTCTTAATTATTTGTCCTCATGAGAAAAAATGAGTTGTCCTTGCCCTC
>M01000016537	AT1G01620 ESTCount=105
TCGGTACCTTTGGTACTTGTCTACACTGTTTTCTCTGCTACTGATGCCAAGAGAAGTGCTAGAGACTCTCATGTCCCTGTGTTGGCACCACTGCCTATTGGGTTTGCAGTCTTTCTGGTTCACTTGGCAACCATTCCCATTACAGGAACTGGCATCAACCCTGCTCGGAGTCTCGGAGCTGCCATCATATACAACAAGGATCATGCGTGGGATGATCATTGGATCTTCTGGGTTGGACCTTTCATTGGCGCTGCACTTGCTGCATTGTACCACCAGATAATCATCAGAGCAATCCCATTCAAGGCTAGAGCCTAGCAACCACCTTACACGTCGTCTATTTATGTTCTGTTTCTTGTATAGTTTATGTTTATGTTTTATACTTTGCTTTATGTCAAGTACTAGAGAAGAGAATTGGAACTTTTAATAATGTCCATTGGCAACTCTTTGAATGCAAGAGGTATCTTGTTTCAGGTAATTCTTGCGACACGTCTGAGAATGGGGCAAGTCCCAAATGAGTGTGCTTCATTTATAATATTCACACACTGCTTATTAATTTATGCGCCGGACTTGCATAAGATCTCGTG
>M01000028866	AT1G01630 ESTCount=3
CAGATATTTGTAAGGATGGGGATACACAAACAGTGATATTCGTGGATATCTAGCAGCTCTATCTATACTGCAGGACTATTACCCAGAGAGGTTAGCCAAATTGTTTATAGTCCATGTGCCTTACATATTCATGACAGCCTGGAAGGTTATTTACCCTTTCATTGATAGCAAAACAAAAAAGAAGATGATTTTTGTTGAGAACAAAAAGTTGAGTTCCACTCTGCTTGTCGACATTGATGAGAGCCAGCTCCCTGATGTATATGGTGGCAGACTACCATTAGTTCCTATCCAGGACAGCTGACTAAATTAAACTTGCGGTTTATGCACATGAGCCAGGCACTATAGCAATGATAGTTCATACCTGCATTTTCGTCTTCCACTAGCTCGGTCAAGGGGTTCCA
>M01000004240	AT1G01710 ESTCount=44
GTTGTAAAGGTATCCATCCCTTCTGTAGCCAAACTTTTAAATTAGATTTGAAGGCAATCCTTCAAAGTTACAAGCTATGTAGAATTTTGTTCTCGGTAAAATAAATCATTAATACATATTATAATGAAAGTTGCTATAAGGAGTTCTTTCAGAACTATGAAAAATAAGCAATGAAAGGCAAACAAAAAATTCAGTAGCCTTCATTTTGTAACCGAGATTTTACAGCAATGACCAGCTTTACTGGCACCAAGATTCACAGCTTGGAGGCAGCGGCTGGGATTGGGTTAAAACTTTTCCTAAGAAGACCCTCTTGAGTCAATGATACGATATGCTATCCCTTTCTGCTGAACATTTGGCCGGATACAAATCCACGAGCATGGGAGGCAGCAGGACTTGTAATCACAAACAATATCCAGTCATCAGCTCTAAATGGCCGGTGGAACCACATCGAATGGTCTAGGCTAACATTAGCTGTTTTCAAATCCTTAGTACGGTGGGGATTCATACTAACTTGAAGAAATATGAGATCTGAACTGTATGCCGCTACACATCTATGCAAAGCCTGGTCATCTGAAAGTTTTCCTCTTGCTCTAAACCAGAACCTCAAGCTTGGAGGAGATTTTGTCTGATTGGTGTTAGTGTTCGGCTCACAAAACCTTATCTCTATGGGCCAAGGAACAAAATCTTTTGCAGCTACCTTGTTTCGGTAGGTCCTTGGAAGACGAGGATCAGTTAAGCGTCTCTCACGAAGCTCCTCCATTGACAGTAGCATCTCTGGCTCTGGAACATTTGGCATTGTTACTTCTTGATGTTCAAACCCTTGGTTTCTTCTTTCTGAAATGAAGCGATCAAGATAAATACAACACTTTCCCCTTTTGTATTGCATTAACTCTTCGAGTGGCAAAGCTTTTCCCATCACGCACACGTTCAACTTCATATAATATTGGCATGTTGAAATCTCCAACAAGAAGAAAATAACAATGCAAGCTATGAACAATTTTAAGGCAATCAACAGTTTTTGATGCTGCAGCCAGTGCCTGCCCAACAAACTGTCCTCCAAAGACCTTTCCAAATTTTGGGGCATCTGGTAAAGTAATCCCCTGGAATATTGTTCACTTCAATTGGATGCAGATGCAATATACTCTCGACAAGGGTGCAGGAGTCTGGAGTCTTATCAGCACTCCACATTGATTTCGGTACAAGTAAAGCACAATGCTCGTGAGGCAGGACTAAGCAGGTCAGTTTAGTCAAAGCAATGACATCGGCTTGCTGAACAGAAGCGATAACACCATCACCAAAGTAATCATAGCGTTTCAATTGAAACTCAGGACGAGCATCATCTTCGGCATGGACTGATCCAGATACTTCTGCCTCGCCTTCCCAAATGAAATAGACTCCTTCGGCAATCTCTCCTTCGCGAACAACATGCTCTCCTTTTTCGTAGAATTTAACTTTGACAAGTTGAGAAATTTTCTTAAGAGATGAGCTAGGGAGTCTCTGTAGCAAAGGAACTCCACCCAAAAACTCGATCACTGATTCGCAGTCCATTGCTGAGTGGTGAAAATTGATTAGACAAATGAAAAATAAAGTTCAGGTGTGATGTTTTTCTGCTACAGTAACTGTAGAGCGTCC
>M01000022753	AT1G01720 ESTCount=5
GAAGCGCCGTCACCACAAAGAGAAAGAAAGCAAGAGTCGGAGAGTATTTACAGTTGCAGCAGAAGTAGAATAAGTAGAGTAGAAGAGAAGGGTAAACAGGTCAAAGGAAAAAAAAACGATATGGCTGCGGTGTTAGAGTTACCACCGGGATTCAGGTTCCATCCAACGGATGAGGAGCTTGTGATGCACTACCTTTGCCGTAAATGCGCGTCGCAGCAGATTGCTGTTCCTATTATTGCTGAAATCGATCTGTACAAGTACGACCCATGGGATTTACCTGGTATGGCCTTGTACGGAGAAAAGAGTGGTATTTCTTTTCACCTAGAGATAGGAAA
>M01000017282	AT1G01720 ESTCount=3
AAAGCGTTGGTTTTTTACGCAGGGAAAGCTCCTAAAGGAGAGAAAACTAACTGGATTATGCACGAATATCGATTAGCTGACGTGGATCGTTCTGCTCGCAAGAAAAACAGCTTAAGGCTTGATGATTGGGTGTTATGCCGCATATACAACAAGAAAGGCACAATTGAGAAGCAAGGGCAATTGAGTAATAAGAAAATAATTAACTACTCGCCATCGAATATAATCGAAGACAAAAAGCCGGAAATAATGGCGCCGCCCCCTGCGCCGTCGTCCGGGACTGGAACGGCGAATGATTTCGTTTAT
>M01000001602	AT1G01730 ESTCount=14
TGAGAGAGATACACAGAGATAGGCAGGCCATTGATGATATCCTATGAAGCATCTTGAGCAGCTCGGAACGCTTCCTTTGTTCTCCCATAGAAAACAGGTTTACTGCCTGGAAAAGTGATAAAGTTCCAGCCAAATGCAGATCCTCCAATATAACATGATTGCTCCTCAAGATGTATAGCTTCCTTTTCAGATGGTTTTGCAAATACATGATCAGATTGAAGCTGTTCTGTCGGCTTAACATCTTGGAGCTGCTTCTGGGGTTTTTCTGCAGCTCCATTTTCACTTGACAAATGCTGCCCTCCTGGTTCATTCTTAGGCTTCTTTGTGATGAATGCTTCAGCAGTCAATTCTTTGTATAGTTCCATCAGAAGCTTCAACCTCTGTCGAAGTTCATCAGCGCCTTTGCAATTGCGGAAGTCCACTGTTCGAAGCACCTCGAGTAAATGGGGACGAATATCTTTGAGAACAGCACGAATCTTGAAGTAGGTACAGTCTTGAAGCTGGACATTACTGTCAGTGGTTCTTTTCTTGTCTTTTAGGAAAGGGAGGGAGATAAGCGGCTGCTCGCCGGCCGGACGGGTGGTTA
>M01000002880	AT1G01730 ESTCount=10
AATAATAACGGATGGTTCTCTAACCTTTCGCCTCAAATTGAATCTTTATTACATTCTTTAATTAATCAAATATAATTCTCGCCAATTCCCGATTTACAGACACACAGCATAATCATGGAACAACCGAGTCCACCTCAGGACCCGAACCCTCCTGACACAGCTCCACCTCCAGCTCCCCCTTCACAACAGCAACAACCACCACCACCAAAACAGCCCGAGTCGGAGGCAGCGGCAGCAGCAGCACCCCCACTACCACCAACTACGCCGACTGCAACAGCGGCCACACCACTACCTGCAACAGCAGCACCAAAACCATCGATACCACCGTCGGCGGCAGCAGCCGCTTATCTCCCTCCTTTCAAAAGCAAGAAAAGACCACTTGACAGTAATGTCCAGCTTCAAGACTGTACCTACTTCAAGATTCGTGCTGTTCTCAAAGATATTCGTCCCCATTTACTCGA
>M01000028033	AT1G01760 ESTCount=3
TTCTATTCTGAGATTCGACGCCTCACTGATACTTTCAATAAGCACGGAAGAGAACAGTTTCAAAGTGATGATGTCGGAAACTGCCTTTTCGATTTAGAACAAGATTGTTCAAGTCAATTAAAATTCAAGTTGAGAGCTGGTTGGCAACTGCATTTGTACATATCGCAATTGCCATGTGGAGATGCTTCTGTTAGTTCACCATTATTATATATGAGAAATACCTTTGGGACATTGCCCCAGGGAAAGCTTAATAGCTCCATGGAGGTTTTGGAGGATTCAGAAGGAAACAATGCTGAAGGTTCCGAAATTGGTGGCTCGGTTCAGAGGAAGCCTGGTCGCGGTGATGCAACTATTTGTTC
>M01000026980	AT1G01760 ESTCount=7
AAGAGATGCATAAACAATAATTGACAAGTATCAATGCAGTAAAAGATTTTCAAGTGCTCCTTTGCTGGATATTCGTTCAACCTCATTAAGGCTCTTCGAGCAATAATTTCAGCATGTGAATCATTAACAATGTCGCCTCGCGGGCTTAACTGCGAGCGTCCAAGGCATTTTGTACCCGTTCCTAACGAAATAACTTCTAATTCTTGAGAAGGAGAGGAAATGAGAAAAGAGGACAAAACAGTAACTTCGCGTCCCTGAGGCTTTCCTTTCTTTTGAAGAGAGTTGTATAAAGAAATCACCTTCTCTGATACTTTCTCTCCCCAACTACCTGATTCCATTTGGTTCTCTTCAGTTCAGTCTCACCTTCTCAGTTCCCACTTCACTTCACTGTTTCTCCGTCCTGAAACTAATTTTTTTCCCTCCTCACCGTAGCCATATTATCTGTTTTCCTTTTACCGTCC
>M01000011866	AT1G01760 ESTCount=3
TTTATCTTTCCTCAATTACTGTTGGACAATCCCCTAACAGTTCTGAACATTTTCAACTGGAGAATTGCTTGCAACTATCTTTATGTGACAGGATCTTACCATTGTCGAATAAATTGATTGCTCCCTTTCAAGTAAACAAGCCACTTTTTTGTTCAGCTCCTGTACCACCAAGGGAATTTCAGCATGCTGATACTGCTTTAGCCAATTTAACATGCGGGTATTCCATATGTTGGAATAAGTCTGGCTTGCATGAAGTTGTTCTTGGGACCACAGGTAGAAGACAAGGCACCTCCGCTAAAGGGGCACTTTCTCCATCTACTCGGTCATTTCTG
>M01000021304	AT1G01790 ESTCount=4
AATGCAAACTCTCCACCGGGGGCAAGAAGAAGACCAACCCTTATTGCAGATATGATTGAAATACCAAAAAGTCTACCAACTAAAGCAACCAACAGAGTCTTGCCACCAATTAAGAGTCCCAGTGTCCCCATAATGACTGGGAAGTTTGAAATAAGAAGCTTTGGATCAATAGACATTCCAACCGTCATGAAGAAGAGACCCAATAGAAGGCCACGATATGGCGCAATATCTGATTCGACCTGTAATGAAAATTCAGTTTCTGCGAGGAGCAAACCAGTCAGAAATGCCCCCAATGCCATGGAAAGTCCAGCCCTGGCTGTGAGGAGACTAGTCCCCAGAATAACAAGAAGTGTATTAGCCTAGAATATCTCTGCATTTTGATTTTCTGCAATTTGTTTGTAAATTGGTCGAAGCAGCAAGCGTCCACCAGCAATTATAGCAGTAATGGCAAGTGCTGCTTTAAACAAGACAGCCACGCCCAAGAG
>M01000004606	AT1G01820 ESTCount=156
GGACGCCAGTGGCTCTTTTTCTCTATCCCTTTAATATTTTGGGTGTTACCTTTTAGAGAGAGAAAGTGAAGAAGAAAAAGGAGATTGTGGTTTTCGAGGCCAAATCCATTGGGCACTCCATTCGGTACTATTTCATTCTTTTTCTGTATCTTTTCTTCCCGAGGAATTGGAGTAGTTGTCTTCACTACAAAACAAAATGAGTACATTGGACGCGACAAGAGCAGAACTTGCATTATTAGTTTTGTATCTGAACAAGGCTGAAGCCAGGGACAAGATATGCAGGGCAATTCAATACGGTTCTAAATTCTTGAGTAATGGGCAGCCTGGTACCGCCCAGAATGTTGACAAGTCAACAAGCTTGGCCAGGAAAGTTTTTCGACTTCTTAAGTTTGTCAATGATCTGCATGCTCTTATTAGCCCAGTAACTCAAGGAACTCCCCTTCCTCTTGTTTTGTTGGGAAAGTCAAAAAATGCACTGCTGTCAACTTTCTTATTTCTTGATCAAATCGTCTGGCTTGGTAGAAGTGGCATCTATAAGAACAAAGAACGGGCTGATCTAATTGGCCGTATATCTCTTTACTGTTGGATGGGGTCCTCAGTCTGTACCACATTGGTTGAGATTGGAGAGCTTGGAAGATTATCTGCATCATTGAAGAAACTAGAGAAGGAGCTTAAGAACAGCGATAAACATCAAAATGAGCAATACCGTGCTAAACTTCAAAAATCTAATGAGAGGTCACTGGCCCTCGTTAAGGCGGCAATGGATATTGTCGTAGCAGTTGGCCTACTTCAGTTGGCACCCAAGAAGGTTAACCCTCGTGTAACAGGAGCCTTTGGATTTGTTACCTCGTTGATCTCCTGCTACCAGTTACTGCCATCACAACCAAAGGCCAAGACGCTGTGAAGATCCCAAGCCAGTTCTGCTCAGGAAATTATGTCATTTTAATAATATTATTTGAACTTGCTGGTGTAAGCTTTTAAGCTATTTGACATCTTCCAGATGACCTTAAAAAGTTCATCACTATATAACGACAACTGCTTAGCGTCTTTGTTGTCACAGTTCATCATGCTCCTTGAAATGGTAGTTAATAATATATTGATGCCAATTCCGCTTCTTATCTCATATTCAAGTAATTTTTTACTTTGAACTCATCTTTGGGGGACTTCGTTGTAATATAGATTTATGTTGGGAGTTCTGATCTCATTTTAGGTGAATAAATGATACCAGGTTTTTCTACC
>M01000014457	AT1G01840 ESTCount=4
GTGTAAATGGGATGCATATGCCAATTTCGGCCGCTCCCATATATTTTAATTTAGCATTCGAAAAATTGCAGAAAAATGAGAAACTGGAAAGAAAAGAAATTCAGCATCTAAAAGTGGAAGACAAGAAAGAAAAAGAATGAAGAGCTCAAAATGTTGCGAAGTCACCAACTTTTTAATAATTGGCGCGCCATTATCATGCAATGCAATAAACAGCACCAATACTCGCCTGTGTTTCTGCTCTATTCGTCCTATACCTAATTGATTATCAGCCATGAAATTGGTAGATAAGATCCAAAGCCCTCGACCTAGTCTCATGAGGATCAAAACCCATAATTCCTCTGGCAGTGCCCTCGTCATCAACTAACCTCTTATCCTCCGCCACAGACGACGGTGAAAGCGGCCTCTTGGCCCTCTTATTTTTGATAAAGCAAACCCTCATCTTCTCCTCTACTTTATCAATTGTTGCCTTTGAATTCTCTTCGGCCCCAGCTTCATAAT
>M01000001890	AT1G01910 ESTCount=74
GGGTTCCTAAACATGGACAAAAATCTCTAAACGGGTATAGCTACTGACTAAATCGAGTCGGATTTTGTACTCCGTTTTTCGAACTTTGAAGAACTCAGAAGACAGAATACTTCGGAGCAAAAGGAAAAAAACAGAACGCAGAAAAGAAAAACACAAAAGAGCAAGGCATTCATTGTTGAAAGAACAGAAAAGGATGGCAACAGATGATCAAGAGATTCCAGAAGGAACCGTACAGAACATACTAGAACAAGATACCCTCAAATGGGTTTTTGTTGGTGGCAAAGGCGGTGTTGGCAAAACTACATGCAGTTCCGTTCTTTCGATCCTTCTTGCTAGGGTCAGATCCTCTGTTTTAATTATATCCACTGATCCAGCTCACAATCTCAGCGATGCGTTTCAACAGCGATTTACCAAGACTCCAACTTTGGTCAATGGCTTTACCAATCTTTTTGCTATGGAAGTGGATCCTAATGTTGAAAATGAAGATGTAGGTGGAAGTGATGGAATGGACAGTGTTGTTTTCTGAGCTAGCAAGTGCAATTCCTGGAATTGATGAGGCCATGAGCTTTGCAGAAATGTTGAAATTGGTTCAAACAATGGATTATTCTGTTATTGTATTTGATACGGCTCCAACTGGTCATACACTCCGGCTATTACAATTTCCTTCAACTTTAGAGAAGGGGCTCCAAAAGATGATGTCTTTGAAAAGTAAATTTGGTGGTTTATTGAATCAGGTTACCCGTCTCTTTGGTATTGATGACGAATTTGGTGAAGATGCTCTTTTGGGAAGGCTCGAGGGGATGAAGGATGTGATTGAACAAGTCAATAAGCAATTCAAGGATCCAGATTTGACAACCTTCGTCTGTGTTTGTCCATTCCGGAGTTCCTCTCTCTTTATGAAACAGAGAGACTGGTGCAGGAACTTACCAAATTTGAGATAGATACGCATAATATTATCATTAACCAAGTCATTTATGATGAAGAAGATGTTGAATCCAAACTGCTCAAGGCAAGAATGCGGATGCAACAAAAGTATCTTGATCAGTTCTACATGTTATATGATGACTTTCACATCACCAAGCTGCCATTGCTGCCAGAAGAGGTTACTGGGGTTGAATCTCTGAAAGCTTTCTCAAGTCATTTTGTGACAGCATATCAACCTTCTACCAGTAAAGTCACAGTGGAAGAGTTGGAGCAAAAGATATCTACCTTGAGGAAACGATTGACGGATGCTGAAGCTGAACTGGAGAAACTTCAGAAAGGAAAGCAATTGGCTTAATCGTGTCTGTTTACCAATTCTTCTGGTTACAAGAAAGTGGATCCTCTATTTCACTCCTCAATGACATCTTCAGTAGAATGATTATTTATGATTTTATTTTTTGCGGTAGATTAATTTGTTTACAAATTTTTTTGTACCTTTACTCAACAATAAATGGTATATTCGTTTTTTC
>M01000019880	AT1G01930 ESTCount=4
GGAATTCCTTTTCATCTGCTTCATAGGCAACCTGTGTCAGTTGGTTATAAATACGCCGGGCTCCTTTCAGAGTAGGCCTTCGGACACTCAATGGTACATTTCGAACAAAACAATGCTGGTGGCTAAAATATGCTTTATCTCCATCAAAGAGGAGTTGACGATTGCTTGAAGGGGCATGAATGAAAACAGAAGTGGAAGCATCAAAATAAGGCTTCCAAGCAGCAAGTAGTTCTTGAATATCCTTCTTTAAAGCTAGTTCATTATAACGACGAAGTGAAGCCCCAGCAGAATGTGCAGCCCTACCACTTCCGTCTTTTGATGACTGTTTTTTACCAGCTTTGGCCCTTACGACGTATCTGTGGAATGTTTTGTGAACCATAACTGAGTTACCATCAAAGACACAGCCAGCAAAGTGTCCCCCGCTAGCAAGCAATACAATCCTCAAGCGCGTCTTATCTCTAGGCTCATGGATACAAAAAATTCAATCTTTCA
>M01000018305	AT1G01940 ESTCount=33
ACGTGGCTGCAAGACTTTTTAGTTGGTCTAGAAAGCTCTGAAACTGCAAAAGTTGGGAATTTTGAAGGGGCTATCACCACACCATTACCGGACGTTTTGGTCTTTCTTGAAGCGAATAGCATAAGCTTCTGTTCTTCAATCTTCACCTGACCCTGAGCTAATAATACACGAGAGATCAGATGTCAGTTACACTGCATACCAATCTTGGTGATATCAAGTGCGAAATCGCTTGTGACGAGGTTCCTAAAACGGCCGAGAATTTCTTGGCACTATGTGCTAGTGGTTATTACGACGGAACCATATTTCACCGAAATATTAAAGGTTTCATGATTCAAGGTGGAGACCCAACAGGTACAGGCAAAGGTGGGACCAGTATATGGGGCAAGAAGTTCAATGATGAGATCAGAGAGTCTCTTAAGCATAACGCAAGAGGTATACTAGCAATGGCGAACAGTGGTCCTAATACTAATGGAAGCCAGTTTTTTATAACTTACGCAAAGCAACCGCATCTCAATGGATTGTACACTATATTTGGCAAAGTAATTCATGGCTTTGAAGTCCTGGATATCATGGAGAAGACTCAAACAGGAGCTGGCGATCGACCTCTTGCAGAAATAAGGATCAATAGAGTAACAATACATGCCAATCCACTTGCTGGATAGTTGCGAGTTGGAGATGCTCTATGGTAAGGATGAATGGAGGCTAATCTAATTATCGCCTAGCTGGATTCTGGAGTGTCTGGTTGGATGATGTTGGCATTGGCATGTTTTTGAACATTAATGTAGTACTAACAGAAAGGGAGACTGCTGATGTTACCTGTAGTTCAATGCACAGCAACATTTTGTTTAACTCCGTGAATGGAACATTTGAAGATAGGTGTCTTGCTTTAGGGAAAGTACAAATAAGACACTGTGATTAAGTGAGTTTTCGTTAACGAGGCTATGCTTTTTTTCTTAACATTTGGAGGACTTTGGTTTCATTTGTTTTTCCCCTTTTTATGCACTTCAATGACATACCAATCTTAATAACATA
>M01000015047	AT1G01950 ESTCount=5
TTGTTGAGAGTGTTTTAGATGGTTATAATGGGACTGTGATGGCATATGGTCAGACCGGGACTGGGAAAACTTTTACTGTTGGACACCTGGGAGGCAATGATACATCTGCCCGTGGGATCATGGTTCGAGCAATGGAGGATATTCTAGCAGATGTATCTTTGGATACAGATTCGGTGTCGCTCTCATATTTGCAGCTTTATATGGAGACCATCCAGGACCTTCTAGATCCAGTTAATGATAATATCACCATTCTGGAGGATCCGAAAACTGGTGATGTCTCGTTACCTGGGGCAACTCTTGTAGAAATTAGGGACCAACAGAACTTTGTGGAGCTCCTAAGATTAGGAGAAGCACACAGAGTTGCTGCTAATACAAAATTGAATACTGAATCTTCTCGCAGTCATGCTATTCTAATGGTTCATGTTAAGAGGTCTGTTGCAGGACGAGAAGATGCTCTTTTAAATGGAATTGACGATTCCTCT
>M01000032028	AT1G01950 ESTCount=6
GATTCAAAGCTTACTAGATTGCTTAAAGATTCATTTGGAGGCACAGCAAGAACTTCGTTAATTGTGACAATTGGACCATCACCACGCCATCGAGGAGAGACTACAAGCACTATATTGTTTGGACAAAGGGCTATGAAGGTAGAGAATATGTTAAAAATAAAGGAAGAGTTTGATTACAAAAGTTTATCTCGCAAGCTTGAAATACAAGTGGACAAGCTCATTGCAGAAAATGAAAGGCAGCAGAAGGCTTTTGATGATGAAATTGAAAAAATAAATCAAGAAGCAGAAAATCGAATTGCTGAGGTTGAGAGGAGCTTCGCTGAAGCCTTAGAGAAAGAGAGACTAAAGTGCCAGATGGAATATATGGAATCAG
>M01000008639	AT1G01950 ESTCount=4
CTTAGAAGTTTTGAGGATGAAACTGTTAGGAGAGTTGCAGCTGGTGCTATTGCCAATCTTGCAATGAATGAAGCTAATCAAGAGCTTATTATGGCTCAAGGCGGGATCAGTTTATTATCTATGACTGCAGCTGATGCCGAGGATCCACAAACTCTTCGAATGGTGGCTGGAGCTATTGCAAATCTTTGTGGAAATGATAAGTTACAAATGCGGCTAAGGTCTGAAGGTGGGATAAAAGCCTTGCTAGGAATGGTGAGGTGTGGACATCCTGATGTTCTGTCACAGGTTGCACGTGGAATTGCAAACTTTGCAAAGTGCGAGTCCCGAGCATCCACACAAGGAATAAAAGGTGGAAAATACCCTTCCTTATTGAAGATGGCGCACTTCCGTGGATTGTTACAAAATAGCTAAT
>M01000019118	AT1G02060 ESTCount=17
CGCGTGTCCGATGTGGAATTTAACTCATTCGAAAATATAATTTACACAAGTACAAAATTACAAAAGTAAAAAAACAATAACGGTATTGATGCATAATGTTACATGAACAGATGAAGGCTGGGGACTAGAAAGAAATAACTGCCATGCAGGCCTAGATAAGAAGATTCTTTCAGCGCTTTGCAATACCACAATGACAGTGCCATGCTTCCAAAACATTTATTACTTTCGCCATGCTTGATCCTGTTACCTGCAGAACATCAGATGCAAGATCACAATGCTTGCATAACCAGGCAAACAGGTCCAGTTAAAAGGCCTCCAGTTCCACCGTCTGACTAGCAGTGCACCCATGCTAGAGCTTCCACTCAACATATCACTTCAATAGTTCCATTTCTGGAAATGTAATTTTGCATGGTCAATTTAAAATCTTGAGCAACAGTTCTGTTCGATGGCCTATCAGGAACCTGGTCATGAGTCTTCTAGTGAGGAAACATTGCATCCGAGTATTCCTGAACTTAATAAGATTGCTGAGGCCTCTGAGCTATGGGGCTGACTTCCAGATATTTGTCTGGCTGACGCTTATTTGGCATCCTCTTGGATAGAAACTTTACTTCTTCTAATCTTCCCCTAGCTTCTAAGGCAACTCTCAGATTCTCAAGGCATCTCAGTGGTTGGTTATTGCCTTTCTCCACCAATTCATAGTACAACCCAAATGCTTCTGAATGTCTTTTCATTTTACAAAGACCTTCAATTACTGTGTCGCACATATCAATATCGACATTCTGATGTTTCTCCAAACAAAATAGTAACAATTTGTGTGCCAGTAGAAACTTTCTATTATGGGAAAGGAAACCAATCAACTCTTCCATGTCAACCACATACCCATTAGCATAAAGTAAACCAACAATCTTAAATGCCTTATCACGCAGTCCACTGCCGAAGAGTAATCTCACAGTATGTGTCGATAGATTTATGTTTTGTCTGATTTTCCCTCCAACATCAACATTATAAACCTTGCTGATTCATGGGCACAACCTTTTGCCAGAAGTCTTGCAAGTATTGAATGGAAAGTAGAAGTTTCAGGGACATGGGAGCTCTTTATCATCTTCTCAAGAGTCTGGTAGGCAACAAGAGGTTCACCCTTCTGCAAGAGACCATCGATCAATGACTGATAGGTTTCAAGATCTGGCACAAAATCCCTTCTCAACATCAAGACCAAGAGCTCATACCCCGCTTCAAATGTACCTTCCCTGCAGTGCCCCTTTATCAGAATCTTGAAAGAAAGAGGATCTTGTGTTCCCCTTTTCATTAG
>M01000022039	AT1G02080 ESTCount=4
TGTTTGGATAGCGCAATTGGTTGGCAACAGCATTCAGAAAGAGGTATCGGCCTTCAGTGTCCAGTTCCACTATAAGAGTCTGGTAAATATCCAAAGCAGCATCCACCAACAATACAGCTAGAGGAGCAGTGTTTCCCGATGACTGTGAATGAGGTGCTCTTGCCTGCAGCTGTTGGATGGCCTGCATCCCAGCATAAAGCACAAGGGAGTTGATCAATGGTACGTTATAACGGGTACCAGCAGAGGCAGCTTCACTTGGTGAAAGTAGTAATCTCTGCTTCAACTCACTCAGGAACGAAGAACCTTGATGC
>M01000002315	AT1G02080 ESTCount=4
CACAAGAGTCCTTTTGGTAACGCTTAATAGTTAATCGACCTCATCCATGGGGGCGTTCTGATTACTTTTATTTGAGCTCATCAAGAATCCTCGGTACAACTTCTGGAACCGATCTTTCATAAGATGTGCACCAGAGATTGAAAAACTCTTCGAATCGGTGGCAAGATCATGCGGTGGCTTAAAGCCTATGGATGAGAGTATGGTCTCAGGCTGGGTTTCTGAGGGCACACACTAAGGCTTATGGCATGCCTGCTTGATTTTTTTCTCATTTGTAATCTAAATATATTTTGTAAATAACACAGGAAAGCACATCCAGTCAGAATGATACTTCTGTATTTTAAAGATTGCGTCAATTTGATTGGATAGAGCATTTATAGAGTATTTTAAATAGGTGCTATC
>M01000004211	AT1G02090 ESTCount=4
CGCCTTCTCCGAAATTCTCGCCGTACCTACTGTTGCTGAGCTTGAAGGAGTTGACAATTCCGTTTACCTTGATGTGCTCCGGTTGTTCGCACATGGCACATGGACCGACTACAAGAATAATTCTGGTCGTCTTCCACAACTGATACCTGATCAAGTACTCAAGCTTAAACAACTCACTGTCCTAACACTTGCTGAAACAAACAAGGTGCTACCCTATGATCAACTAATGCAAGAGCTTGATGTTACAAATGTTGTGAACTTGAGGATTTTCTGAT
>M01000005728	AT1G02090 ESTCount=7
AATTCTGGGTATCTTCATTTGCTTAGATTGTTTGCTACTGGAACATGGCGTGATTACAAACGTAATGCCTCCGCTCTTCCAAAGCTGGTACTTGATCAAGTCCTCAAGCTGAAACAGCTTACTGTGCTCACTCTTGCTCAGGCAAACAAGGTTCTCTCCTATGATGTTCTTCTGGAGGAGCTTGAGGTTTCCAATGTGCGTGAACTTGAAGACTTCCTGATAAATGAGTGCATGTATGCGGGCATAGTCAAAGGAAAGTTGAATCAATTGCAGAGATGTTTCGAGGTGCAATTTGCAGCAGGGAGGGATCTGATACAGGGGCAACTTGGAAGTATGATAGAGGCCCTGAATAAATGGCAAGCCACTTCAGAAAATATGCTTTCCTTGATTCAAGAGAAGATTGAATGGGCAAATACAATGTCTCTGCTGGACAGGAATCATCAGAAGGAAGTCCAAGATAC
>M01000017714	AT1G02090 ESTCount=10
AAAGACAAGTAGGTAATACAAACGACAAGAAGTAGGCCATTACGGCCGGGGACAGAAAAAGACAGAAACATACAACACGTCATAAATAGCTGCAGAAATAGCAAACCAGGCGGTGTCCACCGGACAGCATCCTCCTCTTACCGTGACTTGCCGAATCACACATTTGAAAGCAACCTAAACCCTAAAATCTTTACTTTCTGAATTCACACTATCCAATCCCTAAATTCCTCTGTCAAATTTGTTACCCTTTGAGTCCTGAGTCCTTAATTTTTCATTAACCACTTCAATTCGTTTACTGCTTGTTTTCTTTTTTTTGGCGTGTAATTATTGAAGATGGAGATCGAACAAAAACAAGCAGAGCTAATCGATCACTTCGTTAAAATAGCATCAGCTCTTAAAGGCTCAGCTCTTGGGCCCGTTATCGTTGAAGCCACTTCTCACCCTTCACTCTTCGCCTTCTCCGAAATTCTCGCCGTACCTACTGTTGCTGAGCTTGAAGGAGTTGACAATTCCGTGTACCTTGATGTGCTCCGGTTGTTCGCACATGGACAACATGGACCGACTACAA
>M01000001796	AT1G02090 ESTCount=16
ACCAGGAAGATTGAAATCATAATATTGAATTTCTGACTATGAAAATTTCAGCCGCACCACCAGATCTGGTCCTTTCTTTCTTACTCGATATAATTAACAGTAGGTTCAAAACAAGGTAACAGGTTTCAAATATCAATCTAAATTGACAATGAAAACTTCACTGTCTGAGGAAGCATCGTTGCCACAAAGCAGAAATCATTTGTTGCTTCAATGCCATGAATAAAAATCCGGCATGTAGCCTAAAAACCCATCAAATGAGTTCCTTGATCTATCTATACTTTCAGGATATTGGATGCCGCCTCCTTTTGGGCCGACTTCGGTCTTCTTCATAGTCCATCACTCCACTAGATTCAGAGTAGATCTCCTCATGCCCTCTGAACTCAATGTCGGCCTTGAGGGAGAGGGTTTTTTTCACTTCTTCAACCTTATCTTCCACATCCTTTCGGTGTCTCTTGTCCAATTCACTCATAGTATCAGCCCACTTTATCTTCTCTTGAATTGAGACAAGTAGATTCTCTGATGTAGATAACCAGTTTGATAGTGTTTGTAACATATTCCCGAGTTGTTCAGGTCTCAAGTCCCTCCCAGCTGCGAATTGAACCTCAAAGCATCTTCGCAATTGGTCCAACTTTCCTCTAACTATTCCCGCATACATGCATTCGTTGATCAGAAAATCCTCAAGTTCACGAACATTTGTAACATCAAGCTCTTGCATTAGTTG
>M01000007747	AT1G02100 ESTCount=16
TCAAGGATGGCAGAGGGTTGTTGCTTGGGACATGCTGAGAGTCTATAGTGATTTTATTGAAGCTCAAGAAAGGCGCAGGATTGAACGGCTGGAATTATTTGATGAGTTTGAGGAATGGCACATGATGCAGGAGCACTACTGTGTGACTTTTGCAATAAACGATGCCATGGGGCTGTTTGGAAATCTCGGGTTTCCTACCCATCAGCAGCACGTGACAAGCAATTCATCAGCAGCATCTCCACGAAAGACCAAGGATTAATACCAGGGGTGTGGCTGCTCTTGCTAAGTTCGGTTAAAGAAATAGTATGAGAATAGCGCGTGCAACTGATAGGTGCCAGTTAAACAGGTTAAGAGGCTGTCAGGTAAAAAAGTCTCTCAAGCTAGTAGTTAGTCTTTAGCTAAAAGTCTCCACAAGGATTGATGACTTGTGTGAATGGATCCCTGTGCATTTGTTTGTCCGATTCTAGAAGATAGAATCCTTTCTTTTTTTATGCTAGCTGTTTAGCAAAACAAAGTCGTGGTGGGGCCCTACAGCACCGTACCGTGTCACACAATGCCCTTGGCCTTGGGGGTCCATGTCATGTGGAAGATATATGTGCTTTGTTGGGTGCCTTTTATGCACTCCTAATATTTTAATTTTCTTCTCCTCTCATCTTTTTTGCTTGCCTTTCTCTTCTTCGTTCTTTTTCTCTTCCCCCCCTGGACGACCAAAACGCATGATGGAGTGGCACTTGTTGCAGCATTCAATGTGAAATTGCTGACCATAGATTTGCCATCCTATGACAGAAGCCTATCTGTTTAGGTGGTTTTGTTGGAGTTTTGAGG
>M01000011777	AT1G02100 ESTCount=5
GAAAGGAGAAGTGTTTAGTGAGCATTACAAGCTACTACCAGTTGACTTGCGTGATATACAAAAACTAGATGAGATCATAACTTTGACAAATATGGATCCCAGTTTGCCAACATTTATAATTGCAGAATGCGTTTTAATATACTTGGATCCAGATTCTACCCGTGCTATAGTTGGTTGGACTTCAAAGACATTTTCGACAGCAGTGTTTTTCTTATATGAACAGATTCATCCCAATGATGCTTTTGGGCAACAAATGATCAGGAATTTGG
>M01000013495	AT1G02100 ESTCount=4
AGAAGTTGGTGCTTTCTAGTCTATCAATCTCACAAGAGAAAGGAGAAGTGTTTAGTGAGCATTACAAGCTACTACCAGTTGACTTGCGTGATATACAAAAACTAGATGAGATCATAACTTTGACAAATATGGATCCCAGAATGCGTTTTAATATACTTGGATCCAGATTCTACCCGTGCTATAGTTGGTTGGACTTCAAAGACATTTTCGACAGCAGTGTTTTTCTTATATGAACAGATTCATCCCAATGATGCTTTTGGGCAACAAATGATCAGGAATTTGGAGAGTCGCGGTTGTGCACTATTGGGGATTTATGCTACACCAACTTTACTTGCAAAGGAAAAGT
>M01000004863	AT1G02130 ESTCount=35
GACTTTCTTTGGTTCTGCCTTCTGTGTCTTTTTTTATTTCAAGCAAAAGAAAAAAAAAAATTAATAAATAAATAATTTTCTTCAGACGATTTTCTCATTCTCCGTTTAAATTCCCGGCGACAACTTCGATAATTCTCGCGATTCGATTGAGTTTTATTCACGACGCAGCATCAGCATCATGAATCCTGAATACGATTATTTGTTCAAGCTTTTGCTGATTGGAGATTCAGGTGTCGGAAAATCTTGTTTGCTTCTCAGGTTTGCTGATGATTCCTATCTGGAGAGCTATATCAGTACCATTGGAGTTGACTTTAAAATTCGCACCGTGGAGCAGGACGGGAAAACTATTAAACTTCAGATTTGGGACACAGCCGGGCAAGAACGATTTAGGACAATTACAAGCAAGCTACTACAGAGGAGCCCACGGCATTATTGTTGTTTATGATGTCACGGACCAGGAGAGCTTCAACAATGTTAAACAATGGTTGAATGAAATTGACCGCTATGCTAGTGAAAATGTGAACAAGCTTCTAGTTGGTAATAAAAACGACCTCACAGCAAACAAAGTTGTCTCCTATGAAACTGCCAAGGCATTTGCTGATGAAATTGGGATCCCTTTTATGGAAACAAGTGCTAAAAATGCCACAAATGTCGAGCAGGCTTTCATGGCTATGGCTGCTGAAATCAAGAACAGGATGGCAAGCCAACCGGCAATGAACAATGCAAGGCCCCCAACTGTGCAGATCCGAGGACAGCCTGTCAATCAGAAGTCTGGTTGCTGTTCCTCGTAAAAAGGAAGTCAGTTTTAGTTGGGTTGGGATGTTAACCATGTTCTTTGTTTGCATGTAAAACTAGTTCTTTCTTAATGGTTAGATAAGAAAATTATTTGTTATGATTTGCTCTTTCTAATCAGCTGCTCAGCACTGTTAAAAATTCCATTCTTTTGAATGTCATTTGATTTTAAGAAACATCTGTACAAATTAGGAATATTGGTGAATACCAGTATTTTACCTGGTATGCACCTTATTCTGCTGGTCATCTCCTATATGTTCCTTTTTTCTTCTTTCATCTTATTTTCGAGTAGAATGCACGATATTATGGAAAATTTTGTTCGATCCATTTATTATGGAATGATAAAGCTGCATTGCTTATTTGTT
>M01000006460	AT1G02130 ESTCount=84
ACTTTTCAAATTCATTCACATTTCTTGTAAGCAATCCTCTTGGAGGCGTTTTAAGCTAAACTATCAAAATATAAAGGCAAACAAAAGAAATGCGTGCTTTGCAACTCTTAATTGTGGGCGACATACCCACCAGAGGAGAAAAAAAAATAATGACAATTAACACTTACTAATATCAAGCAAGACACAATTTGTACAGGATATTAAACAACAAGATAAACTGAAAACATCAATCTCCTTTTAATTGCATACAGAACAACTGAAAAAGAAAATGATTTTATAGTTTAATGTGGGAATAGTCTATTCCAGGACAATTCAGAAGCCACTTGTGGTCGCGAGGTCAATCAAGAGCCAGCTAAGAAGAGCAGCAGCCAGACTTCTGGTTAACAGGTTGTCCACGTATCTGCACAGTTGGTGGCCTTGCATTGTTTGCTGCTGGTTGGCTTGCCATCCTGTTCTTGATGTCAGCAGCCATGGCCATAAAAGCTTGTTCCACGTTAGTAGCGTTTTTGGCACTTGTCTCCATGAATGGAATGCCAATTTCATCCGCAAATGCCTTTGCTGTTTCATAAGAAACAACTTTGTTAGCAGTGAGGTCAGACTTGTTCCCAACCAAAAGCTTGTTTACATTTTCGCTCGCATAACGATCAATTTCATTCAACCATTGCTTAACATTGTTAAAACTCTCTTGGTCTGTCACATCATAAACTATTATAATGCCATGTGCCCCACGGTAGTAGCTACTAGTGATTGTCCTAAACCGTTCTTGTCCTGCAGTATCCCAAATTTGAAGTTTAATGGTCTTTCCATCTTGCTCCACAGTCCGAATTTTAAAGTCAACTCCAATTGTGCTAATGTAACTGTCAAGATATGAATCATCCGCAAACCTCAGAAGAAGACATGATTTGCCAACTCCAGAATCCCCAATCAGCAAAAGCTTAAACAGATAGTCGTACTCAGGATTCATGACGGCGAATTAGACCGGGATCGGACCGGTCCGGCGAGTATTGAACTGGAATTTACAAGTAGAAGCAGGGAGAGAGAGAGAGAGAGAGAAATTGAGAGAAGAAAATGTTTTAATGTATTTGTAAGGAAGTCCAGCTAAAACCGACAACCACGGAGAGCTATGTGTTATTTTATTTCT
>M01000004026	AT1G02140 ESTCount=250
GACCGAATTATCTGGCTCTCTAATTGTGGGCACCGCTTAATTTAAACAAAGCTTCCTTCTTCTATTTCTTCCCGGCCGGCGTTGCCATCGTGCATCACACAATCACAAGACACAGAGAGTCATGGCAACTGAGGAAGATGAGTTTTACCTGCGATACTACGTCGGTCACAAGGGAAAATTTGGCCACGAATTTTTGGAGTTCGAGTTCAGGCCGGATGGCAAGCTCCGATACGCAAACAACTCCAACTACAAGAACGACACCATGATTCGCAAGGAAGTCTTCCTCACTCCTGCTGTCCTTAAGGAGTGCCGCCGTATCATCTCCGAGAGCGAGATTATGAAGGAAGATGATGCAAACTGGCCCGAACCAGATAGGGTTGGGAGACAAGAGCTGGAGATAGTGATGGGGAACGAGCATATATCCTTCACTACCTCAAAGATTGGTTCGCTTGTTGATGTCCAGAGCAGTAAGGATCCGGAAGGCCTGCGCATCTTCTATTACCTAGTTCAGGACTTGAAATGCTTTGTTTTCTCTCTCATCTCTCTCCACTTCAAGATCAAACCTATTTAAGGACCTAATGTCTACCATTCAGTTTCTTCTATGGAGTTTATTGTGCCTATGAATTTTGCTTGTAGGAATTGTTATTTCAATGACTTTATGATAGTTTGGACCTAATGTCTACCATGTAAGGTTGCGGATGCTTGCCAGGTTTCAGACTGTAATGCTATCGTTATGAAAAGCTTCAGTTTTCATCAAAC
>M01000017509	AT1G02150 ESTCount=13
CATTCAATTAGACCTTGTTGCCAAAGTGCGTGGAGTTTCTTCTGCTGAAGATTATTTTATGAGGCTTTCGGATAATGTAAAGGACAGGAGGGTATATGGGGCTTTGCTGAATTCCTACGTGAAAGCTAGAATGAGAGAAAAGACGGAATCTTTGATTGAGAAAATGAGAAAGAAAGATTATACCACACATGCACTTCCATTCAATGTGATGATGACTCTATATATGAACCTCGAGGAGTATGATAAAGTTGACATGATGATATCAGAAATGATGGCAAAAAACATACGGCTTGATATATATTCCTATAATATCTGGTTGTCATCTCGTGGATCCCAGGGATCTATAGAGAGGATGGAAGAGGTATATGAGCAAATGAAGCTGGACAGCACCATTAATCCCAACTGGACAACGTTTAGCACAATGGCGACTATGTACATTAAAATGGGGCAGTTAGAGAAAGCTGAAGATTGCCTGAGGAGGGTAGAAAGTAGAATCACAGGTAGGGATAGGATACCTTATCACTATCTCCTAAGTTTATATGGTAATGTTGGTAATAAAGAAGAGATATACCGTGTGTGGAATATTTACAAATCAATTTTTGCAACTATTCCAAATTTGGGATACCATGCTATTATCTCATCTCTGGTTCGGATGGATGACATTGAAGGGGCAGAAAAGATTTACGAGGAATGGCTGCCAGTTAAGAGTTCCTACGACCCTAGAATAGGAAATCTCCTCATGGGATGGTATGTTAGAGGGGGAAATTTGGATAAAGCTGAAAGCTTCTTTGATCATATGATGGAGGTGGGAGGAAAGCCAAATTCAAGTACATGGGAGATTCTTG
>M01000026087	AT1G02150 ESTCount=5
TTTAGTAAGCTTCTTGCCATCTTTCTCCATTTCATTCAAAACTGTGGCAGCCCCCAGTTCAGGTTTTTCCATCAAGGAAATTCTTCTGTAGACAGAATTCCATTTAATCATGGGTCTTCTCTCATAATCCACTGTCCCATAGCTGTGAACTTTTGATATTGAGCATGTGATTGGAAGTTTCCGGTAATTTACTGTTTGGTGAAGCGTATAATGGGGATTTTTCCATGGGAGTGGTCGAGAGTAGGAGATGGTTGAGGAGAGTGAGGCCTGCTGATGGTTCAGAGAAGGTTGAAGAAGCATCATTTCTTGGAGGGTTTCCGGGTC
>M01000003899	AT1G02160 ESTCount=23
GGTGTTAGATGCATAAAGAAAGAGCGATGTTTAATCGCAGATAGACGCACGAACACAAGCAGTTCAGCGATTATAATGGGATCAAAAGCAGCAACACCACCATACCCAAGTGCTGCGAGAATCTCTGATTCTCAGTGCTACCCTCAATATACTGCTTCTCTTAAATGCCTGGAAGAGTTTAGCTCAGATAAGAGTAAATGTCAAAAGCATTTTGATGTTTACAAGGAATGCAAGAAAAAAGAGAGGGAAGCTCGGCTGGAACGCAACAGGAGTAGATCATTCTTCTCATGAGAAGATTATGTAGATCTTTGACAATTGTTGGTAAAAGTTTAATAGTTGGGTTCTTAGATAGTATCAATCCATTTTTCTTCAAGAACTATGCTTGTGATTCTTTGGCTTCTCACACTAATTTAAATATGAACCTTAATTGTCCATGGCACCGAGATGGATTTTAATAATTTGCTCTTGTATGTGCAATGATATAGTGTAAGCATATGCATGAAGCTATGAAAGAGTATTTGTATTGACAAATTATTCTTTGGACCAGTCAAATGTCCCTTGAGTTTCTAGCTATGTGAACATTCTTACACTAGTATAAATCTCAAAATTAGACTTTTTTC
>M01000029232	AT1G02170 ESTCount=4
GGTTATATGTCCAACTGGAGGAACTTGTGCATTTGCAATTCAATGAAGAAAAACTTTAAATATTGAAATAGGTTTTGTTCAACAGCTGTACATGGCACCCTCAATTTAATAAGAAACTAAATGATTGAACAATATCTTTGCCTGTCACAAAGAAAATGGTTTTGAATACACATCGAATGGTTCATTGGCAGTCAATTGTGGTACCTGTCTTAACCCCCCACTAAGGCTCCCTCCAGTCAAGAGCATGGTGAGAAGAGAAGTTACAATGCCACCATC
>M01000015552	AT1G02180 ESTCount=61
GAGTTGTAAAGCAACCAAATCGAAACTGACACAGTAACCACTTCCTTACTCTATTCCATTTCATATCCGATCGTATCTCTCTCTCTCTCTCTCTCTCTGTCTCCTTAAAAATCTCTCTTATCTCCGCTCTCACAGGCTTCAATATTAGCAAATGGCTACAATGTTTCTTCTACTTTCTCTTCTGTTCTTCTCTGTTTCTGCTAATACTCAAATAAAAGTAACAGATAATCCCGCGGACGAACTGGTGACTGTTCTTAATAGCAATAGGACTGCGCACAAAGAATCATCCCTTTATGACAATCCAGGTTTAGCATGCATTGCATTGCAGTACATAAAGGCCTACCAAGGGGATTGTGGTGCTGTGGGAGGAACAGATGCCAAGAAACCTGCAGAATCTGAATTCACTGAAACGTTTGCTCCTGCTTGTGGTGTCACAGTCTCAACTCTCACTCCAATCACTGGTCGTTTACTTGGCTGCGAGTCCAAATACGTTAATCCAGCTGAAGCATTCTCAGAAATTCTCATGAAAAATAGCAAGAGCTTAGAGATTTTATATGATAAGAATCACACAGAAGTGGGGGCTGCAGTTACTGGCACAGATGGCGGGTCTCCCTATTTTTGGTGTGTGTTGTTTAGCAATGGAAAGCGTAACAGTAGCTTTGCTTTAGAGGAGGGTGTGGCTAAGGTAACAAGACCAGGATGCTTCAGTGGTGCTAATGATGAATGCAGTGGTGCTAGTGATTGGTCTCGGCCGCTTGGTCTGTGGCCCTATGTCACTGCTGGTTTGTTTGCAGTGACATATGTCTTTGGTTTATAGATTTATCGCTCATTTAAATTTAAACTATTTTCGAGTTGATTTATAAACCCTTTTGCTATTAGGTGGATTGGCCTTTGTAATTGTTTGTTGTAATTCATTTGGCTGTTTGTTCTTTAATTTTATGTTGAGTGTAAGATCCCGCTTTCATTTTCTTCAGTTATCTCTTCATTTGTATTATTTCAGAATAGCCAAATCTGCTCAAAGGGATGCATTTTCTTCATTTCTATGTTAATGTAAGTAAAGAAATATTTTCAGTGCTCTAGAGGAC
>M01000010094	AT1G02260 ESTCount=4
GATTGGTTGAAGGCAGCATCGATGGATAGGTTGAGGGTACCATCAATGGATAGGTTGAAAGATGCATCTGCTGAGCAATTGCCAGGAGGAAAGGGAGATTTTCCACAAAATAGGAAAAGGATGTTGTGGAAATCATGTGTTTACCTTATTACCATTGCTATGCTGGTTGCTTTGCTTATGGGTCTGAACATGTCATGGTCTGCAATTACTGCTGCACTTGCTCTGGTTGTTCTTGATTTCAAGGATGCTCGGCCATGCCTTGAAAAGGTGTCCTATTCACTTTTAATTTTCTTTTGTGGAATGTTTATCACGGTTGATGGCTTTAACAAAACTGGAATTCCAAGCGCATTGTGGGACTT
>M01000002225	AT1G02270 ESTCount=41
TAGTTAATTTACCTACATGACTCCAGTCTATCTATTGTGAGATTACATCAGGTTTATAAGATACTACAGTATGTGGAAACATATCAGAGAGATAACAAATTAAGCCATATGCCCATCATTCTCTGTGGTGATTGGAATGGGAGCAAGCGTGGGCATGTTTACAAATTCCTTAGGTCCCAGGGGTTTGTTTCATCATATGATATTGCTCATCAATATACTGACAGTGATGCAGATGCTCACAAGTGGGTGAGCCACAGAAATCACAGGGGTAATATATGTGGTGTTGATTTCATATGGCTTCGCAATCCTAATAAATCAAAGAAACCACTAAAGACAAGTTGGTATGAAGCAGTATTTGGCATAATAAAGTGTCAGCTTCTGAAAGCTTCATTGACCGAAAATGATGCATTTGCATTTTTAAAGGCTGATGAGCCTGGTGATTTCATAACATATTCAGCCTTCTGTGAAGGACTCCGGCAGGTAAATTTGATTGGTCTTCCTTATGGGCTGAGTTTCCAGCAAACAAAAGATCTATGGATCCGAGCAGATATTGATGGCAATGGCATTGTTGATTATGAAGAATTCAAGGAGAGGATATGGAACTCGTCCTGTCCAGAGCAAGAGGAGCAATGCCCTGGAAGTATAGAGGACCCTGAACAGGGCAAAGAAGAAGGAGAAGGGGCAATAGGTTTTGCAGTAAAGAATGCAGTTCTTTTCCCCCGTGAAGCAGAGAAAGGGTTGTGGCCTGAGAACTACTCTCTTTCAGATCATGCTCGACTCACTGTTGTGTTCTCACCTGTAAGAATGCATAGCTCTCAGCAAATCTTTTAGTCGACACTGGTGCGCTTGTTGGATCAAACTAGCACAAAAATGATGTGTAAAGTAGAATCCAAAATTTTGTAAATGAGAAAAAGGGAAAGAAAAAAAAGAGAAAAAGAAAATGTGAATAGCTCATATAGATTGTCCTAGAGAAATGAAGATTTTCCTGGTAAAAATTCAATTGCTAGTTGTGGGAAGAGTCTCAGCCGAATTTTTCAGGCGGTGTTCGAATTGTAACCTGAAATTCTTAACAAAAACCTTGACAGAAAGGGCATAAGGTAGAGACTTAACAAATGATGTCACGCTGACAAGTCTGTTGTTTTGACTGGGTTGATTATGCTTCTCATTTCCTCTAG
>M01000012845	AT1G02280 ESTCount=123
GAGTTGTTTATAGCTAGAACGAAACAGAAGATACCAACAAAAACAAACAAAAGAAGCTTTGGGTTTGGGGTTGGGTTGGGTGGAGTTGAGTTTGATAAGGTCGTCTGTTGCACCACCAGCAATCTTCTTCTTTCTCTTCCTTTCTCCGCACTTGGCGTGAAAGAGGCATCAATGGGGTCCATAATTCGAGAATGGGTCGGGTTCCAGCAGTTCCCTTCTGCCACGCAAAGCAATCTGGTGGAATTATTTGGCAAATTGAAGGAAGAGGGAGTGAGTACTTTGACCATTCTTGTTTTGGGCAAAGGTGGAGTTGGTAAATCTTCCACTGTCAATTCTCTCATTGGGGAGAGAGTGGTTAATGTCAATTCTTTCTCGGCGGAAGTGTCAAGACCTGTAATGGTTTCACGGAATCGAGCTGGATTCACATTAAACATCATAGACACTCCAGGCCTTGTGGAGGGTGGCTATGTCAGTTACCAAGCTTTGGAGTTGATTAAACGGTTTCTTTTGAACAAGACTATTGATGTTTTGCTCTATGTTGACCGCTTGGATGCATATAGAGTGGATGACTTGGACAAGCAGATAGTAACTGCTATCTCTGATAGTTTTGGAAAAGAAATTTGGCGTAAAAGTTTGCTTGTGCTCACTCATGCACAGCTCTGCCCACCAGATGATCTCATTTATGATGATTTTTCAGCTAGAAGATCAGAGTCTGTCTTAAAGACTATTCGTGCAGGATCACGAATGAGGAAACGAGATTTTGAGGATTCTGCCATTCCAGTTGGTTTGGTTGAGAACAGTGGAAGATGCAAGAAAAATGAGACTGATGAAAAGATTCTCCCAAATGGCACGGCTTGGATTCCAAGCTTGGTAAAAGAGATAATTGGAGTTGCTACAAATGGGAATAAATCCATTACTGTTGACAAGAAGTTGATAGATGGGTCTGAGTCAAATGACAGGGGCAAGGTGTTGATCCCTGTCATTCTTGGGGTTCAGTGGCTTCTTGTCAAATGGATTCAAAGTGCAATTAAAGATGATATTGCTAGGGGGGGCAGGGGTTTGTGAGTTCTGGTCACTTCTGGTGAAGTACTTGTTCTTGAAAGGCTCTTTGATGCTCCCTCCCTCCCTCCCTTCCCCATCACTCTCTATGCTTACTGCTCAATTTTCTTTTAATCTTTACCTTCTGAAAATTTTATCCATCCTACCTGCGTGTCTATGTTTTGCGATGTTAGTAACGGAAAACTAGGAAAAACAGGTTCTTGTCTTTCAATGAGTGTATTTTTGTCTCGAAGTTTTATCTAATTCTGTTCAATATTTTTATTTTTAATGTTCTGTCTTGGTATAGTATGATATTTTCAAGAAGTTTTGGAC
>M01000027154	AT1G02310 ESTCount=4
GGTGGCGACCGAAATGACATTTCTTCAACAAATAGTGTGATAATTTAGCGTCCATATAGGTCTTATTTGTTGCGAGTCAAAATCGTATATGGTTTGTTAATTTAATTAGAGACACTCATAATGATCATTTGAACTGCAACAATTCATTTGCAGGAATGGATAAAAGAAATGGCAGCCCACGTCAAATCAATTGACAGCAACCATCTACTGGAAATAGGGCTTGAAGGATTTTATGGGAAATCAAGGAAGCAGTTCAATCCTGGTAATTACCTTTTTGGGACTGATTTTATCTCCAACAATCGAATTCCTGATATAGACTTCGCCACCATTCATCTCTACCCTGAGCAATGGTTGCCAAATTCAAGTGAAGAAGAGCAGGCTGCATTTGTGAACAAATGGGTCCAAGCCCATATCGAAGACTCCAATTTGGTTATTGGAAAACCACTTATTATTGGCGAGTTTGGCAAGTCTTCCAAGATTCCTGGATACAGCTTGGAAAAAAGGGACAGCTACTTTGTGAAAATATATGATGCGATATACAGCAGTGCGATTACTAGGGGACCATATG
>M01000012316	AT1G02330 ESTCount=52
AGCAAAGAGAAAGGAAATCAGGAATACCAGCAATATTGACTCCATCATCATCAGCATCATCATCAGCAGCAGCAGCAGCAGCGCAGCTGCAGCAAAATAGTAGTGGTTTAGTATCTTCCAAAAAAGTAACCGAGAAGAACGATGGGGATGGAGAGAAAGAAGACCTTGTTCTTCAGGATACTTTTGCTCAAGATACTGCTGTTATGGTTGAAGATCCTAACATGCTGATGTATGTTGAGCAAGAATTGGCAAAGAAAAGCGGAAAGAACGTTGATGCAACACAAGTTGAAAACGAGTTAAAGCGCGCTGAAGATGAATTGTACACAATTCCTGAACATCTTAAAGTGAAAAGGAGAAACTCGGAAGAAAGCTCTACCCAGTGGACTACTGGGATTGCAGAGGTTCAGCTACCCATTGAATACAAACTGAAAAATATTGAGGAAACTGAGGCTGCCAAAAAACTTCTACAGGAGAAACGGCTAATGGGTCGAGCAAAATCAGAATTTAGTATCCCATCAAGTTACAGTGCAGATTATTTCCAACGTGGCAGGGATTATGCTGAGAAACTGCGAAGAGAGCATCCTGAGCTGTACAAGGACAGGAATTCACAGGATGAGAGTGCTGGATCCAAACCAGCTGATAACAACACTGATGCGACTCGTAGAGAAGCTGCAACTGATGAGTTCATGCTAGAGCGTTTCAGAAAACGAGAACGCCATCGGGTCATGCGGAGATAGCATGCACCTTTTTGTCAAGCATGGTTGTCCTGCTGGTTTATCATATTCCTTGGCGCTCTTGAGTGCATTTTTGTAAACTGCCATAAATGACCATCTTTATGATAAAACCTACCTGCAATTAGACCATCTCCACAAGGAACAGCTCAGATTACTGATTTTGTGGTTTGGGTGGAATTCAGCTTAGTCCTTGGCAATTATGCTGAAGGGAGGTTGTGTCATGTCAATTTGGATGGACAATCTGTTGCAGTGACTATTACCAATGATATTCATGTATTTTTTCTTTTTTGTTTTGGAACCT
>M01000017717	AT1G02330 ESTCount=19
ACAAAAACTGGAAAGTTGAGTTCGGGGAGTTAAAACGCAGCGTTCCAAGCAGTTCCAGGATGGAGCAAGAGAAAAGAAAAATGCTGAAAAAGAAGAAGAATTTCAGGAAGAGAAGCATCGAAGAAGCAGAAGATCCTGAGAGCAGCAGAAACAACAATAATGCCACGCCAGATGATGATGAAGAAGAAAGGAGATTGGCATTGGAGGAAGTGAAATTCCTACAAAAGCAAAGAGAAAGGAAATCAGGAATACCAGCAATATTGACTCCATCATCATCAGCATCATCATCAGCAGCAGCAGCAGCAGCGACAAGCTGCAGCAAAA
>M01000027830	AT1G02370 ESTCount=8
GATCAACCAGAATCTTGCACGACATGAAGAAAAACCCTTGCCGACTGATACTGACCGCATCATGTCCATCAAGGCAGCGCTTCTCCACAGCGGAGGCCGCGGTTCCTCCAGCTGTGGTTTCTCCGCGACAATCGGAAAAGCTGTATCATAAACTGTCGGCTTTAGGAGCGACGGGAGGCAGTGTATCAAGGACGTTAAATGAGCACATAATGGAAGGAAAAACAATAACTAAAATAGAACTCTCTCGTTGCATTAGAGAGCTACGAAAGTATCGAAGATTCGATCACGCCTTTGAGATAATGGAATGGATGGAGAAGCGGAAAATGAATTTTTCTTACGCAGACCGTGCAATACGATTAGATCTTATAGGAAAAGCCAGAGGTATAGCTGCAGCTGAGGATTACTTTAATGGACTTTCACCTTCTGCCAAAAATCACCACACGAGTTATGGAGCTCTTTTGAATTGTTATTGTAAGGAACTTATGTCTGATAAGGCATTAGCTCTTTTTCAAGAAATGGATG
>M01000018923	AT1G02410 ESTCount=4
CTGCTCCCCAGGAAGAAGACGCTGCTCCTCAAAGCAAAAGCATTGTATTTTATTGAAGTACACTGCAGCCTTCATAGGGGTAACATTATATGTAGATACACCAGTTATTGGAGTTTTACTTCGATTTTCCGCTGTATAAAATGCAAGAGCGCTCTCTCCTGGCTTTACCCCTAACTCTCTTTGAGTGGGAATAAACTTCCATGGCATTCCATCAGCCACGTCAGCGTTGAATTGCACCACAAT
>M01000001722	AT1G02500 ESTCount=746
CCTAGTCGAAGCGGTTAATATGTTTATTAACCATCTGGTCTAAACTAGGACCAAATTTCAATTCCCAGCAGCCAACACCTGGTAAGTCATGGCAAACCAAAACAAAGAAAAAAGGGAAATAATAGCCAAGAGAACATGACATAGTAAAGAATGAATCATAATTTCATTGTCAAACAAATGAGATAGTATCTCTGCAGCAGACTCTTTTCTTTCCTGTTCTCCTTTCGAGTAATCTCCAAAAGACATAGATCCTCTCTACTAGCTTTCTTAAGACTCAAGACCACATATTTTCTTATATGGGTAAAAAAAAATACAAAAACCAAAAAGGAAGGAAAATGAAGGTAAAAAGAAACCAAGCAAACAATAGGAAGTCTTTTGAGTTGCAGAGAAGCTGCAAAGGACAAGCAGATTATTGATTACTGGTGATCATGCAATTCTACTCTTGAGGCTTCTCCCATTTGAGGGGCTTCACCACCTCCCATGTGAAGTCGGAGTCATCTCTTCCAAAGTGACCATAGGCAGCTGTCTTCAAGAACCTACCATTGCCACCCCTCTTGAGATCCAGGTTAATGGAAATCATACCAGGCCTAAAATCAAAGCTTTCCTTCACAATCTTGAGAATCTCCTTATCTGGGATCTTTCCAGTGCCATAAGTGTCAACAAACACTGACAATGGCTCTGGCACACCAATAGCATAAGAGACCTGAACGATGCACCGGCGAGCAAGCCCGTTGGCAACAATGCTCTTGGCTGCCTGCCTAACAATGTAGGCTCCACTCCTGTCAACCTTGGTTGGATCCTTCCCAGAGAAGGCACCGCCACCATGAGCTCCCCAACCACCATAAGTATCAATAATGATTTTGCGGCCAGTGAGACCTGCATCACCATGTGGGCCACCAATAACGAACCTGCCTGATGGGTTAAGATGGAAGATGGTCTTCTCATCAAGGTACTTCTCGGGGATTACAGGCTTAATAACATGCTCTTTGAGGTCAGCAGCAATCTCATCATTAGTTACAGTTTCATCATGTTGTGTAGAGATGAGAACAGTGTGTACACGAACTGGAACCATAGCACCATTGTCATTGTAGTACTCAACAGTGACTTGGGTTTTGCCATCAGGTCTCAACCAAGGGCAGGTTCCGTTCTTGCGGACTTCAGTGAGGCGAGCACCAAGCTTGGTGGCAAGGACATGGCTGAGGGGCATAAACTCAGGAGTTTCATCAGTGGCATAGCCAAACATGTGACCTTGGTCACCAGCACCAATCTCCTCAGGGCGCTTAGTAAGATGGCCGTGGACACCCTGGGCAATGTCAGGGCTCTGCTGCTCAATATTAACTAAGACTTTGCACTTGTCAGCATCAAGACCCACATCATCAGAAACAAATCCAATTGCACGGCATGTGTCACGGACAATCTTCTCGTAGTCTACATTGGCTTTGGTTGTGATCTCACCAAAGACCATGACCATGTTAGTCTTGGTGCAAGTCTCACAGGCAACCTTGCTGTCGGGATCTTGCTCAAGACAGGCATCCAAGATGGCATCTGAAACTTGATCACAGAGCTTGTCGGGATGACCCTCATTCACAGATTCAGAAGTAAATAGGAAGGTCTCCATTCTTGCAACTGGAAATGAAAACTCACGAAAGAGCAGAACTGGGTGTTTGATTCAAAGGCGAAAGATCTGACCTTTCAACGAGTTCTCTAGCTACTAAAGAACTCTTGGCCGACCCTTACAGGCAGCTCTGAACTCCTTATTTATAGACAAAGTATCCTCTCCTCTAATCATTTCTTTTCCTC
>M01000022394	AT1G02500 ESTCount=50
CGTACAAAACAATTTCTTTTAATATCAAAGTATTAAACGGCATTTCACATGTTGCAGCTCTGCTGCCGATCCTTTCTCTTTTACATGTCTTTACTACCTCTAGCTCAGAGGCAGAAAGAAGGTATCTTTTCTCATTTGTTCTAATGACTGCTCTCAAACAAACACAAAAGGGGAAAAAAAAAAAATCCTAATACTCGATTGGTAAATTCTAATAATAGAGAAGCGGCAAATGAGTAAGGTATAATATATCAGGAACTGGCAAAGAGACCTCAGAATTAAGCTTCAGTTTTTTCCCACTTGAGGGGCTTGACCACCTCCCAAGTGAAATCTGGATCATCCCTGCCAAAGTGTCCATATGCAGCTGTCTTCAAAAACCTGCCATTGCCACCTCTCTTGAGATCAAGGTTGATTGAAATCATACCAGGCCTGAAATCAAAGTTCTCCTTTACGATCTTGAGAATCTCTTTGTCAGGAATCTTTCCAGTTCCATAAGTGTCTACAAATACAGACAAAGGCTCAGGAACGCCAATGGCATAAGAAACCTGAACAATGCACCTTCTAGCGAGCCCATTAGCTACAATGCTCTTTGCAGCCTGCCTGACAATGTAGGCTCCACTCCTGTCAACCTTGGTCGGATCTTTCCCGGAGAAAGCACCACCTCCATGGGCACCCCATCCACCATAGGTGTCAATAATGATCTTACGGCCAGTGAGACCAGCATCACCATGAGGACCGCCAATGACAAAACGTCCTGACGGGTTAAGATGGAAGATACTCTTTTCATCCAAATACTCTTCAGGAATGACAGGCTTGATGACATGCTCCTTGAGATCAGC
>M01000020185	AT1G02520 ESTCount=3
TTATCAGGAGGACAAAAGCAGAGAATTGCCATAGCAAGAGCCATTCTTAAAAGTCCTCCCATTCTTTTGCTTGATGAGGCCACAAGTGCACTTGATTCAGAATCAGAGAAACTGGTTCAGTACGCCCTAGATAGGGCTATGGTAGGGAGGACAGTCATCTTGATTGCACATAGGTTATCTACCGTTGTAAACGCAGACATGATAGCAATTGTGGAGAATGGACAAGTTACAGAGACAGGAACACACAGCAGCTTGCTTGATACCCACAAATTCTACAACAACTTATTTAGCTTGCATAACATCGGCACAATTAGCAACTCAAGAAATACAGCTTCTGAAGATCATCCAATTATCAAACAACTTGCAACC
>M01000003520	AT1G02560 ESTCount=65
GCGGGTTAAAACAGACCCAAGTCGAGATATTCATTCAGCAAGTCACTGTTGTCTTACTTTCTTTCTTGTTGGAACACTCGACTGCTACTGCCTGCCTTATCATCCGCTTCCCAGTTCAAGCGCCGTCTATATCCCTAATCTTTTATAGGATAAGGCTTCAAGAAACAGCATAAAGAATACTTTAGCACACTTACTGCTGTAATACCAAAGCATTAATCTATAAAGACAAAATAAAATGGCTCATTCTTTACTGTCTTCATCGGCTTCCTCTCTCAGATTTGGCTCTCTCGTCTTCTCTCCAAACCCTAGCTCCGCTCCCGATTCTCACAAACTCTCTCTCCCCTTCGAGCCCCTTCGTTCCAGGAAATTCAGAAAGTTAAGTAGTATCAGAAAGAATTCCCAGCCGTCTTCAGCAAAGGCTGTTTACTCTGGTCAGTTTTGGGCACCTGAGAAAACTTCTCGGCAAGGGATTTGGTCAATAAGAGATGATTTGGAAATCCCATCTTCACCTTACTTCCCTGCATACGCTAATGGTCAAGGGCAAGCTCAAGGTCCTCCTCCAATGGTGCATGAGAGATTCCAGAGTGTTATTAGTCAACTTTTCCAATATAGAATTATACGTTGTGGTGGAGCTGTTGATGATGACATGGCTAACATTATTGCTGCTCAACTTCTATATCTTGATGCAGTTGATCCTAATAAGGATATTGTAATGTATGTAAATTCTCCTGGAGGATCAGTTACAGCTGGAATGGCAATATTTGATACAATGAGGCATATTCGACCTGATGTGTCCACTGTCTGCGTTGGACTTGCCGCTAGTATGGGAGCTTTCCTGCTTAGTGCCGGGACCAAAGGGAAAAGATACAGCTTGCCTAACTCAAGAATAATGATCCATCAGCCTCTTGGTGGAGCTCAGGGTGGGCAATCTGATATAGATATTCAGGCAAATGAAATGTTGCATCATAAGGCAAACCTTAATGGGTATCTTGCCTACCACACTGGTCAAAGTCTCGAGAAGATCAATCAGGACACAGATCGTGATTACTTCATGAGTGCAAAAGAAGCCACAGACTATGGGCTCATTGATGGTGTTATCACGAATCCTCTCAAAGCTTTCCAGCCGCTGGCAGCTGCAGCAGATAGTATGTAAACTTCCTGCAGTCATTATGAAATTCACTGTAGAGTTGAATCAAAAAGATCACATTTGGTGTTCCTAGTTTTGGTTGAATTCTCAATACTTAGCACTGTAGAATAAATACCATTCCATCGGTGTTACTCTAACTGAACCTGTCACCCCCATCTTATTTTGACCTCTTGGACGGGGTTCTGGTGGAACCAAAATATGAACAAGTGACTGAA
>M01000028790	AT1G02640 ESTCount=4
GGCTTTTGGGTTCACTAGGTGTTGCTTGCCAATATACTACTCCCTTGCAAGGAATTGGGAGCTATGCGAAGACAATTCACCAGCAAGGTTGCGCAGATGTGGGCTGTGTCACCGACCAACTATTTAGCGGAGCAATTGACGCTGCACGACAAGCGGATGCAACAGTTCTAGTAATGGGGCTTGATCAATCCATTGAAGCAGAATTCAGAGACAGGACTGGGCTTCTTCTTCCAGGACGTCAACAAGAGCTTGTCTCTAAGGTTGCCATGGCCTCCAAGGGTCCAACCATTTTGGTCTTGATGTCTGGTGGGCCTATCGATGTATCTTTTGCTAAGAAGGATCCAAAAATTGCAGCCATCTTATGGGCTGGTTACCCAGGGCAAGCCGGTGGAGCAGCCATTGCTGATGTCTTGTTTGGAACAATTAACCCAGGAGGGAAGCTGCCAATGACATGGTATCCACAAGAGTACATCACAAATCTGCCAAT
>M01000012149	AT1G02680 ESTCount=8
AGATCCTTGCGAATTAGGTACAGAAAATCCTCAACTGATAGCTTTCCCCTCTTTGATCCTATATCTTGAGCTTTATGTGCCAAATCCGTGACATATTCCACAACAATGTCCTCCACGAGTGCCACAGATTCTGGAAGAGGATTAGGATCATCTCCAAAACCATACATCATGTGTTGCAGGTCTTTCTGAAAGACACCTCGCTTTCGCTTAAATGAAGTTTCAGAAGGTTGTGAGGACCCAACTTTCGATTTGGAAGAGGGACCTGTGAAGGAACTGCTCATCTTCCGTGTGTTACTTATTCCCCCCTGGAATATCTTCTGATTGTTCAAAGTAAAGCCAAAATCTTTGAAATCGTTGGTTGTGCAGAATCCTAAATTGAAAACTTTCACTAACAAATTCTTAGAACAGCTGCATAAATTAAAGGTTAGTCATCC
>M01000012351	AT1G02680 ESTCount=24
GGGAAAGGACTATCAGTTGAGGATTTTCTGTACCTAATTCGCAAGGATCTGCCAAAACTTAACCGCTGTACAGAACTGCTATCTATGCAAGAGGAGCTGAAACAAGCTAGGAAGGCATTTGAAGTAGATGAGGAGAAGCTAGCATCGGCTGAGTGACATCAGAGAACACTTTGCATCTTCCTGTTACTATTGTCTTAGCTGCTCGTCTGATTCAGTTGGTGATTCTGTAAATAATGAAACCGGTCTAATTACGGTGCCTTAGCTTTAAAATGTTCTTTTATTGGTTGCTAATCTAAGTTTTAGACGTGCAATATGCTTGATTTGGTAGAAAGAGAATTTCCCAGGTGGGAAATGGTCTACTCGCAAAGCTGGATCTACAGAGTTCTGATTGTTAATGAAATGTAGTTCTCAATATAAAGTAGATCTAACTGGAATGTGGGGTCTACGTAGGTTATGGCTAC
>M01000006267	AT1G02730 ESTCount=7
AGATGCAGAGAACTTAATTGACACAATGGAAGTTGATATTAGATTGCCAATGCTGGTCTAATTGTGTCTCGTGAGAAAAGGCCAGGCTATGATCACAACAAGAAAGCTGGAGCTATGAATGCTCTAGTTAGAACTAGCGCAATCATGTCCAATGGTCCATTCATACTAAATCTTGATTGTGATCACTACATTTATAATTCTTTGGCTTTAAGAGAGGGAATGTGCTTTATGCTTGATAGAGGTGGTGATAGGATCTGTTATGTTCAATTCCCACAAAGGTTTGAAGGTATTGATCCAAGTGATCGATATGCAAACCACAACACGGTGTTCTTTGATGTGAGCATGAGAGCTCTTGACGGATTACAGGGTCCAATGTATGTAGGAACAGGCTGCATTTTTCGCAGAACAGCTCTGTATGGATTCAGTCCACCTAGGACAACAGAACACCATGGATGGTTTGGCAGAAAGAAAATTAAGTTGTTCTTGAGGAAACCCAAGACGACAGAGAAACAAGAGGATGAGATAGCATTGCCTATCAACTGTGATCAGAATGATGATGATGCAGATATTGAGTCTTTGCTTCTACCGAAAAGGTTTGGGAACTCAACTTCTCTGG
>M01000004379	AT1G02730 ESTCount=14
ACATTGTCCTGGCTGCAAAGAGCCATATAAAGATGTTGATGATGAGGATTTTGATGATGAAGAAGATGATGATGAGGCTAAAAGTGAAGAAGAAGATCAGGCGTTGCCATTGCCTAAGTTGGACAAGAGACTTTCACTTGTGAAGTCAATTAAGGCAATGAATCATCCTCCTGAGTTTGATCATACAAGGTGGTTGTTTGAGACTAAAGGAACTTATGGGTATGGTAATGCTGTGTGGCCTAAAGATGGATATGGAGGTGGATCGGGAGCTAATGAATTCGAGCACCCTCCAGATTTTGGAGAGAGATCTAGAAGGCCTTTGACTAGGAAAGTTGGGGTTTCTGCTGCAATTCTTAGCCCTTACAGACTACTCATTGCAATGCGTCTCGCGGCCCTTGGTTTGTTTCTTACATGGAGAATTCGTCACCCCAATCGCGAGGCAATGTGGCTGTGGGGGATGTCCATAACTTGTGAGGTCTGGTTTGCATTATCATGGCTTCTTGATCAGCTTCCTAAGCTCTGCCCTGCAAACAGAGTGACTGACCTCTCTGTGCTCAAACAACGTTTCGAATCTCCCAATCTTCGAAACCCAAAAGGCCGTTCAGACCTTCCGGGAATTGATGTGTTTGTTTCAACAGCAGATCCTGAGAAAGAACCACCTCTTGTCACTGCAAATACAATTCTTTCAATCCTTGCAGTTGATTATCCAGTGGAAAAGGTCGCTTGTTACTTATCAGATGATGGTGGTTCTCTTTTGACATTTGAAGCTCTAGCAGAAACTGCTAGTTTTGCAAGAACTTGGATTCCTTTCTGCAGAAAACACAACATTGAACCCAGGAATCCTGAGGCTTATTTTGGGCAGAAGCGCGATTTCCTTAAAAATAAAGTGAGGCTTGACTTCGTCAGAGAGAGGAGAAGAGTGAAGAGAGAATATGATGAATTTAAGGTGAGGATCAATTCATTGCCTGAATCAATTAGGAGAAGATCAGATGCTTATAATGCCCATGAAGAGCTGCGGGCGAAGAAGAAACAAGTGGAAATGGGAGGCAGTCTATCAGAACCTCTTAAAGTACCAAAGGCAACTTGGATGTCAGATGGTTCTCACTGGCCGGGGACTTGGACTTCTGGAGAGAGTGACCACTCAAGAGGAGACCACGACTAGGCATAATTCAGGC
>M01000030874	AT1G02730 ESTCount=5
ATCTCTTGCTTCTATGAGGATAAAACGGAGTGGGGAAAAGGGTGGGTTGGATATATGGTTCTGTGACAGAAGATGTGGTGACTGGTTATCGTATGCACAATCGAGGATGGAGGTCTGTCTATTGAGTAACAAAAAGGGATGCATTCCGCGGCACAGCTCCAATCAATCTAACAGACAGGCTGCACCAAGTCCTTCGATGGGCTACTGGCTCGGTTGAATATTTTCTCAGGAATAATGCGCTCTTTGCTAGTCCTCGGATGAAATTCTTGCAGNGNGTGGCGTA
>M01000031716	AT1G02730 ESTCount=3
ATCAACGGTGAGATGGTGAAAACGGCTAATTCTCCATCTTCTTCTCCGGTGACGATAACGGTATCATCAGGAGGCAAAGAAAGAGGAAGTAGAAGCATGGGTTTGACAAGTCCAGTACCAAGAGCTTCTATATCAAATAACCCAAATTCTCCACTCACTAACAGTAAAAACCGGACCTCGAGTGGGGGTAGATATTGTTCAATGTCTAGAGATGATACCACTGAAGAGATCAACTCAGATTTTGTCACTTACACAGTTCACATACCTCCTACTCCAGATCACCAGCCTATGTCTGTCTCACAATCCAGTCTAGATATCAAGAATGACGGAAAGCCTGATAGGAGTTTTATTTCGGGTACTATTTTCACTGGTGGTTTTAATTCAGTCACGCGTGGTCATGTTATGGACTGCTCAATGGAAATGACTAAGTCACTCAAATCAGGGCTTGTTTGTGGAATGAAAGGCTGTGATGAGAAAGCAATTCGAGGAAAATGTGAATGTGGATTCAAGATTTGTAGAGATTGTTACTTAG
>M01000026462	AT1G02730 ESTCount=10
AAGGTATAATACTTTCCAGGTAATAATCTTGCCTAAACACATGAAACTTGAGGTGCCTTGGTATGATCCTCAAGTGCAATTACACACAGTAATTAAAGATTACACTTTTTAACAGTAGCAGAGAAGAAAAAATTTAAATCAATTACAAAACCAAACTACAAATATGAAGTTGAGAGAAACTTCAACTTTGGTCTTCTGCTGTTCCTATAAAATAAACCTAACCAGGACATATAATAACACTGCTAAACACATCATCAGGGGAACTGAAACTTCATGTAATCTTGCTTCCCGGAAGGAGGACTAATGTACACCCATAGCAATGAAATGATGATGGATAGCAATCCTGACCAGACATACACAATGGTTGGGACCCTCCCTCTTCTTCCCATCAAGCCTTTCGCAAAGGGGTAGAGATGAGACAAAACCCAGAAGCTGAAGAACACCCCTCCAAGAAGTTTGCTCCACTGTGGATAAGTACTATACACAGTCCTTGCTACTCCCACTGCAATTGCAATCATGTTCAACATCATTATGGTGATTGGAGGTATCATCAAGAAGCTCCACTTGACCACATATAGCTCAGCAAACTCATCATCTCCGTCCTCAGGCATGGCAGATTTAGATGTTAACGTGAATGAAATATCAACCCCTGCTATAACCTTCAGTAATCCTTGTAATACTGCTGCAGGATGAGCACTTGTTCCCCCAATCAGCCAAAACTGTTCATTTCGCCACCAGTCATAAGGAAGAGTGATTCCTCGACC
>M01000001452	AT1G02800 ESTCount=6
TCTAATTCCAGGAACTTCTAGCTTTCAAGCCCAATATACCCCTGGGGGGCTTCTGTACAAAGCAAGCGAAAGCAATCTGCAGTACGTAACTTCAGCAGCTTTCCTCCTCTTAGCATATGCAAATTATCTAAGCTTAAATGGAGGAGTAGTGACATGCGGGAATGCGAAAGTAACAGCAGAGGCACTCATATCACAGGCAAAAAAGCAGGTGGACTACATATTAGGTGATAATCCAGCAAGGATGTCTTATATGGTGGGATTTGGAAGCAGGTACCCTCAGCATGTTCACCACAGAGGATCTTCTTTACCACCTATACATGCACAGCCTAATCGCATTCCCTGCAACGATGGGTTCCGATATCTCTACTCTTCTTCACCCAATCCAAACGTCCTTATTGGAACCATAATTGGTGGTCCTGATAACAGAGATAATTTTGCAGATGATCGGAACAACTACCGGCAATCCGAACCAGCCACTTATATTAATGCACCATTTGTTGGTGCACTTGCTTTCTTCTCCGCCAAAAGCTAAAAGAAC
>M01000023257	AT1G02816 ESTCount=51
GTCCATATTAAACCTATCATTACCCTAAAAATAATACATATATGATTATTGATGCCGTAGTTTGGGTTACAAAGTAGAGGATCCTTTTCAAGGTCAGACGATTGGCGGCCTGAAGGCCTAGCAAGAAAGTAAGTCACCTCCTTAAGTTAGGATCTTGTGTTCTTGTTCTGTGATAGTGCGGCTATACTGCTATCTCCTCTTCTGTTTTTTCAGCAATGAGTTGCCAAGTATAACTAAAAGCAATAACTGGCATTTGATATCTAATGCAAATTCAAATTACACGTTGCCAATACTTATTTCTGGTACTGTCATGATCTAAACAAACATCAAAACTCTCGCATAAAAGCAAAACGTGCAAACAGAACCCACAAGATGTTCAGACAAAAATCAAAAACTGGATCACATTCATTTATTCTTTTCGGTAACATTCAAAGCTCAAAATTCCCCAAATTAATCAAGAAGAAGAGACCAGACGATTGATCTTAATCTCTCTCGAATTCACATCATCGCAATCAAACCCACATCCACAAGTAGGACACTCGTCAAAATTTCCAATAGGAAAATTAGCAGAAGCGATCCCAACAGAGAATTCAAGCTCATCATCATTGCGAATGACTTCAGTAATGCTAAGCCAAAATAAAAGAACTTTAACCTGGATACCGCTCAAGCTAGACAGCTTGTCTTTCTCAATGACGCCAGTGATTTTAGACTTGTACTTGAGCACATAGCTTTCGATCTTGAAAGTGCAAGTTTCATTTAGGCGAAGCGAGAATTTACCTGTTGAAGTGTTCAATTCGTAGCTTGTGACTCCTTTCGGAAGGAGACCGATAGGGAAGTCGTAATCTTGGAGAACTTCATAGACAGTGGAGTTGGTGTTTGCTGCGAAGATTGGATGGATCGAAGAGATTAGAAAGAGGAAAATTGCAGAGAGAATGGACATTGCGAAGGAGATGGGTGATGATGGGAATGAGAAACTTAAGTGCATATGCTTGATTTCCTCTTTTGTAAGCCTAGCCAGGTAGTGTAGGATGGTGGGGTTTTGACTGTTGGTTATGAAGTGGCAAGTCCCAGAGTGTTTGTTTATATTTGTGTATATTTATTTTCGTGTCCGATTGAAAGATTCGAATTGATTGAATTTTGAAAATCTTTCAATTCCATTAT
>M01000011329	AT1G02816 ESTCount=55
AAATACCAATACCAATACCAAACTTTCTATCGACCGTGTCAAATCTCGTTTCTCTCACCGCAATGTCTCTCACCGCCATTACAACCTTCCTTCTCCTCCTCCTCCACTCATCCTTAACCGCCGCCGCCGGCGACACTCCAACGGCATACGAGGTCCTCGCAGGATACAATTTCCCAGTCGGTATCCTCCCCAAAGGAGTAACCGGCTACGAACTAGATAGAACCACAGGTAAATTCCGCGCCTATTTAAACGGTTCTTGTAGTTTTTCTCTACAGGGCTCTTATCAGCTCAAATATAAATCAACAATTAGCGGTTACATAAGCGATAGGAAGCTGACGAACCTTAGTGGCGTAAGCGTGAAGGTGTTGTTTTTATGGTTGAATATCGTGGAGGTTGTTAGAGCTGAAAATGATCTTCAATTTTCTGTTGGGATTGCGTCCGCCAGTTTTTCGCTTGATAATTTCTATGTTTGTCCTCAGTGTGGCTGTGGATTGGATTGCAATAACGTTGCTCAAGTAAGTAAACTTAGGAGCAATCCTCTTCTTTCTTCAATTTAGGGCTCCGTATTTACTGTATTATATACATAAGTTCGTTTGATGAATATTTATCTTGAATGTTATATGTGGAAATGGATATTGGTTTATTCATGTGTTTATTTCTGAATGGGGTATAATTATTTTTCTTTTAAGCTTTTCATTTGTTGGAAATAAGG
>M01000024375	AT1G02816 ESTCount=12
GCTTTTCTCTCGAAGGATCTTATCAGTTAAGATACAAGTCAACTATCAGAGGTCACATATCTAAAGGGAAGCTTTCTAGTCTGCAAGGTGTTAGTGTTAAACTATTGTTTATGTGGGTTGATATTGTTGAGGTTTCAAGAAGTGGGGATGATCTTGAGTTCTCTGTTGGAATTGCTGGTGCTGGATTTCCTATTGATAATTTTGAGGAGAGTCCTCAATGTGGATGTGGTTTGGACTGTGGAGATCGTAGGAAAGTTAGCAAGATGAGATCAAACCCTTTTGTATCTTCTTTGTAGGGAATTTTCCTTAAATCAAAGATTTCAATGCATTATTGTTTTATTAGAGTTGGTAATTGTCGTGCTTGTTTTATTTGAATGGTGGAATTAATCGAATTGGGTTGAGTTTGTTTTCG
>M01000003983	AT1G02840 ESTCount=45
CGAATTCAATTAACCTATATAATATAATTTCCTGCGGTAACTACCAGGTAGCCAAATGAAGGGGAACAGGCTTTTAAAAATAATAGAAAATCCATCTTAATATATCCACTCAAATCCATCAGAATAAAAATTATTGAACTTAAAACAAGAATCCACATCAAGCCTACAAATGTTGTCCACAACTCGACTGCCCTTCAATAACTTATCGCGCATCATGCAAAAGTCTAAACATCATACGCTCGTTTCAACCTTCCCCTGTCTCGACAACTTAGCCTCTCTCCCATCTCACCGGGATAAGCTCCGGCTCCGGCTCCGGCTCCTGCTAGGGCTCCGGCTAACACTCCGTTTTTAGGACTTTTACTCATCCGTTTCTGTCGAGATGGAAGTGGAGATCTTGATCTTGAACGTGATCTTGACAAAGACCGTGGTTTTGACCCGGAGCGAGAAGCAGATCTTGATCTTGACCTAGCAGGTGAGCGACGTGTAGATTTGGTTTTGGGAGATTTGCTTTGGCTCCTGCTTCGACTAGAACTTCGGCCACGACTACGGCTACGGCCTCTTGAATGAGATCGACCACGACTAGGACTCCTGGATGAGTCCCGCTTGGAGTCATATTCCTTCACCCGAACATACGCACGAGAAAATGCATTTCGAAACTCAGAGTCATCAAGTTTCTTGATCGCATGCTTCATGTCTTCATAATTTGTGTAATCCACAATTCCTGTAGTGCCACTACCATCGCGGAAAACTTGAGAGAAACAGACATCACCTGCACGGCGCATGTGATCCTTAAGGTCTTGCCATGAAGCAGAAGAGGGTAACCCAGTGACCAGAACGCGATATTCAGAGCGTCTAGAAACTCCTCGGCCACGACCACCACCACTGTGACTACTATGACGATCTGAGGAAGAATGTCCACGCCCCCCATGAGCAAGCTCAACCCGTAATTGATGCCCATCAAAATCATAGCCATCACGACCACGAATTGCATCCTCAGCATCTCGAGCCTCCTCAAACTCAACAAATGCATAACCAGGGGGCCTTGGTGGGATCTTTAAATCAATGTGAGCTATGGGTCCATACTTGTAGAATAAATCTTCTACTTCTCTCTCACGAATATCACCAGGAAGATTCCCAACATAAAGAGTCCTGCTAGCACGGCTGCTCATTTTTTTCCCTTTCGAAAATATAGACGCTCAGTCAGAGGAAAATTCGAAGGTTAGGGTTTAGAAATTGGGGCGACACTTTCTGTTTAGTTCGTAAAATATATTGTGGT
>M01000014486	AT1G02850 ESTCount=3
TATTGCCATATCTGCTTGATAATCTCTATGCTCTAAATTTAGGCTGGCGGGGTTGTCTTTGACCAGTGCTGTAACATAGTGATTCACTCCAATGAAGTCAAATGAACCTCTAATCACTTTGGATTCATGATCGGTGAAGGATGGTAGTCTTAACCCTGCATTTTTCTTCACCGTGTCAGGATAGTCTCCAAACACCAGAGGATTCACTATCAGTCCAGCAAAAAAGTCGTTAGCTCTTTGAGTTGCAAGCACATCCTCTGTTGAGTTTGTTAGAGG
>M01000000821	AT1G02870 ESTCount=78
TAAAATAATATGAAAATTCGCTTTTTTGCCTCCATGCACATATCTAAGATTCCAGACATACATCAAGATGCTTTTACTTGGCGGGGCAGAGTACTTCTGTAGGCCTTTGGGTTTTCAGTTTACGTTTCATCTCACATCGAGGTTTCTATCGATTTAAGACTAGCAAAATCTAATTAGGCTGATAAGATATACAGTTGTATACTGCCACACTGTACTTAGCCCAAAAAGATGTGAATTAAGACATAGAAAACTGGACCAAATGATTTCCCATTCAATGAAAATAACTTGCATCATACTTGCACAACATCTTGGAACTAAACCAAACTAATTCTCAATCAAGACAAGATTAGGGGATTCTTATCTCTATAAGAGAGATATCTTTTGCAGAATTTCTCAAGAGTTGCAATTGAATGCTGCATCACATTTAATTTTGAATCCATGAACATAGCCTGGTAGTTATCTCCATATTTTTCAATGAGCCGCCCAATATGAATACGTTGCATAGTGGTCAATGGTTGCAATGGTGCACTTTTCCCATCTCTCCGTTTCTTCCCAAGGGCTGATTTCAGATCATCTTCTTCGAGATCGCTGCCGGAATCGGTGGGTTCGAATTCGTCTATGGGACCTTCAGGAGGTGGCGAAGGAGGGACTTGGAGCGATTCGGTCTGAACGATGTGAGAAGTGCGGGATCGAACACCGAGCAAGTTAGGGTTCGAAACAACGCCGAATGATTTGTAGTTTTGGATGACGCTAGCTTTGTCGTCCCATTTGGAACGATCGGCGTCAACTAAAGAACGAAGCTTTGGAGGGAAATTAAATGCTGCCTTGAAAACGTTTGGGTTCCTCTTAGGTAGACCTACGCTTACCTTTGCTCTCGATTCCCTGTATTTCCTTCTTGACCTTCCCATCTCTCCTTTCTGTGCCTCGGGCAATTAGGGTTTTTGCCC
>M01000001619	AT1G02890 ESTCount=25
CGAAGATTGATGGTTAATCTGCCTGATGCTCCAAATAGAGCAAAAATACTGAGAGTTATTTTGGCAAAGGAGGATTTGTCCCCTGATGTTGATTTTGATGCAATTGCGAGTTTGACAGATGGATATTCCGGAAGTGACCTTAAGAACTTATGTGTTACTGCTGCACACCGCCCAATTAAAGAGATACTAGAAAAGGAAAAGAAGGAACGTGCTACAGCTGCAGCAGACGGTAAACCTGCGCCAGCTTTAAGTGGCAGTGGTGATATACGGCCGCTTAACATGGATGATTTCAGATATGCTCATGAACGGGTGTGTGCAAGTGTTTCATCGGAGTCGGTTAACATGACCGAGTTGCTGCAATGGAATGAACTCTACGGGGAAGGTGGTTCTAGAAGAAAGAAGGCTCTCAGCTATTTTATGTAAATGTCATTTGTACAAAAGCTTCTCATTTTCTGCTGAAAAAAGCCTTCACCCAAGTAATATGCAGCTCTCACCCCCATGGGATTGTGGGAGAACCGTTTTGTCTTGTATGATGGAAGTAAGTATAGGAGGAGGGTTTTATTATCCGGAGTTTGGGGATATATGCTTTGGTATAAATGGCGAAAAGCTACTGTAATGTTCTTGTGTGTCCCCTATCCGCTGTCATGGAGAGCATTTACTTTCGACTCTTTTTTAAATTAATTAACATCTCATCTGAAATAGAAAAAGAGAAGAGAAAAATACGCTGTGAATATGGTGATTGTATTATTGTT
>M01000014314	AT1G02910 ESTCount=45
GGGAGCGACGGGTCCAAGGCTAATGGCTGTAGCTGCTGTGGCGCTAAACAAGCATCCAATGTGCTTCTCAAATTCAAGAACAGGAACAAGAACAAGAACAAGAACAACATCAACGCCATCATGTTCATGGTTACTTGACAAGACAAACTTATTGAGTCTTCAAAGAAAGTCTCATTTCTCTTTAACTTGTTGCTCTTCTTCTTCTTCTTCTTCCCAATCACTTGAAGCCAAAACACAGACTGCGGAGTCTTGTGTCAATTTGGGCCTTTCCCTCTTCTCCAAAGGACGGGTTAAAGATGCTTTAGTCCAGTTTGAAACAGCACTTACTTTGGATCCTACACCTATAGAGGCCCAAGCTGCGCTCTATAACAAGGCTTGCTGCCATGCCTACCGTGGTGAAGGAAAGAAGGCTGCTGATTGCCTACGAGCTGCTTTAAGGGAGTATAATCTTAAATTTGGCACCATTTTGAATGATCCTGACTTGGCTTCCTTCAGAGCTTTGCCTGAGTTCAAGGAATTGCAAGAAGAGGCTAAGCTGGGAGGGGAAGATATAGGCTACAGCTTCCGTAGAGATCTCAAACTTATTAGTGAGGTCCAAGCACCATTTCGAGGGATTAGGAGATTTTTTTATGTGGCATTCTCAGCAGCTGCTGGAATTTCATTGTTATTTACAGTTCCAAGGCTCTTTCGTGCAATTAAAGGTGGGGATGGTGCTCCAGATCTCTGGAATACTGCTGGAAATGCTGCCATAAATATCGGAGGCATCGTTGTTCTTGTGGCCCTACTTTTTTGGGACAATAAGAAAGAGGAAGAACAAATTGCACAGATTACCAGAGATGAAACTCTATCAAGGTTGCCTTTACGCCTTTCCACAAATCGGGTTGTTGAGCTAGTACAGCTTCGGGACACTGTTAGGCCAGTAATATTAGCAGGGAAAAAGGAGACTGTTTCCTTGGCTATGCAGAAGGCTGAGAGGTTCAGAACTGAGCTCCTGAGACGAGGTGTACTTTTAGTTCCTGTTATCTGGGGTGAGGGTACAGAACCAGAAGTGCAGAAGAAAGGCTTTGGTGTTCCTGGAAAGGCAGCTACTGCTCTTCCTTCAATTGGGGAAGACTTTGAGAAACGAACTCAGTCTGTAATCGTAAAATCAAAGTTAAAAGCTGAAATTCGCTTTAAAGCAGAGGTTATATCGCCAGCAGAATGGGAAAGGTGGATAAGAGACCAGCAAAAGTCTGAAGGAGTCACTCCGGGAGCGGATGTCTACATAATACTGCGCCTTGATGGCCGAGTTCGAATATCAGGCAAAGGCATGCCCGACTGGCAACAAATTGTGAAAGAGCTGCCACCAATGGAAGCATTGTTAAGTAAGCTGGAAAGATAGACCTTCCTGGTTCTGCCAGATCGTCTTGATAGAGTTTCTTTTTTCTTTCTTCGTTCTTTCTGTTGTTTTCTTTTTGGGGTCATGATCCTTTCAATTTGTGTGTAGTTGTTATCATCATATTTGTAAAATTTACTTAGCAAATATCAAAGAGAGAAGGAAATGGATATAATATTAGTAAATGGAAAAGAGCTGGGACACTCCATATATGCTGTTGTAAGAGTTCTATTTA
>M01000001770	AT1G02970 ESTCount=26
ATGGTATCTCTTCCAATCCCCTCAGTCCTACCTTGTCTAACCAGCAACACAATTTGGAGATTGTGAAAGATTTTGTTGGTATGGATGAAGTGATAATTGAGAAAACAACAGTACCTGGAACTCAGAGAAGCCAAAATTATGTATCACAATCTGCTGTTGCTTTGCGCTGCCGGGTTATGCCCCCTCCTTGCATTAAGAATCCATATTTAGTGGAAGCTTCAGAAGTGGAAGTAGACCCTTTTGGCAATCAAAGATCAAAATGCGCTGGTTTTTTCTCTGCTATTGTTGGTGGTGATGGCCTTTCACGTTATCACACCGACTTTCATGAAATCCAGCAAATTGGTACTGGAAACTTCAGCCGCGTCTTCAAAGTTTTGAAGAGAATTGATGGTTGCTTGTATGCTGTGAAACTTAGCACAAGAAAGTTGCATCAAGATGCAGAGAGGAGGAAAGCTTTGATGGAGGTTCAAGCTTTGGCTGCTTTAGGATGTCATAAAAATATTGTTGGATATTACTCTTCTTGGTTTGAAAATGAGCAGCTATACATTCAGATGGAGCTCTGTGATTGCAGCTTATCCATCAATAAATTTTCCAAACCATTCACTGAGGCAAAAGTGTTGGAAGTTTTACATCAGATTGCAAAAGCATTGCAGTTTATCCATGAACAGGGAATTGCTCACCTAGATGTTAAACCTGAAAATATTTATGTCAAGAATGGAGTTTATAAGCTTGGAGACTTTGGATGTGCAACTCTTCTTAATCAGAGCTTGCCAATTGAAGAGGGTGATGCACGTTATATGCCTCAAGAGATCTTAAATGAGAATTACAGTCATTTAGACAAAGTAGATATCTTTTCCTTGGGAGCTGCTATTTATGAGCTTATAAAAGGATCACCTTTGCCCCAATCAGGATCTCAATTTTTTAACCTTAGGGAGGGAAAACTGCTTCTTCTTCCTGGCCATTCATTGCAATTTCAGAACTTACTCAAGATCATGGTAGATCCAGATCCATTGAACCGGCCTTCTGCAAAAGAAGTGGTAGAAAATCCAATATTTGAAAAGGTTCAAAGAAATCTCAGAGACTAGCAAATCTTCGTTGGATTTGTGAGACCGGAGTTTTTGTATATGTGGCCTCTACTGATGATCATCTGTCTAACTAAGAGATCAGTGGCGAGATAATGAATGGCCAATTTTGTAACACAATTTTCCCTCTTCAGTACATGCACCAAGTTTTGTCCCACAGCAATGTGCAGGTGTTGTAAAGTTAAAAGAGGACTATTAAATATCCTGTATTACAGACTTAAATCACGCAATTTCAATAAAAAACTTCTTATAATCCTAAGTTAACGGTGCC
>M01000025891	AT1G02970 ESTCount=4
GTTGTTTAGTTTCTTCAGGTGATTCAGGGCATGATATATTTTCCTTATTGCAATCAAAGCTGTTCAATAAATTTTGATCCACTGGAGTTATGTAATCTGGAGTGCAGAAAAAGTCCTGACTAAGAATGAAATCTTTGTCATCAACATTAATATCAAAATCACCAATGCTAGGGTTTCCAAAAGAGGGTTGGAGCTGCGGATCAGTAGCTTCAGAATCAAGAAGATTCTGGAGAACAGTGGAAGGTTTTGAATCTAAAGAAGAAGGTTGCTGTTGATACTGATGAACAGAAACTTGTCCTAGTTGAACCTGTAAATGTCTTGCTAATGTACCTTTCTATTTTATCACTCTCTTTCC
>M01000008552	AT1G03030 ESTCount=18
GTAGTTGCCAAAATAAATAAATTAGCATATCAACTTCTCAATGAAGATTGAACATGACTAGTCTGAATCTCCAGTAGTGTTAAGAGATTGGGGCTGGGAAGAGACAGAGGGATGGAAGAATCGTCATTCATTTATTCAATTTAATGCAAAAACAAAAAGAATTCAACTCACCTCATTTTGTTAGAAATTAATAGACCTGATTATTAAGTCTGCATTTTTCCTTGACTTGATTATTAGCTCTGCATTGGGCCGGTCATTATAATCTATCCGCCATTTTGCAACATCTGGAGGTTTTCCTGTAGAAATATGTCGCTTTAAAACTCGTTCCATTGCTGTGTCAATGTCAACATCAATATACCACTTCTCATCAAACATAGACGATATATCCTTCCAAGCCCCTTCTCCCAACAATAGATAATTTCCTTCAACTATGATCACTTTATGCTGAAGGCTCACAAAGATATCATCTTCAACCGGATCTCCAACCCCATGATCAAATGATGGTGCATAGACTGATCCCTCATTCCTCAGTTTCTTTAGACATTCAAGTAGTAGAGTTGGAGAAAACGTCCAGGGAGCTCCCCGTCTTGCATGGGCTTCGTCTGGATTCTCCATTGCATCAAGCTGGGAACGATAAAGATGGAACCCATCCATGGGAAGAACTGCAGCAACATCAGGAGGTTTAACTTGTGAATCAAATGATGAAGCTTTTTGGGGCCATATCTTATTTACACGCCGCACTACTTCAGAAGCTATAGTGCTCTTTCCGGCACCAGGGGGACCAGCCAAGCCTACAATATGCTTCAAATTAGGATTTGATGCAGCAGCTGCGGCAGGAAGAATGCGCTCTGCCAAAGCATCATATATCTCACCCATAAGAACTGGCCTCGACCAC
>M01000017898	AT1G03070 ESTCount=3
AGATTCTACCCAACGGAAAGAGAATCTGGATGAGAGCAAAAACCAATAAGAACCATGATGGCACCAAATAAAAAGGGACCAAGGAAGTTGAAGTCGTGGCCCCTCCTTGCGGCCCAGAAGGTATAGAACGTGAGACTCAAGACCACTACAGTAGTCAAAATCACTGATTCCAGAATAACTTTCCCGCTGGTAAAGCACAAGTTAATCCAACAGCAAACGCAAGAGAAATAGTAAAAACCCCAAGAAGAAGGTAATTCACCGGATGCTTCTGATGATAGTAATACAGCGGGCATATAACGATAAATGGCATAATAATGAGGACAATGTAAAGAGCCAATCCAGCGCCAGTGGTAACAAAAAAGTGCAATACGGACGGACAGAAACGACGACGGAAGCAACAGCAATTGTGGCAAGCAACTGAATGCACTAAAATCGAATATACTTTCCTTA
>M01000023412	AT1G03070 ESTCount=3
TTCATCAATTTCTCAACTCTCAGCAGCCCTGAAGACTGTAAGCAATGAAAGGAAGAGATTAATCACGTCCAAATAGAGAGACACTGCAGCCCAGATGTATTCATCATAGGAGAAGCGCTTGATTAGGTTGTCTGTGTCATATATGATGTACCCACAGAATATGATTGAAGCCAAACACCCATAGATCATGACAGAGATTCTACCCAACGGAAAGAGAATCTGGATGAGAGACAAAAACCATAAGAACCATGA
>M01000016407	AT1G03080 ESTCount=3
TTCTGCTTGTCTGTAAGTTCTTCACTTTGGGCAGCCATTCTCTGTGCCACAGTCTCCAGCTCAGAGTGCATGCTCTGATTTGATTTCTCCAACAAAAGACACCTTTCTTCCACACCCTTCAGCTTCACAATCCCATCATCTATCTCAGAGTTAAGTCTTTGCGCCTCCTCTTGGGCAGATGCTAGTTTTCTCTCCAGACCAGAAATTGTATCCAAGCATTGTTGAAAGAGAA
>M01000004316	AT1G03080 ESTCount=4
ATTTCCATCTCAGCTTTACCCACTCGCTCAGAATCAGATGGAACTCGAGCCTTGATATCGTTGTTTTGTACATTTTGTTCTTCCGTATCATGAAAATTGAGGCCTTTTCTTGCTTTTCCCTCAGTCACCTTTGCATTGTTCACCCCCTCTGCAGAACCAAAAAAAAATACATTGGACTGTTTTGAACCCTTTCTGCCAGGAACAGAATCCGATTCCTCTGTAAAAGCTCCATTCCTCTTTATAGAATGCAAATGTGATGGTGAGACTCCCAAAGCATCCTTTTGCAACTCATCAGGATCAAAAAGTGCACGTATCGGTGGCATTTCAGGCGTACGAGGCTCACCATCACTAAAACCTGAAGGCGAATCATCTCCTAG
>M01000029858	AT1G03080 ESTCount=4
CTTCTAACTGTTCCTTCACACTGTCATATTCGATACCTTTTCCCTTCCTGTTCTTCTCTGTAATCTCCACTTTCCTCTTCAAGTCTTGCACAGTTATTTGAAGATTAGTTAATTTTTGTGCATCAGAATCAAGTCTTTCTAGAACCTTCCTCTCATTCACTTCTTGACGAGACCCTGACAATTTCCTAGAGATCTCTAATTTGTCCACACTAACATCTTTCTCAACTATTGATTCTGTAGAAGAGTAGCGCCTGTTCCGCTTCTTCTCCGCAAATGCAGCTTTTGCCTTTGGAGACATCCCAACAGTCAGGTCGATGCTGGAATTCTGGTTAGCAGTTTCCCATATCTCAAGCATCTGATCATCAGCCTCAACTGTCTCCCTTCTGCTGATCCCATATGATGAACTATTTCAAAGAAAAAATAAAAACT
>M01000024538	AT1G03080 ESTCount=8
GACCCTTTCTCTCGATCCGTCCAACTTGATATGCAATTCAGACAGAGATCTCTCCAAAGCTAAATTCTTCTCCAAAAGCTTACTCATGTCTCTCAACTTGTCATACAGATCTTCCTTTTCACTCCTGTCCTTTGTGCTGATTTCTTTTAGCTTCAAGTTCTCGTCTTGCAAGTCCCTGATTGATGAATTGAGGCACTCAGGATCCAGGCCTACTGAGCACACTTGCTGTACTAAAGCCTGATATCTCCTATTCAAGCCTTCGATCTCCTCCTTCAAATGGTAAATCTCTTGCTGCAGGGAATTACTTTGGGCCAGTTGCAGGGAGAGGTCTTTTTCGAGTTTATCTTTCATTTCCTTCAGGCTATAAATTTCATTTTGCAGATTCATTATTGAATTTCTGGAAGAATTGTTCAATTCACTGAGGCTCCAGTTATCTTCCTTAACCCGCTGGAGGTCTTCCTGCAGGTCATTGTTGCATATCTCCAAGTCCTTCAACATTTGGAGCCTCTTCTGGAGTTCTATTGCCAAAGCTTTTTGCTCCTCCTGAGATTGGGAATGCAACTTCTGCAAAGCTTGCAAAGCAGCTTCAACTTGAGGA
>M01000013927	AT1G03090 ESTCount=3
AACTGCATCTCACCCTCCAGGAACTGTGGTAGCTCCCATGGCTGGTTTAGTGGTTAAGGTTCTGGTGCAGGATGGATCAAAGGTGGAGGAAGGTCAACCAATACTGGTGTTGGAGGCAATGAAGATGGAGCATGTGGTAAAGGCACCGTTTACTGGCTATGTTCGTGGACTTCAAGTCACAGCAGGCCAACAGATTTCAGACAATAGTCTTCTCTTCAGTATTAAGGATGAGTAGAGGACCCTGAAGTTCTGTTTTCATGACTGCCTGAGGAAAACACAGCAGACTTAAACTGATTAAGGGAATTCCCCAGAGGAGTAAGTTCCTCGGTGGAAAAATTATTAGTTTAATGCTTCAACATAGAAATGAGGCATGCAGGAACAGATAATCTTGTAAACTGTACATTCCATCATGATGCAATAATAGATTTATAATTTCTTCG
>M01000005663	AT1G03090 ESTCount=4
TCCATGGGTTGGGCTTTATTCAAGACAGGATATCCAATTTTATCTGCTTCCAGCTTCATTTGTTCAATATCTTGCTCAATTCCATGATAACCTGGAACAAGTGGCACCCCTGCAGCTCCCATTATCCTCTTCGAAGCACTTTTATCACCCATATCCTGAATAGCTGAAGCTGGAGGACCAATAAATGTAAGACCCTTATCTTGACAAAGAGTAGCAAACTCAGCACTCTCTGATAAAAAAA
>M01000016641	AT1G03090 ESTCount=4
TCAGGCTGCTGTATCTGCAGCCAAGTTGGTTACTACAATGCTGGGACCGTGGAGTTCATAGTCGACATAGTCTCGGGGAAATTTTACTTTATGGAGATGAACACGCGCCTTCAGGTTGAGCATCCAGTGACCGAGATGATTGTTGGTCAAGATCTTGTAGAGTGGCAAATCCGTGTTGCAAATGGAGAACCACTTCCTCTCACTCAATCACAGGTGCCATTGCTGGGTCATGCACTTGAAACCCGAATATACGCTGAAAATGTTTCTAAGGGATTTCTTCCTGCCACTGGAGTTCTTCATC
>M01000012674	AT1G03110 ESTCount=34
GATTACCAGTTGAGCTTGAACATGGAGATAGAAGACACTCAGATTGAAGCAGCAGAAAACAACAAAGAAATTGAGGTAGCTCCTGCCCTAATTTCTGTACACCCCACCCAAAATTCGGTTGCAGTCGCAGTTGGATCGGACCTCCGGGTCTTCGACCTCCAAGGAGGTTGCGGTGTATGTTTAGTGGATAATAATTCAAGTGAGCCTTTGCATAAGGATTCAATAAGAGCTATTCGTTATAGTGCAAATGGGAAGCTTTTTGTATCAGCTGGTGATGATAAACTTGTCAACATTTGGTCTACTGATTCTTGGGGCTGCGTTAGTTCCGTGTGCTCAGAGAAAAGAGTGAGTGCAGTTGCAATAAGCAATGATGGGCTGTATGTTTGTTTTGCTGATAAATTTGGAGTTGTTTGGGTTGTCGATTTGCATGAGCTTGAAGGAAATCAATCTCTAGTCAATAAAAAGGCTTCACCTTTGCTTGCTCATTACTGCAGCATCATTACTAGCCTGGAGTTTTCACCAGATGGACGTTTTATTGTTAGTGCAGATCGGGATTTTAAGATTCGTGTTACTGTGTTCCCAAAGAAAACTTTAGATGGAGCTCATGAAATTCAAAGTTTTTGCCTTGGTCATACGGAATTTGTCTCCTGCCTTGCCTTTATTTGGGCTGCGGATTACCCTCAGGGTCTTCTTGTCTCAGGCAGCGGTGATTCTACTGTTCGCTTGTGGGACATTACAGCTGGTCGTCTTCTTGATACTTGTGAAGTTGGTGCTAAGACAGGATGTCTAGACTCTAGCAAGAATGATGAGGACTGTTCTGCAGTCACTGATCTGTGCACAATTCCAAATGATAATCTTGTTGCTGTGGCTATTCAAAGCTTGCAAGGAATAATGCTGTTGAGCTGTGATCTTGATTCCCAAAGCCTCCATGTGATCAAGGTGGTTTTTGTCATGGGAGAAAACTTCATTCCTACAAGCTTGGGGAGTAGCTCTTCTGCAGAATTAATATGGATGGTAACTGGTGTCTCTAAATTGCAAGGTTCTGATCACAATTCTTTGGCTCGAGTAAGGGTTCTTTCTGGTTTCACAAAAAGCATTCCTGATTCCACTGACGGTGAGCTACATGTGTTGGGAGATAATGAAGTACCTGGGGCAGAGAAACTACTAGAGAAGTTGCAGGGCAGTGTGTTCATTGATGAAAAAGTGTTTCAAGCAGCTGCTGAAGCTGTGAAAACAGCAATGTGCAATTTGTTAATTAAGAAGCAGTACACCACAGAAAAGAGAGAATTCAGAAAGAGAGGTAGAAATGATAGGAAAGTCAAACAATGACAGAGCCTCAATGGTACTAACAACACTTTCTACTCAGCTGAATTTTAGGGTAATCTTGGTTCATTTGGTTGTCCTTTGTAGTCTC
>M01000002218	AT1G03140 ESTCount=51
TGGATGCTGAATAAGGTATTTAGAAAAAGAATGAAGGCCAACTTCGAAGAGTTGTGTGATGAGGATAAGATTTTGGTGTTCTTTAAAAGGTTGTTGATTGAATGGAAACAAGGAAATTGGATGAGATGGCTGAAGCTGAGAAGAGGACTGCTAAAGGGAAGTCAATGGTTGCTACTTTTAAACAGTGTGCTAGGTATTTGCATCCTTTGTTCAAGTTTTGCAGGAAGAAGGTTCTTCCTGATGATATTCGCCAAGCCTTGCTAGTGGTGGTTGAGTGCTGCATGAAGAGAGACTACCTTGCTGCCATGGATCATTATATTAAGCTGGCAATTGGTAATGCACCATGGCCAATTGGTTGTCACTATGGTTGGTATTCATGAACGTTCAGCTCGTGAGAAGATTTATACCAATAGTGTGGCCCACATTATGAATGATGAGACCACGCGCAAATATTTACAGTCTGTCAAGAGGTTGATGACCTTTTGCCAACGGCGCTATCCTACTATGCCATCTAAAGCTGTGGAGTTCAATAGCCTGGCAAATGGTAGTGATTTACAGTCTTTACTGGCAGAAGAGAGGGTTCATAGCGGTAATCAGCCTTCTGAGGGAAGACTTCAGCTAATGGCTGGTCCAGAAGAGAATTAGGTATAACGTTGGAAGTTGTATAATGATGTTCGTTTCTGTACCATTTTCTTAGTGCCATTACTTTGATGCCCTGTTGCTTGCACTGATAAATTTACTGTTGGACCCTTATGTTATATTTATCAATTTGTTCTTGGCAAGGCTGAAACATTTGCTGGAAGTGAATATCAAGAATTAGGGGAAAAAAAATTGGAGTAAAGATGAGCAATTTCTACC
>M01000001231	AT1G03140 ESTCount=36
GGGAAAAAAGAAATATAAAAAAAGGGGACACATCCGAAATATTAAAATCCCTTTCCCACGCGACGGTTTCCTAATTGACATAATTTGGTTCTGATGATAATCAAATTCTTCACCATCTGGAAGTGAAAACCCTAGAGATTAGATAGATGGATCTCCTAAAAGCAAGAACTCCTCAAAAAACGCCAATCCCTAGCACAAGACACCGGCGGTAAACGAGTCTTCAAGCGTTCCGAAATCCAGCAAAAAGAAATTCAGAAACTCCGCGAACAAGAAAAACAAGAACTCGAAGCCAAAGCCAAGCGCCAATCCTCCTCCACCGAAACCGCAACCACAACAACCTCCACCTCATCAACAGCCAATACTCCATCAACCACCACCACTACCACCACCTCCGCCGCCGCCACCACATCAAAATCTCTAACCAATGAACAAAATATCGATAACCTAATCCTTCCCAAACAAGAAGTAATCCGGCGCCTCCGGTTCCTAAAACAGCCGATTACTCTCTTCGGCGAAGACGACGATGCTCGTCTTGATCGGTTAAAACATGTTTTAAAAGCTGGAATTTTTGAAGTGGATAGTGATATGACTGAAGGGCAGACGAATGATTTTCTGCGTGATATTGCGGAGTTAAGGAAGCGGCAGAAGAGTGGAATCGTAG
>M01000001518	AT1G03150 ESTCount=69
GGGCATCCGTTGGACTGTTACTTCTCTGCACCTAGACAAGGAAGAGAGATCGAGCGAGGAGCAAAAGAATAGACGATACTGAAAAAGATGACGACAATACGCCGATTCTGCTGCAACGATCTTCTACGCTTCTCATCTGTGAATTTTGACCATCTAACCGAAACTTTCAATATGTCATTCTATATGACCTATTTGGCAAGATGGCCCGACTATTTCCATGTGGCTGAAGCCCCTGGTAACAAAATCATGGGCTACATTATGGGTAAAGTAGAAGGACAAGGCGAGTCTTGGCATGGACATGTAACCGCAGTTACTGTGGCTGCTGAATACCGAAGGCAGCAGTTGGCTAAGAGACTCATGAACCTTCTTGAAGATATCAGTGACAAAATCGATAAGGCGTACTTTGTGGATCTTTTTGTGCGAGCATCAAATGCACCTGCTATAAAGATGTATGAGAAGCTTGGGTATGTAATCTATAGACGAGTTCTGCGTTATTACTCAGGAGAGGAAGATGGCTTAGACATGAGGAAAGCCCTATCAAGGGACACCGAAAAGAAGTCGATTATTCCTCTCAAACGGCCCGTTACTCCTGATGAGTTGGAATATGATTAGAGTCCAAACTGAATGCGAAGATGTTTCATGTGATTCTTGAGATGGAACAGTAACACTTCACATCAGTTGTTTACTTGTGTCAAATGAGAGACATGAATATATAACTGAAATCATAATGATTTCTTTCTTCCAACTGGGTTTGAACTCCTGAACAGAGTCAGCCAGCATAGTAACATGAAAAGAAGTGCAGAGAATCTTGGAACCCACTGCTTTTGTTTT
>M01000017846	AT1G03180 ESTCount=8
ACAAGCATAATCAGGAGCATCCATTTGCAGATTTTGGCTTTTGCACTTGACTCGCAATTTGACTGGCACAATCTTTTTACTATATCTGAAGTCACGTTTTGGTAGAAATTGCAAAGGAAAATGGAAAGAAGATGGAGCTTTCACCAACAAAAACAACTTAGTAGGACCTGGATAGGAACCAGAGCCAGCACCCTTCGTAATCAGAGCTCGAATCACCTTTCTTGAAAGTCCTTCCGCTGCTTTAGTTTTAGCAAAATCAGTATGAGCACCAGGAAGAGAATTTCCATGTGAAAAGCTCAGTTCATATACTTGCTGTGGCCGTAATGGACTAGCTCCAAGAATCAAAATGAAACTCTCTAAGCCAGGAATTCCACTAATTATCAGCTGTAATGCAGTTTCAAGCCCAGTAATTGTACTAATCAACTTGTCAAATCTCTTAATCCCAATTCTAACCTCTCTCATTCTACTAATATGTTTTCTTTTAGTAGACGCCTTGGCTTCAGCTTGTGCAAC
>M01000017712	AT1G03180 ESTCount=5
AATCTGTCTTCGAATCCAATAAAATAATATTTACGCAAACACATAAGCTCTGTTCAAAGAAAACTAGAATTAAACGATCATGGAAGGAGAAGGAAGCTCAGAGATAGAGACAAACACAGACTCTCTTGACAATTCAATAATCTTCCACGTCATCAAGAACACTGTAGGCTTCATCCTCTACATGCACCAGCAGATCCCTTCCGTTTTGCAGGATATAACTCTGGAATACGATAGTTTAAAAGAGGAGTATGAAGAGATGATGGCTGTTGCACAAGCTGAAGCCAAGGCGTCTACTAAAAGAAAACNTATTAGTAG
>M01000014709	AT1G03220 ESTCount=4
AGCATATCTTGAGCGACCTCTCCCATGGCATTTTGGTGAGTCACAGGGTTAGCTGACATGAGTCCGCAGGTATTGTTATGGCACCCAGGTCGGGCCTTGGAGGAGCATTTGTGACAATATTGACTGTTGGCTCTAGAGCATTGAGTAGAGTGGCATCTTGGGGCACGGTATGTTGATGACACGTAGTTCTTTTCACAATTCACCCACAAGAACCTCCCATTTAGATCAACAGCAAAGTAAAGCGGGGTTTGTGGGGTTCTCTTGCTAATTCTAGCTACATGCAGATTTGCTGCACCATCTTTGTGGGTTAGTAACATAAGATTGTTTGGCTTGAAAAGGGTTTGAGAATCAGACACAAATACAACAAAGGAAATTCCAAGGAT
>M01000021140	AT1G03220 ESTCount=4
AAGATCAATATTAGGAACTCCAGGCCCAGCTCTTGTTTCTTTGCAAATCTTTTTGTAGTCATAGCAGACACTGAAAGGTGCCACAGGTGTTAGCTGGGGTATTGATGAGAGTTGATTAGTGAAAAATTTAGTGAAAGCTTGGTGAATTGAGTGTTCAAGTGTTGTGTATGGTGTTATTGTGCTTATCATTGTTCCACCAGTACCTCGTTTGGTTAGCTTTAGTAAAGATGTGTTCAGTGGAACAGCTTTATGATTTATCCTGATGGATCTCACTCCTACATGGTACTCTCCTTCTCTGCTAATGATTAGTGGTGTATACG
>M01000003401	AT1G03230 ESTCount=5
ATTAACATTCCATATTAATTATCTTAAGAGGATAAAAGTTGAACAAAATTCTGATTGGCCGGTACTAGCCCGTACCAACTTTACTACAGACAAAAGAAAAAAAGGAAAATCAAAAACCGAGGAATTACAAGGACCCAACCATGGATTCCAGTAAGAAGTTAGAACAGGAAGTTTGCCTCTGCAAAAGAGGCAAACTAAATCCTAACATAGAAGTACCTAAATCAAATTCTAAAAGGGTATCCTCTAGTTGAAGCCCTCCTATTACAATCGAGTTCTTTGGATCCAGTCCACCATCCAAAGAATCCCAAGCACATCGCCTCATCATTCACTTCCACCATAGAATTCCCACCATGTAATCTCCA
>M01000003736	AT1G03230 ESTCount=3
TTATTTCTGATTAAACCATCGAGAAAGTAATAAGCTTTTGTTTTAATCAGATAATACAAAACTCCAACAAACAAACAGGCCAAGAAACATATATACTTATATATTATATTAGACAATTAATGTACAAAACCATCCTTTGTCCAGCAATTCTACGGGGTTTGGGTGAAATTAAAGTTGGCACAGCTTGTTCTTTGAGACAGCAGTGAAGAGCTAAAACCTAGTCTTGACCTAGCCAAATCGAACTGAACAAGATTGTCTTCTAACTGGTGAGCCCCGACAACAACTG
>M01000012225	AT1G03250 ESTCount=6
CGATTGATGAAGATAAGGTGGCNGTTTTAAATGCATGGCGCAGAATAGATTGCCGAACAAGAGAGGCTCTTCGTCGTAGCTTTCTTACAGATCTTATTGATGGCTATGAGACTTGCATACGGGCCTTCATTCAGGAAAGCGAAGATGAAGACGTTCTTGCACTACAAGTTCAAGATCCTTTTCATAGATTGTTGCTTCATGGTGTTTGTGAGTTTTACAACTTGGCATCAGTAACAGCGTCTGAGTCCAAGGAGACAGAATCGCTGAAGACAACTAGGATAAAGAAGAAGAAAATGGGAGTGAGCGAGCTTCCAACTATCACCCTGTCACATTTCCTGAAAATGTCAAAGGGAGGCATTTGGTGATCCGACTGGGAAGGAGCTCCAAGTTGTGTACATAAATAAGATATAATCCATCTTGATATTGGAACTCCCAATTCAGAGTATAAGATTGAATCTGGATGTAACATTTTATATAATTTGTATCATTTCTCACTGTAATTTGTGGATCTCCAAGCTTTCAAGAAGCTGCAGAGTCTGAATGTAGATTATATTTCCG
>M01000032079	AT1G03250 ESTCount=3
AAATTTGGAATTGTTTATTTTAAATTAATTAGTAGTAATTTGCCATGCCAAGCTTGCATCTTTTAATTTTTTTTTCCTATGACTAACCAATTTATTGTTCGCAGCTGAAACTGCGAAGTCGCGAGGTTTGTCAATTGAGAAGAAAATTGAGTTCCTTGAGAGCTTGACTGCCAAAGTGAGTAACAGGAGATCTCGTAGATGGATAAATGACCGTTTATTAATGGAACTTGTTCCTCGTTTGAATGCTGATGAAATTAGAGGCTTGTTTGCCCCACCACCATGGGGTGATGATGTACCACCATCAGCATTTTCCATGACTAATGTGGGAG
>M01000007330	AT1G03270 ESTCount=8
GTTCTCTTTGCTGGTATCATGTCCGGTCTTACTTTAGATCTTAATGTCTCTTGGACTTGTTGAGCTTGAAATTTTACAAAGAAGTGGCTCCTTTACTGAGAAAAACAAGCTGCTACTATTTTACCAGTGGTTCAAAAGCAACATCAGCTTCTTGTAACTTTGCTTTTATGTAATGCTTGTGCAATGGAGGCACTGCCTATATACCTTGATAAAATTTTCCATCCCTTTGTTGCTGTTGTTTTGTCTGTTACTTTTGTTCTTGCTTTTGGGGAGATCATTCCGCAAGCTATATGTTCAAGATATGGACTCTATGTTGGTGCCAATTTGGTATGGTTAGTGCGAATTTTGATGTTCATCTGCTATCCCATTGCCTATCCAATTGGGAAGGTTTTGGATGCTGCATTGGGGCACGATGATGCTCTGTTTAGACGAGCTCAGCTTAAAGCACTTGTCTCTATCCATGGCCAGGAGGCTGGCAAGGGTGGTGAACTCACACATGACGAAACAACAATTATCAGCGGAGCACTAGATCTAACCGAAAAGACTGCCGAAGAGGCTATGACACCTATAGAATCGACCTTTT
>M01000011514	AT1G03280 ESTCount=4
AGTCATCACACACACCCATCTCTAATGGTGTTACTGAGTTGTCCTCTAATCGACAAGTGGGCATGAAATCCAAACGTGAGGAGGATGAAGGAGAAGATGAAATTGAATGGGAAGAGAGCACAACAGGAGGCAATGCGACTGAAAGCTACAAGGTCAATGACTTGAATGTTGAAGCAGAAGCTTCAGGAGATGAGGAGGATGATATAGATTGGGAAGAAGGCTGAATGTCAGATTAGTTAACTTTCTATACAGGGTGGGAAATTTTTTTTCCGAATTGAATAT
>M01000021580	AT1G03280 ESTCount=6
GGTGTGTGTGATGACTCTTTGTCTTTCTTTAGTCTAGTCTTTCTTTCTTAGTTCTTGTTGTCTCTTGAACAGTGCAGCATAATAAGCTTTAGCATACTCATCCTGATATTGCGTAGCACTATCACCATTGTTGATGGCCTTTTTGTCATCTGAGAATTCTGGTGCTGCTGAACTGCCATCCATCTTACTCTCCTGCTTGACGACCTCTCCACGTTGCTCTTTTGTAAGGTTCATTCCCTGCTTAATCATCCATGGTGGTAAAACTTTCAAACCTGAACCTTCAGTTTCTGGTTTGACATCCTCTTCCTTGCCTCCAACACCAGAAAAGGCAACTTCAACCTTTGTCTCCCCAAGGAATGGCATTGGTGTTCCACTATAACCCAGCCCTTGCGACTTAGAAGGATC
>M01000027919	AT1G03280 ESTCount=6
CATAGGAAAGAGACTAGTCTTAAGGGAGCAAAGCTATTCAGCGTTGCCGTGGCTGCCACTGCTGAAGGTCAACAGTCTGGAAAGGGGGATGAAAAGATAAAGCTACATACTCACTCTTACTGTTGTCTGGATTATGCACAGATATATGATGTTGTTAGGTACAGATTGCATCGGTTGCGGAAAAAGCTGAAGGATGAATTGGAAAACAAGAATACTATTCAAGAGTATATTTGTCCCAACTGTGGGCGAAGGTACAATGCTTTGGATGCTCTTCAATTGCTTTGTCCAGATGATGAATACTTTCACTGTGAAAATCGCAATGGAGAACTTGTGACGGAGAGTGACAAGTTAGCTGCTCAAGAAGGGGGAGATGGAGATGACAATGCAAGGAGGCGACAGCGTGAAAAATTAAAGGACTTGCTTCAGAAAATGGAGGTACAACTTAAGCCATTGATGGATCAACTTAACAGAGTGAAGGATTTGCCTGTTCCTGAATTTGGAAACCTTCAAGCAATAGGGAAGCTCGAGCAA
>M01000015355	AT1G03330 ESTCount=129
AGCCTATCAGCTCCAGCACATGAAGGCGGCCGGGGAGGAGAGACACTGTCACCCTTCAGAGACGAATTATAAGAGTCGAAGTAAAGCAACCATTTTGATCAGAGAACATGCTGTTCTTTTCGTACTTCAAGGACTTAGTTGGTAGGGAAGTGACAGTGGAGCTTAAGAATGACCTAGCAATACGAGGCACACTCCATTCAGTGGATCAATATCTCAATATCAAGCTCGAAAACACTCGAGTCGTCGATCAAGACAAGTACCCTCACATGCTATCAGTGAGGAATTGTTTCATCAGGGGTTCTGTGGTTAGATATGTCCAATTGCCTCCAGAGGGTGTTGACATTGATCTGCTTCATGATGCAACAAGAAGAGAGGCTCGGGGCGGCTGATACACTCTTGTAACTCTTGCATGTCTTTGTATGAACATCTGATGTAATTGTGTTAGTATAAACAGAGCTATCTTGATGTTCCGAATGCTGTATGTTTGTCCTGAAGATTGAAGAATGAGCCCGCGCTTTTGTTGACTGGGCAACTTGGTTGTGTATCAACAATTTATAATTGCTTAAAACGTGTACTTTACATGCTATGTTGACTTAAACCATTGTGGATGTATGGGCGTAAAAAGAAACTTATAATATATCCTTCGTATTTTATGCTGAC
>M01000016417	AT1G03350 ESTCount=15
CGCACTTTGACACATAAGTGTGCCATTAGCATTAGCAACACTCTTCACAATTTCACAATAATCTGCCCTTTCCCACTAAAAATTTCTCCCCCAAAATGAACTTCTTCAAATCTGTATTCTCAGACGAATCCGACTCTCCAAAATCCGGATTCGAATCCAATAATAACCAATCACACGCCGACTCCGATCCCACCTCCCCACCCACTCCACAACCAAATCCTAGCGATCATGATTCCACTGGATGGAGCTTTGGTGGCCTAATCAAAACCCTAACAACCAAATCCGAATCCGTAATCGATATCTACCGTCGCGATTTAAAAGAATTCGGCTCGGGTTTGAAAAAGGAGATCGAGGTGGCCCATGGATCTCTTGAAACTGTGGGTCACGCGATCGATGAGATTGGTACCTCCGTTCTTAAAGGTACGGCCCAGATCATTTCTCAAGGTAAGGATGCAATATTGGCCGTTGATCATGAATCCGATTCCTCCGATAATAATAATAATGAGAGAAGTATTTCAAGTCAACAGAATTTGAATTCGAAACCCTATAGTCGTTTTGATGCTCAAGTAAGGTTAATTCAAGGTGATGTGAGTACGTATTGTGAGGAGCCTGAGGATTTGGATGATTATAAGAAA
>M01000024384	AT1G03350 ESTCount=19
CCGGTGCTCCTGCTGCTGCTGCTTCTTTTTTCTCTTCTTTTGATTCTTTACCTTTTTCCTCTCCTTCATCTTTCGTCTCGCTTCCTCCTCAGCTTCACTTAATTTCTCCTTGCCTGCTTCTTTAGTCTCTACTGTTTTATCTTTAGCCTCTTCTTTCTTAGTGGAGAAAAGGTCCATAGCTCTTCTTGCAGCACTCAACCGCCTCCGCAAATCAGCCTTATTGGGACTTCCACTATAAGTTGCTTTCTTCTCATCAATACTGCTCAGATCCTCAATCTCATCCCACCCAAGATCTTCCTCCTCTGGCATCGAGGGGTGGCTTGATATAACCGAAAAATCACTATCTTTAGATGACTCTCCATTATCAGCCTTTCCTTCTGATCCTGCTTTCTCATCGGACTTTGACACACTTACTTCCTTACTCTTGTCCAAATCCACTGTCTCACTAGCTACATTGTCACTACTACTCACTGCCCTCTCTTCCTTTGCTTCCTCCCCATATATTTCATCCTCCTTCTCCTTCACATTCAATGATTGTTCAAACTCTCTATCATCCATCTTATTAATTTCACCACTCTTAACAACTTCCCCATTCTTACGACCCAAATCCTCATTTTTCTTCAAACTAACAGGCTCATCATCATCATCATCATCAACATCCCAACTCAAATCCTCCTCTTCTGCTGAGATCGCTCGCTTAACAAGATTAGCTCTCAAATCTTCAGCTTGTTTAAGCTTAAAAACCTTATAACAATACCTGCACCAAAAAGTCTCTTCATCAACACCAGTGGGCACAACCCTTTTGTAAACACTCTCAATAGCACTATTCTCCCGAATCAAGCTTTCAAAATCCTCTCTTTTCTCTTCCAAAACAAACCCTAACTTCCATTTCTTATAATCATCCAGATCCTCAGGCTCCTCACAATACGT
>M01000028265	AT1G03360 ESTCount=11
CGGTTAAACAATCAACACACAATTTCCATATTTTGAAACAGTATTTTTGCTAATTGCACCAAACATTCCCTTCCAGTAGCTAATACATGACAATTTTCAGAATGTCTAAATTATGTAGCTTCTTAAACTCTTGGCTCACGATCGAAGATCAGCATCATCTCTTCTTTTTTGTCAATGAACTCCTCCGCTCAGCCTCTTTCTCTGCTACCAAAACATGGAATTCTGGCCCAGGCATCTCATCTATGCCTAAATTCAATGTGCTACTCAAGCTAAAAGTCTCCAATATCACTTCCAAAGTTAAACTGAAGCCTAAAGTTGATAATACACGGACAGCA
>M01000012901	AT1G03360 ESTCount=25
ATATCACTTCCAAAGTTAAACTGAAGCCTAAAGTTAGATAATACACGGACAGCATTCGCAATGCGGCATATGTTCCGTCTTGTTCTCTAGTGGTACCTCTTCAAAAGTTTTATTTGATTTCGTATCCTGGTCTTCAGTTTCGTTTACTTGATCTTCTACCATACTGTCTCTGGCATCAACATGTTCGCCGACCCATATAAATCCATTGCATCCAAGTATCAAATCAACATCATACTGTACTAGATGATGGAAGTGTTGTTTTTGCCTTTTCACTAGATAAGGAGAGACTGTCAGCAGTTGACCCTTCTCAAGCTTTCCATACTTCTGACTTCTTGCTTGCAGCTGTAAACTGCCATCATTCTGAAAATTACGAACTTCAGCACAAACAACATCATTCTCCTCAAAAACATTACGCATGTTAAGTTCATCCAGAGCAGTTCTCCGCCTCTGAATACCATCAGGCAAGTTCATTGAAGAAAGCATCAAAACAGCATCTTGACTGAAATTAATTTCCAATTTCCATCGCTTTTGTGCAACCTCAATTACCCGCCCCACAATAATATCACCAACCTCAGGCTTGTACCTGGAACGTAAAGACCGTACATAAACTAGCATGTTAACGCGCTCAACCACTCCACACGTCGTGGCCACCACTTCACCGTCGCGCTCTGCGGTTCCATGTCCCTTGAGAATATTGCCGTCTTCGAGGCTGATAGGGATAGTGTCAGCGACGGTGACGGAAGCATCGGAATGCACTTTAGAATGTAAAGATTCGAGCTGTTGAAGAGCTCTTTGTAGTCTTATCTTCTGTGTTTGATTCAAGGGTAGCTGTATTTCTCTCATTTTGTTTCTGGTTCTCTCTGCACAAAATGGAGAAAAACCCTAAACCCTGGACTTTTTTTT
>M01000018401	AT1G03370 ESTCount=7
GGTGGACAGTAATGCCGAGGCAACCAGTTGTAATTTTTCTTGGGATACCATATGATAAGTCTCTGGCACAGTGGGTTCCCAGGGACAAGAAGGATGAGATGATTATGAAGCTGGTTCCCAGAGCGAGGGAACTGCAAAATCAGCTCCAAGAATGGACTGAGTGGGCAAACCAGAAAGTTATGCAGGCTGCTCGAAGGCTGAGTAAGGACAAGGCTGAACTTAAGTCACTCAGGCAAGAAAAAGAAGAAGTTGAACGGCTCAAGAAAGAGAAGCAAACGCTGGAGGAGAACACAATGAAGAAGCTGACAGAGATGGAAAATGCATTATGCAAGGCTAGCGGACAGGTAGAAAGGGCTAATTCTGCTGTTCGGAGGCTTGAGGTGGAGAATGCTGCATTGAGGCAAGAGATGGAGG
>M01000009059	AT1G03370 ESTCount=3
GTCAGTGGTTTTTCTGCCATGTGCACATCAGGTCCTTTGCATGGAGTGTAATGAACTTCATCAGAAAGAAGGAATGGAGGACTGCCCTTCTTGCAGGACTCCTATCCATTGCAGGATTCCAGCTCGCTTTGCTCATCAATGAGCTGCCCGTATAACTTGGTGCAGGAAGTGATT
>M01000023178	AT1G03370 ESTCount=6
ATTTACAGCAGCTGGAGAAGTATATATTGGCAGAATTGGTTTGTGTACTCCGAGAAGTCAGGCCATTCTTCAGCACTGGGGATGCAATGTGGTGCTTGTTGATTTGTGACATGAATGTTTCTCATGCCTGTGCAATGGATGGTGATCCCTTGAGTGGTTTTGCCGGTGATGGGACTTCAAACGGGACTTCCTCTACTTCTAACCAACCGCAGATAGAATCCAAATCTTCTGAGTTAAACCTTCCAAATCCTTGTAAATCTGAACCTTCTGTTACTTGTTCTCAATCCGAGGCACCCAACATCATGACGAGAGTTCCCAACATATCGAAACCAAAGAACTCTGTTGCTGTCAGTGGACTAGTCACAGAGAAAGATGGATCAAATTCTACATTTGATTCTGCAGATAAATCTTTTAGTGTTGCAGGAACAT
>M01000022064	AT1G03380 ESTCount=3
ACCTGCAGAAGAGCTTCCTTGGATTCCAGGCATTATTTTAAAAACATTTATGTTATGACCATGTACTGAGGCAGTAACTAAAAGGGTGCCACTAGGATCAAAGCACAATGCAGAAATAGGACTCCTGTGTGCTCTAAACTGGGCAATCACAAGTTTACCAACAATATCCCTGACAACAACCATTCCTACGTTATCTGCATCTGGCAAATGGCCATTAACAGTACTATTCGCTTTCCAGCCAGGATTCGCTGATTGAAAGGAACTGTGGGAATCAGGTAGAAGCTCTGAGCAATACCTGGAGAATTTCTTATACTCCCATCGTCCCCGAGCATC
>M01000021881	AT1G03380 ESTCount=3
AATACAATGATGGAGAATTTGAAATTGAAAAGGTTCCTATCCAAGAAGTTGAGTTAAAGCGAAAGGAATTATTGCCAGTTTTTGATCATTTTCACAGCTTCAAATCAGGGTGGAATGACAGAGGCATTGCTGTGGCAAGATATATCCACTCACCTTCTTCAGAAGCTCATCAGGCTGAAGGCAAGAGCACTCAGGAGACTATTATTTGTCACTCAAAACCAGCATCACTCAGCTCAACTGGAAGTTCAGAATGTGGTTCGTCGAGAAGAATTGAAAATCTGCTAGATTTGGATCAAATAAATTGTGAAAAATCTTACATCCCCATTTGCCAGACTCT
>M01000025415	AT1G03380 ESTCount=4
ATGATATATCCGATCGTTGCTGGCGATCGGCGATGCTCGTCGGCGGCAGAGGAGGAAGAAGGTGGTGGTGGTGGCGATGATGATGGTGGAGGAGTAGTAGTTGTTGTAGTTGAAGTTGAAGAGAGGAATAGTTTATTAGGAGGATGAAGAAAGGAAAGAGCAAAAATAATGGCATATTGCCTAATTCACTGAGGATAATATCGTCATGCCTCAAAACTGTTTCTACCAATGCTACCACTGTTGCTTCTACTGTTCGCTCTGCTGGTGCTTCGGTTGCCGCCTCTATTTCTTCTTCTGAAGATCATAAGGATCAGGAGATGATACCAACAGTATAAATGTGGGTCAAAATCCTGGTCATCTAGGTGGTGTAGGAAGAGAGGGTAATATGGAGTCCCAGCCAAGAAACTGTATTAGTTCTCCTACATCTGTTCGGTTCTACTCCCTTCGGTCTCACTGTTATGTGCATGTT
>M01000007112	AT1G03400 ESTCount=43
GAAGGACAACTTTTCCAAACCAAATCTGCAACAAAAAAAANAAAAAAAAAAAAACGACTACGGCAACAACAATGATGAGTACAGATGAATACGATCGATTCGAGGAAGCCAAAAAATTTGATGATTCTAAAATCGGCGTTAAAGGCCTTGTTGATGCAGGCCTCACTTCCATTCCTCGAATCTTTATCCACCCAGCCGATACTCTATCCGATATCAAACCTGTAAATAGACAACCAGAAGCAGGTACCACCATTCCGACCATTGACATATCGGGCGTAGACTCTGATCGGAGGTCGGTGATTGTTGAGGAGATATCACGTGCATGTAGAGAGCTAGGGTTTTTTCAGATAGTGAATCATGGTGTGCATGTGGAAGTTATGGATGAGGTTATCAGTGGAGTAAAGGGTTTCCATGAGCTGCCTACTGAGGTTAAGCAACGGTGGTATCAACGGGAGACGGTGACTGGTGTTAATTTTTTTTCTAATGTCGATTTGTTCAAGGCTAGAGCTGCTAGTTGGAGGGATACGCTTCAGATCAGGCTGGGTCCAAACTTACCAGAGGTTGAAGAAATTCCGGAGATATGTAGGAATGAGGTCATAGAATGGAGTCAACTGGCTGTGCAGGTGGCAGAGCTTTTAATGGAGTTATTGTGCGAGGGGCTGGGATTGAAATCAGAAACTTTAAAGGAGATGACATGTTTGGAAGCCAGAGTAATGGTGGGCCACTACTATCCACACTGTCCGCAGCCTGATCTGACGGTTGGGATTACATCACATACGGATCCTGGGGTTTTGACTCTGTTGCTTCAGGACTCTGTTGGAGGTTTGCAGGTTAAGCATGGTGATGAATGGGTGGATGTTAAACCTGTTCCTGGAGCTCTTGTTATCAACATTGGAGATATACTTCAGATCATGTCCAATGATGAATACAGAAGCGTGGAACACAGAGTGTTGGCTAATCCTTCCCGTGACCCGCGAGTTTCCATTGCTATTTTCTTCAACCCTGGTAAGAGAGACTGCGCTTATGGTCCCTTTCCGGATCTAATATCAGCAGAAAAGCCAGCTGTTTACAAACAATTCATGCTCATGGATTTCTTGAAAAGGTTCTTCTCCAAGGAATTGGATGGAAAAACTTTGACAAATTACTATAAGCTGTGACTGTAATTAATACCTGCGTGATATTGTTTCCTGAAAAGAGACAGGATTCACAAAGTACAGTAGTACAGTGTTATAATATATTGAATGAATAAGTTTACTATTGACCAAGTTTAACGAAAACT
>M01000026698	AT1G03430 ESTCount=14
GTTCCAGCATGGGTGCTGCAAGAATTAAAAATGTGTGCATCGCCTTCAGAACTTATTGCGAGTCTCAAGGCCGTGAAGGGTGTTTGAGATGCCTCCAACAAGTGAACCAAGAGTATGCTCAATTGAAGATCAAGCTCCAAACTTTATTTCGCCTGGAGCAACAGATTATTGCGGCAGGTGGAGCAATTCCTCTGATTCAATAAGTAATGTGACATAAACAGAGAGATCGAAAGACTGGTGTTAGTGAGACTCCTTTTATAGCTGCAGTTCTAGGTTTGAGCCTACTTTAACATCCTGAAAGCTTGTATGTCGGTGGAGCAACAATGTGAATAAGCATTTCTGTATCATGCTTCTGCAAAACTTTTAAGTTAATCTTGTTTGCCTTTTCAATTACCAAAATACATTACCTGAATAGGATGCCCTGTATTTCTAGTTTATGCTTCCTATTTGTCTCCAGGGTCATTCCCCCTTTAATACAAATCTATATGTAAAATTTAGTAAATGGGCATGATAGATGAATTGTACACAGCTGATATTTGAATGGTGCAATTGATGTAGTATCTGTTTTACTAACTTTATAAACATTGCTGTTAGTTTTTGCACATAATCCCAAGAGCAGAACAGATGAGACATGCCTTCTTAGC
>M01000021727	AT1G03475 ESTCount=45
CTTAAACTGTGGGAGGGTATGCAGTGGGCTCGAGAGGGAGGGATAGGAGTGGTAGGAAGGTAAGGGAAGGGATAGTCAAAAACTGGGAGCAAGAAAGAGAAAACATAGCCTTATCTGCTTCATGTTTTTACTACTATGAATACCTAAGAAAAACCCCACTATATCCTCACCTATATAAATCCTTCAATCCAATCCAATCCAATTCAATTTCAGTCGAAGAAGAAGAAGAAAGCAGTGAAATTGGTTTCGAAGGAAATGCCTCCTGCTGCTGCCTCTTTCGCCCTTACTTCTTCTACTTGCACTTCTTCTTCTTCTTCTTCCTCTTCTTTTACTTGTATAGCTGTAAAATTGAATTCTAAATTTGTCCCAAAAGTACAATTGCCTTTTTCGCCCTTACGCCTCAAACTCCGTAATCAACCCTCCCTCATGATACGATCTGCTGTTTCTATTGAGAAGGAAACTCCCGAGGCCGAACGCCCCCTCACATTTCTGAGGGAATCTGAAGGTGGCGAGGTCAGAGCCCGCTTCGAGAAGATGATTAGAGAAGCCCAGGACAGCGTCTGCTTTGCCATCGAGTCTGTCGATAAAGTGGGCAAGTTCAAGGAGGATGTCTGGTCCAGACCTGGTGGTGGTGGCGGCATTAGCAGGGTCTTGCAAGACGGCGCCGTTTGGGAGAAGGCTGGGGTTAATGTCTCCGTTGTTTATGGCGTTATGCCCCCTGAAGCTTATAGGGCTGCCAAGGCTGCTTCTTCCGATCACAAGCCTGGTCCCGTTCCTTTTTTTGCTGCTGGCATCAGCTCTGTCTTGCATCCTAAGAATCCTTTCGCCCCGACATTGCACTTTAATTATCGTTATTTTGAGACCGATGCCCCTAAAGATACTCCTGGAGCCCCTAGGCAGTGGTGGTTTGGTGGCGGGACCGATTTGACTCCTGCTTACATTTTCGAGGAGGATGTAAAGCATTTCCATTCAACTCAGAAACAAGCCTGTGACAAATTTGATCCTACCTTCTATCCTCGATTCAAAAAGTGGTGTGATGACTATTTCTATATTAAGCATCGAGGTGAGAGGCGAGGACTGGGGGGAATATTTTTTGATGATCTAAATGATTATGATCAAGAGATGCTGCTTGCTTTTGCCACTGAATGTGCAGATTCTGTCGTGCCTGCATACATTCCCATTATAGAGAAAAGAAAGGATATGCCTTTTACAGAGCATCATAAAGCTTGGCAACAGTTACGAAGGGGACGCTATGTAGAATTTAATTTGGTCTATGATCGAGGTACGACTTTTGGGCTGAAGACAGGAGGTCGAATTGAAAGTATTCTTGTTTCTCTGCCACTTACTGCACGGTGGGAATATGACCATAAACCTGAAGAGGGAAGCGAAGAGTGGAAGTTGTTAGACGCTTGCATCAATCCAAAAGAATGGATTTAGTTTTCTTGCCAATAAGC
>M01000009133	AT1G03630 ESTCount=46
AGGGTCAAATTATTAGGACCCTCAATTCAGGAAACATGGAATTTGCAACTAAATGAAGCGTAAATTTTACATGCAGACCATTTTAGTGTAGATATCCATGTATTTTATCATCTCATTCTCATTCACAAAGAATATCTGCATTTACTTGAACAGGAAACATGCTAGCGAAAACCCATTCTGGACCAGATGTTCATAGTACCTCTCAGTGCATTCTGCACTGCCTAATTATTTTGCAGTGCTCAGTTATGCCAACCCTACTAGCTTCTCACTTATCTCCCATAGCTTTTTAGCCTTCTCTGTATCACTGGCTTCTTCTGATAGCTGGTTTTCAAATGAAGATGAGTACTGATTCCAGCTCCAGTAAACACCTGATTTCCCAAGGCTTGGATCACTCACAACCTGCGCTAGTCTTTTCCCAGCTACTTCTTCTGAAACATATCCTTTTGTAATGTACTTTTGGAATGGTGGGAATAGAAGCCTGAACAAGGGAATGTGCTCTCTGAACAACCCAGTTTCTGCAATACAACCAGGGTAGAGAGAAGCAAAGGCCACTCCTGTCTCCTCATGGTACCGCCTGTGAAATTCTTGCATCGTGAGCATGTTGCAGACTTTACTGTCTTTGTAGGCTTTGGCACCATCAAATTCTCCACCATCTATCATCGGCGAGCTGTTCAGCCCATTTAAGCCACCGACAAGACCTCTCAGATCTCCAAGATTAGCCTTTGGAGGCACATTTCCAGCCAATGTGTTGGTGTTTCCTGTTATGGAGCCAACGATGATGAGCCGCTTGGACGGGTAGTCTGATTGTTTCAAATCATCAAGCAGCAGCCGTGCAAGTAGGAAGTGACCAAGATGATTAGTCCCAACACTGAGTTCAAATCCTTCAGCAGTGAAAGTAGGCTCCTTGGCAATGGGGAAGTAGACAGCAGCATTGCACACCAGCACATCGAGTGGCATTCCTGACTGGCGAAAGTTACCTGCAAACTGTCTAACGCTATCAAGGGAGGCAAGGTCAAGATGCATAACAGTGTAGTTCTCTTTAGGAATGCCAACTGATTTAGCTGCCCTCTCAGCCTTAAGAAAGTTCCTACAGGCCATGATTACGTTCCACTCCCCTGTCTCTGCTAAAGCCTTCGCTGTGGCCAGACCCAAACCGGAGGAAGCTCCAGTGACTATCACATTGCCCTTTCTCAATGTTTTCTTTGCTACTGGGGCCGCCTCATCAATTGCTGGAGTTGTTGTAGCTGTCTGTGCTCTGATTGTTCCTGTGGGTGTTGCCCTTTTCTTGAGTTCCTTGCTCCTTACTAGAGAATAATTGCACTCAGCCTTGAGGTGGTTTGGAAGTG
>M01000019249	AT1G03687 ESTCount=7
CTTCCTCTAGAAGAAGATTGCATGTGTTCAAAAGTCAAGCACTCCTCTCTTTGGCCTGGTCTACGATTTTGGTTGTATATGCATCCAAAGGATTTTTTACGCCAAAACAACACTGGGAAGTTGTTATGGCAAGTATTTGGAGTCCAATCAGCAATGTTATGCCTATTTGGCATTCCTGAACACGAGGAAGTCATGTGGAATGCATTCAAGCATGCAGGAAAAGACAAGGTTTGGTGCCTTTATCCTAACAAGAATGCCATTACAAAGTCCGTTCAAGATGCCTTTGGTCAGAGATTTTCTTCTGATATAGAGTGCTCTCCTACTGTGGCAAATGAACACAAAACTCTGAATTTTGTTTTGATTGACGGCACATGGAGTAACTCTGCTGCAATGTTTAGGCGGTTAAAGGAGCAAACAAAGTCGGTATGGGGAGAGGAGGATCTTCCTTGCATTTCCCTGGCCACTGGTGCATCTATGATGCACAAACTTCGGTGAGATTTATGACGTAGTTAAATCCTCCCAGAAGCAGCTTGTATTCTATACCATATACCTCAGCCATCATATGATCGCACCTGTACAGCAGGAGCAGCCATTGGCCTCCT
>M01000003953	AT1G03730 ESTCount=5
GATTACAAGAGAAATTATTGGGTTTGTTTTCAAGATCTTGTTAAAAGAAGGGAATTTTGTTGCTGCTGTTTGTGCTGTTCTTGGTTACTTTGCTCTTGTTAGAAGGAATTATGAAGCTGATTGAGTTCATTATATTGTCAATTCTCTTGGTTCTTACAGATGGGAATCAATTTGTGTTTGATAGTTTTTATTTTATTTCTTGGGTTTAGAATTAGGGTATGAGTTGGTAAAGTTTTTAAGGTTGATCTGTAACAAAATTACTAGCTTTCTAATTCTACTGCAATATGCTCTTTCTAACT
>M01000032002	AT1G03790 ESTCount=9
CAAGGTCCGCCGTTGCACTCGCAGCCGCAGTCACGACTGGACAGACTGCCCTTTTGCTCATCCTGGCGAAAAGGCTCTCCGAAGGGATCCCCGCAAGTATCACTACTCTGGGGCGATCTGTCCGGAGTTTAGACGTGGTGGATGTAGCCGTGGGGATTCCTGTGAGTTTGCTCATGGTGTTTTCGAGTGCTGGTTACATCCTTCTCGCTATAGAACTGAAGCTTGTAAAGATGGCAAGAATTGTAAACGAAAGGTTTGCTTTTTTGCCCACTCTCCTCGACAACTGCGCATTCTTCCTGAGGTTTCTTGCGGAGCTATTAACAAGTATGATAAGCATACCCATTCCTGCTGCTTAGCTTGTCATTCTGTGATTTCTTCTCCTACTTCTACTTTACTAGGTATGTCCCATGTGTCACCACCATTGTCTCCTTCCTTATCACCGCCTTTATCACCGGTGAAACAGCGATCCTTAAGTGGGTTTTCACCTATTTATCGGTATAATGATCGTTTGAGCAAACTACAGGTCTGGGATCGTGAGCTATAAAGATGTGTTAACTGAGCTCATGAGTTCTTTAGAGGCTATGAATTTCAGTGAAGCTGCAGCTGCCACTTCACCAGTTTCTGCAAGTACTATTAATAGACATATTAACGGTACTATTCCTTGGACTGATATTGCTTCTCTGAATGGAGAAGATTTATCAGCAACAACAGTTCATTCTTTCACCTTCAACTCCAAATGGGTAGTTTTTTTCAGTGGAGATTGTTCTTCAAGCAACAAGGGATTTATTAACAATGATA
>M01000022657	AT1G03900 ESTCount=8
TTCATTTCGCTCACCAAACCCCTAACCCCAATAAACGCATGTTTCCCTCTCCCATCTTCAATCTTAAGCACGAAATAACGTGAGGAATCAAGCACTGTCTCAACCGAATTCTCTCGCTGACCCGGCAATACAAAACAAGCTGCAAATAACTCACCCGAGTTCGGATCTTCCAATCGGATCTCGCATCTGTCTTTACATGAAACTACCCGGAGCCGGCCTGACCAGATCTTGTCCGATTGTAACCATTCTCCGCATTTGTAGCCGCCTGATGTGGAGCGGGGCGGGATTTTGTAGACGGAAACTTCACGAACTACTAAGAGGGTGTGTTCCATGGATTCCTCATCGTCATCAAACGACATTGTTT
>M01000013427	AT1G03900 ESTCount=15
CCTCACGTTATTTCGTGCTTAAGATTGAAGATGGGAGAGGGAAACATGCGTTTATGGTTAGGGTTTGGTGAGCGAAATGAAGCCTTTGATTTTAATGTTGCTTTATCTGATCATGAGAAATATGTTAGGCGAGAGAATGAGAAAGATAGTGCTGAGACTAGTGAAAGTGATACTCATATTGATATTCATCCTGCTGTTAATCATAGATTGAAGGAAGGTGAAACTATCCGAATAAACGTGAAGCATAAACCATCTAGTGGAACTGGAATGCTTTCAGCAGCAGGGCTGTCCGGGAGTGTTTCTGGTACTACAAAACCTAAACCTTTGGCTTTGGGCATTGCTCCACCACCAAGTGGCGGAGGAAAAATAAGGTCTCCACTTCCACCTCCTCCAAATGATCCAGCTGCTGCACGAAGGACTGCTACTAATCACAGTGTTGGTCTCAGAGAACAGAAAGAAAATACAAACTGTTCTACTGACCCTTTGTCAGATCTTTCTCCACTCGAGAGAAATCTTCCTTCAACAACATCAGGATCAACAAAGACAACTGCATCAGGATGGGCGGCTTTCTAGTTGTGTTGAGGATTTACTGAGTCTGAAATATCCGTTTGATGTTTTCCTTGAAAAAAGTGAAAATGAACAACATAATTGAGAAAAGAAAGAAAACACAACCAAATAAGTTCATGTGTGGAAAATAATGTTTAATGGATTATACTGAATGCTTCATTCTCCAGCATGAACTTCATGGTGTTCTTTTATATATAATAGAGAAAGTGAATTCTTTTTTCATTTACATTGCGGCTGATGTATACTGAGTCCAATTGTATGTTTGTAGCAGCATAGTTTGTACTGTGTTTTTG
>M01000016032	AT1G03905 ESTCount=3
TAAATCATTCGGCTTTTCATGATACTCAATTGGGTTTGTAGCGGTGATTTGGCTTATTTAGGCGGTTCTTGGAGTAAAACCGTTGGATCTGCTGGGGAGATTCCACTCCAGGGAGACTTTTCTGCGGAACATATGATATTTGGAGTTGAAGATGTTGATCCTGCTAGGAGAGAAAAGTTGATTGATTTGCTTGATATTGATCTTCAATGGCGTATGCATAAGGTATCTGATGGGCAGCGGCGTCGAGTTCAGATCTGCATGGCTCTTCTTGTTCCATTTAAGGTCCTTTTACTAGATGAGGTTACAGTTGACCTGGATGTTGTTGCCAGGATGGATTTG
>M01000022087	AT1G03905 ESTCount=4
GATCTCCGTGAAACCTTTTTAAATTTTTGTTAGAGCCGAAGCGAGAAGAAGAAGAAGAAAGCGAAAATGGCAGAGAAAGCGGACGCGATTAGCGTGTGCGGATTGCAATTTTCATACGAAGGACAATTTCCTCTATTCTACGATTTCAATTTAGACTTGCCTCCTGGATCTCGATGCCTTCTCGTTGGTGCTAATGGATCTGGTAAAACGACGTTGTTGAAGATATTGGCGGGAAAGCATATGGTAGGTGGAAGAGAAGTAGTGAGAGTACTAAATCATTCGGCTTTTCATGATACTCAATTTGG
>M01000011332	AT1G03910 ESTCount=4
GATCATAATTTAATTGCAAAGTGAGGAGGATAGGGAGGCATGATAAGAAGGATGCTGAAACGTTCTCTCCAAAGCCTGTGATGAAGGACGAGACTTATGAGGCAGAAGAAGCAGGGTCCTTCTCACCTGAACTGCTACATGGTGATGATAATGAAGATGCAATTGATCCTGAAGAAGATAGGGCCATACTAGAAAGAAAACGTGTTGCTGTTAAGGCTGTTATAGAGGAACGGCAAAGACAAATGCAAGAAGCTATGGCATCAAAGCCACCTCCATCAGAAGATAATTTTGAGATGAAAGCCATGAAAGCTATGGGGGTTATGGAGGAAGGTGATGCGTTATTTGGCTCTGGGGCTGAAGTAAATCTTGATTCACAGGTCTATTGGTGGCATGATAAGTACCGACCAAGAAAGCCCAAGTATTTTAATCGGGTTCACACGGGATAT
>M01000022667	AT1G03910 ESTCount=10
CGTCCATTCTTTCTTTCTGCCTCTGCTTCTCAGCTTTAATTGAAAAGCTCTCCAACGGCACGCCTTGTGACACATCACGTTCAATTTTTTTTCGCCAAACAAATTTTTCATTAAGATTTGAATCTCCAAAAGGGTTCGAATCATTAGAGTACACAGTAGTAGACGATTGTGACTTCAATTTCTTAGCAACTTTGAGTGCCTTTTTTTGTGCTTTCTTAGCTAAGTATTCATCAATTTCCTCCTGAGTAATGACGCGCCGGCTACCTTTACTACTGCTTCGGCTCCGTTCACGCTCTCGTCGGCGTCGGTGGCGACTACTGAGGTCGTCAGAGTAAGATTCGGATTCGGATTTCGACTCCGATTCCGATTTCCTTTTGCCTTTATCCCTTTTCATGATGTGTTGGGGAGGATTTGAAAGAGAGAAATTTAATCAGTGAACTAAAGGAGGGCTTCTCACGGGTCGGATTGAATTGGTTTTGAGCCGAAACTATTTTATTCCGGGTTGGTGTTTCTGTAAACCGACCTGAGATC
>M01000022044	AT1G03910 ESTCount=5
GAGTTCCACTTTGACCAGAGCAAAATTAGATCGCATATCAGACTGCACGAAGGCCGAACTAAACCCATAGATATCCTGTCAAAGCACCTGAATGCATCAGATGACATGGACATTGAAATAGAGGAGCCGTTTATAATTTTCAAGGGGTTGACTGTAAAGGAGATTGAAGATCTTCGTGATGACATTAAAATGCATCTGGATATGGATAGGCAAACTCAGACACATGTTGATTATTGGGAGGCACTTTTAGTGGTTTGTAATTGGGAGCTAGCTGAA
>M01000010931	AT1G03910 ESTCount=4
AATCCACCCCCAAAGATTGTGCAAGGATATAAATTCAATATCTTCTACCCAGATCTTGTTGACAAGACGAAGGCTCCAACTTATACCATTGAGAAAGATGGGAACAGTGATGAGACGTGCATTATACGGTTCCATGCTGGGCCACCTTACGAAGATATTGCATTCCGGATTGTCAACAAAGAATGGGAATACTCTCATAAGAAGGGATTCAAGTGCACATTTGAACGTGGAATTTTGCATGTTTACTTCAACTTTAAGCGCTACCGTTACCGCAGATGATCCTTCAGTAACATTGCAATTTTTTCCTGAGACTGTAAATTACATCATGATGTTGTACGAAAGAATTCTATCATTGGCTGACCTTGTTTTAGAATGTATTTCTATGTGCAGAGATTAATGTAGCACAGTTTTAAATACAAGATTAAGATTTGTTAAC
>M01000015996	AT1G03930 ESTCount=12
TAGTTTTTGCACAGAAACTCTATGGGAGTAAGCATCTTCTTTTCACTGATCTTGTCATATTTTTGCTTTTTGGTACCTGCTCTCAGTCCCTGCCAGGGAAGGCTTCCCCTCAGAAAATACATAAGCACATAACCTAGAGATTCCAGATCATCCCTCCTGCTTTGCTCAACCCCAAGGTGCGTATTAACACTAGCATAGCGAGCTGTGCCTGTGAGATTTTTGTTTTCCCTATATGGTATGTGCTTGTGCGTTTGAAGATCCTTGTACTTTTTCGCAAGGCCATAATCAATGATATAGACTTGATTTGCTTTGCGCCCTAACCCCATCAAAAAGTTGTCAGGCTTTATATCACGGTGAAGGAAGCCCCGCGAGTGCATAAACTCCACTCTATTTAACAATTGATCTGCAAGCATCAAAACTGTTTTCAAGGAAAACTTCCGATTGCAATAATTAAACAAGTCTTCCAGACTTGGTCCAAGAAGGTCAATGGCCATGACGTTGTAATCACCCTCAACTCCAAACCATTTCAGATGGGGAATACCCGTTCCTCCTTGAAGAAGCACATAGAGCTTCGACTCGTAGTGAAGCTGAGGATGCTTTGTCTTCGCAGATTCCAGTTTAACAGCTACTTCCTCTCCACTTTGTACATTGATACCCAAATAAAGTTCACCAAAGGATCCACTACCGATCTTCCTTCCCAACTTAAACTTGCCACCAATCAAAACATCCATGATTGACATTCCCAATCAAAAGCACTATAATAACACACCAAGCAAAACCCCCAATCAAACAACTAACAATCAAAATTCACCAACCACGGTGGCCCAAAACTGTTCCATTATTGAAAAACACAGCAGCTTTCAGATCCATCAAATTTCATTAAAAATATATCACCACAACAACAGAAATAGCAAAATATGGAG
>M01000023927	AT1G03950 ESTCount=4
GATATGACTACGGAAATGATGTCAGAAGCCATAGATGATGCCTTGGATGATGATGAGGCTGAAGAGGAGACTGACGAGTTGACAGATCAAGTGTTGGATGAAATTGGTGTTGATATCGCCTCACAGTTGTCAACAGCACCAAAAGGTAAAATTGCAGGAAAGAACAAAGAAGGTGTCAGCAGTTCGGGCATTGATGAGCTTGAGCAGAGGTTGGCTGCTCTGAGGAACCCTTAAAAATGACTGAAAATCCAAGTATTGATTGTACTGTTAGAGTTGATTCTTCAAAGCGTTTTAT
>M01000014713	AT1G03950 ESTCount=13
GATTTAAGAGAGAGATGAAAAAGCCGCAAAATCTCAAGGCACTTTCTATCCATTTTCGAGCCAAAATCCAAAATCTGGCTTTTCTCTGTATATCTCCGCCCATCTAAAATTCCATTAAGAAACCTCAATTGTATAAATATATTACCCATTACATAATTCGAGCTCGAAAGGAAATTTTTTTATAAAAAATGAACATCTTCAAAAAGAAACCCAATCCCAGAGAGGCTCTTCGGGAGAGTAAGAGGGAAATGCAACATGCTACTAGAGGTATAGAGAAGGAAATTGGGGCACTGCAATCAGAGGAAAAGAAGCTGGTCGCTGAAATAAAAAGAACAGCTAAGACAGGAAATGAGGCAGCAACTAAAGTTCTAGCCAGGCAACTAGTGCGGCTTAGGCAACAAATAGCTAATTTACAAGGTAGTCGTGCTCAAATAAGAGGCATAGCAACTCATACACAGGCAATGCATGCCCAATCTTCAGTTGCTGTTGGTTTGAAAGGTGCCACAAAGGCAATGGCTTCTATGAATAAGCAAATGGCTCCTGCAAAGCAAGCTCAGGTTATAAGAGAATTTCAGAAGCAGTCAGCCCAGATGGATATGACTACGGAAATGATGTC
>M01000010608	AT1G03990 ESTCount=3
TAGGAGCAGAAGATTTTGACAGCCATGAACAACACTCTTAAAGGAAAGAAGTACTTCTGCTTTGCCCATCTCTTGACAATATCCTCTCTCTTCGATAAAGAAATTTCAGAGAACTTGTGAATGAAAGGCCAATTCCATTCCAAACAAATAAACCCACAAAGCAACAATGTACCCAATCTGAAAGATAGAACCTTCAAAAGAAAATCCACAACCAAAACAACTTCCTTTAGACCTCTGTTAACCATTAACTCTGCAACCTCATCAGGAATAGGCTGTTCAGACCCAGAAGCTTTATAGAAGGAAAGAAGAGCTTTTTGCTTGTCAAAGGGGAGTTCATTACTGAAGTTGTTAACTGGAAGTGGAGGGATAAGAGTTTCACAAAAAGCAGATAGTGTTTGGAT
>M01000000923	AT1G04020 ESTCount=4
TAAGGTTCTTCATCCACATAATGCATAGATCTCATGCATGCCTTCACCCAGTCAATTGTAAGAACCCATCTTCCGTTCAAAATGGCCATTAGAACTTTCAGTGTCCTGGTACATGCCCCCTTTCGTTATCTGTGGCAGCAATAACATGTGTGACATTTGGTTGCCAGAATTTAGTCACAGGCACACCAATCATGCGCCCAAACTCAATCAAAAGAGACTTTTCCTCAGAAGATAGAGCAGATCCACAAAATACCCATTCCTTCGCTCCAGTGGCTGATTCTGCCCAAAAGTTAGGCTGTTGTGGGGGTACTTGAGTTGGCACGTGATGACGTTCTAAGCTGTGCTTCTTAGACTTGGATTTCTTCTCGTCTGGAAATCTGACTGAAGAATGGGATGGACAAAGCACAAGGAAGTTATCCATTCAA
>M01000012712	AT1G04030 ESTCount=11
ATCACACGCTGGGTCAAGAACCCCGGACTTCGTTTAGCTCTGAGCCTAGTTTTAGGGAATTGTCATTCAGTTTCAAAGCCAAATCCGAGCAATCTAAGAAAGCAAACCAAGAAGTGGCAGTGGATGCTAGCTTATCCAACTGGTTGGGTTCATCAGAGAGTACACCAATTAGCAAGCCCAGCACAAATGGTTTTGATACTTTTACACCTGAGAAAAGCACGACAGTGGGATCAAATTCACCAAAAAGCTTTGAAGATAGACCTATTCTAGGCGCGCTAACTATGGAAGAGATTAAACAGTTTTCAGCTTCTTCTTCGCCAAGGAAGTCGCCTAGTCGTAGCCCTGACGAGATGCCTATAATTGGGACCGTAGGAACCTATTGGAATGACAGTGTCACCAGCAAACACTCCGACTCAGCCTCTTCTTTCAAGGGAATACCAAACACGACCAGCAAGTATAGAGAGGTATATGTGAGGTGAAGTTTCATGAGAGGATTGTTTTGTCAAACTGATGCGTGCTTAACTGAGTTTTGTGGATCTGCAGGACAAGAGAGTGAATTGGTACTCTACTCCGTTT
>M01000028782	AT1G04050 ESTCount=5
CATGAGAGAAACATGCAAAGAATAAGAGGCGCCACTAGTGATTTTCATACTTATCCAGTTTTATTAGATGCATATTGGTGCTTGAAAGGAGCTGTGAAGAACGAAGAAGCGCTTTGTTTGGATGCAACATTCTATGGAAATGTTGCTAGGTTTATCAATCATAGGTGTCTTGATGCAAATTTGATTGAGATCCCAGTTAAAATGGAGACTCCAGATCATCATTATTATCACCTTGCCTTCTTCACGACCAGAGATGTGGATGCAATGGAAGAGCTAACTTGGGATTATGGCATTGACTTTAATGATAATGATCATCCTGTGGAGGTATTCCGGTGCCTGTGTGGCAGCAAGTTCTGCAGGAACATGAAACGTTCAAATAGGTCTAAGTCTGCATCAAGATGACTAGTACATGGAGATTATGAGACTTG
>M01000004767	AT1G04050 ESTCount=4
TCTTTGCATGTTTCTCTCATGCAACTCTTTGTTGGTTAGTATTTCTCCAACATACTCACACACAAAGGTTCCTTTTGGCAGCTTTTCCAGGGTTCTAAGGCCCATCCCTTTCCTTCAGGTGTAAAGAAAACCTGCAATTTGCATACCATACCTCGCTGCACAACTCGATTTCCACACAGCCTATGGCAGGCACATTTTCCTCCAACATTCTTTTATATGTTTCCTTTTCAAGTGACCTTTGCATGGTTCTAAGATCTCCTCATTTTTTGTATCTTTCAAGTGGGCAAGCTTTGCAATAGGAGAGGCACTGCCGGTGAGGATCACGAGTCATAGAGATACAGTCCTCTAAGAAATCCTCCCTCAGGAGGCCCTCTGATGTATATGCAAACTTATCTCCAGTTTCAGCAGCACAAACACAAACTGTTGTTGAGGACAGACAATCACCAAT
>M01000002740	AT1G04080 ESTCount=5
ATAAGCACCGTAAGTAGTCTTGTTTTGTTGCAGCAGAAGTAGGTGCCTGTGGAGTAGTATAGCTGCTTGCATAACTGCCATATGTACTGTATGCTGCCTGCTGACCATAGCCAGGAGTCCATTGTTGCATCTGTGCCTGTGTAGCTGGCGGCCAAGCTTGAGGTTGTACACCATAACCAGCTGCCCACTGATTTTGTGTGCTTGGATAAGCACCCATAAGAGACTGCACAGGTGAAGGAGCATCACCGTAAGCTTTTG
>M01000032000	AT1G04080 ESTCount=9
TTAGGAGGCCTTACTTTCATTGTTGCGGCCCCTTAATGTTGCAGAGCTTGAAAATTGGCATAATTATCTGGATTTTTTAGAAAGAGAAGATGATTTGAACAAGGTGGTCAAGTTATTTGAAAGATGCCTAATTGCTTGCGCCAACTATCCCGAGTATTGGATACGATATACCTTGTGCATGGAAGCCTCTGGGAGTATGGATCTTGCTAGCAATGCACTTGCTCGTGCAACTCAAGTTTTTGTCAAGAGGCGACCAGAGATTCACCTTTTTGCAGCTCGATTTAGAGAGCAGAATGGAGATGTACCTGGTGCCCGAGCTGCATACCAACTTGTACACACTGAAATTGCACCTGGTCTTTTTGAAGCAGTTGTCAAGCATGCAAACATGGAACATAGGCTGGGAAACCTCAAAGATGCCTGCTCTTTATATGAACAAGCCATAGCTATAGAAAAAGGGAAAGAGCATTCACAGGTGTTGCCAATGCTATATGCACAATACACCCGGTTTCTATATTTGGTTTCTGGCAATATAAACAAAGCTAGGGAAATTCTAGTTGAAGCCCTTGAGAATGTCCAATTATCAAAACCACTTCTTGAGGCTTTTATACATATTGAGTC
>M01000024293	AT1G04080 ESTCount=8
GACATCCTAAAGAAAATTCAAACAGCTACCCATAGAGTAGCGTCAAAACCAAGGGTTTGCACATCAGAAAATGCATTTCTAAAGCATTCCCATCACACCTTTCGCCATAATGTGAGTAATCACTTCTAATAGTGTCTGGATCTTCATATGTGTTTATGGTGAAAATGCAATAATGCAACCACATGTCCACTGAATATGTCACCCCTAGAACAGCTCGTTCATATACCTCCACAATTTTGTCCATATAACCAGTGCGTGCCTCATGATCTGCATATTTCTTCCAATAACCATAACACAATGGGAATTCAGCTAAAAAAGCGTCATATACTTTTCGAATTTTCAATATCTTGTCCCCTGCCACCTTCTCTGTCTCATCAATCAAGGCAGTCCATGCATCAAAGTCCAAGGAATTAGCCTTCAGAATACTCCACAATCGCTCTTCTTCACCTGACATTGGTGTCACTGAGCCATCTGCAAACTGTTGTCCAGCAGCAGCACCTTCCCCACCCATATCTGCAGCAATACCATTCTCAGCTGATGTAATTCCTGCTTCAATACCAATATTGCCATTTATAGAAGAATTGTAACCAGCAGCTAGAGGTGGTGCCTGAGTAGCAGCTGCATTCTCACTAGTAGTGCCCATTCCAATATCTGGCTTAGT
>M01000016153	AT1G04080 ESTCount=4
TACCAGATAATTATGCCAATTTTCAAGCTCTGCAGCATTAAGGGCCGCACATGAAAGTAAGGCCTCCTAATACCAGTTTCAAAATCACATATCTTAGAATCAAACTCTTTAGCTTTCTTATATATCTCTTCTCTAACAGCGATATACTTCTCCAGCTCCTCTGCTTCTGTTAAGCCAGCACTTGCAGGTTTGGAAGACTGTTCAGCAGCATCAGGATGAACTTCGCCCTCATTTGCTTGGTCACCACCCACTGAAGAAACAGGGAGTACCGTAGCAGCAGCAGCTTCCTCAGCAGTCCTTAATTCTGACAAAGCATGGCTTGCAGCAAAAGCCTTAAACCTATTGAAAAAATCATCCAACCGTTTATTTGGAATCTCTAATATCCTTGTGTAAATCATGGCAACACGGCTCCATTCTGCATGCATTTCTTCATATTCAATGTACTTGTCCCACAGGGGGTATGACAGATAATCTGTTCCAACATAAGCTAATCCTCGCTCAAAAAGCCTTCTAAT
>M01000019689	AT1G04120 ESTCount=4
CCATCATTGACACCAAGTCAGGGAAATTCCTGAGTGGTTCTTGTAGGATTCTGAAAGTGGCTAGAGCAGAAAGAACACCTCCTGCTGTGAGTTGGCCACCCAACAATATAGAAGTGCCGAAAGTGACAGCCGAAACAAATATGGGAGAGCTCCAAAAAATAAATGTAATAAAAGCTTGTGAGTAGAGGGCCTTTCGGAGCCACCTGAACTCCACATTCCGCATCTCCTCCAGCTTCAGTCGATACCTGTCCTCCCAAGCTTGCAACTTCAGAATCCTCATATTCCTCAGACACTCAGAAGTTTTCCTCATCCTATCATCCTTTGCAGTCATTAATTTGTCTTGATAATCTTCTTGTAC
>M01000030572	AT1G04120 ESTCount=7
ACTCGGCTGCAGCTGCGGCTGCGGCTTGGCCTTCCCCATTTCTCTTCCTGCTGGCCGAATGCAGCAGCAGCCACTTCATTCTGCAGTTGCCAATCTGCTCTTGCTGCCTCTTGACTCTTAATGACTTTTTGGGCATGCCGTATAACTTAGAAGTCTGGAATGCCACTAGACCTCGACGAGTACTCTGTTACCAACTTTAGAAACATGGATGATTTGTCCTCTAACAATCGTGCTGGAGTATCAAACTCTGCAACTCGACCATCACTGAGTACCAAAACAAGATCACTGTCAATGACAGTTGGAATTCGATGTGCAATTGTGCAAACAGTGCAATTCTTAAACTCTGTCCGGATAATCTTCTGAATTAGATTGTCCGTAGCTGTGTCCACTGATGCTGTTGCTTCATCTAGCACCAAAATCCTGGCCTGCTTGAGCAAAGCCCGACCCAGGGAAACAAGTTGCCTTTGCCCCACACTCCAATTGTCTCCATTTTCTAGTACTGGTGTATCAAGCTTTTGCTCCTT
>M01000028267	AT1G04120 ESTCount=15
TCTTCAAATAGCTAGTAATTGGTGGATGGCATGGGGCAAATCCCCAAACTGAAGGAGGTCCACCTAGGGTGTATCCTATGGTCCTTCTTGGTGTTTATATGGCCCTTGCCTTCGGAAGCTCATGGTTTATATTTGTGAGGGCTGTTCTAGTTGCTACATTTGGCCTGGCAGCTGCGCAAAGGTTGTTTCTAAAGATGCTTAGAAGTGTTTTCCGAGCACCAATGTCTTTCTTTGACTCCACCCCAGCAGGGCGGATCTTGAATCGTGTGTCAATAGACCAAAGTGTTGTGGATCTTGATATTCCTTTTAGGCTTGGTGGTTTGCTTCGACAACAATACAGCTGCTTGGAATTGTTGGTGTAATGACTAAAGTTACCTGGCAAGTTTTGCTTCTTGTTGTTCCTATGGCTATTGCTTGCTTGTGGATGCAGAAATACTACATGGCATCTTCAAGAGAACTGGTTCGCATTGTTAGTATCCAAAAATCCCCTATCATCCACCTATTTGGTGAGTCAATTGCTGGAGCAGCTACAATAAGAGGCTTTGGACAAGAGAAAAGGTTTATGAAGAGGAACCTTTATCTTCTTGACTGCTTTGCTCGTCCATTCTTCTGCAGTCTTGCTGCCATTGAATGGCTATGTTTACGTATGGAATTACTTTCCACCTTCGTCTTTGCTTTCTGCATGATTTTACTCGTTAGCTTTCCCCATGGAAGTATTGATCCAAGCATGGCAGGTCTTGCCGTAACGTATGGCCTTAATTTAAATGCACGCCTATCACGATGGATTCTTAGCTTTTGCAAACTAGAAAATAAGATTATTTCCATTGAAAGGATTTATCAATACAGCCAAATACCTAGTGAAGCTCCACCAATCATTGAAGATTCCCGTCCTCCATCCTCATGGCCAGAGAATGGAACTATTGATCTGATTGATTTGAAGGTTCGTTATGGTGAGAATCTTCCTATGGTGCTTCATGGGGTATC
>M01000022263	AT1G04120 ESTCount=3
GGTTTTTAACTAACAAATTTTTAAGAATTTAAGTTTAGTAGACGACTTTAGTAACGTAGGAATAGGGAAGGAGTTTTCTGATTGAAGGTGTGAAGCATTTGAGTTCTAGTGTTGCGAATTTTGCTGCAACTCCAGCTCTTGCTTTTCTGTGTTTTGTAGCAATTAGAGGTGTTACTGGAATTCAAGTTTGTAGGAATTCTGATCTTCAAGAGCCATTGCTTCTTGAAGAAGAGGCAGGGTGTCTTAAGGTCACTCCTTATAGTGATGCTACTTTATTTAG
>M01000003533	AT1G04120 ESTCount=5
ATTCCTGCAGGAGGAAGACTTGCAGGAAGATGCAACCATTGCTCTGCCACGAGGCATGACAAACCTCGCCATTGAAATTAAAGATGGCGAGTTCTGCTGGGACCCTTCTTCTTCAAGGCTTACTTTATCAGGCATTCAAATGAAGGTGCAGAGAGGTATGCGTGTAGCTGTTTGTGGCATGGTTGGCTCTGGAAAGTCGAGCTTTCTCTCTTGTATCCTTGGGGAGATTCCAAAAATTTCTGGTGAAGTAAGAATTTGTGGTACTGCTGCTTATGTCTCTCAGTCTGCATGGATACAATCTGGAAATATTGAAGAAAATATTCTTTTTGGCAGCCCAATGGATAAAGCAAAGTACAAAAATGTTATCCATGCTTGTTCGCTGAAAAAAGATTTGGAACTTTTCTCACATGGAGATCAGACAATCATTGGTGATAGAGGTATAAATTTGAGTGGTGGCCAGAAGCAACGGGTACAGCTTGCAAGGGCACTGTATCAAGATGCAGACATCTATTTACTTGATGATCCCTTCAGTGCTGTTGATGCGCACACTGGTTCAGAGTTGTTCAAGGAATACATATTGACAGCATTAGCAAACAAGA
>M01000015785	AT1G04120 ESTCount=4
AACTATTGATCTGATTGATTTGAAGGTTCGTTATGGTGAGAATCTTCCTATGGTGCTTCATGGGGTATCATGCAGCTTTCCTGGTGGAACAAAAATTGGAATAGTTGGGCGAACAGGGAGTGGTAAATCTACCTTGATCCAAGCAGTATTTCGTTTAATTGAACCTGCTGAAGGGAGAATTATTATAGACAACATAGATATTTCCACAATTGGCCTCCATGATCTTCGTAGCCGTCTGGGTATCATACCCCAGGATCCCACCTTATTTGAAGGGACAATTCGGGGCAACCTTGATCCCCTTGAAGAGCATTCAGATCAGGAAATTTGGCAGGCTCTGGATAAGTCTCAGCTTGGGGAGACAGTCCGTCGGAAGGAG
>M01000025075	AT1G04120 ESTCount=3
AATCAGTACTGGGTTTAAGCTGGTACTAGTTTGTTGTTTCTATGTTTTGTTTTGCTAGTTTTAGTGTTGGGTTTTGATGGGATTGCTTTGATTAGAGAGGCTGTTAATGGGAAAGTTGTGGATTGGTCTATAATATGTTTACCTGCAGCTCAAGGTTTAGCTTGGTTTGTGCTGAGCTTTTCAGCTCTTCATTGTAAATTTAAGGCCTCTGAGCAATTTCCATTACTGTTGAGGGTTTGGTGGTTTTTCTCATTTTTGATTTGTTTGTGCACTTTGTACGTGGATGGGAGGAGTTTTCTGATTGAAGGTGTGAAGCATTTGAGTTCTAGTGTTGCG
>M01000000328	AT1G04130 ESTCount=20
AAACAAGAACAGGGAATCGAACTGATGATAAAAATAAGTTCGAATTAGTTATCTTTATATCCTTAGCATCTGATACAGCCTTAGAAACTTCAGCTTCACGCTTATCCTGTTCCACTTTCAGTGAAGTTATCTGACTAACAAACTTTTTCAATTCTTCATTATTTGGATCTTCCTTTAGTCCCTTTTCACTATAAGATTTTGCCTCTGTCAGCAAATTCAATAATAAAGATGCTTTGGCAGCTCGATATAGTGCCTTCACATTAGTTGCACACAGTTTAATTGCCTCCTCAGCATCACTAAGAGCACGTCTATAATTGCCTAACAATAGATTTACATGAGCTCTATTTGAATAAATCATGGAATTTTCAGAGTCACTTAGAACTTTCTGATTAATTGCCCTTGTGTAACAATCAATAGCATTAGAATAATGTCTTTTTGCCCATCTTTACATATTTGTTACCTTGCTCCTTAAGTTCAAGAGCAGCAGATTCTTTAATGGCGTTGATAGCTTCAAGGTCGGCAATCTCACTTTCTGTTGTGGGTTCGGAGCCTGCTTCCAACCACAGCGCCATTTCTCTCTCTTCTGCTTTGCTTTGTTTTTTTTTATTAGCCAAAAGACATCAACTAATAGTGGTTTCTCGGCC
>M01000005071	AT1G04130 ESTCount=28
AAGTCAGCAGATTAGCCAGCCTGTAAGAAATCTTACCTGACCAATTCAATAAACCGCAATATGAAAATTAAATTAGTTCTTTTCAGGTAATCTTTCTTCATCGGTAACGAAACCAGCATTGAAATTGATACAACAGAGAATGTTAGTTGCAGGATAACCTGAACAACTGATATTTGATGCTACTAATGCAGGTCTCCTGGTGGACGCAGTGATGCATCTGGTGCATAAATTTTTTAAGATTTACACATTTTTCTTGCCAGTGAACATCATAACTCATATCCGGGAGCCACTGAGAGTCTTCTGCTCGATCGTTTTAACAGACCTATTCAATAACCTTGAGAAGGCAGCAACAGCACAGTGCTTTCAGATCCTCTCATAGTGGAAGAGCCCATTTACCAGTTATGAACTTTTTATAAAAGCTTGAGATTTTTGAAACGACATAAAAAACTAGGAATTCCAGAGACAGTGAAGTTGGGTTCCTTTAAGTAACATCATGTAGCATTCTCTTTTCTATTTACTTTTACCCTATTTCGAAGAGCCTGCCATGTTACTATGAATAGAAACCTCAGTTAAATCCTTTTCTTCATCAGTGCTTTCTGTGTTAGCACCTACAGTCCCTTCTAGTAGATAATTTAGAACTTTTAACCTGGATAGACAAACTCCAGAACTAGCTTCATAGTAGAGTTCAATAGCTTCACGAGTATACTTGTTTTCCGTATCCCATTGTAGTAATGGAGAACTTTCTGAAAACATCATGTCAAGATGAGCAGAAAACATGTCCATCTCACAGAAGTCTTCAATAAAGTCGCTGGACATAACTTCGGGATATAGAAGAAGAACTGGCCAATGAAGGATTTTATTTTTATCTAATACCGGTTTCCTTAATCCAATAAGTTCTCGAAACATAGCCTTTTCAATCCTTAAGCCTCTATCTTCAATTGCAGAAAGAAGGTCCTTAGCATCTGATACAGCCTTAGAAAACTTCAGCTTCACGCTTATCCTGTTCCACTTTCAGTGAAGTTATCTGACTAACAAACTTTTTCAATT
>M01000021819	AT1G04140 ESTCount=6
CTAAGTAAGGTAAATTAAAAGAAAGTTAGACAACCTTTACTGAATTATCATATGTTATAATATCTTGCAGTGAAATGGGTGCCCATTTTCACCTTGTGGGAGATTTTTAGCTGCCTGCATTGCATGTGTGCTACCTCATCTGGAAGCTGATCCTGGGTTACAAGGCCAGGTGCTCCATCATAATGCAGGGGCTGCAACATCTCCAACACGGCATCCAATTTCAGCCCATCAAGTTATGTACGAGCTTCGGATATATTCCCTTGAGGAGACAACATTTGGTTTGGTGCTTGCATCCCGTGCAATAAGAGCAGCTCACTGCTTAACTTCAATTCAGTTCTCTCCCACTTCGGAGCACTTACTACTTGCCTATGGTCGTCGCCATGGTTCACTTCTAAGAAGTGTTGTCATTGATCGGGAGGCTACAGTTCCAATTTACACTATTCTTGAGGTCTACCGAGTTTCTGATATGGAACTTGTCAATGTTCTTCCTAGTGTAGAAGATGAAGTTAATGTTGCATGCTTTCATCCTTCAATTGGAGGTGGGCTTGTATATGGGACTAAGGAAGGGAAGC
>M01000012499	AT1G04140 ESTCount=5
CAAGAGTTTTTCCATCAGAACTAAAGGCAGCAGCTATGGTTGATCTGGGAGGAGGCAACAGTGGACAATACTTAGCCGATAAATGCTGCAAAGATTCTGCCTCAACCCACGAAATGAGACCGCGCCTTGCATCTTTAGCTGATTGAGGATCGAGACGCTGATCGGTGGAATCCTTCCACAGCTTTTTAGACGCATGCTTTGCACGTGGACAAACTTCTCTCTGCGCTAGCAATCCATACACATTCTTAATTTTGTAATTACCACTGTGACGGCGTGAAGAAATGGGAGGATTGGAGTTGGAGGTTGAGGGAGTGTTAGCATCGTCAGCCCAAAACGATCCCCTCATTTTGGGAATGGCATTGACNTTGACATAATTCAGAATTTTTCCGTCATTTCCCTA
>M01000014043	AT1G04140 ESTCount=5
ATTTCAGATTGGATTCTGTTAAATAAGGGCTGAGTATCAGTACTATCATGTTGCCTAATAATGGGAGGCATGCTCTCCCCAGAGATGTGGAAGCGTGAAACATTGTGTTGCAAATCAAATCTCCCTGAAACCCCAGATAGGCTAGTGCTGGCAGGCATTGCCAAAGTAGCCATTGCAGCCTCCATATTGTGACTGGACAGATAAGATGTTGAGGAGGAAGCAGTATACTGGGCTGGATATTCATGACTACCAACATTAAGAGGAAGTGTTGATGGAACACCAGCTTGACTTTGACCCATCAACCATCCCTGCAAAAAGTGTAGCTCCCACCAAGTTGGGTCTCTAGAAGGTAATAATTGATGAAGTTGTCCAAACTCTA
>M01000001961	AT1G04140 ESTCount=8
GATAGTACTGATACTCAGCCCTTATTTAACAGAATCCAATCTGAAATTGCCACATCACTAGCTGCTGCTGCTGCTGCTGCAGAGTTACCTTGTACAGTAAAGCTTAGGGTGTGGCCACATGATATAAAACATCCCTGTGCCCCACTGAATGCTGAAAAATGCCGTCTAACCATACCTCATGCTGTCCTTTGTAGTGAAATGGGTGCTCATTTCTCACCTTGTGGAAGATTTTTAGCTGCTTGTGTTGCTTGCATGCTTCCTAATATGGAGGCTGACCCTGGATTACAAACACTTGTTCAACAAGATTCCGGAGCTGCAACTTCACCTACTCGACATCCAATCTCAGCCCACCAAGTTATGTATGAGCTTCGTATATATTCACTGGAGGAGGCAACCTTTGGGTCGGTACTTGTATCAAGAGCAATCAGAGCTGCCCACTGCTTGACTTCAATCCAGTTCTCGCCCACTTCTGAGCATATTTTGCTGGCTTATGGTCGACGTCATGGATCCCTTCTCAAAAGCATTATCATTGATGGGGAAACAACATCTCCTGTTTACACAGTTCTGGAGGTTTACAGAGTTTCGGACATGGAACTTGTGAGAGTTCTTCCTAGTGCAGAGGATGAGGTCAATGTTGCTTGCTTTCATCCTTTTGCTGGAGGTGGTCTTGTTTATGGAACTAAGGAAGGCAA
>M01000000176	AT1G04140 ESTCount=4
TGAAAAGTAGGTGGAAATGCATTGTGTCTATTAGTGAGGAGAGAAATTTGTCCGAAAACGAAACATGTACCAAAAAGACGGTGGGGAGATGCTTCTCGATGGAAAAGTAATGGTGGTGATAATAATAATGCTATTTCATCATCTGCACCAAAATGCGAACCTGCTAGAGATGCAAAACGCGGTCTTATTTCATGGGTTGAGGAAGAGTCATTACGACATTTATCTGCTAAGTATTGTCCATTGGTGCCTCCACCACGGTCAACTAT
>M01000005456	AT1G04140 ESTCount=4
GGTTGAGGCAGAATCTTTTGTCAGCATTTATCGGCTAAGTATTGTCCACTGTTGCCTCCTCCCAGATCAACCATAGCTGCTGCCTTTAGTTCTGATGGAAAAACTCTTGCTTCTACACATGGGGATCACACTGTAAAGATTATTGATTGTCAAACAGGAAAGTGCTTAAAGGTCTTAAGCGGTCATCGGAGAACACCTTGGGTGGTTAGATTCCATCCTTTGTGTCCAGAAATACTAGCAAGTGGAAGCTTGGATCACGAAGTTCGTTTATGGAATGCAAAAACTACAGAGTGTATAGGATCTCATGAATTCTACCGTCCAATCGCTTCAATTGCCTTTCATGCTCATGGGGAGCTTCTTGCTGTAGCATCTGGTCACAAGCTATACATATGGCAATATAACAAGAGAGGGGAGACATCCTCACCGCCACATGTGCTGAGGACACGTCGTTCGCTTCGTGCTGTGCATTTTCACCCACATGGCGC
>M01000004450	AT1G04140 ESTCount=6
ATGGGATGCAAACACATCAGAGTGTATAGGATCTCGTGATTTCTATCGTCCAATTGCTTCGATTGCTTTTCACGCTGAAGGGGAACTGCTCGCAGTTGCATCTGGTCACAAGTTGTATGTTTGGCACTACAACAAGAGAGGCGAGGCTTCTTCTCCAGCCATTGTATTAAAGACGAGACGTTCTCTTAGAGCAGTGCATTTTCACCCACATGCTGCGCCATTTCTCTTGACTGCTGAGGTCAATGATCTTGACTCTTCAGATTCCTCTATGACACGGGCGACATCTCCGGGTTACTTAAGATATCCTCCTCCTGCTGTATTTGTAGCAAATGTTCAGTCCAGTGATCGTGTTAGTTTGGCTGCTGAAGTGCCTCTCA
>M01000003826	AT1G04160 ESTCount=6
GAGCAATTTTGCATCAACTTGACCAATGAAAAACTTCAGCAACATTTCAATCAGCATGTATTCAAAATGGAGCAAGAAGAATATACAAAAGAAGAGATTGATTGGAGCTACATTGATTTTGTTGATAATCAAGATGTTCTGGATCTCATTGAAAAGAAACCTGGAGGCATAATTGCTCTACTGGATGAAGCTTGTATGTTTCCAAGATCAACACATGAAACTTTTGCACAAAAGTTGTACCAGACATTTAAAAATCATAAACGGTTCAGTAAGCCAAAATTAGCTAGAAGTGACTTCACAATTTGCCATTATGCTGGTGATGTCACTTATCAAACTGAACTGTTTCTGGACAAGAACAAGGACTATGTTGTTGCTGAACTATCAGGCACTCTTAAGTGCTTCTACATGTTCCTTTGTTTCAGGATTGTTTCCGCTTTCAGCTGAAGAATCCTCCAAACAGTCAAAGTTCTCTTCAATAGGCTCTCGGTTTAAGCAACAACTGCAATCATTGCTTGAAACTCTCAGTGCAACTGAGCCACATTACATTCGCTGTGTAAAGCCTAACAATCTTCTTAAGCCAGCCGTCTTTGAGAATAAAAACATTCTTCAACAACTACGATGTGGGGGAGTCATGGAAGCAATTAGGATTAGTTGTGCTGGAT
>M01000004161	AT1G04170 ESTCount=71
ATAGGCACTATTGGTCATGTGGCTCATGGAAAGTCTACTGTTGTCAAAGCAATTTCTGGTGTCCAGACTGTTCGTTTTAAGAACGAGTTGGAGCGTAACATTACAATTAAGCTTGGTTATGCAAATGCTAAGATATACAAGTGTGAAGATGATCGATGCCCCCGCCCTATGTGCTATAAGGCTTATGGAAGTGGAAAGGAAGATAGTCCCATGTGTGATGTACCCGGATTTGAAAACGTTAGGATGAAATTGTTGAGACATGTCTCTTTTGTTGATTGCCCGGGTCATGATATTCTCATGGCTACAATGCTTAATGGAGCAGCAATTATGGATGGAGCATTGCTTCTCATAGCTGCAAATGAAAGCTGCCCCCAACCACAGACTTCTGAGCATCTTGCTGCTGTTGAAATTATGCGTCTCCAGCATATCATTATTCTTCAAAATAAAGTTGATTTAATTCAAGAAAATGTAGCAATCAACCAACATGAGGCTATTCAGAAATTTATTCAGGGAACTGTTGCTGATGGTGCACCAGTGGTGCCAATATCTGCACAGCTGAAGTACAATATTGATGTTGTGTGTGAATACATCGTGAAAAAGATCCCAATTCCAGAAAGGAACTTTATTTCACCGCCTAATATGATTGTAATTCGCTCTTTTGACGTCAATAAGCCTGGGTTTGAGGTTGATGAGATAAAAGGTGGCGTGGCTGGTGGAAGCATCTTCAGGGGTGTTCTGAAGGTCAATCAATTTATTGAAGTTCGTCCTGGAATTGTTGTTAAAGATGAGACAGGGAATATCAAGTGCACACCCATATACACTAGAATAGTTTCATTATATGCTGAGCAGAATGAGCTACAATTTGCAGTGCCAGGAGGACTCATTGGTGTTGGCACAACCATGGATCCCACTTTGACCCGTGCTGATCGATTGGTCGGTCAAGTTCTTGGAGATGTTGGATCACTCCCTGAAGTTTTTGTTGAGCTTGAGGTGAATTTCTTTCTTCTTCGACGACTTATTGGTGTTAGGACAAAGGGCTCAGAGAAGCAAGGAAAGGTGTCAAAGCTGGCGAAGGGAGAGATTCTCATGCTGAACATAGGCTCCATGTCAACTGGCGCTCGAGTTATTGCTGTAAAGAATGATTTGGCGAAGCTGCAGTTGACTTCTCCTGTGTGCACGAGCAAGGGAGAGAAGATTGCACTCAGCCGACGAGTTGAGAAGCATTGGCGACTTATTGGGTGGGGGATGATTCAAGCTGGAACGACCCTTGATGTTCCACCATGCCCCCTCTGAGAATCTAAAGCAGAGTTTCCAGATGCACATTATTATTGTTTGTGGTGTTTCAATTTTTGTTCATAGTCCAAGTTTTGAACAAGGGTCACTTCAACTAACGGTATGTAACAGGTTATTGGTGGAAAAGGCCATATATGGCATTTTCATGGAGTCGTTCTCAGAGATATTTCTTCTTTATTTTATTAATTTTCATGGTCTTTTGGAGGATAATTCTTTGGATTTCTGTTCTTGTTTCACCAATAGGAAATTTCCTGAAATGATAAAAAAAGAGTTGAGCTATCCTTTCTCCAAAAAAACATAAAAA
>M01000001077	AT1G04190 ESTCount=72
GGCCCAGAAACTCTCAATGTTCGCACCCGCAAAATAGCTGCCTGCTTCACTGACTTCACTCGAGTTTTATGTGATAAGCGAAGATCACCCTTGTAAAACCCTAGCAAGTAGCAGCAACAAATTACGCGCCCCAGCGCACTCCTCTTCGCTATTATCGAGTAACAATGGCAGGATCAGCTACAGCAGCCTCCACAGATGGTAATGGTGGGGAAGAGGTATCGTTGAAAGATAAAGGCAATGAATTCTTCAAAGCTGGAAACTATCTCAAAGCTGCAGCTTTATATACTCAGGCCATCAAGCTTGACCCTTCAAATCCCACTCTCTATAGCAATCGTGCTGCTGCATTTCTGCAATTGGTTAAGCTTAACAAAGCGCTTGCTGACGCTGAGATGACAATCACATTGAATCCGCAATGGGAAAAGGGATATTTCAGGAAAGGGTGTGTATTAGAAGCCATGGAACGGTATGATGATGCGTCGGCTGCTTTTCAGACAGCTTTAAAATACAATCCACAGAGTTCTGAGGTATCAAGAAAGATTAAGAGGATATCCCAATTAGCAAAAGAGAAAAAACGAGCTCAAGAAGTGGAGAGCATGAGGTCTAATGTTGACTTGGCAAAGCACTTCGATAAATTGAAATCTGAAATGTCTGAAAAGATTGGATCTGAAGAATGTTTGAAAGAAATTTTCTCTTTCCTTGTTGAGACAATGGAGATGGCTGTAAAATCATGGCATGAAACTTCTAAAGTTGATCCTAGAGTCTACTTTCTTCTTGATAAGGAAAAGACGCAAAGTGATAAATATGCTCCAGCTGTTAATATTGATAAGGCCTTTGAATCACCCCATACACACAGCAGCTGTTTCACATTTCTTAGGCAGTATGCCGAGGAGTCATTCTCAAAAGCAGCTTGCTTAGTGGCACCTAAGAGTATCATATCTTATCCACAGGTTTGGAAAGGTCAGGGATCAAGGAAGTGGAAGCATGGGCAACATGATGGCTTCTTTGTTCAATTTGAGTCGCCTTGCTTGCGAAAGTTATGGTTTATTTCCAGTACCAACGAGAAGGGGCAAACACTGTGCAGGGATCCAGAGATGCTAGACATTAGTGCACATGAAGTATTTCCGCGCTTGTTCAAAGAGAAGCTGCCCAATTCCTAGTGCATTTAATTATTTTCTTTGGCATCTTCAACAGAGGACTCAGAATGCGCACTTTAACAGGAAGTTGCATGTGAAAAGAAAAAAGACAGTGCCAGTCCATGTTTTGCCTTGACTTGTAACTGAGCTCCTGGTTAGGTGTTGTAAGCATTTTAAAGAGGTGCTTTTTATTCTCCAGTGTGCGTGTATTCAATTTTTTTAAGCTGGTTTTTTGGAGTTAATGCATTTCTTTCTTTCCGAGTATTGTATTGGCAAGTAGGGTTTGACCCTTGTATTGAATGGGTTATTCCCCACCCTGAATATTAAATGATAGCTTTCATGTAGCAGAAGCTTACAGCTGCTTGCTGCAATTTAAA
>M01000011559	AT1G04210 ESTCount=4
AAAATGATCAGACACAAAAGTGCAAGCAGTGATGCAATCTGCAAGACATCAACAGCATCCTTGTTCCCCTCCTCAAAGAAACCATTTAACCTCTTCAAGCGACAGACCAAAGCCTGAGCAGAAAGAACTGTTGCATCTAACTTTTCGTCCTTCTCCCTGTCCAAAAGAATGACTTCACGTGAGTCAAGATGCAAAATTTGCTCGTACCTCCTAAGTGGCATGAAAGGCCTGTCACGCCCCGCATCATAAAATCCATCTGGAAGATGGTCCTCGGTGCTACAGAATGATAGGTCACTATACTTGTGAGATAAACTTAAGCTATCTTCTGTTGGTCTTCGGCACTTGCATGGTTTTGGATTATCAAGAGCCCCATCAAAATGCCTCTTTGATTTTAAAATGAATTTTGTATTTTCTGAAGATGAACCCTCATCCT
>M01000023476	AT1G04220 ESTCount=4
TTCCTCTTTAATTGTCAATCGGTACAAGCTCAAAGAAAACATTTCGAGCTATAATCTTGGTGGTATGGGCTGCAGTGCTGGACTCATTTCTATCGACCTAGCCAAACACCTTTTGCAGGTAAATCCCAACTGTTATGCTTTGGTGGTAAGCACAGAAAACACTACGCGCCACTGGTACATTGGCAAGGAACGATCCATGCTTATCACAAACTGCCTATTTCGTTTAGGAGCAGCCGCCATTCTCTTATCCAACCGATCATCCG
>M01000001421	AT1G04230 ESTCount=60
GGAATGAAACGGCGGTGCAGGATAGAGAGAGAGAGATAAAAAAGAAAAAAGAGGGAAGCCATCGCTATCGAGCGCAGCTAAAAATTTAACCTCCAGCAAAGCTCCCCACAGGCAGCAGCTAATTGTAGTTCAGTAAAAGTGCAGTCCTTATAATTAGTATCTCTTCTTTATTTTTCTGGTCACTCTTTGTGGTTCTAAGCAAAGTCAATAATAGTGTGAATTGAAAAGAGAGTAATGGCCCATGGTGGCTACGGTAACCGCAGAGTCGCCGAACGGAAACATCATGTTGGTCGGCGATCTAAAGGATTAGGCGTAGACAAGAAGCCGAAGCCAAAACCTAAGGCTGTTTCCCTTAAGAATCAGATTCGTTCCACTGAGCGCATGCTCCGCAAGGAACTTCCACCTGAAGTAAGAGAAGCACAAGAGAAAAAGTTAGAAGGACTCAAGAAGCAACAAGAGATTCATACTCGTTTGGCTTTGGAACGCAAAATTTTCTTGCGCGATAGGAAGATTAAGTTTTTTGAGAGAAGAAAGATTGAACGGGGAATAAGGCGCTTGGAGAAACTTCAACGTGGTTCGTCTGGTCAGCCACAAGATGCAGAGATTGCTGAACAGCTCTCTAAATTGAAAGAAGATCTTGAATATGTCAGGTTTTTTCCCAAGACAGAGAAATATGTATCTTTGTTTACTGGAGGTGAGGACTCGGACATGGTTGATAGGAGAAATAGATTACGCAAGCAGATTAAAGCCAACTTAATTGCTGCTGCCGCCAGTGGGAAGGATATGGAAGAGACAGGGAGTGAGGATGATGGGCTCTTGGATTTGAGTGAAGACGAATTTTTTCTTAACTGGAACTTCAAGTGATGAAGCAAATGCCGATGATGAATGGACTGATAAAAGTACAAGGGAACAGGCTTCTAGCACTTCTGGAAAAGCAGCGTCTGGTATGTCCAGTGATGAAAGGAATCAGCGGCAGATGTCTGCTAGAGCTCTAATGCCTCCTCCTCGCCCTTCAAATAACTCTCGGTCAAATTCAGTGCATACTCGATCAAGGTTTGGAGCTTCATCAAGCAAAAAGCCATGGATGCAGAGGTCTGAAATTTCTACATCCAGCAATACATCAAGTAGCATAAGTGGATCTTCCTTTAAAGCAGGGGAATCATCAAATACAAGGACAGGCCACAGTAGTAATTTAAGTTCGAACTCTGATGCCCGCAAACCGCGAAGGAAGAGGAGGCCAAAGAAGAAAAAGCAACAGGCATGAGGATGAACTCGGCATTTATGTAACTTCACTATAGTCAGTTGAAGTATATCATCAGAAGACAGTAATGGAACACTTATAGTTCTGTTTTAACCATCAACAGTTGTCATTTTTCTCTTTTTTTGCGGTTAAACAGTGAAGATTTTGTACTAAGTGGTCTCTGGAATGATCATCTCAAGTAATCTCTCAACAAGGTGCTTGGTTTATGTGAAAATTCTTTTCAATGGCATCTGTTATAAAGTCAAGTTTTTGAGT
>M01000010650	AT1G04260 ESTCount=69
GGTTGGAAACGAAATGAAAATCCTTTGAATTCTTAAAAGGTTTTAAAATTTTTAAAATTTTTTGTTTCCCTTATTTTCTTTTCGTTTTTCCAATCTTGATTTTTAATTATTTTAAAATCAATGTCAACTACTCCTCGATTCATCTCTCAATTCAAACAGACAACACAATCCCTAAACGCCACCGTGCGGCCATGGCCGCATTTTCTCGACATTTCCTCACTCAACATCCCATCTTCAGTCCCCGACGCCACAACTCGCGTTACCCAGAACCTAACTCATTTCCGCTCTAATTACTCACTCATCATCTTACTAGTTCTCTTCTTGAGTTTAGTCTATCATCCTCTGTCTTTAATTGCTTTCTTCATCACTCTAATCGGCTGGGTCTTTCTCTACTTCGCTCGCGAGGAAGAGCCACTTAGGGTTTTCGGTTTTGAGGTCAATGATTTTGTGGTCTTGGTCTCGCTGATTGCAGTTACGATATTCGTGTTGGTCTGGAGCGGGGTTTGGTTTAATGTCGCGGTTGCGGTTGCGATTGGTGTTGGTTTGGTGGTTTTACATGCGGTGCTGAGGAGTACTGATGATCTCGTAGCTGATGATATCGAGACATCGCCGTATGTTAACTTGCTCTCTGATGATGATGATGATGTTATCCTTAGAGGAGGCTTGTAGTATTTCTTTCTTCTTTTTTTGGCAATTCAATTTGAAAATGAATGAAAATATTTAGCTTTTGTACTAAATCTGCAAGTTGCTTAATGATTTTGCACATGATTTTTTTCGACAAAAACTTACTCTGTGATTCCTTGATGGGTTTGTTAAATTTGGTACATGTAGTTGTAGT
>M01000015114	AT1G04290 ESTCount=60
GGATGAATTGTGATTTTCATTTATGAAGCTCAGTGGATTTGGAATAGTCCAAAGGAAGGGAACACAGCAGCAGCAGCAGAAGAAGAAGAAATGGAATTAGAAAAGGTAAAGAGATATCTGGAGAAAGGAGGCGAAGATGACAAGAACGGATCGACAATTGAAGGAATGCCTCTCAGATTCTTTGAACGCTTTATAATGCAAGGGATTCACGTTGACCTCATCGAATACGGCCGTCTTGTTTGTTCCATGAAAGTCCCTCCTCGCCTTTTGAATTCTGGGAATTTCTTGCATGGTGGAGCCACTGCTACGCTTGTTGACTTGGTGGGTTCAGCTGTGATATACACTGTTGGCGCCCCTTTTACTGGAGTTTCTGTTGAAATCAACGTTTCTTACCTGGATGCTGCTTATCCTGATGAAGAAATTGAGATTGAAGGAAAGGTTCTACGCGTTGGCAAGGCTGTTGGAGTTGTTAGTGTTGAGCTCAGGAAGAAAAAAACTGGGAAAATAATTGCTCAGGGGCGTCACACCAAGTACCTTGCTTTTACTAGTAAAATGTAAATGGTTTGCTAATTCACAGCTTCTCCTTAATAACTCAATTGCTTCACTGGAATGAACAATGTATTTGATACATATTTACCAATATATTATATTCTATGGAGTATGAGAGATTGCAAAGTCTGGATATAGACCCTTGCAAAGTCTGTTTCACAAAATTGATTTTGCCCGGCCCTCCAATTTTCTTCC
>M01000003612	AT1G04300 ESTCount=3
TTTTCCATCCCCAATCATGCTCTTTCTTCCAGAACCGATGTAATGTATCTGAATATTTTGATTTTTTTGGTATCTTTATTCACCACAGCTATTGTGAACTGTGCAAAATGACTCCAACCTGGAAGAAGTTTGTCATGGTTGGCAACACAAAGAAACAAAGAGAGATGATTGCACACGTCACAACCTTGGGGATATTATTAGTATGTACCATTTGTAGCCGCCAACCTCAAATGCATTACTGCGCAATTCTCTTTTGGCAATCTGCGAAAATTTCTCTATCTTCCATGTATATTTTCCATACAATTCAGAGGGTTTTAGCCCTCCATCATCATCATCATCATCAGTGTCCCAAT
>M01000024722	AT1G04300 ESTCount=6
ACCAAATGGAACATTGGAAAAAAGGAATACATCGGCAATGGATGATAGTTCTTCAACATGCTCGACAGATTCAGTCCCATCAGTTGCCACCAATGGCTCCTACAAGGGGAACTCGTATTCAAACTACCAGTATGTAAAATCTCCTGGCAGAGGGAAGCATGCACGAGGCAAGGCAAGTGATGGGAGTTGGACAGCTGAAATGGATAATCAGTTTTCTGGGCCTGCAGCAGATAGTGGGGAATTTAATGATGTTACTGGAAGTAGCAAATCTGTTGAATGCGAGTCTGAGGCTATTGTTCATGCCTCACAGGATATAAGTACTTGGACTGAGCAACCTATAGTTAAGGAGGTTGTGGAAGAAGTTTTGCCGCAAAAGAAACTGAGCACCAAAGACTCGATTGATGTGGAAAGTTCCTCTAAAGAAAAAGCGACAACTATTACGTCATCATCTAGAAGCCCTCCTACAACTCCTCCGAAGAATTTGCAGTCTGCTATTCAACAGAAGTTGGAAAACAAGATCTCAGCTACCTTAGATCTTGTTCAAATTAAGAAAGCATCCCCAAATTGTGCTCGGCAGACTGATAAAGCTGCCGCTACAAGTATATCAGCTCATAATACCGGATTGTCAAAACCTGAGATCCAAAATGCCTCAACTTCTAAACTGTCTGATAAGCCTATT
>M01000018032	AT1G04300 ESTCount=16
GGCTCAGGTGCAGGTCATCAGGGAGAAAGCAGATCGGCCTTTCCGTTGCCTTGATTGTCTATATAGGAGAGAACTTGTTAGGGTGTACTTGACAAATGTAGAACAAATTTGTCGGCGTTTTGTGGAAGAGAGACGAGGAAAGCTTGGGAGGTTAATAGAGGACAAAAGTAGGTGGTCAAGCTTTGTGCTTTTGGTTGGGAATGGATCAAAATGCCAGGAGGCGCATGTCAAGAGAGAAAACAGATGTAATTCTGAAAGTAGTTGTAAAGCATTTCTTTATAGAGAAGGAAGTCACATCTACTTTGGTTATGGATTCCTTGTATAGTGGATTGAAGGCTCTTGAAGGCCAAACGAAGAGTAAGAAGGGGAGGGCAAAATTGTTGGACGTTGAAGAAATGCCAGCTCCAATTGTTCGGGTAGAGAAAGATATGTTTGTACTGGTGGACGATGTGCTGCTGCTACTTGAAAGAGCTGCCATGGAACCATTGCCTCCCAAAGATGAAAAGGGCCCACAGAATCGTACAAAGGATGGGAATTCTGGTGAGGATTTCAACAAGGATTCTATTGAGCGTGATGAAAGGCGTCTTACAGAATTGGGGCGTAGGACAGTGGAAATATTTGTCCTCGCTCATATTTTCAACCACAAAATTGAAGTTGCATACCAGGAAGCTGTAGCTTTGAAGAGGCAAGAAGAGCTAATCCGTGAAGAAGAGGCAGCATGGCTGGCTGAAACTGAGCAGAAGGCTAGGCGTGGAGCAGCTGACAAGGAAAAGAAGTCAAAGAAAAAACAGGCTAAACAAAAACGGAATAACCGCAAAGGGAAGGATAAAGGAAGAGATGAAAGGTCTGGTGTGGCAGTATTAGACAAGCACCAAGAGGGAAATCC
>M01000003891	AT1G04310 ESTCount=8
AAGAATGAGTACCAATACCGCATAACAGGCCTGAATTATCTCAGGAGTTCCCCCTTTAAAATTGCAAACGCGAAGCATTGGCATCCGAATTGCAGCAACAGGTCCTGGCGAACCAGAGTCTCCACTGCTCCCAGCAGCAAGTGCTGAATCAGGGCTAAGTATGCTCACTCCATCACTCCCTTTAATCCTAACAACATCAGGATCAGTAATTGGTATTGAACAATTATCCATGCTTGAATAATTTCCCCCATTTAATTCATGGGTTAAATGCATCTCCGTTCTAATCTCATTCGGCATCCACACTGCACAATTCTGCAAGCCCAATGTCTTAGATAGCTCAACGAGAGTCGTATATAGAATTGTATGCCTATCAAGTGATTTCCTAATCTCTTGAGTAAGCATTCGAACATGCAAT
>M01000023189	AT1G04340 ESTCount=50
GTCAAAGAAATATAATGATCCATACAGTCAGAACATCCACAAACTCATGAGAATCATAAATATTTTTGCTTAAACAGAAATTCTATTGGACAAAATGGAATGTATGAATGTGCCAATTCAGGCTGTGAGATGACAATATCTCGCCCCATTAATTATCACTATCAAATCTAACAACCCCAAAAAAGAAAGAAATACAAATTTTTGTTCTGGCGTAGAGCGATCAAAAAGACATCCATAGATATAATCATATGTGCAGCCCGTCGACACCCAATTTAATTTCAGCACCTGCATAGATAATCTATTCGGCGTATTCACTAATGTTGAGTCTTTGACATGCTTAACCCGCTTTTGCCTTGGGGGCCTTCTTCTTGATTTGTCTCCTTGGAATCAAGTTCTTCATCCCTAAAAAGAAGAGCAATGCGCCAAAGAGTGCAACACTCTGTAAGAATTCATTTAGGAGAATGGAGAACCCAGGCTCATCGATTCCATAATTGTAGAAGTCATAAAGAAGTGGAGAAGAGACAGCCAAGTGGAGAAGCAAGAGATATGCACCAAATGGGGTGCCAAACACAAAGAGAAGGCCTCCGACACCCTTCAGGAAAATAATAGCTGCTACAAGATTTCTAGGATCGATATCTGGTAATCCTACCCCCAGTGTGGAGGAAAGGTGTTTCTTCACAATTGCAAGCTTGGGTATCAACTCCTTTGCAGCAGGACCACCATCCTCGCCAAATTCATTGAACATTTGCCAAGCGGAGAGGATAAAGAGGGAAGCGAAAAGGACTCTGCCGAGGAAGGAGAAGAACCCCATTGGTTGCTGTGAGGAGAAAGTGGTTTCTCAAATCCGGGTATATCTGAGCTGAGCTCTCTCCTTTTGTTCTTCTCTTCTGGATTAAATAAATAGCACT
>M01000002943	AT1G04400 ESTCount=18
GAAACAGTTGCTATGGGCGAAAGAAGAGAACTCAGTAGGGAGAGAAAGTGTGACTCTGTTTCTTAAATCCATTGGGTTAAGGGAATATTCCCGCTACCTTTGTTTTAACTTCCCGTATACTCACGAGAGGTCATTTCTGAGCAACTTAAGGCTTTTTCCCTGGAATGCCAATCAGGCCCATTTTAAGGCTTGGAGACAGGGACGGACTGGTTACCCCTTAGTTGATGCAGGAATGCGTGAGCTCTGGGCAACTGGTTGGATACATAATAAAATAAGAGTGATTGTTTCAAGTTTTGCTGTAAAAGCTCTGCTTCTTCCATGGAGATGGGGGATGAAGTATTTCTGGGACACACTGTTGGATGCAGACATGGAGAGTGATATCCTTGGCTGGCAGTATATATCAGGCGGCTTACCAGATGGCCATGAACTTGAACGTTTAGATAGCCCTGAGATTCAAGGCTCAAAATTTGATGCAGATGGTGAGTATGTAAGGCAGTGGCTACCTGAGTTAGCAAGAATGCCAACTGAGTGGATCCATCATCCTTGGGATGCTCCTCTTGCTGTGCTTAGAGCTGCAGGGGTGGAACTGGGACAAAACTATCCAAAACCTATAGTTGAATTGGATTTAGCTAGAGAGCGTCTTACAGAAGCTATCTTCAGGATGTGGGAAACAGCTGCAAGGGCTTCAACCTCAGGCGAAACAAATGAGGTTGTTGTTGATAACACTGATGGTACTGGAAATTTGGCCATCCCGAATGTTGTATTAAAGGAAAAAACTCCTTGTCCTACTATTTCGTCCAATGATCAGAAGGTACCAACAACACAAAATCCCAAGAGTACTCCAGTTCATAGGAAGAGATCAAAATACATGGAAGAGGAAAGACCACAACTAGATAAACTGCATAATCACAATGTAGAAGGAACCTATAGAATAGATGATGACTTGTGTTCTACAGCTGAATCATCAGCATTGAAAAAGCAG
>M01000007079	AT1G04400 ESTCount=33
GACTCATTCACATAAAGACAACTCTAAACACACAAAAATGGATCATTTTTCAACCAATATGTATGCACTTTGTTGTACTGGGTGTGTAAAATTATTGATCTTTTCTCCCAAAATGAACTGTTCTTTTCTTGATTGATTGTTTCTGGTTGGTGTGATTAGTTCTGTTTGCCTTTTCCTTTTTATACTTTTATTTTTAATGGGGTTCTTGTTGTGGATGGATATTATTCTTTAATGTAAGATTATTAAGGAATCATTTTGTGCATGTATCAGATCTGTATTCTTTATTCTCATGATGCATATTTGTTTTCTTGGTTAGTGTATAGAGCTAAAAGTTAGTTTATCAAACTTTAGTCCAATTAAAGGAGATACTTTTTAACAGTTTTTCATATTACTCATTTGGGGTTCTAGAGGTGTCAATTGTGAGACTTATGTAAGCTCGGTTGGTATTATATAGGATAGATTTAAGTTGGGCATTCTTTGACACAAAGGAGTAAAATAGCAGTTGAAGAAAAGCTTAGTAGTAGGCTGGGTTGTTTGGGTCTTTGTGGATAACAGCCAAATTTCAGTACTATTTGCTGGACCTGGTTATTTACTGTACTGGTATCTTGGATTGGAGCCTCTTGTTCCTACTCTTAGATATTTACAGGTCTTGTTATAAAGTTGGCTCATGAAACTGGACAGCATGGATGTGTTTGGTTTAGTACTTATCTGTGATGATCCAGAAACTTCTTAGATGTTTTAGGTTCAAATTGAAGCTAATATGTGAAGTAACAATAGCAAGCATCATAAGATTTGAACTTCAGTTTGATTCTTAAAGATCTTAGTCATTCCAATATGAGCAGCAATAAGACCATTGTTTGGTTTAGGAGGGATCTCAGAATTGAGGACAATCCTGCTTTAGCTGCAGCAGCAAGAGATGGTTGTATCCTTCCGGTCTTTATTTGGTGCCCTCAAGAAGAAGGACAATTCTACCCAGGTCGAGTATCAAGGTGGTGGCTGAAGCAGTCTCTTGCCCACTTGGGACATTCACTGAAATCCCTGGGGGCAGAACTTTTACTGATCAAAACCCATAGTACCCTTGCTGCTCTTTTGGATTGCGTCAATGTCATTGGAGCAACAAAAGTGGTATTCAACCGTCTCTACGATCCTGTATCTCTAGTTCGTGATCACAACATCAAAGAAAAACTGGTGGAGCTTGGCATTTCCATACAAAGCTATAATGGCGATTTATTGTATGAACCATGGGAAATATATGATGAAAGTGGACATGCTTTTATGACGTTTGACCAATATTGGGACAAGTGCTTGCACATGCAAATGGAACCAGTTTCGCATCTTCCTCCATGGCGATTGGTGCCAGCTGCTGAAACAGTTAATAGCTGTTCAGTTGAGGAATTGGGCCTCGAAGATGAAGCTGAAAAATCTAGCAATTCCTTATTAGGAAGAGCATGGTCCCCAGGTTGGAGCAATGCTGATAAGGCACTGGCTGAATTTGTTGAACAGCATCTAGTGAACTATTCAAAGAAAAGGTTAGAGGTTGGAGGGAATTCCACCTCACTTTTGTCCCCATATCTTCATTTTGGGGAACTGAGTGTAAGGAAAGTTTTTCATTGTGTGCAAATGAAACAGTTGTTATGGG
>M01000001588	AT1G04410 ESTCount=441
GAACATCCTCTTAGTTTAGTTCCCTTCACGCACATAAATAATATCGCTTTTGCCTCTCCATTGCCGACGACTCTCACTTCACCATTTCATTTGCTAGAAAGTAAAGTTCGCTTCTTTTTTGGTTTCTCCATCTCTATCAATGGCTAAGGAACCAGTTCGCGTTCTTGTCACTGGTGCTGCAGGACAAATTGGATATGCACTTGTGCCCATGATTGCCAGGGGAGTAATGCTCGGTCCTGACCAACCTGTGATTCTCCACATGCTTGATATTCCACCTGCAGCCGAGGCATTGAATGGTGTGAAGATGGAATTGGTGGATGCTGCTTTTCCACTTCTTAAAGGTGTTGTTGCTACGACTGATGTTGTTGAGGCATGCACTGGAGTAAATGTTGCAGTCATGGTTGGTGGATTCCCGAGGAAAGAAGGAATGGAGAGAAAAGATGTGATGTCTAAAAATGTGTCAATATACAAGTCTCAGGCTTCTGCACTAGAGAAGCACGCTGCTGCAAACTGCAAGGTTTTAGTTGTTGCCAACCCTGCAAACACAAATGCGTTGATTCTAAGGGAATTTGCACCATCTATCCCTGAGAAAAATATTACTTGCTTGACAAGACTGGATCATAATAGGGCACTCGGTCAAATCTCAGAGAGACTGAATGTTCAAGTCTCTGATGTTAAGAACGTTATCATTTGGGGAAATCATTCATCCACCCAGTACCCAGATGTCAATCACGCTACCGTTAAAACTCCATCTGGAGAGAAGCCTGTCAAGGAGCTTGTTAATGATGATGCATGGTTGCATGGAGATTTCATTAGTACTGTCCAACAACGTGGTGCTGCAATCATCAAAGCTCGTTAAGCTTTCAAGTGCACTATCAGCTGCAAAGTTCTGCCTGTGACCACATTCGCAATTGGGTTCTTGGAAACTCCTGAGGGCACTTGGGTTTCAATGGGGGTTTACTCTGATGGCTCATACAATGTACCATCCGGACTGATTTATCCTTTTCCAGTCACATGCCAGAATGGAGAATGGAAAATTGTTCAAGGCCTTAGCATTGATGAGTTTTCAAGGAAGAAATTGGACTCGACAGCAGAGGAACTATCTGAGGAGAAGGCTCTTGCTTACTCTTGTCTCTCATAAATATCTTTCCATCACCGATGTGTAGTAAGTGGCCTCGTTCAACTTTTTCTTCCAGGAGGCATAGTTACATTTTTGAATAAAGCCAGCGATAAGTTTTAGATGAACTGTCAATGATGGAGAAACTGTACTTTGAATCTTACCTTGTTATTACTGTCATATGATATGAGGATGTCTGGATATTTATGGCTTAATGGATTTGAGATATGTGATGGATGTTTAAAAGAAGAGTAATCGTACCATTAGCCTTCCTTAGAGGAAGGTGTTGTTAACTA
>M01000004839	AT1G04420 ESTCount=11
CCGATAAACAATATCATGACATTTTCACAAATAAAATTTGGAACGCGTCCTCTACGGCATTTAAGAATCAAATATCGCCACAATGAGTACATAGGAAAATACTCTGGTCGCTATTGTTGTATGGTACCAGGTTAATCTGGCACCCAAATCTTATCAGGGACATGGATTAGGGAACCTCGCATGAATCTTGTCGATGTCCTTTATTATTTCTGGTTTAAGCTCAACCTTGCAACCATAGATAATTTCCTGGAGTTGCCAAGACCTGGTAGCTCCAAATACTGTACTTGCAACTAGAGGATGTCTCAAAACAAAAGCAATTGCAAGCGACACAGGATGAAGACCATATTTTTTCGCTATACCAATGTATTCCATAGTAGCTGCTTTTATCATGTGATTTGATAGGTTGTATCTTGATTCCCCTTCTGAATACCTTCCTTTAAAAAGATTTAAACGGGCATCTACTGGGCCCCCATCAGGTGCAAAATACTTCCCAGAAAGTATGCCCATTGCCAAGGGGCTGTATGCCAATAAGCTGATTCCTTCATGATGACAGGACTCAGCTAGTACAGAATCAAAAGTTCGGCAGAGCAAGCTGTACGAGTTCTGCACACAAACTATTTTTGGATAGCAAGCTATCCTTTCAGCAACCTGAAGGAATTTCATGATACCATATGATGTTTCATTACTAAGTCCAATGTATCTGATCTTGCCAGCATCAACAGCTCTGCCAAGCGCATCGAGTTGTTCCTCTATACTCACTGAAGAGAACTGTCGGGTCGGATGATACTCGGTTTCTCCAAACATTGGAACATAGAAACCGGTCAGGCCAATG
>M01000021842	AT1G04420 ESTCount=8
GGCAGTGAAGAGCGAAATAATGTCAGTTCCAGTGTTCAACCTCACTCCTAGTTTGACAGTTTCAAGGCTATGCTTAGGAAGTATGACATTCGGCGAGCAAAACTCATTGCTTCAATCCTTTTGCCTTCTCGATGAAGCCTTCCATACCGGAATTAATTTCTTTGATTCAGCTGAAATGTATCCGGTGCCTCAGCGTGCCCATACTCAAGGGAGAAGCGAGGAGTACCTTGGCCGTTGGATACGAGAAAGGAAGCTTCCACGTCACCGTCTTGTCTTAGCTTCTAAGGTTGCCGGGCCTTTCTGGCCAAATGACTTGGATTCGAGGTGGACCTGAGTCTTTGGATGCCAAGAATACTCC
>M01000019930	AT1G04420 ESTCount=5
ATATTGAATTGTCGCTTCCCTGGCAAGTGAATATTGATATCGTTCCATGTATCCAGGAAAAAGGTTCAGTCTCCCTTTTTTGGCAGCTTCAGAATTCATATCCAGATATTTCCCACTCAGTGATCCACCACCCAAGGGAGAGTAACAAAGCAAGCCAATGTTGCAATTCTTTGGGTGGCAAACTTCAACAAGATCAATTTCAAAATGGCACCTAACCAATAGACTGTAGCTGTTCTGGATACTGACAATCTTAGGTAGCCCTTCAGTTTTAGCTGCATGAACAAACTCCATAACCCCATATGAAGTCTCATTTGAAACACCAATATAGCGGACCTTTCCTTCATCAATGAGCTCTTGGAAGGCCCTCAGTTGCTCTACAAATGGCACACTGGGTCTCCATTTTGAAGAATCATAAAAAAACTCACCAAACAGTGGTACATAACGATCTGGCCAATGTATTTGCAGCAAATCGATGTAGTCAATGCCAAGGCGCTTAAGGCTTTTCTCCACACTCTCTTTGATATTAGCAGCATCAACACGCAAAATCTTAGCATTCTCACGAATATAACTTG
>M01000011685	AT1G04420 ESTCount=4
GGGGTTATATGTTGGTAGAAGATCATAAATCCAAAACACTATACAGTATGTCTTGAATCTAATTACATACTTCACATAGGCCAAAACTGAAGAAAAGAATAAGATTATATAACCTTAAAATGCTACAACTCTCAAAGGATAGTAGGATCTTTGTATCTCTTGAAAATAGTTTCAATATCCGCCATTACTTCTGGGGGCAAAGGTCGCCCAGTTGTCAAGAAAGCATCAATGTCTTCTCTTAGTTGATCAATGGAGGTTGCCCCAATAATAGAACTCGTCATAAATGGTCGATCTCTTGCGAATCCAAGTGCGAGTTGTACTGGAGTT
>M01000021220	AT1G04430 ESTCount=7
AATGCTCCATCAAAGAGAGATCCAGCTTCATTCTCATTTGATAAATAAGATGCCTGTCTAAGCAGGGAATGAGTTCTGAATGTCGATCATCGCATACAGGGAAGCTCTTTGGTAAACTATCGTCCTCTCCATCTTCCTGGCCGAATTTGATTGATTCATCTTGTTTCCCATCAGAATCATCATCCCCGCCCCAATAAGGTGACCCGAGTTTTCTCAACTTGCTCCCATATTCTTGAGAGCCAAAAATGGATCCATAATAAAAATATATGAATCCAAGAAAAATTGCCACTACACAGACAGAAGTGATCAATCGCTTCTTCTGGTTCCCATCAGATCTCCCCCTCATTGTTTCCCTCTCTCTTAGATGCTCAAAAATAATTTTTCTGCTCTCACTTAAGCACTATAATATCATAATGAAGATCTTATCCCACTATACTAATCTTATGTCAATTTCACCATCCAAGATAACCCTGCTTGTGTAATACCTCAAGGCTCTAATTTGAAAGAAAAATGAGGTAATACAGATTCACTTAGGATTTAGCAGATATCAACAA
>M01000004610	AT1G04510 ESTCount=118
CATGTAAAGCCTGGATTATACTAATTCATCATTACATTTTTAATGTAAGACTATATGTTCATAACTGAAACCAAACTGAAAGGATTAAGTCAGTACGGTAACGTAACAGTGAAAATAAGGATACATTTTACAGTAGATACACATTACAAATCTCAGAAGATTATCAATTTTAGTAGCAAGCGCTCTTCATCTAAAGCAAAATCTCATGGTGTAATTAAATGCAATGTCTATGTTCCAAAGATATTTAATACAAAAAGACCGACTAGTGATTCAATTTCACTTTGCTCAATCTCAGGTGACCCCACACCTAGGCACATGGCTCCATAGAATAGAAAATTGAATATGAGCCAATACTTTCACTTTGATATGGACTCAAGTTCTACCATTCACTCTATCAGTAAACTGAAGCTGTTAAGAATAACTGCAAGGAACATCGCGAGGCCCACTTCCCAAATCACGCCATGTTGCAGGCACTTCATGACTCCAGCTGACCTTCATCAGCAGGAAGACCAAATATCCGGAGGTTGCGATCCATTGAACCTACTGCTATGTATTTTGCATCAGGACCAAATTTCACGCAAGTTGCTTTTCCTGTGCCAGATAAATCAGGAAGAGTTTTCACACAATTCCAATCTGCTTTAACACTAGCAACTTGGAAAACCCTTATATCTGAGCCTGCAACTCCAAGGTAACATCCACTGTGGTCGAACTCAACGGAGTTTGTTGGTGTGTCTGAATCATATAGATTGAGTGTCCGGAAGTTCTTCAATTTGCGCAGATCCCATAATTTAACACTATCATATGCTGCAGTTGCTAGGAAGTAACCATTTTCTGAGAAAGATATGGCAGTCACTGGCCCAACATGCCCTTCAAATTTTGCAACATTTGCCTGGCTTTTTACATCCCAAATTTTAACAACAGCATCTGAGGTGCCTGTTCCAAGGATAAGACCATCAGGATGAAAAGCTGCAGATGTATAGCCTTCAGGTGAAGAGCTGTCTGTGTCTGATTTCGAACTATCAGCGACCTGTGCCAAGCATAAGCCAGAAGAGATATCATAAAAGCACCATGTACTATCAAGAGAAGCAGTCACGAAGTAGTTGTTTGTGGCATGGACAGTGACAGCTTGCACCTCAGCTGTATGATCCTTCAAGATGTGCCTGCAGTCATAGTTTCCATCTTCAGATCCTTGCCATACACGAACAGTCTTGTCTGCCGACCCAGTTAAAAATAAATCACCCTCAGCTACAAATCTCACACTAGTAACCTTCTTGGAGTGTCCGCTGAGTGTAGATAGGATTTGCCCTGAAGGTCGATCAAAGAGTACTGCAGTAGAATCGACCCCTCCAGTAGCAATTATGTCTTTGGAATACTGGATATCCATTGAGACAATGCCTGGCTTGTTAGTTTTGTGAAGGGGATGACTGGAAAGCTGTGTGTATCTCTCCACGGCGTCAACAGGAGCCAATGTTGAAGGAATCTGCCGTCTCTTTCGCTGTTGTGAAAGAGCTGCATTACAGTCCGTTAGCTCAGTAATGATTGTGGCAGAAATTCCAGGACGTAATTTCTTTCCAGGTGGGCCCAAATCATCGTCCGCAGCAGCTCTTTTTCCATTGCTAGCAGCATAGGCATTCTCTGTGGCAGCTGCCGTTACTGACAAAGGTATCTGCCTATCGGCCTGTGCAAGCAATGACCTTGCCTCATCCCTTTCTTTTTTAAGTTCGTGCAATCACACGGCAAGCAGCATCATGCTGGTATAATGCGTGGCTTAGCTCTTGCCTTGCTGTATGTAGTTGTTGCTCCAATGCGAAATTGGATAGCATCAGACCATCCCATTCATTCTGGAACATTCCGAGCATCCCAGGAATACTAGCAGACTGTATAGTTCTTGGCTTCACAATCTTCCCTGCTTTCATAGGTACAATATCATCAAGCGTGAGCGGTTCGGAAGTAATTGGACATTTTCCATAATCGGAAATGTGCCGTTCGATTAAGCGCTTCTCAAATAGAAGTCCAGACTTCTTCGAGACAACGGGCTCTTCCGGCACCTCGCCGGATATTGAGCAGTGCATTGCGAAGGGAGGGAGAGGTCGTGCTTTTGCTGTTAAGCTATAACTGCTGAAAATTTAAAATAAGAAGGTTGATTTTGGTGAAGATTTGGAGCAGGAGCAGTATTGGCAGCAGCAGCAGCAGCAGAAGAGGTAAAAAGAATTGAAATTAGGGATTGATCGACGCCC
>M01000002141	AT1G04520 ESTCount=27
AAGTTGTGATTATGGAGATAAGTGAGAGATGTCACTACTTTTCAAAGAGAGATGTTTACAACTTTCTGAAAAGCATAAAGTAGCGAGGAAATAGAGAAGCATCAGTCTGGAGAACCGGGAAAAACTCGAAAAAGAGACAAACATCCACATGGACTATGGCCATAGAGAACAAAGAAAAAGAAAAAACAGAGCCACAACCCATATTACTTCAACCCTTCTTCTCTACCAATGACAAGCATTCATTCTTCTAATAATTTTCCTTTTCCACCTTTGTAAAAAGAAACAAAATTCAAGCCTTCCCCAATAGACTCTCCCCTCCCACCAAACTTTTACAAGAGACCCCACATTTTATCATCATCATCATCGTCTTCATCTCTACATATATTTCCCCACCAAAAATTTAATGCCCATCTTTTACTTTGGGAAGGAATTAAAATGTAATAAGAATCCACTTCAAAAATGGGATGTCTGCCTCTTTTAAGATCCATATCTCCACCTCTCAAAAATCGTCATGTTTCTTCATCAAATTTCTAGCAAACAGCAAGCAGATAACCAAGAATCCAACGCCAGCTGCCCCTCCTAATATAATTGCCACTGTCTTTCCTGTATTTTGCTCTGTCCCTGATGAAGATGAATGAGAAGATGAGGAAGAAGATGATGATGATCTCCTGGGAACCCCATTTGGGTAATAGCTATAGCTAATAAAGCATTTATGCAGATAGATTTGGCCTGAAATAGAGTTGCCACATTCAACTTGAGCTCTTTGCACAGCATTTTTCACACACTCGCCACAATCTGGATCCCCCACATCACCTTCACACTGGCCCAAAACATACATAGACTGATAGCTAGTAGTGTAAAATCCATGCCCACTAACCACACCATTTTGCAGCACAGAAAAGGCAGTATCCCTTCTCTCCTCAAACCCACTGCCTGCTATATTTGTAGCACCACAGGTCTTGAACAACATCTCCATACCTGAAATTTGAGCAAAACCAGCA
>M01000019051	AT1G04520 ESTCount=8
TGCCTTCTTTTCATCTCTCTCGCTCACTCTGCACATCTATAGAGGTAGGCCATCCAGAGAAAAAGAAAGAAAGAGGAGGAGAAAAAAAAAGTAAATCCCAAACAACATAAAACTAAAACCAATACCTCAACACAAGCTCTTTTCTTTAGCAAATCAAGACAATCCAAGTCCAAAGCTCGAAACTTTCTTCAGTTTTAACCAAAACCCACATCTCAAATCCTTAAAGAAATTTTCAGAACTGCTATGATTTGATCTATCAAACACTCTGCACCCAAATGGGTTTTCACTCAAAACACTGTTATCACCACCACCTCCTTTGTCTCTCTCTTCTTCTTCTCACCAATCTTGCTCAATCTGCCACTGATTATAACGCTTTGGTGTATAAGGGCTGTTCTAAACAGGCTTTTCAAGATCCCACTGGTGTTTACTCACAAGCTCTTTCTGCTCTTTTTGGTTCCTTAGTTTCACAATCTACTAAAACCAAGTTCTTTAAAACCACTACTGGTACTGGCCAAACTACAATAACTGGTCTTTTTCAATGTAGAGGAGACCTTAGTACTGGCGACTGTTACAAATGTGTCAGTGGATTGCCAGTTTTAACAGACAAACTTTGTGGCAAAACAATAGCTGCAAGAGTCCAGCTTTATGGATGTTACATTTTATATGAGGTTGCTGGTTTTGCTCAAATTTCAGGTATGGAAA
>M01000022235	AT1G04530 ESTCount=7
ACTTGATTTCACCATCCCCAGGATCAGCTAGTAAAGCCCGCGAGTAATACTCCTCAGCGCCTCGAATATCTCCCTTGGCCTGATACAGAAACTGAGCATAATTTCTTAGCACCAAGGAGTTGGAAGGATTTTCCTCAACCATCTTCTTGTAATACTCTTCAACAGCGAAGCCCTTGTTGGTAGCAGAAGCAGCGTCATCGTCAACGTCCATAATAAGCCCAGGTGGAAGCTGCAACGGCTCGAGATCTTGTATGTTAACTAATTTGTCAAGCTCAACAAGACTTTCCTCCTCTTTTACCTGAATATGCTTCGTCTGCCATCTGTCTTCTTCCCCATCGCCATCTATTTCCCAAAGAAAACTGGCATATGCTGCAAGAACATGGCTATCTTGAGGGGCAGCCTGAATAGCACGTTCAAAGTTACTCCAAGCTCTATCTTGATCATGATGCAGCTGCCACTCCAGTTTAGCATACTTCATTAAAATCTCACCATCTTCAGGATCTGCCACTGTAG
>M01000007651	AT1G04555 ESTCount=7
TTCCTCCAAGGCTTTCAAGCTGGCAGCATCATTAATAGCACGGAAATCCTTTAACCTCTTTGAAAGATCAACAGCAGCAGTTTGCTTTGCATCTTTCTGTTGGACTGTTTCTTGTTCTACATATGCTTCTTGTTCAATTTCCTTCACTCTTTTTATCAGTTTCCAGGGTTGCATGGCAATGCGTATCTCTTCAGACTCCTTGACATAGCTCAGTTGAACTGAGTTAAATTGGTTAGATGATGAGATTCTGTTGTTGCGAGAAGAAGCAGACGAGAGAAAGCCCTGAAGCAAGAAAAGGGCAGTGATCAAATTCAATACTGTTAACATAATCGTCACATTCTTGAACGATAATCTCACTCTCCATGATTGTTGTGTCTCCATTTCTATGAGTTGGGTTCACAATTCACAATCTCTCGGAGAAGGGTTTCTTAATTTCTTCACCAGAGACCCAAGTCAACCAATAAATTAGTTGGTAATTTATTTCTACC
>M01000003807	AT1G04560 ESTCount=187
CTTAGTCGCTTGTACTTTTATTTCACCCAAGCGGCCGTCTTTAGACTATCAGTACCTAAATTGAAAACTTACAGAGACAGACGTCAACAATTTTACCCCACATTTATGGCTCGCTGATCAGTCTGACAGACCGACGAAGACGACACCATTAACATATTAAAGGAAAGAGGTGCTATATATCATGAAATAACATTCACTCACAGGCAAAGAAAGAACAATAAACACAGGCAACACAGCCATAATTTATATTATATCGAACACAACATTATACCTACATACACCCACAAAGTGGACTAAATTAAACTTGATAAAGATCCATGTCCAAAATGACCTAAAAAACACTCCTTTCAGCCACAGGGATGAAATGTTTGGGGTTGATTCTACATTAGGACAGATGAGATAGCTCAGACTCTAGTCCCAGTCACTGGAACACCACCCTTCGGCATTGGTTCCCCACCAGCTCCTACGCCATAGTCGGTATCCCTGTAGCCAGGGCCATACCTGCTGCTAAACACTCCAGCATGCAGCAACAGGACATACAAGAGTTGAGTAAATGCCAAGATTATCATGAATGCCTCTACCATTCTCAGTCTCCAACCTCTGTGTCCTATGTTGATTTCTTTGCATGCCAGCCCAAAAGCCAAAGCAGTGATGGCCCAAGCCATCAACGAAGATGAGCCAGCAGCAGCTAAACTGTCGTTCCTCCATGCTCTAATGTGGTTACCTCCTGCAAACTTCGATGCTATTCCAACAACAGAAGCTAATATAGCAAAGGTGAGAAAGAAAGGCGTTGCTCCATTCGGTCCAAAACTTGGGTGATTAGTTTGGCCGTTGATATACCTATTAAGACACCAACTCGCAAAACCTAAAGCAATAGCATACATGATCAAGTTGAGAAACAGGAGTGGACCAGCTATGTTTCTGCCTACAGTTGCCATCTCTGATCTTCTACCTTTCCTTTTAAGCTTTTAGAATAGATGCTCGTCCCCTAATTCAAATTACCAAAACCAGCAAAATATCGTTCCCTCTTTGTGCTGCCTGCAATTGTTTTCGCCCGGACCGA
>M01000020420	AT1G04560 ESTCount=29
ACGGACCGGGGGACAACGGAAAAAATAGAAAAGGACTGCACGGAAAACTACAGAATGGCGGTTTCTGTCGTGAAAATCCAAAGCATATTGGCTCAAACTCCTTAATCATCAGCAAGCTACAGCAACCCACTTCCATTTATTCATTTTTCTAGTGTTTTTGAACGGAACCGTGAACCTTTTCTCGTTCTGTTGTAACTGGAGTTTATTTATTCTGCATGTAATAAAATGGCACCAGGGAGAGTTCAAAGAGACTTAATAGGTCCTCTTTTAGCAGTGAATTTAATTGTTCATCTTATTGTTCTTGGTCTTGCTGGTTGGTCTCTTGATAAATACATCGATGGTCAACAGGATCACCCACATTTAGGTGGGAATCCATCAACAAGCTTTATGTTGGTATATGCTTTGATAGCTGGGGTGATTGGTGCTAGCTCTGTGCTAATTGGGATTCTGCACTTTCGTTCTTGGAGGAGTGATAGTTTGGCCTCTGCTACTTCTTTAGCTATAAATTCTTGGGCTATTGCTGCTCTTGCTTTTGGACTTGTGTGCCAGCAAATCATATTAGGAGGGCATAGAGGAAAACGCCTGAAAACATTGGAAGCACTGATCACGGTATCATTCCTCAGCCAGTTGTTGTATCTGTTACTCCTTCATGCTGGGATGTTCAATCCCCGATATGGACCTGGTTTTCATAACCATGAGTGTGACCGTGGTCCTGGCATTGCCAGGAGCATTGAACCCCAGACTGCTAACACCTCTGCAGTCATCTGATAACAAACTTTTGTACATGTCTCTGTAAAGGTACATTAATTTTGCTGATTGCTGCCTGTTAATTTTCTCTGGATAAATGTTGGTGTGTCCCCCTTGTTTGTTGTAGCTAGGTTTCATTTTCCATGCATTATGGTTTCAATCACCGATGCCTATTGCTCCTCTCAGTTTGTTATTTTTGTTAAGGCAGTGAGTTTTGGGAATGCATGCGAAATGGTATGTTGAAGCAAATGATTATAAGGTGCTAGCTAATGCTCAAAATCCTTCTTGTAACTACCC
>M01000024677	AT1G04590 ESTCount=21
GAAAAAGCTACCCAGATTCAAAAGAATTTCTATCGTTTATGCTGCAAACAATTAGACAAACAATTTCAAACGTATTTTATACAAAGAAAATTAACCATTTAATTCTCAATCCTTGATTATAGATGTGCGGGACTTGCTGCTTAGTATTTTGTAATAACTGCATATTTGCACCATGTGCCAAGATATCAAACAGCACTATACCAGCCTCCTGCTGGATGTTCCATCTGAAAAATTAGTCTTCCACCAATAAAAGCATAGTGTGACACTACCACTAAAATACTTTCAATCTATATATCTTTGCCGGCTACATCCGTCTCCCATTGCATTAAGCAGTAGTGACCAGACCATGCTAGAACTGCTCGGAATTTTAAAAGCCTTGAAAATGGTAGAAGCGAGCTGCAAAGATGCTCTTCCATGAAATATTACCCTTCTGTATGTTGCAAGTAGACTAAAGGGAATTTACATCTGATGATGAACTTTGACTGCTAGCCATCAGCATTGGCATCTGAATTTTATGCATTTTTCGTTCCCTGACTTTTTCTTGGCTAAGGTGCTTCTAGATTTCTTGGGACGTCCTTTCTTCTGTCTCCTTGAAAAGATCTTTGTACTTTTGGAGTACACGTTCTTTCTCTTCAAGCATACCTAACATCTCATATGCATCTGCCACTTTCTGCAAGATTGATTTGTCAGGAGGTTTACGATCAAAAGCTTCCAGGCCCTTGAAAAGCTTTACAAGGCTCTCTAGCATGTTGTTTCTATAGTAAACAGATATCATACGATGGCATAACTGCCATGGCACTGAGTGAAGATCAAGTCCGATTTTCTTCAACCAAAACATGTGAGCCTCATTTGCTCT
>M01000004887	AT1G04630 ESTCount=60
GTATGATAACTAGGTCATAGTTTATTGTGATTTTAACAAGCACAGAAAACAGAGTAATTATTAACTGAACCGCAAAGGCCATGGAGCAGTACATATCAAACAACAATTATCAAATAGGCAAGTGATGCCTAGCCCCAAAGCAACAACTGAGATGCATTTACTGCCAAAATGTCAGCACTAAGAAAATGATCCTCTATCTTATGCAAATTTTGCATAATTGGGAGATGATGCCAAGTAGAGAAATAAGACGCTTTTGATGCAAGTATTCCAGTGCATGTAAAGAGTTTGTCGGCTAAAATTTTTATTTCATGAGAAAGGAGACAACACCAAGTCACAAAAGAAACTTGGTATCAAAATAAAGACTCATGACAATTAAATGTGCAGACCAACAAAGCAGTATCACCAGACTTCTGGGCGCAGCTCACCACTTGCTGGGGGCATCCATTTCCCAGAATTATAGACATTCTCACCAACTTTCCAACCCGGCACATCTTTCATTACTTCTGCTTCATACTCGAGATACTTCTTCCACTCCTTGACGAACCTTTCATCTTCTTCAGCTTGAAGAACAGGTAATATTGCTCTGCGGGCAGCATACTTCTCTTCCTTGAGTGCCCTGCGGATCTTATTGCCCTGACCCACTTGATACATGCCATAAGAGAAAGCACCAAAAGCAGCAAGAAAGATAGCCATAGCACTGGGTCCTTTGCTGGGGATCCTCCGAGCATATCTGACCGGCGGGAAGCCACCCGGAGGAGGGCCGTCTTGAAGGAACGGCATGTCCTTCACACTGGCCATCCCTGGCTTGTTCCTAATCACAGCTTCTGTCATCTTTTTTTTTTTTNTTTTTTTGTGAATCCGAGTATTGCTTTTAGATTTTTATGGTTTCGTCGAAGAAATTAAAGTGAATATTTAGAGAAACAAGCACAAGCAGGGAGACGATGAGAATAAATGGAAT
>M01000019451	AT1G04635 ESTCount=3
CCAAACCACACTCCCCATAATTTACCAAAATGCTTTCTTTAATTGCTTTTGAGACTATTAAATTGAGTAATTATGATCGGATCGTCAGTATTGAGGTCCCGATTTGGATCCAAGAAAATTTCCATTACCATGTACCTATTTTTAAAGCCAACCATGATCCTTTTACCTCCAAAATCAAAAACCTAAACCCAAGTCGAATATTAGGAGAAGGAACCAAGAACAGCAACCACGAAAAGAACTTTTCAAAAATAAGAATACCAAGAAGCAAGAAAGAGCAAGGGTAAATTACTGAAGTTGTTACC
>M01000024432	AT1G04680 ESTCount=4
GGGACTGAGAATCAACATTGGCGGCCTCTGCGGCAGACAAGAGCACCAGCGGTTGAAGTAATGGCACCAACCATGGAAGAGGACTTGGCCCCTAAGCTTGAAGCTCTGGCATAACTGGCTGCAGCTCCAGCACCTGATGGAGTGAAGTAAGCTCCATTAAGCAATAGGTCTCCTTCTGATCTCCAATTCCAGTGCTTCCATACATTATTTGATGTTTCGACCCTCTTAGTTACCTCTTTAGCAAAAGCATTGTTAGGGGCAAGGTATCTGTTTCCTTGGCTATTAATGGTGGGACTGGCACTTCCACCAATGGCATACATTTCCCAGTGTGTGTA
>M01000027622	AT1G04680 ESTCount=3
GGAACCGGGCAATCCAATTGATGACTGCTGGCGCTGTGATCCCAACTGGCAGAAAAACCGCAAGAGACTTGCTGATTGTGGTATCGGTTTTGGCAGAAATGCCATTGGAGGTCGTGATGGTCGTTTCTATGTTGTTACTGATGCTGGCGATGATGATCCTGTTAACCCAAAGCCTGGAACTTTGCGTCATGCTGTTATCCAAGATGAGCCCTTGTGGATTGTGTTCAAAAGGGATATGGTTATTCAACTGAAACAGGAACTTATTATGAACAGCTTCAAGACCATTGATGGACGTGGGGCCAACGTTCATATTGCTAATGGAGCATGCATCACTATCCAATTTGTTACTAATGTC
>M01000004349	AT1G04680 ESTCount=4
GCTGACGGCCTTGTTGTAATTAGCTGTTATGGGTTCTACTGCCATTACCATCTCCAACAACCATCTTACCCATCATAATGAGGTGATGCTGTTGGGCCACAGTGATTCCTACACCGGAGACAAGCAAATGCAAGTGACCATTGCTTACAACCATTTCGGAGAGGGACTTATCCAGAGAATGCCAAGATGTAGGCATGGGTACTTCCATGTGGTGGACAATGACTATACTCACTGGGAAATGTATGCCATTGGTGGAAGTGCTAACCCCACCATCAATAGTCAGGGCAATAGATATAATGCACCAGTTAACCCTTTTGCTAAGGAGGTGACAAAGAGAGTGGAAACACCTGCAGGCCAATGGAAGAACTGGAATTGGAGATCAGAAGGTGATCTTCTGCTAAATGGCGCTTATTTCACTCCATCGGGAGCTGGAGCTTCAGCTAGTTATGCTCGTGCCTACAAGCTTAGGTGCCAAGTCGTCTTCAATTGGGTTGGATCAATAACT
>M01000006889	AT1G04690 ESTCount=92
NNNNTTCTTAGAACAGCAAAACAAACCACTGCTATAAAAGAATACAGTTTCCACTTGTCATAGTTTACCAACTTTCGCAAGTACAGACATCAGCAATGGATATCCACCAACCCACCGACAATCATTAAAAATAGAAAGAGAAACCAAGTACATGAAAATCCAATGGTGGATTTCAAGTTCCATGAGACCGAGAAACTACTACGGATAATGAACTGAGGCGCGAGCTTTGCTTTTCCAATACCTTCAAAAAATGAATCATCCACGTGACATGCCAGACGTTCTGGGTGTTCTGCACGTCTGGTGATTACCTATATGAATCTGGACGTTTTGGCTTGCTTTGAACAACGGCCTCAATCTTCTCCATCACAGCAGGAGTCAATAAGGGGATGACATCAATAGCTTTCATGTTCTCTTGAATCTGAGATTCCTTTGTAGCACCAGTGATAACTGATGAGACATTTGGATTAGCAGCACACCATGCTATAGCAAGTTGAGATAAAGGCACACCGAGTTCGTCAGCAATTGGCTTTAGCCCATTAACCTTCTTCAGAACATCATCAATCAGGGACCGGCTAGCAAGATTCTTATAGTTTTCCAAGGCAAACCGGCTATCAGGAGGTATAGCTCCCCTGCTGTATTTTCCAGTGAGCACTCCAGATGCAAGAGGACTCCAAGTAGTGAGACCCAGGCCATAGTTGGTGTATAGAGGGAGGTACTCTGACTCTACCTTGTGTCTAGACAGCAAATTGTACTCTGGCTGCTCCACAATAGGTCCTACCAAGTCCAGCCTTTCTGCAATGCCCCATGCTTCAGTGATCTGTTGTGCTGACCACTCACTAGTTCCCCAATAAAACGCCCACCCCTTATCAATCACATGATTCATTGCCCTTATTGTTTCTTCAATTGGTGTCGATGAGTCTGGCCGATGGCAATAAATGACATCGACATAATCCATATCCAATCTCTTAAGGGAAGCTTTAGTACCCTCAACAATATGCTTTCTTGATAAGCCTTTGTCATTAGGACCAGAACCACCCCAAAAGATCTTTGTAGAAACTACTATATCCGACCGTTTCCACCCAAGTTCACGGATCGCTTGACCCATAATCTCTTCTGCCCTTCCATTTGCATAAACCTCTGCGTTATCAAAGAAGTTGACACCATGGTCTCTGCAACACTGCAATAATGACTTCGCTTCTTTCACATCTAGTTGGTTCCCGAAACTTACCCATGCTCCATATGAAAGCTGACTCACCTTTAGACCTGATCGACCCAGATTTTTGTATTGCATTGTTTGGTATACACAGGTTGACAATCGTTTGTTTGGAAAGAGAGAGAGTTTATATGAATGAATCAGAGAAGATGGTTTAAACTTTAAACGTGGCTATAGAATACAATTTGTTCAGGTCCAGTC
>M01000027777	AT1G04730 ESTCount=4
GAAGACAGTGTCACTTTCAAGACCTGTTGATTTGCATATGCAATGAGCTGTATGCACCCGTCTTGAGACCATTACGCCAGGTAGCAAAGGTTCATATATTTGTTCAACCAACAGTTAGTCGTGTGGTAAACAGGCTCAAATTTATTTGTAAGAAGGAGGGAATGAAAGTGAGTTCCATCGCCCTCACTGCTCTGGCAGATTACGCTGAATGTGATATACGCTCATGCTTGAATACCCTCCAGTTTCTCCACAATAAGAAGCAGTCTCTTCATATGTTGGAGATTGGATCTCAGGTGGTTGGTCAAAAGGATATGTCTAAAAATGTTTTTGATATCTGGAAAGAGATTTTCCAAAAG
>M01000000056	AT1G04760 ESTCount=16
TCTCTCTCTCTCTCTCTCTCTCCCTATCTCCCCCTCTCTCCAAAAAGACAAGAAAACTAGCAGGAGAGAGAGAGATTTGTCGGTATCAAAGTGCTCAGATCTCTGCTAAAAAATGGGTGAGAAATCTTTGATCTACGCATTCGTTTCACGTGGAACTGTGGTTCTTGCAGAGTACACAGAATTCAGTGGGAATTTCAATTCCATAGCATTTCAATGCCTCCAGAAACTCCCTTCTACCAACAACAAGTTCACTTACAACTGCGATGCCCACACCTTCAATTTCCTAGTTGATAATGGCTTTACGTACTGCGTAGTTGCAGATGAATCGGCAGGACGACAAGTACCTATGGCTTTTCTTGAACGTATTAAGGAAGACTTCATGGCAAGATATGGCAATGGAAAAGCTGCTACTGCTCCTGCCAACAGCCTTGACAAGGAATTTGGGCCAAAACTAAAGGAACATATGCAATATTGTGTTGATCATCCTGAAGAGATAAGCAAGTTTGCAAAGGTGAAAGCTCAGGTTTCAGAAGTTAAAGGGGTCATGATGGAAAATATTGAAAAGGTTTTAGATCGAGGGGAAAAAATTGAACTACTGGTGGATAAGACTGAGAATCTTCATCAACAGGCACAAGACTTCCGAAGCAGTGGGACAAAAAATCCGGAGGAAAATGTGGCTGCAGAATATGAAGATCAAGCTTATTGTTTTGGCAATACTGATTGCCTTGATCCTCATCATAGTCCTTTCAGTTTGCAGAGGTTTTAACTGCGGAAAATGAGTGCTATCTAGGAAGGCTTTATATTATTAATGGAGCTTTTTTCGAGTTATATATATATTGTGATAATACCGTGTGTAGCAACAAACAACAATTTCTTGATATCTTTGTATGTGAATGAGAACTCTATACTATTGTGACATCATTACAATGCTATTAGCAGATTTTAGTTGGATGTCCCTTGACC
>M01000020741	AT1G04780 ESTCount=3
CAACAGTGAGTCAGTCATCAAGTTCATCCTGGTTTCAGTGGATTAAAGCTCCGTACCGGCCTATTTCATCAACCAATGGGTCTAGCAGTAGAATAGAGAATGTTCAAGACCCATTTGTCGTCCCTCCAGATTACAGTTGGATTTCAGCTGAAGCAAAGAAAAAGAAGATGCAGGAGAAGAACAAATCCAAAAAGGCAAGAAGTCAGAATCATT
>M01000029073	AT1G04780 ESTCount=6
CTTCGAGCTTTGTAAATGTAACCAGTACCCTGATGGTGGGAACTACTGGGATAGCAACCTTCACAGGAAATGTTCCCATTGGAAGTTTTGTCGTGAGGAGCTCTCTTAAACGACGAATTGCCTTAACCTTATTTGCTAGAATGTCAAGCAATGGAAGCAGTTCTTCAGTTTGTAATGGGAAGTTTGGGGAAAGCCACAGAGTAGGTCTCAATCCCTTCTTATATTCATTCTCACGACTTCCTTCTTTGCGTCTATTATTGCTCTCAGAACTCATAGAAGTGGATGTCTTGGTATCTCTCCCTTTTCGGTGTTCATCCCTCACAACAATCTCAACGGAATGTCTTCCTGGTTTAATCTGACTTTCAGATGGAGAGTCCCCAAGTAAATCACTCACCTTCTCATCCACACAAAGAGAACTTCTTGGTGGAACAATTTTCTTCTGCCCTTCAACTTTAGCATCTCTTTTTCTCCAACCACCAAACCACCCTTTCTTTTCCTGCTTAGTCTCTCCATTCCGGTAACCATTCCCATCTTCAATTGGAATGTCCCTGTCCCTTTGGTCATAACAGCTATGACGATGAGCAATAATTCCATCACCATTTTCATTGGCCAATTCTAATGAATCCAATTTAAGTGCAACTTCAAGTTGTCTTCTTTCTTCTTCTGTCAAAA
>M01000011609	AT1G04780 ESTCount=3
ATTTGGAAGAGGGGTGCTAATTTGAGGGCTGACATGACTTTGGCCGGCTTTGATGGTTTTAGGATTCAGCGCTCAGATCAGAGTATTCTTTTCCTTGGCGATGGGTCTGAGGATGGGAAAGTTCCTGCTGGGTCACTTTGCATGATCTCGCATAAGGATAAGGAGGTCATGAATGCTCTGGATGGTGCTGGTGCTCCAGCAACTGAAGAAGAGGTTCGCCAAGAAGTGGCTGCAATGTCTCAGACTAATATTTTTAGGCCGGGAATTGATGTGACTCAGGCAGTTTCTTTTGC
>M01000002914	AT1G04830 ESTCount=5
ACCTACTTTCCTCGATAACTCAGTCAAGAGCTGAGCCTGTCTAGAAATATCTTCAGCAGACGGACTAGTGATGGAGGCGTCATTATCGTCATCTTTATTATTGCTATTATGCCTACCATTATTGTTATCAACACTAATTATAACAGTATTCCGCGAATCTTTTTCTTTAGCTTTGATTTCAGGTTTTGGTGGTGGAGGAGGAGGAGGCTCGTCTTTTATCGGTGGCTGGACGGTGGGGGCGATGGTGGCGGTAGAAGAGAGTTTGGAGGAGTAGCGGTGGAGGCGATCGTCGTCGGTGGTGATGGAGGAGGAGGAGGAGGAGGAAGAAGGAGTGGTGGACCAGAGAGAGCTGTTGAGCCAATCAGGTACTTTCTTATTCACCATTTTTCTTTGTTTGTAATCAAACAGAGAGATTGAGATTGAGATTGATTCCCCGGCCG
>M01000011780	AT1G04840 ESTCount=5
GTAATGTGATTAAAGAGAATGGGAGGAGTATGGAGTTTGAGTTTGGAAATGGGAATGGACAAGTGAAGCCGAATGATTTCACCATTGTCTCGGCTCTTTCTGCTTGCGCAAAGATTGGTGCCCTTGAAGCTGGACTGCGAATACACAAGTATCTGAAAGACAATGGTTTCCGGTTAAACAGAGCAGTCGGGAATGCATTGGTTGATATGCATGCAAAATGTGGGAATATCAATTCTGCAAGTCAGGTTTTCAAAGAGGCGAAAGAGAAAGATATAATTACATGGAGTGTTATGATATGGGGTTGGGCAATCCATGGGCATTTTGAGGAAGCAATTCAGTGCTTCAAACAGATGATGTACGCAGGTATACAACCAGATGAGGTTGTCTTTCTGCTGCATTAACTGCATGCACACATGCTGG
>M01000013583	AT1G04850 ESTCount=140
GAAAATAATCATTTTCTTCCGCTTAATTCAACAGTAGATTAATAGTAAAACCAAAGGAAAAAGAAAAATTTCCTGTTTGTTTGAGACTACAAAAAGCAATTAATAAACACTGTACAGTGGTCTCTGGTCAGTAATTATCCCAAACACATCCTTACTTTAACCGTTTCGCCTTACCTCCGTCAAGAAGCCAGCACCAGATACCAACACATATACGCAACACGACTACAAAAGGACTTCTTCGGAAAGAAAACACACATTGTAATCTTGGATCGATCAAAAGCAATGGCCGGAGTATCTTTAAAGTGCGGAGATTGTGGGGCCCTCTTGAAGTCCGTTCAAGAGGCTCAAGAGCATGCGGAGCTGACCTCTCACTCTAATTTCTCTGAATCGACGGAGGCTGTCCTCAATCTTGTTTGCACTACTTGTGGCAAACCTTGCCGATCTAAAACAGAAAGTGATCTTCACACAAAGAGAACTGGGCATACTGAGTTTGTAGATAAGACTTCTGAGGCAGCAAAACCAATCAGTTTAGAGGTTCCAAAAGCACCGATGGACGTGGATGAGCCTGTTAATGCGAGCACCAGTAGCCAGCCTGAAGAAATGGTTGCTCCAGTGGTTGACCAAAAGCTTCTTGAGGAACTGGAAGAAATGGGTTTCCCAAAGGCAAGGGCAACACGGGCTCTTCATTATTCCGGTAATGCCAGTCTTGAAACTGCTGTTAATTGGATTGTTGAGCATGAGAATGATGCAGACATAGATGAAATGCCCCTGGTACCTGCTAACAGCAATGTTGAGGCTCCTAAACCTTCACTTACACCTGAAGAAATGAAGCTCAAAGCTCAAGACCTAAAAGAGCGTGCTCGCAAGAAGAAAGAAGAGGAAGAAAAGAGAACGGAAAGAGAAAGGGAAAAGGAAAGAATTCGTATTGGCAAGGAACTCCTAGAAGCAAAACGAATTGAGGAAGAAAATGAAAGAAAACGTTTGCTAGCTTTGCGGAAGGCAGAGAAAGAGGAAGAGAGGAGGGCTAGGGAAAAAATTAGACAAAAGTTGGAAGAAGACAAGGCAGAAAGAAGAAGGAAGCTAGGATTGCCACCGGAAGATCCTGCAACAACAAAACCATCTACCCCTGTAGTGGAGGAGAAAAAGAGCTCCTTGCCCGTTAGGCCTGCGACAAAGGCAGAGCAAATGAGAGAGTGCTTGCGAACTCTTAAGCAGACTCACAAGGATGATGATGCTAAAGTGAAAAGAGCATTCCAGACTCTCCTAACTTACATAGGAAATGTTGCTAAAAATCCTAATGAGGAGAAGTACAGAAAGATTAGGGTCAACAACCAAACCTTTCAGGATAGAGTTGGTTCATTGAAAGGGGGTGTCGAGTTGCTGGAGCTTTGTGGATTTGAGAAAATTGAAGGGGGGAGTTCCTTTTCTTACATAGGGACAAGGTTGAAATGGCGCTGCTGAATTCGGCTGGATCTGAGCTGAACTCTGCCATTAACAATCCATTTTTTGGTGTTCTTTAAATGAAAATAACGTCTATGTACTGTATAATGTTCTTTCCAGAAAAGTATCAAGGCATTTTCAAGAGTTATGCAATTCAGCCCTTTTACATGTTGATTGAATTGCAAATTATGTTTGGCAAAAATGAGGGCATAACTACTGAACTTGATGCCTTGATCTTATCAGAACCACCTTATTTGCAATCAAGTACTTAACATTTTCTTGC
>M01000005669	AT1G04860 ESTCount=3
CCTAAAGTTAGCTCCTCAACAGACCACTCCTAGTGTTGATGTTAATGAGAGAATTACAGTTGCAGTGGTGAAAGAGAGAAAACAATGTGTACACCTTGGCAAGGGGTTTAATTTGAATAATTTAACTGTGAAACTTGGGTCTTCAGATCCTTTAAAGTGTGAGGACTGTCGTGAAGGTGTTGCTGATAGGAGAGGGGCAAAGGGAAAGGGTAAACATGGAAAAAAGAAAGGATCAGTTGATTCAAAATCTGAATCGAAAGCCATTTGGGTTTGTTTAGAATGTGGGCATTTTGCTTGTGGTGGAGTTGGTTTGCCAACAAC
>M01000021368	AT1G04860 ESTCount=3
GGTGTACAGACAGGGAGAAATATGTATATCGTCTGCTTGGGGTAGTGGAGCATTTGGGAACAATGAGAGGAGGTCATTACGTTGCTTATGTGAGAGGAGGTCAGAAGAGTAAAGGCAAGGCAGAGAATGAAAGTGGGAGTTCTGTTTGGTATCATGCCAGCGATGCCTATGTGCGTGAGGTTTCCTTGGAAGAAGTTCTTCGATGTGAGGCCTACATCTTATTTTACGAAAAAAT
>M01000009356	AT1G04870 ESTCount=46
GGCGGTTGGCAGCGAACACTGAGGCCGTAACAAAAAAAAAGGGGAAAGAAAAAATACGCATTATACATGGGAAGCCACCACCAGGACGGCGAGCGTTCAGGCGGAAGCAATGGCGTGGTGGTGGACAAAGGTGTCGATTTCGCTCAATATTTCTGCACTTACGCATTTCTCTATCACCAAAAAGAAATGCTCTCCGATCGTGTCCGCATGGACGCTTATTATCGCGCCATTTTTGAGAACAAACACCATTTCCATGGAAAAGCAGTGTTGGATGTAGGGACAGGGAGTGGTATTCTTGCAATATGGTCAGCGCAAGCAGGTGCAAGGAAGGTCTATGCAGTTGAAGCAACTAAGATGGCAGAGCATGCCCGAGCACTTGTCAAGGCGAATAATCTTCAAGATGTTGTTGATGTTATTGAAGGTTCCATTGAGGATGTTACTTTGCCGGAGAAAGTCGATGTAATAATCTCAGAGTGGATGGGATACTTTCTTCTTCGAGAATCTATGTTTGATTCCGTAATATGTGCTCGTGACCGCTGGTTGAAGCCAACTGGAACCATGTATCCAAGTCATGCTCGCATGTGGATAGCACCTCTTAGGTCTGGATTAGGAGATCAAAAAAAAGGTGATTACATTGGGGCAATGGATGATTGGTTTGACTTTCTGGACGACACCAAAATTAACTATGGTGTTGACATGAGTGTTTTAACCCAGCCTTTTGAGGAAGAGCAAAGAAAATACTATCTGCAGACATCACTGTGGCAAAACCTTCATCCAAATCAAGTTATAGGGACAACTGCAATTGTAAAGGAGATTGATTGTTTGACAGCCACTGTAGATGACATCCTCAACATCAGATCAAATGTTATGTCATCTATCACTATGCAAGACACAAGGCTCTCTGCATTTGGTGGATGGTTTGATGTTCATTTTCGAGGAAGAGGGAATGATCCAGCTCGCCAAGAGATTGAGTTGACAACTGCTCCTAGTATAGATAATGGCACACATTGGGGCCAGCAGGTTTTCGTTGTGCATCCTCCTGTTCACATCAATGTAGGGGATAACTTGAGTGTATCTTTCATGATGAACCGTTCAAAGGAGAATCATAGATTGATGGAGGTTGAGATTGGCTGTGAGATTAGTCAGCCATCTGGCAAACCACTTCCACCATTCAGAAATAAATTTTACATAGAGTAAGGAAGGAAATAGCTAACATTATAGAAGTTTTATCATGAGCAAAGTTTTGTGGGCTTTAACAGATGCGAGAAGCCAAGAAGTTCAGTATACATAGAGTTTATTGTGTCAACCAAATGTAACCAGAATCTGCCATTATGCTGGTTGTATACTTCTTCTATTTGTAATGTTTATTTTGATTAACAGTTTCTTGGAATAGTATTTATGATGATTTCCAAAACTAACACTGAAAATAGTTTCATGTGGTTGTTCGATGTGTATAAATACTGCACAGTTGCATGCTTGTGGTTTCGGAG
>M01000015497	AT1G04910 ESTCount=3
AATAATCTAGACAGCTGGCGAACTGTTTGGTGGACAGCGATTTATGAAACCTTTTAGATCCCTGTTTCCTCGCCTTGAAAATCACAGCTCTGTGGATGCTACAGAGGAGCTAGCCACAAACACCCATGGATTGTTAGGATCTGCTGTGGATTACATGGTTTGTCTCCTTGCTGACATTTTTATGCCTACGTATGATGGGCCAAGCAATTTTGCCAACAATCTCCTGGGTCACCGCCTCTATTATTGGTTTTCGGACAACAATTAGACCTGA
>M01000006672	AT1G04910 ESTCount=6
TTTCATAAAATCGCTGTCCACCAAACAGTTCGCCAGCTGCTAGATATATTCGAGTGGAATTGTCAAACCCCATTGCACGTAAGATAAGACCAACCTCTTCTGGAGTTAAAGGGCATTTTTCCAATGGCCCTCCTTTCAATATAAACAAGTCTTTTATCTGCGAAATTGTCCTTCCTATACTTCTTCAATACTTTTTGCTCGGCAGGGGTAAATATGTCAAAGCACCCAGCAAATGCCAGCATATCCATCTCGAACCGAAGGTGTATTGCCATGAAGTGACCTTGTGCACGTAACTTATTAACTATCGACTCACTTAGCTTCATAATATGTGGCTTAAATCGGAGGGCATGGTAGTTAACCCTGCATCTCAATCGTTGGTACTCAGGGTTGTCAATTTCTTCAGCTAAACGATG
>M01000004338	AT1G04940 ESTCount=196
CCGGGGAGGTTAGGATAAAACGATGAGACCAAGATAGGACAGCAGGAGAAACCCTAACGGATTTGCTGCCCGCATTTCTACTCACTGTTAATCTTTCAATTGGAAGTTGCTATGATTTTAAATGGATGCATTGTGCCTTCTACCAGCGGATATGCTTTGATAAATACCAGGACATGTAAACCTTGGCCCAACAGCCTGGTTTCTGCATGTGTTCCTCGTTTGACTACTAAGGCTGCATTCTTAGACATTAGGAATTCATGCACTCCAGTTCCAAATTTGGAGTCCAAGTTCTGGTTGTCAAGAGGTTTGCCATTCTTGAGTCTTTCTGCTGCATCAACCCCACTCTTAAGTGGAGATCAGGGTGGAATTTGGCACGCTATTCCCTCATTTCCGAGGCAGCGCAGGTGTTATTTGTGCCCTCGAGCATCAAAAGATGTCCCGTACAGTTTTCGATACCCTCCAATGACCAAGAAGCCAAAATGGTGGTGGAGGACATTAGCTTGTCTTCCCTATTTGATGCCTCTTCATGAAACATGGATGTATGCAGAAACAGCATACCATCTGCACCCATTCCTTGAAGACTTTGAATTCTTGACATACCCATTCCTTGGTGCCATTGGGAGGTTGCCTAGCTGGTTCCTTATGGCATATTTCCTTGTCGCCTATATCTTGGTGTTGTGAGGAGGAAGGAATGGCCACACTTTTTCAGGTTTCATGTGGTGATGGGCATGTTGCTGGAAATTGCTCTCCAAGTGATAGGTACTGTGAGCCGTTGGATGCCACTTGCTGTCTACTGGGGTAAAGTGGGGATGCATTTTTGGACAGCCATTGCATTTGCTTACCTCTTCACGGTCTTGGAATGCATAAGATGTGCTCTTGCTGGTATGTATGCTGATGTACCATTTGCTTGTGATGCAGCATACATTCAAATCCCTTATGATTAAGGAGTAGAAGAATTATATAACAGGATTAGTGTCGGTCTCTCCATGTTTTTGTCGTATGAGAAACTTTTTTTGAGCAGAAATGAATGGCTTTATGCTGAAGACAAACCTTGTATAAATGTTTCAGTTGGATTATCAGGGTTTGATCCAGGGCCAGATCTTCCTTGTTTTAATCTCGTTAGTTGTTATGTGAATGTTAATTTTAATTTGTACACAGTCATCAGTGTCATGTTCAGCTAAATGGATTGTGGAGCATAAACCATGAATTTAATCTCAGTCGTTACATTTTTGTTGGCTCTTGACTAGGTTTAAAGCCTACAGGTGAATGCAAGATTTGTTTCAAAGTGGAACTCATAGGTAAATGTATTGCTTTTAGTTTTCAACAGCAATAATTGTATCTTCTGATTAGTGATCATTCTTAAGCCAACTTGTGATACAGTGGGTTTCAATTACAGAGCGGCCTTCAATCACGAGGTTGCCCGTGCTTGATTACTTT
>M01000011002	AT1G04945 ESTCount=7
CATTCCACTTGGGAGAAAAATAAAGCTTTGTTCTCCGACTCGCAGCGGCACGTCGAAGACTCCGAAGGTAAGCTGGTAATCTAAACTGCGGATATGCGCACAATTTTGTTCTCATTCTCTGAGCAGATTCAGCAACCCTCTTTGTCTCCTCAAGCAAATTATAATCAGATAAAATCAGACTATCATTGAACTGAGAAAGAGGAACGAAGTGGGTCTGGTTCCGTTTCCCAGAGCAGCCAGTGCGATGCTTGTGAGCTTTGACACAGGGGAGACTGCAAGAGCGCAGAGAACAGCCAGGGCATTTGTACTTTGATGGGTTCTCTTTGCACTCTTCACATATTGGTTGTTGTTGCTCTATTGGGTCCTTTTGCTGCTGCTGCTCCATTACAGAAGAAGAGAAGCAGAGATTTCTTTTTCCGGGTACGGGGTTTTGATCTGGAGTGTACTAGGGTTTAACGAGGAAGTA
>M01000004751	AT1G04950 ESTCount=11
GGTAATAAGCGGCGGGGGAGTGAAGAAGGAAAAGAAAAAAAGGAATTCAAAGGAGAATGAGTATAGTTCCGAAGGAAACAATAGAGGTAATAGCACAAAGCATCGGTATCACCAATTTAAGCGAAGATGCAGCTCTCTCTCTCACTCCCGACGTTGAATATCGAATGCGTGAAATCATGCAAGAAGCAATTAAACGTATGCGCCATTCTAAAAGGACTACCTTAACTTGTTATGATGTTGATGGTGCTCTTAACCTAAGAAACATCGAGCCAGTGTACGGCGTCGCATCAGGAGGTGCATTGCAGTTTAAGAGAGCTATTGGTCATAGGGATTTATTTTATATTGATGACAAGGATATTGATTTTAAGGATGTGATTGAAGCTCCTCTACCAAAAGCACCGCTTGATACTTCTATTGTTTGTCATTGGCTGGCTATTGAAGGTGTACAACCTGCTATCCCTGAAAATGCTCCTTTGGAAGTTATTGCACCTCCTCCTGATGGCAAAAACAAATGAACTAAAGGATGGACTACCAGTTGATATCAAACTGCCAGTTAGGCATGTATTATCTAGGGAGCTACAGCTGTACTCTGATAAAATCACAGAGCTTACAATGAGGAGATCAGATTTACCCCTTTTCAAAGAAGCATTAGTTAGTTTGGCTACTGACCCAGGACTTCATCCATTGGTTCCTTATTTCACATGCTTCATTGCTGATGAGGTTTCCCGTAGTTTAAGTGATTTTCAACTTCTCTTTGCTTTGATGCGTGTTGTTCGGAGTCTTCTACAGAATCCTCACATACATATTGAACCTTATCTACATCAGCTGATGCCATCTGTGGTCACCTGCCTTGTTGCAAAAAGGTTGGGGAATAGATTTGCAGATAACCACTGGGAGCTCAGAGACTTCACAGCTAACTTGGTTGCCTCAATATGCAAAAGATTTGGTCATGTTTACAGCAGTCTTCAGACGCGTTTGACA
>M01000012678	AT1G04960 ESTCount=7
GATAGTTAAAAGTAAAAGCAAATAATACTGAAAACAAAAGAGGAGAAAGATAAATCCCTTTCGGCTTGAATGACGTACAACGCCAAACAGACGATTCCAGCCTGAAAAAAAAGAAAAGAAAAAGGCGACAGCAACCAATCAGAACATGGCGATGCAGGTTGGTCTCTCCAGCTCTAAAGTTCTCATCCTCGCCGGTGCAGGTTTGACTGGTTCAATTATTCTAAACAATGGACGATTATCTGAACTCCTTGCTCAGCTTCATGAATTACTTAAGGGTGTTAATGAAGTTGAGATTTCACCCTACAAATATGATAGTGCACTTCTTGCTGCTCAGATTCGTCAGTTGGCACAAGAGATTAAGGAGTTAACATTTTCCAACCCCGTGACCATCTATAATGGGAATTCTTCATCTAGGTGGGGGTTTTGCATCTTATTTAGTGC
>M01000017719	AT1G04970 ESTCount=3
ATCAAGTCCGCATAAACAGTTGCGTCAATATCATGTCCTGAAATTCTAATGATCGGAGGAGAAGATAAAGAGATGTTTAAGTTCATGTCATAATTTGGGTATTTCTTGTACAGCTGAGGGACAATAAATCTCCATCCTGCAGTGTTTAAAAGATTCTGATCCGGTATTTTATCCACAATCCATTGCATAAATTTTGCATCATAATACAAGGCTGATGCAGAGTTAAAAACAGCTTCATCTAATGAAATTCCAAGCATTTT
>M01000001514	AT1G04980 ESTCount=251
AGGTGGCAAGGCCCTATTGGGTAGCACACGTAGCACTCTCTCGCAGCGAAAAGGGGTTTTTCCTTTTCTGCGTCACAAGAAAATGGGATTGCCTCTGATTCAGAAATACAGATAAAGAATTTTCTCGAGAAAACGAAGGAAAATGAGCGCATCAAGATCACAACTTTTTATAGTTCTATCGATTCTGTTATTCTTATCTAATATCTGCTACGCATTGTACGGACCATCATCTCCTGTGGTCCAGCTAAATCCCTCCAACTTCAAGTCCAAGGTATTGAACGCAAATGGAGTAGTACTGGTTGAGTTCTTCGCCCCTTGGTGCGGTCATTGTAAAGCTCTCACACCTACGTGGGAGAAGGCAGCTACTGTCTTGAAAGGTGTTGCTACTGTGGCAGCTCTTGATGCTGATGCTCACCAATCACTTGCTCAGGAGTATGGGATTAGAGGTTTTCCTACCATAAAGGTCTTTGCACCTGGGAAGCCTCCAGTGGATTATCAAGGCGCTAGGGATGTCAAACCTATTGCTGAGTTTGCACTCCAGCAGATAAAGGCACTTCTGAAGGAGCGCCTGAATGGAAAATCAACTGGAGGATCTAAAGAGAAATCTGAACCTAGTGCATCTGTAGAATTGAATTCCAGCAATTTTGATGATTTGGTGCTTAAAAGTAAAGAACTTTGGATTGTTGAGTTCTTTGCACCTTGGTGCGGGCACTGTAAAAAACTGGCTCCTGAGTGGAAGAAGGCTTCTAATAACTTGAATGGGAAAGTGAAGATGGGTCATGTTGACTGTGATTCTGAGAAGTCTTTGATGAGCAGGTTCAATGTGCAAGGATTTCCCACCATCTTGGTGTTTGGTGCTGACAAAGATACTCCAATTCCTTATGAAGGTGCCAGAACTGCCTCCGCAATTGAATCATTTGCTTTGGAGCAGCTGGAAACTAATGTTGCACCCCCTGAAGTGACTGAGCTGACCAGCCCAGACATAATGGAAGAGAAGTGCGGTCCAGCTGCCATTTGCTTTGCTGCTTTCTTACCTGACATTTTGGACACCAAGGCAGAAGGAAGGAACAAGTACCTTGAGCAGTTATTATCAGTTGCTGAGGAGTTTAAAAGGAGTCCTTACAGCTATGTCTGGGCAGCTGCAGGTAAGCAGCCAGATCTTGAGAAGCGTGTAGGCGTTGGCGGATATGGGTATCCTGCTTTGGTAGCCTTGAATCTGAAGAAAGGAGTCTATGCCCCACTTAAAAGTGCATTTGAGCTTGAACATATAAAAGAATTTGTGAAGGAAGCTGGGTATGGCGGAAAAGGAAATATGGCTCTGGATGGTAGACCAGAAATAGTAAAGACTGAGCCATGGGATGGAAAAGATGGCGAGATCATTGAAGAGGACGAGTTCTCTCTGGAAGAACTGATGGGTGAAGACGTTGGAAGCAAAGATGAACTATAACACAAGACATCATTTTGTTGAGGAAGAGAATTAGTTAAAGTCCAGGCTCTAAATGATTTTGATGTTATAAAACAAGGCGTGAGTGTTTTACTAATGTTAATTGCACTGTATTTAGCTGACTTTTTTTGCCATAGTGAAACGGATATCTTGCAAGGATGCTACTAGTCCTCGTTTCAATCTTAAATCTTCGGTTCCACTAAAAAGGGAAAATGGGCAGCTGCACCAAAAAGGGAAAAGAAAGAAGAAGAAGAGGAAATTAGGGAATGCATCACAGTTTTTGTACATCATCTCCATATTACTTATCGAATCGTATCTAATGACATCTAATCATGTCATTGTCGAAACCCGTGT
>M01000005621	AT1G04985 ESTCount=9
AAAGTAAGAAAAAAGAATTATATTATGCATTACACCCACAATTTCAGTAAAGAAAACCATCTTCAATAAGAACTATACCAGTTTTTTCTTTTCCCATTATTTTGGGATATCTAAACAAAAATAATAAAAGAATACAACTGTATTTATTCTAACAAAACTGGTAAATTCTCCAGGATCATGTGCAGTAGGAGACACCTTCAGTATCTTTCACATGTCCTGACTCCGTTTTTAGGTGCTTTATATCTTGTTAATAACTTCGTTTTCAGGTGCTTTATATCTTGTTAATCTTCTTTTAATAAATTGGAATTCCCACTCCCTAGGTCTCACTCGACCCAGCAACTGCCACCGTTTGGGTTTTATCTGCTCTAACATTTTCATCTGTTCCTTTCTGAACTTCCTATTTGTATACCATCTTCCGCCTCGCCAACCAAAGCCATAACCGACCACAAATGTCGTCCCTGCAGTAGCAATGCAGGTAGCGATACTGGAGCTTCCTGGATCCACAAGCTTTTTGAATTCTGCATGTTCAAGGTGATAATTGTTTTTCATAGCTTTCTCAATTGATTCGAGCCTTTGATCAACTTTTGATTCATAAAGATGGCGTAAGCAATACCCGCCCCATGCTGTAGCAACTGATGCTACAGAAGTTCCAACTGTAAACACCACCCTATGCCTCTCAAACAGGTCCTTTGTAGA
>M01000010828	AT1G05010 ESTCount=3
ATGCATTTCCTGTAGTGACCCTTTGTCAAGCTCTCTACTTTGTCCAAGAACTCAGGCTCAATTCCATGGTTGAGAAGCTCAAAGAAACCCCAATTCTCACAGGCATCATTGATCTTAGCCATGGTGGCAGTTCTCTCCTCACCATTAAGCTTCTCTAAGTTAATAACTGGAAACTCCATCTCCCTAATAGTAACAATTAATGTTTTCCTGATCTCTCTAGAAAGGATAGAAGAAGTGTCTCTCTCTCTTGTGTCTTGTTTAATGCTTTATTAGTGCTTGTTGGC
>M01000003927	AT1G05010 ESTCount=42
ACAACTTAGGGAGTTGGGGGTTCCGATCCTGATGTGATCTACATGCATCCTCCATGATTCCCTGTTTTTACTTCTTTGCCTTTTTCATTTTCTTCAGATTTTCTATTCTTTCCATTTTCTAGATGCTTACACTATCCTTGTTTTTTTTCCAAGTTGCCCAATTCTTTTTTTTTTTTTTTTTTGATTATTCCTTTCCTTTACCTCTCTTTGCATGCCTATAAATTGCAAAAGCTATTCAACTTCATATTTGACACAAAAGAGTGAGAGTTTTAAAGAAGTCTAGCTAATTCTAATTAAGAGCGAGGTAAAAAAATGGAGTGCTTTCCAGTTGTTGACCTGTCAAAGCTTAATGGTGAAGAGAAAAAACCGACCATGGAGCTCATCAAAGATGCTTGTGAGAATTGGGGCTTCTTTGAGTTGGTGAACCATGGGATATCCCATGAGTTGCTAGATATTGTGGAGAGATTGACAAAGGAACACTACAAGAAGTTTATGGAGCAAAGGTTCAAGGAAATGGTGGCAAGCAAGGGTCTTGAGGCTGTCCAATCTGAAATCAATGATTTGGACTGGGAAAGCACCTTTTTCTTGCGCCACCTTCCTATCTCAAACATGGCAGAAATCCCTGATCTTGATGAAGAATACAGAAACACAATGAAGGAGTTTGCAAAGGAACTGGAGAAACTAGCAGAGAAACTACTGGATTTGCTGTGTGAGAATCTTGGGCTGGAGCAGGGATACCTGAAAAAGGCATTCTATGGATCAAAAGGACCGACCTTTGGCACAAAAGTAAGCAACTACCCTCCGTGTCCAAAGCCAGACCTAATCAAAGGGCTGAGGGCCCATACAGATGCAGGTGGCATCATTTTACTGTTTCAAGATGATAAGGTGAGTGGCCTCCAGTTGCTTAAGGATGGCCAATGGGTGGATGTGCCCCCTATGAAACACTCCATTGTCATCAACTTAGGTGACCAACTTGAGGTAATTAGCAATGGAAAATACAAGAGTGTGATGCACCGGGTGATTGCTCAAACGGATGGAACCAGGATGTCAATAGCTTCATTTTACAACCCGGGAAGTGATGCGGTGATATGCCCGGCTCCAGCATTGGTAGAGGAAGAGGCAGAGAAAAGGCAGGTCTATCCAAAATTTGTGTTCGAAGACTACATGAAGTCCTGTATGTAGGTCTCAAGTTCGAAGGCAAGGAGCCAAGGTTTGAAGCCATGAAGGCCGTCGAGAACATGGATCCAATTGCAAGTGCTTAATCATGAGATATGAAAAGTGAATAATAATACAATTAGCCCATGTTTTAGTTAGCTAGAAGAAAAGCTTGGGAACTTCTACATTAATATTATTATTGTATTTGTATGGTATGGTGTGGCTGCTTTTTAGAGTAAAAAAGTCTTGTGTTGTAGAACACAAAAAGTGAACCGTGGGTAATTTACTAGTCATTATTCGTAT
>M01000023832	AT1G05010 ESTCount=3
ACAAAGCTGGTGCTGGGTAGATTACTGCATCACTTCCTGGGTTGTAGAATGAAGCTATTGACATCCTGGTTCCGTCTGTCTGAGCCACAACTCGGTGCTCCACACTCTTGTACTTTCCATTGGTAATCACCTCAAGTTGGTCGCCAAGATTGACAACAATGGAGTGGCGCATAGGAGGCACATCAATCCACTGCCCATCTTTAAGAAGCTGAAGACCACTGACCTTATCATCCTGGAACAGTAGAATGATGCCACCAGCATCCGTGTGGGCCCTGAG
>M01000003693	AT1G05010 ESTCount=3
AATAGCTTCATTCTACAACCCAGGAAGTGATGCAGTAATCTACCCAGCACCAGCTTTGTTGGAGAAAGAAGCAGAGGGGAAGAAACAAGCGTACCCAAAATTTGTTTTTGAAGACTACATGAAGCTCTATGCTGGCCTCAAGTTCCAGGCTAAGGAGCCAAGATTTGAAGCCATGAAGGCTGTTGCAACAGCTTAATTAAAGCTTTATTTAGTTAAGTGAAAGAGCAACTGATATGTTATTATTAATTATTTAATTAGAGTGATATTTCTTGAGTCA
>M01000008680	AT1G05055 ESTCount=9
GGTCACCACTTGGAAGTCACCTAAACTTGCTCCCTCTCGGGGGCGAGTCTCTTCTCACCAACTTTCTAGGAAATCTTCTCTCATTCTTCATGAGCTTCACCAATTAGTCCATATTAATCCAATTGCATTGCTCATACAGGCAGTAGCAATTCTGTGGCAAGTAAAGGGAAAAAGAATGAGCCACAGTGAAAGAAGAAGAATGAATGGAGAAGGTGAAGAAGAAGACGGTGATGAGGATGATATAGATGGCGATGGACTTGATGCTTGGGAAAGAACTTACACTGATGAAAGATCTTGGGAAGCTTTACAAGAAGATGAATCTGGGCTTCTTCGCCCTATCGATAATAAAGCTATTTATCATGCTCAGTATCGCCGTCGAATTCGTTCCCTTTCAACTTCTGCTCGTATCCAAAAGGGCCTCATTCGCTTTCTTTACATTGTTGTTGATCTCTCTAGGGCAGCTGGAGAGATGGATATCAAACCAAGCCGAATGGTTGTGATTGCAAGACATGTCGAGGCTTTTATAAGGGAGTTTTTCGACCAGAATCCACTTAGTCAGATTGGTTTGGTGACTATAAAAGATGGGGTTGCCCATCCTTTAACAGAGCTTGGTGGGAGTCCAGAATCCCATATTAAGGCTTTGACGGGCAAGTTAAGAAATGCGCAGGTGATTCCTCATTAAA
>M01000012405	AT1G05055 ESTCount=11
CCACTTAGTCAGATTGGTTTGGTGACTATAAAAGAATGGGGTTGGCCCATCCTTTAACAGAGCTTGGTGGGAGTCCAGAATCCCATATTAAGGCTTTGACGGGCAAGTTAGAATGCGCAGGTGATTCCTCATTACAGAATGCTCTTGATCTTGTTCGTGGGTATCTTGATCAAATCCCAGCATATGGTCATCGTGAAGTTCTGATTTTGTATTCGGCTCTCAGTACCTGTGATCCAGGAGATATAATGGAGACTATCCAGAACTGTAAGAAATCTAAAATAAGGTGCTCAGTGATCGGCCTTTCTGCAGAAATGTTTATATGCAAACATCTCTGTCAAGAAACTGGAGGGTTGTACTCTGTTGCAATGGATGAGACTCACCTTAAAGAGTTACTGCTGGAGCATGCACCACCACCTCCTGCAATAGCAGAATTTGCAATTGCTAACTTGATCAAGATGGGCTTCCCACAAAGGTCTGCGGAGGGTTCTATCTCAATTTGTTCTTGTCATAAAGAAGCTAAAGTCGGTGAGGGATATATTTGCCCCAGATGCAAAGCACGCGTATGCGACCTCCCTACTGAATGCCGTGTTTGTGGGTTGACACTTGTTTCGTCTCCCCATTTGGCGAGGTCATATCATCATCTCTTTCCCATTGCCCCCATTTGATGAGGTGTCTCAGCGCCAAAGTGAATTGCAGCACAGACCTCAGAAAACTTGTTTTGGCTGCCAACGGAG
>M01000000734	AT1G05055 ESTCount=9
CAGAGCCTCCTAAATACCTGGCAATAAACCTGCCTTTTCTTGTTGTCTTGCCCTAAATGCAAGCAGCACTTCTGTCTTGACTGCGACATTTATATTCATGAAAGCTTGCATAACTGCCCAGGCTGTGAGAGTTTCAGGCACTCATAGGCAGACACCTGTGATGAAAAGAGACGACTATTGCAACAGGTTATATTATTCTCCCTGTTGCTATGTGGCTGCCGTGGGCTCCCGGTACTGTAACTCGAAGCACAAGTCCGATCAAGTTCACGGTACTGCAACTTGAAGCACAAGTCCGATCAAGTTCACACATTCATATTTGCATTGCACCCCATTTTAAGATTACCAACTGATTGCTGTTATGGTTCCTTTGATTATAAGATCATGAGCTGATTGCTGTTATTGTTCCTGTAATTTGGATTCAGACAAGTAAATAGATTCCCCATAGAAGAAACAGGGTCATCTTCAATTTCATATTTATGGCCTTTTTTGCCCTTCG
>M01000019458	AT1G05060 ESTCount=3
CGGGGGATTACGATACCAACACACAACACTATCTATAAATACAATGTTGCACAAAATTCAATTGGAGGTTTTAGCACCCAAAAATTTAGAAAGCTCCTTTATGATAGGCTTCTCTTTAATATCTTCCTCCTTATTGAGATGCCATTTCTTTGACGTGCCTTCAACCCATATTCTCAAAGGCACTAATTGCTCTCTGATCACGTCCAATTTTGGTTGAACGAGGTCTTTCCCTTTGTTTTTGATATCATCACTATTGTGCAGCTCAAACTTGGAGACTGCAAAGCTGAAAACCAAAGTAGCTCCACCAAACACTAATGCAGTAGCAACTGCAAATGCCTTTCCAATGTGAGTTAGGCCTGCAGCAGCAG
>M01000005566	AT1G05070 ESTCount=65
CCGGGACAGAGAATTATANGTTATTTTGCCTTAGAAAAGATTAAATTAAAAAAAGAAAAGAGTCAAGCCGCGTAACCGACAACTAAACCTCTTTGTTTTTCTTTTTTCTTTTCTATTAATTAAAAATTTCATTCAGAGTATCGATCTGCTGTGACTTTGATCCACAATCTCTGTTTAATTCTCATAGTCTTCATTCAAATTTTTTTACAGGTTTAAACCCTCACTACTCCTGCTACTACTAGTAGCGATCTAATCAAGAGCCAAGATAATCCTTCGATCGAATTGAAATTATTATCGAGAGAGAGAGAGATAGAGAGATGAACCAAGCGGGAGTGGTGAAGGTGGGTTTGGGATTAATGGGGCTCTGCTTGTTCGGATATTTACTGGGTCCTCCTCTCTATTGGCATTTCAAGGAAGCATTAGCTGCAGTTAGCCATTCTTCTTCTTCTTATAACACTTGTTCTCCTTGTGTTTGTGATTGCTCTTCTCAGCCTCTTCTTTCCATTCCTCAAGGCTTAAGCAATGCTTCCTTTGCAGATTGTGCAAAGCATGACCCAGGGGTCAGTGAAGATACAGAAAAGAACTTTGCAGACCTACTGACAGAGGAATTGAAGCTGCGGGAAGCCGAAGCTTTGGAGAATCAGCGGCATGCTGACATGGCTCTGCTTGAGGCTAAGAAAATGACATCCCAGTATCAAAAGGAAGCAGACAAATGCAATTCAGGTATGGAAACCTGTGAAGAAGCAAGGGAAAAATCTGAAGCTACATTAGCAGCACAAAAGAAATTGACGGCACTGTGGGAGTCGAGGGCTCGTCAAAGAGGATGGAAAGAAGGGGCTGCAAGGTCTCATGCCCAGTCTCAGGGAAATGTCGATTCCATGTAGTAGATCAATTGTTGCCTCATACAGTAAGGCTTACCCGTCTACACGGTCTCCTGCAATATACTAAAGTTCAAAGGTCTCATAGCATGGTATTAATCCGATTTACTGCAATTTAATATTCAAGTATAAATGCTGTTTTAATGCTAGGAGCCTTTTAAAGCAAACGGCTGGTAGAAGGCCAAATTTCTATAATTTCCTACTTTTTGTAGTGATGCTCCAAATGTAAAACACTTTTAAGTAAGAAAAGGTATTTATTTTAGTCACAGACGCAT
>M01000004609	AT1G05090 ESTCount=9
TGGAAGATTGCTTAGAGGGGTTAATTCTGTCATTTGTGTTTTTGTGGTAGACAACAGAATAAGGATGTCCCTCCTGACCCAATTAAGTTTACTTCTACATTTGGTTGCCGTTGGTTTTTTCACTCTCTTGATTTAGATGGATCGGAGCTTGTGACACCTTCGGCAGAAGCAAATGAGTCTAACAGAGGACAGAATACACCAGAAATTCATATTCCTTTGTCTGATCTTTTAAATTTAGAAATAAGATGGCCTTCTGAGCCTGAGGAATTCGAGACTAGTGCTTTGGAAAAGAAACCAATTCAGATGCTGAATTTTTCTGGAATTGATATTGACAATTATTTTACTGAATCTAAGTTAGATTCTGTTTCTACATCCGCTGAAGGACAATTTACATTGAAACAACATGAGGATGCTGCTGAAAATAATGCCTTTCAAGGTCATGAAAATCTTAGCTTGTTTGAAAGTGTTGAGCCTTCTGAGACAGCTGCAAGGTCCAAGAAAGATGAAAGTGGTGACTCATTTTCTGGTTGGGAGGCTGATTTTCAGTCCTCTGGTGCTAAAACCCAACATCAGAAATCCAATTTTCCTGATCCATTTGTGGGATCTTCTTCAGTTGATCTTTCTTCTCACATGGATGCTCTCTTTGGACCTGGAAGTAATTTATCTAATGAGAAAACAAAAGAAAATGTAACTTCTGCATCCAACATGAATGACTGGTTTGAACGTGATACATCGAGTAATGCTAATGCTGGGGTAGCTTTCCAGAATGATCAATTTGAAGTACCCGTAAGTGATAATCGTGACGGAACAGTAGGGAACACAGGTAATTCGTCTTCTATGAATGTTGATTGGGTTCAAGATAATCAGTGGCAAACCTCCAGCAGCAGTAGGAAGGCAACTGATAATGATGAAAATGATGATTCATTTGACACTTGGAATGATTTTACAAGCTCAAGTAATGTACAAGTTCCTTCTAATAATTCCTTGAAAGGGATATACACACAGTGTCCTTCT
>M01000016420	AT1G05120 ESTCount=10
GCCCTCATAGTTCTGTAAGACATTTTTGTTGGTGGAATAAATATGTTGCTAAACCAATACAAGGTTATGGAACTAAAGATATTGGAAAAAGAGCGATGCTATTGCTGACACACAAAGTTTTAAGAAACATAGTGCTGAGACGTACCAAAAAAGGCAGGGCTGCTGATCTTGCTCTTCCGCCTAGGATGGTTATGTTGAGGCGTGATACTTTGGATGTTAAAGAAGAAGATTATTATCAGTCTTTATACAATGAAAGCCAGGCACAATTTAATACATATGTCCAGGCTGGAACTTTGATGAATAACTATGCACACATATTTGACCTTCTCACTCGTTTGCGGCAGGCAGTTGATCATCCCTACCTTGTAGTATATTCTAAAACTCCACCACAGAGAGGAGGAAACTTGTTTGATACTGATAATGAGCAAGTCTGTGACATTTGCCATGATCCAGCTGAAGATCCTGTGGTTACCTCCTGTTCCCATGTCTTTTGCAAGGCCTGTCTGCTTGATTTCTCTGCTTCCTTGGGACGAGTCTCATGCCCTACCTGTTATAGTTTACTTACTGTTGATTTGACAACAAAAACAGATGCTGGAGATCAGACTGCTAAAACTACAATTATGGGCTTTAAATCTTCTAGTATTCTTAACAGAATACAGTTAAATGATTTTCAGACAAGCACAAAGATAGAGGCATTGAGGGAAGAAATTAGGTTTATGGTTGAAAGGGATGGTTCTGCAAGAGGAATTGTTTTTAGCCAGTTTACATCATTTTTGGATCTCATAAGCTACTCTCTCCATAAGTCTGGTATAAATTGTGTTCAATTAGTGGGAAGCATGTCTTTACCTGCAAGAGATAATGCTATCAAGAGATTTAGTGAGGATCCAAATTGCAAAATCTTCTTAATGAGTTTGAAAG
>M01000003893	AT1G05120 ESTCount=6
CTTTGAAACAGGAGGAGTCATCGACCAAGGGTGGAATTCTTGCAGATGAGATGGGAATGGGTAAGACCATTCAAGCAATTGCCCTTGTGCTTGCCAAGCGAGAAATCCTCCGGCAAAACCGTGAATCCAATGGAGCTACATTGTTACCAGGTTCATCCATTGATCCGAGTGGAATCAAACCCACACTTGTAGTCTGTCCTGTGGTTGCTGTGACACAGTGGGTAAAAGAAATTGATCGTTTTACTACAGAAGGAAGCACCAAGGTGCTTGTTTATCATGGGGCGAATAGAGAAAAGAGTTCTAAACATTTCTTAGGTTTTGATTTTGTAATAACAACATATAGTACTGTTGAGGCAGAATTCAGAAAATACATGATGCCACCTAAGGACAAATGTGCTTACTGTGGGAAGTCATTTTATGAAAACAAGCTTGCTACTCACTTGAAATATTTTTGTGGGCCCGATGCCTTTAGAACTGCAAAGCAGTCTAAGCAAGACAGGAAAAAGCTGAAAACATCACCTACGGAGAAAGCGCGATCTGACGAGAGTCCTAAAATTCAGGATGATGTTGATGTAATAAGTGGTAGGACATATCGGAAACGGCATGCGACTATGGAGATTT
>M01000007793	AT1G05120 ESTCount=5
GAGCGCAAAAGGCGACTCTATTTTTTTCCCGCCGTTTAGCGTTCTAGATATAACCATTCCCGTCGCCTTCTCTCGCACCCTTCTCTATAATTCAAAACCCCCTCTCAAAAGCCCTAACTCTTCGCATTCCTTCAATTGATCAGTCTCTTAATCAGTAATCGAAACCTAAAAGCTTTCATTTTCTTGAAACGACAATGGAGCTCCGCTCTCGTAAAAAACTTCCTAGACCCTTAATCGGGAATGAGCGAGAGGAAACTGATGGAAATGAAGTTGAAGATAATAAACTTTATACCAATGACGGTCACTCTGATGACGAATTGTATATAGTTTCTTCCAATGACGAGAGTGAAGAAGATAGTGTTCTGGCTTCTACTGATGCTGATAATGCGGAGTCTTCCATGAAAAGAAGTATGGGAGAAGCAGAGCCAGATAATGGACAACCGGTGGTTCAGTTACCAAATGCACCTCAAATTAATATTGTTCAAGAGAGAAAGAAGCGACGCTATTCCTCAAAAAGGAAAAGGAATAAAGTTATATTATTGTGGAAAATTTGGGAGGAAGAGAATGAAAGATGGATTGATGATCATCTAACTGAAGACGTTGATATTGATCATCAGCATGGAATTGTGACTGAAACGGCTGAGCCACCGGCAGAGTTGATAATGCCTTTGTTAAGGTATCAAAAAGAATGGTTAGCCTGGGCTTTGAAACAGGAGGAGTCATCGACCAAGGGTGGAATTCTCGACAAGAATAGAAGAATAGGGAAATAGGGTAAGACCATTCAAGCA
>M01000001559	AT1G05150 ESTCount=4
GTATGGATTTCTCTGGAAAACCACCACCAGAGTAAGAAACTGGTACATCATTTTCAGTCATTTCCTTCTTCAAAAGCTCCACATCACAACGACTCAACCTCGTAATCCTCTGAAAAGCCCTTACTTGAAGAGCATTGGCTAAATCCTGCCTCGCTGTTGTTTTTTCACTCGCTGTCTTAAATTTTGAGAGTTCCACAACAATGAAAGCTCCCTCCCCATTTGCAACTCCATTACTACCCTTGACTTTCTTCTTCTGCAGCTGC
>M01000000173	AT1G05150 ESTCount=7
GAATATATATATGAATAATAGAATAAAAAATATATATATAAACATTAGAAGAAGAAGAACAAGGATCTACAATCTATTGGGAAACAGGGATCCGAGATATTACTCAAAATAGACTTATCATACAAAGGGTAGGTGATGCCCACCTGAACACGTTAACAAGCTATGTAATTCACACAATACTAGAATAAGAGAACGGGATAATACAAAATTAACAAGAAAAATACTTTCAGTGAATGTGCTATCAATCATTATGAGATTGCAATGTAAAACACATGCACTTATCTTTCACTGCTTCAGACTCATTTCCATACTCTTTGAATTTGTACTCATCCTGTTTAAAAGCAGGTGGCACCTTTCCTTCGCTGTAGCACTGATTACATAGACTAAAACGAGATTTCATTTCCTTGAAGCGGGACCCAATGATTGGGTAGCGGCAAACTGAGCAAACATGGTTTCCATGGCGATTTCTATCT
>M01000023193	AT1G05150 ESTCount=4
GGTTCAAGAGATTGAAAGCAAAGCAAGCTAAAGATGGGAAATTGAAAGGTGATAACTTTGATGCGTATTCAGATGCTGGGTGGTCGAGAGAATTAGGACCCTCTTCGGAGATATCGGATAAGAGAGTACTTTGGGAAGAATCAGGGCATGATTATGCAGCTTTTGTTAAGGAATTAGGGGTTTTGAGAAGTAGAGCGGATGGGGCCAGATCGCGAGAAGAGGCGTTTGATGGGCATATGGCAATTGGTAGGGTTTTGTATGAACACCAGTTGTTTAAGGAGGCATTGGTGAGTTTTAAAAGAGCTTGTGAGTTGCAGCCTATTGATGTAAGGCCTCATTTTAGAGCTGGAAATTGTCTGTATGTTCTTGGGAGGTTTAAGGAAGCTAAAGAGGAGTTCTTGTTGGCTTTAGAAGCAGCTGAGGCAGGT
>M01000002489	AT1G05170 ESTCount=38
CTAGTGGAAAGAAAGATGTTTTAGATCGAAAAGAACAGTCTTCTACATACAATCTCGATGTGTGTGAGTGTGCTGTGGCTTTTGTCTGTATAGCGTGTAAAGTTTAGCTCTCCTGTCTTGATTTTCATTCTTTTTTCTGTTTCTTTCATTTTTGAATTTTGTGTGGTGCATTAAGGTCTGTGAAGATTCTTCTGGTGTTAAAAACAATAGTTGTTCTTTTTGGATCTGGGTTTGAGTCAACTCATTGTATTGACTCAGGATTTGAAATGGGTTTTGGTTCTGTTTAGCTTCTTTAATTTGGTCTTTCAAGAGAAATTTTAACATAATGACTTGGAAGAGTAGAGGAGTAGATACATCTGCTAAGGGTGTGGTTTCAAAGAAATGGACCCTTCTGTTTTGTATTGGGTGCTTCTGCGCTGGGATGCTATTCTCAGACAGAATGTGGACTGTGCCTGAAGTTAAGGGTATATCAAGGACAAACAGGTTTGAAGATGAAAAGTTAAATCTAGTTTCAGAGGGATGTGCCCCAGAAACTAAGGATGTAAAACATGAAGCCAAGGACATAATGGGGGAAGTTTCAAAGACACATCATGCTATACAGACTCTAGATAAAACAATATCAAATTTGGAGATGGAATTAGCAGCTGCAAGAGCTGCACAGGAATCCATACTAAATGGTTCTCCAGTGTCGGATAATTTAAAAATCACTGATTCAAGTGTGAAAAGAAAGTATTTAATGGTTATAGGTATAAATACTGCTTTTAGTAGCCGGAAGCGAAGAGATTCAGTTCGCTCTTCTTGGATGCCTCAAGGTGATAAAAGCAAGAAGCTGGAGGAAGAGAAGGGCATCATAATTCGCTTTGTGATAGGCCACAGTGCTACAGCAGGTGGCATCCTTGATAGAGCTATTGAAGCAGAAGACAAGAAGCATGGCGACTTCTTGAGGCTGGAGCATGTTGAGGGTTACCTTGAATTGTCGGCAAAGACCAAGACATACTTTGCTACTGCTGTTGCTTTGTGGGATGCTGATTTTTATGTCAAAGTTGATGACGATGTGCATGTAAATATAGCAACCCTTGGAACAACCTTAGCTAGACATCGGTCAAAGCCCAGGGTCTATATAGGGTGTATGAAATCTGGTCCAGTCCTCGCTCACAAGGGAGTGAAATATCATGAACCTGAGTATTGGAAATTTGGGGAGGAAGGAAACAAGTATTTTCGGCATGCTACAGGACAGCTATATGCTATTTCAAATGATTTGGCTACTTACATATCAATCAACCAGCATGTGCTTCACAAGTATGCAAATGAAGATGTTTCACTTGGGTCATGGTTTATTGGACTGGATGTGGAGCATATTGATGACAGGAGACTATGTTGTGGTACCCCACCTGACTGTGAGTGGAAGGCTCAGGCAGGCAACATCTGCGTTGCTTCATTTGATTGGAGCTGTAGTGGGATTTGCAAGT
>M01000005764	AT1G05170 ESTCount=3
GGGCAGAAGATGCTTGCTCAAAATTTAGAACTTATTCTGGAGTTTTTTTCTATCAGCCATGGCAAACTTACAAAATGGCTCCTCCAAGCATACAAAGAATAAATAATTAGCGTCTCTTTTCCTTATAAATGGAGCAGAATTCTGCACTCCATAATGCATTCTCTCCTTCCCCGCAACGCCCGTGAACCTCCTTAATTCTCTCAACGGACTTGCAAATCCCACTACAGCTCCAATCAAA
>M01000003089	AT1G05180 ESTCount=54
GTCTTTGAGTTTACTTTTTTTAATTCTTCCAAGTCTGATATCAATGACTAAATTACAAACACTTGTCACCCCAGAACTCCGCATAATACCATGAGCCTAGCAATGATACATAGAATGCCTCCAGTAGGTAATGTAATGATTGATACCTGCAAAAGGGTCGACTGCTCTATCCCTTGAAAAGAGCATTTTGATGCATTCTACAGCGCCAATAATTGGGATTTGTGATCAATGCCATTGAAAATGAAGGTCCCAGGAATGGGAACAAACTGTCTTGTTATTAGCTTGATCACTTCTTGAGATGCAACTCCCCCAATGAAGGCAGCAACTGCATGAAGCTCGGAAGCACCAAACCTGCACATTTCATTGATAAGGTCCTCAGTCAAGGGTGAGCCGTTGCAACCCAAGTCACTAAGCAGACTGACAGCCGTAGTTTTCAATCGAGATATATCTTCATCCATTGCCCCATCAAACTGCCCTGGAAAACTGTTATAATTAGCAGCAAAACGGTCAACAGCTCGAAGCAGGATATAAAACCCCATGGCAACACTGTAATCCTCATCAGTTAAATACTTTTGCAACTGTGGTAGGGAAGGATTGTTGAACTCATCCTCAATAAGGCGATACCTGCAAACCTTTAGTTTTCTAGCATTCTTGCAGAAGCATTTTATCATTGCCTTTGAGATGCTATTAGGATCTCTTCCTATTTTCTTCAGTATGTTCCGCACTCGTTTTTCAATAACAAGAAAATCAGCCTCGGCTTTTGCTTGGTAGATCTTCTGCAAATTTACATACAGCTCTGTTGAAGATGTCATATCTGGTATTGAACCCTCAAGAGGTGCCTCGCCATCACCTTCATTCACAATGAACTCCTTTAAAGCAGCCACCATCACCCAAAAGTTAGATGAACTAGAATCAAGGTCAGCACGGTTATCACTAATTATCTGCTGCAGATCTGGACTAATTCCTCGAGGAGCGAAGACTTTGAAAGAGGCCTCAGTAGCTTCTCTATAGTTGTCTTCATCCAATGCAATCATCCCAGCTTTGATAAGTTCCTTGAACTGTTTTTTCTCATCCCTAGATGATGGAAGGCTACCACCATGAGCTTTAGCCCATTCATCAGCCATCTTAACAAGAATGATAATGTAAGGTGTGTGCTTATGGGCAACAGGATCTGCCACATTTAAGTCAATGGTTTCTGCAAAACTTTTGAGCTCAGGCCATGGATTATTCAACCGAAGATCGTCAAGAAAATGATCAGGTTTTGACTCTATCACTATATGCTCCTTCACACCTGATTCTAACAAATCCAGCAAGGCCATAGGAGCGTGCAAATATCAACATAACATTTGCCTCCCTACATATCCTGTCAAGCTTTACCATTGAATCTTCCACCAGCTGAGTGGCTACTACCAAAGTGAACTGAGGAAAAAAAGATGGATTTGTCTCAATTAAAGCCTCAGGATGCTCTTCTATGAACTTAGCTTTGACAGCATCATTTAGCTCTTGAAGAAATGCACACACACATTTCGCTTTTGGTTGACCAACACTTGATTCATCCACCATGAAATTATTCCCAAGATCACCAGTTTCGACTTTAGAACCATCAATCACTGTGATAGATCCAATTCCACCAAGAACAAGATTTTTTAAGGTCTCGGAACCTGTTGGGCCACAGTTAAGTAAGCATATGCTTGCTTTCTCTAAAGCTGCCTGTCCTTGCTCACCCCATATCCTGAGTTGACGATCGTATTTCGTTTTTGCCTCCGCCATTTGTGTTTGCCTTTCGTGTGTTTGGTTACTGTTCCAATATTTTTTCTGTCTTCAAGGCCGTTAAGCTTCTCGCTTGGCAGCTACGCAGTGCGCGAGTGACAAAGAATAACTAGCTTAGCGCTTTAAGAACGAAGAGGACAACTACAGAGATAAATATGAGCCGATGTCGTTTTTAATGTGTTTTACTCGCCTCTCTCCTTTAACC
>M01000014728	AT1G05190 ESTCount=29
GAATCTTTCAATCTTTCAATTCAGTTATGCTCTTTGAAGGCTGCTGACAATGGCTTCTTCAATTACCTCTTCCTTTCAAACCAGCAATCTGAGATCTGTATTTTTGGGCGACAGAAATGGGGTGTTTTTACCTATTGTTCCACAAACTCGAATTGGGTTTGCAAGGAAGACTATAGAATGTAAGGAGTCACGAATAGGTAAGCAACCAATTGAAGTGCCTTCTAATGTAACAATCACATTGAGTGGCCAAGATTTAAAAGTGAAGGGCCCTTTGGGGGAACTTTCAAGAAGCTATCCTCGAGAAGTCAAAATTGAAAAGGAGGAAAATGTGCTTCGAGTTAGAAAGGCATTGGAAACGAGAAGGGCCAACCAAATGCATGGACTTTTCAGGACGCTTACAGACAACATGGTGGTGGGTGTGTCTAAGGGATTTGAGAAGAGACTTCAATTAGTTGGTGTTGGTTATCGTGCAACGGGGGCTCTCTTATCGTAACAACTCACTTTTAAATCTCTTTCTGTTTCTCTGTTCAATAATCTGCTGCAATGGCCAAGATTAAGATCGGTATTAATGGATTCGGAAGGATTGGGCGTTTGGTTGCAAGAGTTGCATTGCAAAGAGACGACGTCGAACTCGTCGCCGTTAATGACTTCCCCTTTTATCTCAACTGAATACATGACCTACAT
>M01000013351	AT1G05190 ESTCount=31
TCACATTGAGTGACCAAGATTTAAAAGTGAAGGGCCCTTTGGGGGTAACGTTTCAAGAAGCTATCCTCGAGAAGTCAAAATTGAAAAGGAGGAAAATGTGCTTCGAGTTAGAAAGGCATTGGAAACGAGAAGGGCCAACCAAATGCATGGACTTTTCAGGACGCTTACAGACAACATGGTGGTGGGTGTGTCTAAGGGATTTGAGAAGAGACTTCAATTAGTTGGTGTTGGTTATCGTGCAACGGTAGAAGGAAAAGACTTAGTACTAAGTCTGGGATTCTCTCATCCAGTTCGAATGGCAATACCTGATGACCTAAAAGTGAAAGTGGAAGAGAACACTAGGATCATTATTAGCGGCTACGACAAGTGCAACATCGGTCAGTTTGCTGCTTCCGTTAGAAAATGGAGGCCTCCTGAACCGTATAAGGGTAAAGGTGTGAGGTATGCTAATGAAGTTATAAGATTAAAGGAAGGAAAAGCAGGGAAGAAGAAGTAATTGATGTATTTATTCCTTTTATTCAGTTTTCCCTTAGATGCACATGTTTATATGCACCCTCAGGGTATGGAATGTATTTCAGCGACTCATTAAATTGACAAGCATTTTGTTTCTAATTTTGTTCTCTTGTTTATGATAAACAAGCAATGATGAGAAGATGCTATTGTAGCTTATGCTCAGTGGAATATATTTTCATTGAATTGACAAGC
>M01000022397	AT1G05200 ESTCount=3
TTATTGCAGCCTCAAACACATCAATGCAATATCCTCTAACCCCTGGAGGGTTTTTGTCTTTAGCCACAAATTCTTTATAACTTACTCGATTTGGTACTGCAATGCGCAGTGGCTTCCCATTGTTTGGGAATACCCATCCTCGAGGAATTTTCGTACTTTCACCTGGCCATATTACGGTGTAAAGATGTTGGTTACTGTTAGAATTATTGGGAGGCTTCTCATATAAGGTCTCTGGAGAAACAATTGAAAGGCCAGAGTAATTTGACCAATAGCCAATCCTGCGGGATCCTGTCCCACCAATATTAAGAACATCATATGCTGGGTGAACTAAATTCTTATCATCATCAAATTGAATTTGACCAGTGAGACCTGTGAAGTTCATCCTAAG
>M01000012337	AT1G05205 ESTCount=29
GATAGTAACAAATACTCACCAGTCAAACTAAAACCCTAAGCTAGTAATGCATATATGATATATTAATTTCACATTCTCCTTTCTCTACATTGCCATTCAGTGATACAGATCCAGAGCTTCACTTAAAGAAAAATGAAGGTGGTTGCTGCATATTTGCTGGCTGTGTTGGGTGTCAACACCAGTCCTTCTGCTGATAATATCAAGGATATTCTCAACTCTGTTGGAGCTGATTGTGATGGTGATAAGATTGAACTTCTTCTTTCTCAAGTCGAGGGTAAGGATATAACAGAGCTTATTGCTTCTGGTCGGGAGAAGTTGGCATCAGTGCCTTCCGGTGGTGGTGTTGCTGTTGGTACTGCTGCCTCAGCTGCAGCTAAGACAAAGAAGGAGGAAAAAGTGGAGGAGAAAGAGGAGTCAGATGGTAATCGATCGACGGTTGAAATAGAAAGGATGAAAAATATGAGCGAGACAAGGGAAGTGCCTCGGAGAGAGAGTCCCTGGGGAATATCAGAAGGACAACATCGTCAACCAAAGGCACACAGATGCAATGATCGTGCTGAGGATGTTATCCAAGCTTGCTTTGAGGGAAATCCATTTAAAACAGTTCCAGGACCTTTTAAGCTCTTTTGGCAATGCATGCGCTCCAAACCTGGGGAGGAACCAACAGAGCCTTACACTTATTTGCAGATAGAACCCCCAAAGAGAGGTGAAGCTTGAGTGAGATAACTTATCACAGTGCTAGCATTATTTTAAGCAATATTCATAAGTTTGCTAATGTTGTTCATTAAATTTTATCAAAGCATGTGGACATGACAACTAATCATTTTAAAATCTATTGTATGTGGATGTTCCTTCTTTATTTTTTATTTCACTATAATGGTAAATAATAATTATTTGAT
>M01000002903	AT1G05230 ESTCount=19
AAATCTTGTACCTGCAAGAAAGCTACACCGACCCATTTGCATCCTACGTTGTCTACGCTCCATTTGACTTCGATTCCATGGCTACGATATTAAAAGGTGGAAATTCTGATGATATGAACATATTACCTTCAGGATTTGTGATACATCCTGATAAGCAAGCATCGAACTATGGGGGCCATGAAGGTGACGGGTGTGTTCTCACCCTTGCGTTCCATATTATTGATGGCTCGTCAATAAAAGATATCATTTCTCCTCAATCTGTTGATACTATTTACAACATCCTGGTAAGAACTGCTTGCTTGATTAAGGCTGCTGTTCTGTATGATGATCCATAGAGACAGTACTTTGGCGAGAAGGAAATCAAGTTCAAAGCTGCTATATATACCTCCAGAGAAAAGGAAGATGAGGGGACACAGTGTAACACATAAGAAGAGGCTACACGTATATGGAAAATGCTTAAAAACTCCATTAAAACATTCTCTGTTGTTTGTATCTTTGTACTAGTGTTATGATTAATGCTGTTGGCGTTGTTGTTGTATTTTTACAGGGGTCGAACTATAAATTTTAATAGTTAATTTGCTTTCATACATTGGAACCTT
>M01000002127	AT1G05230 ESTCount=44
GCTTGCTAATTCAGCAATGGAAGAGCTATTAAGAAAGGCCTTTGAAGGAAAACCACTATGGCGGCGCCAAATCGATAGTGGAATTGAGTTCCTTAACGAAGCCGAATATATAAGGGAATTTCGCGCATTTGATGCTACTCTTAGAGAAATAATGAGGATGATTGAAGTGGAAGATCCTCAATGTTTGTCAAACTTAGATATAATTACTACTGGAAGTCGACATAAACATTTACGAGGATTTGAACAGTATGTTCTTCAAACTGAGGCTTCAAGAGAAATGGGGTTCATTCATGCGAACGCTACTAGCATTGTGGAATGCCTTATGGATTTGAAGCAATGGTCATCAGCATTCTCTAAGGTTGTCTCAAGAGCAACCCTACTTGGATTTTTGTCCGTGGGATCAATGGTCGGGAACTATGATGAAACTTTGCAAGTGATAAGGGCAGAATTTCATGTGCCTACCCCACTTGTTCCTATTCGAGAGTGTCAATTTGCAAGATATTGCAAACGGCTAAATTCTAACACATGGGGAGTCGTTGATGTATCCTTGGAAAATTTATTCCCTTATCCGATTGTGAGATTTCAAAGAAGGCCATCCGGCTGCTTGATCCAAGAATTGCCAAATGGATATTCTAAGGTTACATGGGTTGAACATGTGGAAGTGGATAATATAGTAGGCTCTACGATTTTTCAGCCGTTAGTCTTATCTGGTTTTGCATTTGGTGCAAAGCGTTGGATTGCCAGTCTAATCCAGCATTTTTGAAAGGATTGCAACTTTGATGTCTGTAGAACCTATATTTATGGATGGAGGATCAATATGCCAAAATGGGAAAAGAAATTTGATAATGCTAGCTGAAAGAATGATGACAAAATTTGTTCTAGATTTAAGTGGTTCTACTAATAACCTTTGGATGCCATTTCCTGTGACCGGAGCAGAAGATTTTAGGATGATGACCAAAAGTATTGGTGATAATTCAGGTTGGTCTATTACAACAATAGCCTTCACATATTCCCTTTGGCTTCCAGCTCCACCTAGTAGGGTATTCGATTTTCTTCGTCATGAGGATTGTAGAAACAAGTGGGATTTGCTTTCCCATGAGCTTGAAGTTCAAGAGCTTACTCATATCATCAAGGGAGAGAATCAAGAAAACCGTATTTCCGTCTTGAGAACAATGTCCGGATATTCAGACTGCAAAGAAATCTTGTACCTGCAAGAAAGCTACACCGACCCATTTGCATCCTACGTTGTCTACGCTCCATTTGACTTCGATTCCATGGCTACGATAATTAAAGGTGGAAATTCTG
>M01000006788	AT1G05270 ESTCount=3
GAGTTCGTGTGGGTTTCGAAGAAGCAAGAGCATATGGTGGCAAGGTGATACTAGGTGATCGCCCTGTACAGATTACATTACGAAGGACATGGGCGAAAATGCCTCTTTGGCATAAAACAAAGCTATTATACTCCTTAATTTTTCAGGCTGTCTTTTTACCAGATCCCGAGGACCTTAACAAAATGCTGAAGGAAATGGACAATGTTGACATGCTGACTCTTGTAATTCAAGAGATGAGTAAGGAGTTCCCCACTCTAATGGAAAACTCTTGTTCATGAGCGAGACC
>M01000019506	AT1G05300 ESTCount=5
TGGCCAACAAGGACATGCAAGCAGTACCCAAAAGAAGTGAAAGATTAGCACCAAGCTGCAGCCTCAAGTTGCTTTGCAATTTAGGGTTCATAAAATCTTCAGCAAGTAAATCAACAAGTGCCATATAGATTAATATCCCAGCAGAAGCAGAGTTGAATACCCCTTCAACAATGAGAGCAGTTTGAGCATTGCCATTGTAACTATGTGAAATCCCTATCCCAACTGCTATTCCAATTGGT
>M01000009174	AT1G05320 ESTCount=10
TTTAAGCAGTTCGACAAGAGAACTATTGGAAGCTCAGGAGAGTGCTAAGGAACTTGAACTCGAACTGGGAAGAGTAGCTGAATCATTGAAGCATTCTGAATCCGAAAATGCAAAATTGAAGGAAGAGGTCTTTCTTGCAAAGGAGAAGTTGGAGGAAACGTGAAAAGAAGCATGAGGAGCTTGAAGTTAATAACAAGAAATTGCAAGAGCAGATTACTGAAGCTGAGGAGAAATATAGTTTACAGCTCAAGTCTTTGCAAGAGGCTCTGGAAGCGCAAGACGTGAAGCACAAGGAATTGATTGAAGTGAAGGAATCATTTGATAGTCTCAGCCTTGAGCTTGAGAACTCCAGAAAGAAGATGCAAGAGTTGGAAGAAGAGCTGCACGTGTCTGCGGATGAGGCAAAGAGGTTTGAGGAGTTGCATAAACAAAGTGGTTCTCATGCTGAATCTGAGACACAAAGGGCTTTGGAGTTTGAGAGGCTGCTTGAGGAGGCAAGATTAAATGCAAAAAGAAATGGAAGAT
>M01000016351	AT1G05320 ESTCount=4
GCAGCACTAATGAAAGAATTATGTGGTGACCTTGAGGACAAGTTGAAGGTTTCAGATGAGAATTTCTCTAAAGCAGATTCACTTTTGTCCCAGGCTTTATCAAACAATGCAGAGCTTGAACAGAAATTGAAATCTTTGGAAGAGCTTCACAATGAGTCAGGGGCTGCTGCAGCATCTGCTACTCAAAAGAATTTGGAACTTGAGGATTTAATCCAAGCTTCAAATGGGGCAGCAGAAACTGCAAAATCTCAATTGAGAGAGCTTGAGACCCGTTTTGTTGCAGCAGAGCAGAGGAATTTGGAGCTTGAGCAAC
>M01000004078	AT1G05320 ESTCount=4
AAATCTCAATTGAGAGAGCTTGAGACCCGTTTTGTTGCAGCAGAGCAGAGGAATTTGGAGCTTGAGCAACAACTGAATCTGGTCGAATTAAAAAGCAGTGATGCTGAGAGAGAAGTGAGAGAATTCTCACTTAAAGTATCTGAACTCAGTACTGCATTGAAAGAATTGGAGGAAGAAAAGAAACAGTTGAGTGAACAGATGCATGAATACCTGGAGAAGATAATCTACCTTGAATCTTCTCTAAATCAGGTATCATCCCGGAGTGAGGAGCTTGAGGAGGAATTAAGAATTGCTTCCCAGAAGTCAGCTGAACACGAGGACCGAGCAAATATGAACCATCAGCGTAGTCTTGAACTTGAAGATTTGTTCCAGATGTCTCATTCCAAAGTAGAGGATGCTAGCAAAAAGGTGAA
>M01000002413	AT1G05350 ESTCount=159
TAGAAAGAGTGACAGACTTGATTAAAAAATAGTAATGGAATTAATTATTTTGTCGCATTAGAATGAGTAAATGCATTCACGTTGACCAAAAAAGTATGTGCATACATAGAAAATCTAGCTTTGTAAGAACTTAGGAAAAGAGATCGAAGTATTAGGAAAGTAAAACAATACTAAAAGAAAAAAAAAAAAAAAGAAGCTAAAGTTGAATCAGGCTACTATTTTTTAAAAGATACAGTGAAATATGATAAGAAAAAGAACAAAGCATGAAGGTTTTGTATTGGTAGTTTGTTTTGTTAACTTATGGGTAAGCATGACCGGATTACTCCAGTGAGAGCTTTGATTTTTTCATCCAGAGAGGCAACAAAATATCAATATCAACGCAGTCCTTAATCAGTATTGAGGGCTTCAAGTTGCTTCTTGAGTTCTTCAAGGTCATCAAATGTAGTTGTAGACGTCTCAGCAGCTGGGAACTTTTGAAATTCATCTGCAGTTGGGAGCTCCCGAGCAAGACCTTCTGGAAGCTTATCTGAACTTGTGGCATCTTTTGTTTCCGGCTCACTATCATCAACAACACTTATATTCCATTCATTATCAGTATGAAGTGGGATTTCTGTAGCTAATGATGCTTCTGCCTCCATCTTGGCTTTAGCTGCAGCATCCCTAGCCGGCTTTGCAATAATGTATTCTTTCTGACGCTCCAAACAAGCTGCATTTGAACATTGTGGATTTGGCTTCATTTCCATCGTTGGGAAATAGTCTTTTAGAGAATTGTATCCAAGATATGGGGATACATGTCCAAATTGTAACAAGAACTTTAATGTATTTTGTACTAAAAGCCCTGCAACAACTCCCATTGTGGTAGGCAAAGATGCTGCACAAACCCCCTCACGCTTGAGTGTCCGCTCATCTACACCAGATGCCACAACCAGAGGAGGAGCACATGCAAAACAGGCAGTTTCTCCAGGAATCAATAGTTGTATATGACCCGAGACAGCATCTTCAGATACACCAGACTCCATCCATGTCTGGTTCAACTCATTACAGGCCTGGTTAACAGCCATCCTTGCTTCATAATTATCCACACAGCTTAAAACAAGATCTACTCCAGTACCTTCTTTACTTGGGCGAAATGATTTACTTTTCAAACTTGACACAAAGGTTTCAAATCCTTGTACTGTTGTGATGTTCATCGTATAGCTCTCAAGCACAACATCAGGATTTATTTCTGAAAGTGTCTGAACGGCAGCATCAGTCTTTGTCATGCCAACCTGATCCGGACGAAAGAAAAGCCTATTCATGTTGGCCAACTCCACTTTGTCATAATCATACAATAAAAGTCGACCTATGCCACATCTTGTTAGCATCTCAGCTGCAACACTACCAACACCACCAATTCCAACAATGGCAACAGAGAACTCCCGAATTCTCTCATAGTTGTGCACAATGCCCATTCTTTGAAGCGCCATTAGCCTACTATACGGATTGCTATCAACTACCTCTGCACTCATATCCTTGACTTTTGAACGCCGAGACGGAGCAGAAGTTGCCAGCTTCGTGATAACTTCAACACGCGATTGCAGCTTGTGAATCGATGCCTGACGAGAAGCATCAGGCAGCGAAGAAATGAGAGATGAGAGATCATCTAGCAGGCCTTTCAATTCAGCCTCCATTGCTGCTTGCAGTTTCTTGCTGCTGCTGCTAGTCAGCTATATCACTGCGATCGTTGTCTTGTTTGCCTCAAAATTCGTTCCCCGGCCGTAATGGGACAACTACTAGACGTTA
>M01000001685	AT1G05385 ESTCount=9
ATGGACCAGCCTTTGAGTAGAAACTGGCCAAGGATCTAACTGCCTTTTCTAGTTCAATATATGATTCCTCACGGACCACCTTTTCTTGTCCTCTCCAACTTCCCAGATATTCTCTAATGGACTCCTTTGCTGCATCTGCAGTTCGTCTAAATTGAGTAACATCTTTAGGATCCTCCTTTAGTGAGTCACGCAGTGTCTTTACAACATCTCTTGCTGATTTCAAGTAAGCCTTAGGCAGAAGTTTCCCAGATTTTGTTTTCTCATTCGGATCAAATAATGATTTAATAGTCCCAATAACTCCATCCTTTTCCTCTTGGGCATTCGATTCATCTTCAGCCCTTACTGGTAATGGAGTTGAAATGCAGTTTAAATTCAGAATGGTAAGAAATGAAGCACTGCATAGCAGGATATGGCGACGACTCAAAGTAACAGCTGGAGATGAGGGAACAGTATCACACCTCCATTGCAGTTTACAGTTA
>M01000029819	AT1G05440 ESTCount=4
CTTGCCAGCGAAAGAGAACCACTGAATTTTAGCGAAAACCTGCATCAATTCAGCATATACAATTTGAACACAAGAGCATGAAATACTGAAACATCTGTCATATTGTAACATTTTACTTCTATGTTCTTTCATAATCAAACAAGGGAAATCAAAAGAAAAAAAATGAAAGAACCTTTCTCACAAGGAATGAGAACTAAGTCTGATGAATGAAGTTAAGACACATCATTATCGCATCTCTTATGTTGGGATCTTAATATGGTCTTCCACTCTAAATTCACTATATTGGTCTTCCAAAACAGAGAAGAACCAGAACTCTTGTTTCATCCTTGTCATCACTCTTGAAATCCAGAAATTGAAGAGCTCTGCTACTGCTGAAGAAAAGCTCGAGTAATCCAGTATCGAGCTCCGTCCATACTCCAGAACCCATGTGCTAGGATCTAGTTGGACGACTGATGAACCCCATTTCTTATGAATCCAAGAACTGTTCGCTTTTCGGATTGAGTATCCAGTCCC
>M01000030847	AT1G05460 ESTCount=6
CAAATTGGTGGGTATCACTATAAAACTGCAAGAAACAGCAATCTCTAAACAGATATATTTTGGAAAAGATTATGAGACAGATGTGAAACATTTGGTGGCATTTGAGATTGATTCATCGCACGAGAAACGACCGTTTCTTTTGTCAAGGGATTTTGTCTTTGCAAGACCTTCCGGAAGCACAACTGAGCCTTTCCAGGGCATTATCTATCGTGTGCAGAGAAGCACTACTGTCCTAGTTGAATTTGGTGAAGATTTTCATGCTCAGCACTGTTCATTCCAAAAATATGATGTTAGCTTCTCATTTAACAGAGTTTGTTTAAGAAGGGCTCATCAAGCAATTGAAGCTGCCTCAGATCCTTCATTTGAAAATTTCATTTTCCCTAGTTGGGGATTAAGGAGGCTCAGCTCCTCATCACCAAATCTCAATTACATTAATAAGCTTGATGCGAATCTAAATGCTGCAGTTCATCGC
>M01000009046	AT1G05460 ESTCount=17
AATCTGAAGCAGTTTCTCCAAGAACCACTGACTGAGGTTTCCCATTTTCAAAGGGGGAATGGAACAGAAATGAAAATAAGGACCCTCTTCAATTGGATCATAACTACACACAGATTTGTCATCCTGATAATCAATAAATCCAATTTCACCTTTGTCTCCAATTACTGAGTACTCATCATCATCCCATTTGCCTTCAATCGTGCCCATCACTAAGCGGAAAGTAGAGAAAGAGAGATGAGAGAGTGGATTCAAATTGAAAATACAACGTAAGAAACAGAAAAAGAAGAGGTCATTTGGTGGGTTGAACTTGAAAGTGGAAACCTCGGTTTCTGCTTTTAACAAAAGAAAATGGCGAGAGAAGATCCAATTGAAAGAAGGGTCAAGGTTTCCATCCCAGTAGTACGACAGCACTGTACTAACTAGTCACCAAAAGAGAGCAATGGTTGGCC
>M01000001202	AT1G05460 ESTCount=100
TAAGAAGGACCGAAGGACGGACCGAACAATGTTTTGTTTTTTTTCTTTTTTTTTTATTTTTTTTTTAGTAGTAGATACAATATCAACATTCCATTTCTTTCTAGTGTTCACAGTGGTATCAGACCACTACATCCTGCAAGTCAAAATATTTCATTTGGTAAACAACTCTTAAATTTCACCAGATCCTATTGCTTCCTCATTTACCACCAGATTTTCCACCTTCAAAAACAAGGGAAGCATCTTATCTAAAATCAAAAACAAAATTAAACATAAATTGTTTTAATGTACGCGAAGATTTAATCAAATTTTACTTCCAACCATCAGACCATTCAGTTTCATCCGTGACAGGCTTTGGAGTTTCTGCTTGACAGTAGTCTTGATTCCATCCATGCTCTTCAGTGGACTGAGGGTTTCCGTTATAATAGTCATAGTTGGCACCATCATCCTGTATTTGATATTCTTCAACATACTCTTCTCCTTCTGGGAGACCACAACCCTGATAAGACTCGTGGTCTGCACAATACCATAAAAGCTTACTCCAGTGTGGGTCCTTATTGACAATATGCGGATTCCCGATTAAGATAAGCAGTGACATTGCACGGGTAATAGCCACATTGAACCTTTTTGGATTGCTCAAAAAACCCAAACAATGAGCTCTGTCAAAGTCATTGTGTTTCACTGTTGATCTGACAGTAGAAATGACAATTACTTTTCTTTCTTGACCTTGAAATTGTTCAACACTGCCAACTTTTATGTCAGGCATATCCAAATCATCAAAGGCCTTCTTTAGTTTGAGCACTTGCTGCCTATAAGGTGTAATGACCCCAATATCAACCTCATTCAGATTTCCCCCCAGCAATCAGTTTGTTTATGATCTCCACCACCTTGCTTGCTTCAATTCGGTTGAACCATGATGGGTTATTTCCTTCCCTCTCATCACACCCTTGTATACCAAAAAAGAGGACAGGAAATTCCCTTCCCGGAAGCAGATTTACCGAAGACAACAAGGAAATGGTATCATCATTAGACTCTTTGCTCGCAATCAACTCCCCTTCATAGAAGAGTTCTGAAGGCAGTTTTAGAATTTCTGGGTGACATCGGTAGTTCCTAACCAGTTTTGTTATATAATTTTCATCTCCATTGCAGTAACATTCACATTCAAAAAGCCTCTCCAAGTATGATTTCTGTAATCCCAGATCCCCTGCATCTCTCGAGTATATTACAGGACCCAACTGCTTGGGGTCTCCAGCAAGAACGACAACTGTATCCCTCCCACAGAGGTTGGATAAAGGGATCATACTTTCTGGCTCTGAAGCTTGGCCAGCCTCATCCAGGAAAATATGAGAGAAATGACCTCGTTCAACACCCTCTGCATAGAGATAACAAGCACTCATAAATGTTGATATGATGATCCTATAGCGTCTGAGAGCGCTGAAGGGGGGACATTTGAAGAGAAGCTCATCGAAGAAACAAAAGCGAATATAATCAGACTTGATATCTCCGAATGGTCGGGAAGTTGCATTGAGTCTGAATATTTCATTCTGTCGAATGTTAGCAGCCTTCTCACGGAGAAGCTTCTCTAGCAAGTGATCTGCTGCACTATTCGAGGGTGCGCACACAAGAATCCGTGTATCCTTTCGGTTTTTATACAGCTGGAGAATTGCTTCCACTATTGTCATAGTTTTACCAGTACCTGGAGGCCCATAAATTATATAGGGTGGAGCTCTTTTGCAGCCAAGGATCATCTCTATTGAACACATTTGCTCTTCATTAAGGTTACAAGTTATTGGCACCAGAGGTGCAGTTTCAGTAAGCCTATTTCCAAAGCATTCGGATGGAAATAAGAGCTCCATTTCCAAATTTTCAGCGGCATCTACTGCCTGATACTGTCTTCTTATATTGACTCGATTATACGTGAAGTGTACATCATACAGATTCCCATCTGAATGGCAGGTGTGAAATTGTGGGTCAAATTTCAAATGCACTTCATCAGCCTCAACACGATGAATATAGCCCTGATATGGCTGGGTTGTTTTATCCACGTTTGCAAGCTTGACAAAGATGTAATCTCCGTAGACAAGTGAAGGTCTCCGCTCAGCAAGCCCTGGGACCATGAGGGCCAGAACGTTCCCCATCCTCCTCATCCTGACACCCTCCATGTCATAAGATCTCATGTCTTCCTCCATGTGTATTTCTTCCATGATCAACAAGGTTTTAAAATAAGAAGCATAATTCTCTCTTGTTAGACCTCCTGTGACAGCATCAGGGGTCTGCTTGCTCTCAATCAATTCTCTAACTT
>M01000022462	AT1G05460 ESTCount=21
TTCCTTATTCTATTTTATTATGGAAACTAATTGTTTTTCTTTTTAATCAAATTATTGTAATAGAAGCATATACAATTTATTTATAAGAAAACAAGTTTTATAGAGGAACATCTGGTGGGTAGCACCATGTGTTGAGAAGCCAAAACCAACACAATAAGCATCAATATGAAAAGCCCAGCAGATCTTTTCTCCATCACTTTTTCTCACTGCCACAAATCTTTTGCTAGGTTGCTCTTTCTCAAATATCAGGCATGATTCCCCCGGCCGTCATGTCTTCCTCCATGTGTATTTCTTCCATGATCAACAAGGTTTTAAAATAAGAAGCATAATTCTCTCTTGTTAGACCTCCTGTGACAGCATCAGGGGTCTGCTTGCTCTCAATCAATTCTCTAACTTCCATAGGAATATCATAACGAGGAAGCCTATTTTTCAATGCCCATCCTGCCTTCCTCATAGGTCGTGAACCTGCAACATATGTGTCCACAGTAAACTGCTTCGTTCTTCTAGTTCTTGAATATGGCTTTTTTGATGCCAAAGACCTAGATATCTTATCTTCAGCCAACAGAAAAACCACTCGTTCAATTCTATCACTTCCCACATCAAAATACACAACTGTAGTATACAATCCAATTTCCTGTGGTTTGCAATTTAGCCAAACGGTTAACGAGTCACCAGCCTGAAGCATTCTGTCTTCCAAATTAAAAGACTCTAGGAAACCTCGGCTGCTGTTCCCACCATTTGCTGATGGAGGCTCCATCAAGGAAAGTGTGAAAGAATTATTGGGATTGGAGGCATAAATTTTAGCCCACAAATCAACGGCTTCATCGGTGGTGTTCTTAATAGTGATTGAATCTGAAGCAGTTTCTCCAAGAACCACTGACTGAGGTTTCCCATTTTCAAAGGGGAATGGAACAGA
>M01000012610	AT1G05460 ESTCount=6
TATGTGAGTAGCTTTCAGCTACACAATGAAGGCATTGCTGCTGGTCATTTTAGTCACATCTTTATGGTGGATGCATCATCTGCTACTGAGCCAGAGGCAATGGTGGCTCTGGCAAATTTTGCAAATGAGAAGACAACTGTAATAGTCACTGGTGCCCCAAGAAACCATTCAGGATGGGTTCGCTCTGATCTAGCTCGGAAGAACGGGTTGATGAAATCATATTTCGAAAGACTCTGTGAGAGAACTCCATACAAGAATCTTGATCCAAATTTCATCATGCAGCTGGTCGATGATTATCAAGTCAGAATGTAATGTTATGCTTCACTAAGCTCTCTTTTTGTTCAGTTTTCGTGTGCAAAATCCATGGTTGTCCACTATAACTGAAGAATTCTGACTTGATTGTCAATATAATGCTTTATATTGCTC
>M01000005169	AT1G05460 ESTCount=110
GGTAGAAGTATTCTGCAACGGCAGTTGAAGCTCCCTAGAACAGAGATTAAGACATTGTTTGCATCCTGGGCAGTAGCTTTACTCTTTCTTTAGCGTTTTCATCTCAGTCCCTACAACTGCACACTAAGACATTTCTTACAGTACAGTTTGGGAAAATCTTAGAGGTTTTGGTCTGCATGTCTCAGTTTCTTGGATTCCTGCGAGGCGTTTTTGGTTTTCTGAAAGGTGATGGAGACAGAAATGAGAATGGCTCGGAGCATAGAAACACTTCAGGGGAAACAACGGAGAGACCATGTGATGCACCTGTGCTAAACAGGCCCATAACCGGTTCACGGCTGAGTAATTCAGCAAAAGAAACTGGATCACCATATGCTAAGCCAGTGGAAAGAACTTATGATGCTGGTATCAGTTCAAATAGTTCTACCAGATATGCACCTGTACCTTCCTATAGGCTACCGCAATCTTCAACAGAAAAACTTGCATCTCCTGCAAATTCAGCTCCATCGAGACCTGAACTCCCAACAAGTTCTTCGACCCAATCAGTTGTACCGAATATACATTCTACTAAACCATCTCCATCTGTCCCAATATCATATTCTAAGCCATCTCCTTCATTCGCTACACAGGCAGCATCTTCTTCTAACCCTGTTACCGCTTCACCCAAAGCACCTCCATCAGCCTTCGGGACCTTGCCATCTTTTAAGCAAACTTTGGCTCCAGCTTCCTCAAATTCGAATGATCAGCAGAGCAAAGGTGAGTATATATTGGTTCAAAAAGACTTGTCACCTATTTATTTGATTCCCAGGGATATTCAAGATTTGATCAAGAGAGACGAGGTGCCTGAGATTCTGAGAAGGCCATTGTCTATGTCGTCATACAAGGATTATTTTGGCGCTCTTCTCTGTGCTGAGGACTACTACATTGAGAAATGGAGTGAGTTCAAATTGCTGGGTATCACTTTAAAATTGCAAGAAGCAGCAATCTTTAAAGGGCCATATATCAGAGAAAGTTATGAGAAGGACGAGAAAATCTTTGTGGCATTTAATATGGACTCATCACTTGAGAAGCGGCCATTTCTTTTATCAAGGGACTTTGTCTTTGCAAAATCTTCAGGAAGCAAGACTGATCTTTTCCAGGGTATTATCTATCGCGTGGAGAGAAGCACCACTATCCTAGTTGAATTTGGTGAAGACTTTCATGCTCAGCATTATCCGTCCATGAAGTACGATGTTAGCTTCTCATTTAACAGAGTTTGTTTAAAAAGGGCTCATCAAGCTGTTGAAGCTGCCTCAGATCCTTCGTTTGAAAGTTACATTTTCCCTTGTTGGGGATCAAGGAAGATCGTCCCCTCAAGTTCACCAAATATTTATTATAATAATAAGCTTCATCCAGATCAAAACTCTGCAGTTCGACAGATCATAGCCATTCAGGGGCCACCACCTTATCTTATTGAGGGTCAACTCTGTGTTGATAAAAGAAAATGGAGTCACTGCAGTTCGAACCGGCTATCAAGAACTGGATTAGTAGTCCAACAAGCAGTGCTTGAAATTTTTCGAAGCTCTCGAAAGCATCGTATTCTCATATGTGCACCTATTAACAGCACGTGCGATGTGCTGATGACAAGCTTGAAGGAGATTCCTGAAACTGAAATGTTTAGAGCCAATGCAGCATTTCGAGAAATAGATGGCGTACCATCTGAGATCCTTGCTTCAAGTCTTTACAAGGGAGAATGTTTTGCTTGTCCTCCACTTCAGGAACTCCAAGAATTTAAAGTAATATTGTCTACTTATATGAGTAGCTTTCGGCTACATAATGAAGGAATTCCTGCTGGTCATTTTAGCCACATTTTTATGCTGGATGCCTCGTCAGCAGCTGAGCCAGAGGCAATGGTGGCTCTGGCTAATTTAGCTAATGAAAACACAGCTGTAATTGTCACTGGTTCACTGGGAAACCATCCAGGTTGGGTGCGATCCAATATTGCTAGGAAGAATGGTCTGATTATATCGTACTTCAAAAGACTTCGTGAAAGAAATCCTTACGATATTCTAGATTCAAATTATATTACGAAGCTGGCCGACTGACTGCAAATCAGTCAGATGATGTCATCCAAAGCTTTTGTGCAATCCAAAGTGCAGACTGCTCCATTTAAAGATGGTACCATCCCCCTACTTTTGCTTTTGCGCTTTCGAGTTTGTTTCCTTGCTTGTATACGTATGTGAAATCCAGAGTTTGCTATAAGTTAAATCTAATTTGGTTACCAAAATAATGCTTGGTATTTTC
>M01000026977	AT1G05500 ESTCount=6
ATCCGATTTCCCAATGATGTCTTTGTTTGTCAACTCCTTTGCTTGCACAAGCTTCACTTCCAACATCCCAACAGGCTTCAACTCCAGATCACTATAATCCCCAGGCAAAATTGGAATAACTTTCCGAACAGGCCAGGTGATAGAGTCTTCAATAGCATCCCTTATTGTCCCCTCAATAGCATCATAAATTCCAGGAATTGTTGATATGTCACCACCAATAACTTTAAGTGTAAAATCCAGCTTTTTCTTCTGTCGCAGAGAAAAACAAACAGCTCCAAAGCAAGGAAACTCATTAACTAGTGGCTTAAAGATCAACCTGAAAACCCCAGTAAATCCGATATTTTTCACCTGCACAGGCAAAGAAACACCAAGTCTAGTCTTAATATCAAGAACAATACTTGGATTTCCATCCCAGTTCATTTCCAACTCCATCGTAATGCCACTCTTCTTTTTTTTTTACCTGACTAAACAACCAAGTCTTTAATTAAAATACTGAACCAAATAATCGACTTGTCACACTAGAACAGTATCTAAATCTT
>M01000026794	AT1G05500 ESTCount=4
CCTTGCCTATCCCCTTGCGTGTCTCAGCTTCTGGCGCTGAGAGAAAACAACCCAGGAAGGGTAAAACTCAGAAGGCAATATCTTTCGTGAATCCTCCACAGTCATCCTTGCAAAAGCAGCTACAGTTCTTGCAAGCTCAGAACGACGCTTGGATCTTGCATTCTCTGACTTTACAAAACCAACAACAATGGCAAGTCCAACAGCAAGACCAATAACTAACCCAAAGAAGAACGACATTTCTTTTAACTGCGTCTAAAAGAGAGAAGGCCAGTAAGAAAGAAACTACAAGATTCTTTTTTTTTTTTAAGTAAACGGGAACTATAAGATTGAAAGAAGAAGAAAGGTTGCGTTTCTTGTATTGATTTTTTC
>M01000005239	AT1G05510 ESTCount=898
GCAGTAGCACCACAAAGAGCCGAACTAAAAGAAACAAAGCGGAAGTTGAGGAAGGAAAAAGGATCATGTCTGCTCAACACCCAGAAGTTCCCGGGGAGCCGACGCCAACCAGAGTGAACATCCTTGAGAGCGCCACAGCTACCGTTCAACCGTTTGGCCCCGTTAAGAAGATCCATCAGCACCTCTGCGCATTCCATTTTTATGGAGATGACATGACTCGCCAAGTAGAATCCCACCACTACTGCGCGCACCAGAACGAGGAAATGCGACAATGTCTTATATACAACAATTCTGAGCCGGACGCTCATCTTATTGGGGTGGAGTACATCATATCTGAGGGCCTCTTTATGACTCTGCCGGACGAGGAGAAGCCGTTGTGGCATACCCATGAGTTTGAGGTGAAGAGTGGGATTTTATTCATGCCTGGAGTTCCTGGTCCGATACAGAGGCAGGATCATGAGAAAGTTTGCAAGACTTACGGCAAAAGCATCCACTTCTGGCAGGTTGACAAGGGTGACAAATCTCCCTCTTGGTATACCTCAAGTGATGATGTCCTTCACTAGGGACGGCCAGCTTAATGAGAACCTTGCTAGAGATGTGGAGAATCGCTATGGGATATCTTTCGAGAAGGAGAGGGAGAAGAGAGCCTACATGAAAGGTCCTGATCTCGGAATACATCCACTGGCCAATGGTGCAGGAAAAGGGGTGAAGACTCTGCTGAGAGAGGTGGATTGCAAGCCTATAGAGTCTGTTCCAAGGGTGTTCGTGTGAGACTCATCTATAGAAATATGGTTCGTCCTGTGTAGATGCAGGTGCATATACAGTATGTTATGAAATAGTGCTTATATGGTATATATTTTGGGTGCCTGCAACTTTCGTTAATTAGTACAAGTATCTCTCCAAAAGAGAGAATATCAGTAAGGTTTTGTGTGGTGGTATATATATCTATATGTTTATCACAATAGACAGACACTTATTCAGGTGTTTTTAGTCGCATGTTGTTTACAAGTTATGCTCAGCTCTTTTTTTAGCAGTCATGTAGTAAGAAGCCCAATTGTTCTTACATGGCTGACACCAATATAAATTGTGCCGCAGTATTCAAAATTGTCCCACAATAATCGAGTTGTTTTAAAGAGCCAAGGAGGCTCTATCATTTTCATTAT
>M01000007791	AT1G05520 ESTCount=4
TGCTGGATTCATATTTTAGTGTGGTTATTTTCCATGGAATGACAATAGCACAGTGGCGTAACATGGGTTACCAAAATCAGCCAGAACATCAGGCATTTGCACAGTTATTGCATGCACCACAAGATGATGCACGTTTGATTATTCGGGATCGTTTCCCAGTCCCTAGATTGGTGGTATGTGATCAGCATGGATCTCAGGCTAAGGTTTCTATTGGCAAAGTTGAATCCATCCGCCACATACAATAATGCCCATGAAATGGCAGCGGGTTCGGATGTGATATTCACAGATGACGTGAGCCTTCAAGTCTTCTTCGAGCATCTTCAGAGGCTAGCTGTTCAGTCTTAGCAGTAAACTCCTGTTAGTAGGTTTTCTAGTGGCGAGGGGGGAAAGTTCCCCAAACGTGTGAGTTTTGTATCCT
>M01000021796	AT1G05570 ESTCount=5
ATTGCTTATTAAATCTTCCTCCCTAAAGCTACTGATAATTTTGTTCCACAACTGAGCAAATCTCGCTGCCCCATCCTCTTTATTAGATGTTATCACAGCAAAATTGCGAGCCAAGGTGGCCTTTAATCCTTTTTTCTTTGGCTCACTCTTCTCCTCTGGAATTAAACAGGCATTAAAAAGCACCAGGAATAGATTGAAAACGAGATCGAAGCATTCCCAATGTCCGAATCTCTCCAAGGCGTCGGAATGCACCATAAATACCTCCAAATAATGTAGAAAATATGGCATACCAAATCTGGGTATCCATAAAATATACAAGAATAATTGGAGCCCAGAGTGCAATAACAGCTCCAATATTGTTCCTTGCACGTGGAAAGAATTCATGCCATTGGAAAGTTATGATATGAACATTCATAACATCCTTTGTTGGACGAACTAAAGGCTTTATCTCAATGTAGTAACTAAATGCCAACTTTGTCATAATAAGAAGAACCCAAAACATTGTATACTTGAAGAGAGAAAGTGCACTCTCATGCATTCCTCTACCAACATATAGCCGTGGCTGTGACCACCACATCATGAGCATCACAATCTTATAGTTC
>M01000016041	AT1G05590 ESTCount=10
CGTCTTTGGCCGAGAACTTCAGCAATGGCTGAGACTTTGTGGTCAGGGAATAGGGATGAGACAGGTATGAAGAGGTATGCTGAAGCAATGGATCGTTTAAATGAGTGGAGGTACAGAATGGTCAGCAGAGGAATCAGAGCTGAACCTCTTCAACCACTCTGGTGCATTAGGAACCCGGGCATGTGCAATACAGTTCATCCATTGGTTTAATTGTACGTTTATTTAGTTTGTAAACTGCAATTGGGAATAGAACGCTCATTGTTTCTTCTTTTACATAAATTTATGATTTTCGGAATTTGAACT
>M01000007317	AT1G05600 ESTCount=7
TGAGATGAAGGAAGTTCTTGATCAAATGCGAGAAGATTCCTGTGAGTGCAAAGATTCAATCTTTGCAAATGCAATCAAGACTTATGCAAGAGTTGGCCTTCTTAATGAAGCTATATCTCTTTTCAAGAACATTCCACAGTTCAATTGTGTGAATTGGACTGAATCCTTTAATACCCTTTTACAAATAATGGTCAAAGAATCAAAGCTTGAAGCAGCTCACCGTCTTTTCTTGGAGAGCTCGTATGGTTGGGAAGTGAAGTCTGTGTTCGTTCGTTGAACTTGCTTATGGATGTTCTTTGTCAGCATAATCGCTCTGACGTTGCATTGCAAGTCTTTCAAGAGATGAATTATCAAGGTTGCTACCCTGATAGGGATAGTTATCGAATTGTTATGATGGGTTTGTGTAAAGATGGAAGGCTAAATGAGGCTACCCATTTACTATACTCGATGTTTTGGAGGATTTCTCAGAAGGGAAGTGGTGAAGATATTGTAATATATAGAATTTTTTTGGATGCTTTATGTGATATTGGTATGGTTGAACAAGCTTTAGAAGTTCTCGGC
>M01000016670	AT1G05600 ESTCount=5
TTCATGAAGCAATTAATGTGTTGGAAGTGGAGATGGTGGAGGGAAATTGTGTTCCAAATGTAAGATTGTATAATATCTTATTGAAAGGCTTGTGCGATGCAAGGAACTCAGCAACAGCTGTTAAGTATTTGAAGAGGATGGCCAAGCAAACAGGTTGTGTTGCCAACAAGGAAACCTATTGCATTTTAGTTCATGGGTTGTGTCAAGATGGTGGATTTATTGAGGCGAGTCGGATTTTGGAAGAGATGTTAATTAAATCATATTGGCCTCCTGTTGACACTTTCAACATGCTTATACGAGGGCTTTGCTCCATAGGCAGGCAATATGAAGCTACCATGTGGTTAGAGGAGATGATTAGCTTGGATGAGGCACCAGAACTTTCAGTGTGGAACTCCCTGGTAACTTGTTTGTGTTCCAACACAGCTGACATTGATGCTTGCTGTGAGACGTTTAAGCGGCTCAGTAATTGTTCATAGTTTATTTATGTTGCAGTGTTCTCATGTGTGTATATCCTTTTTTCCAATATAAAAAGTGGAGAAGTTCAATGTAAAAAGAGGTCGTGTTCATGAGAGGGAAATTGAAAGATATGTTCTTAGTAGTTTACAGCTTTCCCAGGGTTTTGATGGTTCACGG
>M01000015742	AT1G05620 ESTCount=6
ATCTGTCAAAACAACTTGATGGGTAACATTTAATCCCGATAGCCAAAATATCTGCACCACTGGTGAAAACAATATCAGCAGCATCTGGATCGCCCAAAATATTTGCCTCTGTTGCGGGATTCACATTCCCATTTACTGCAAAAGCACCACCAAGTAAAACAATCTGCCCAATTTTTTTAGCAAATGCAGGATCTAACTGGATGGCCAATGCAATATTTGTAAGTGGACCCAATGCCACCACCGTGACTTTTCCAGGGTAAAGATTTACTTGCTCAACCAGAAAAGCAGGTGCTGACTGTTCAATTGGCTTTCCTTTTGGCGGGGGGAAATTTTGGTTGCCAAGTCCTTCAGCACCGTGGACAAAATCGGCAATGTGAAGTTTTGCACCTTTAGTTATCGAGACATGAGATCCCTCAGCCACCGGAATATCGGTCCTTCCTGCGACCTCCAACAAATGCAAGGCGTTCCTGGTAGCCAGAGTAGTATAAACATTCCCATATATAGTAGTCAGTCCAATCACTTCCACTTCAGGTGACTTCAATGCCAGAAATATTGCCATGGCATCATCTGTAGCATTGCAATCATAACACAAATCACAGAGATGTCAAACAGATTCGA
>M01000023563	AT1G05620 ESTCount=10
AGATATTTTGGCTATCGGGATTAATGTTACCCATCGAGTTGTTTTGACAGATGCTGATCGAAATAAACTGGCACAATCAAATTCAAAATTTGGTCAGTACTTGCACAAGATTTTAGATGTCTACTTCGATTATCATCGTTACGCATACAACACAGGAGGAGTCTATCTTCACGATCCAACAACTGTTCTTGCTGCTGTTGATCCTGCACTTATGACCTACACAGAGGGTGTTGTTAGAGTCCAAACCACTGGCATCACAAGGGGCCTGACAATATTCTTTAACCAAAAGAAGAGGTTT
>M01000028947	AT1G05670 ESTCount=3
TTATTCTTCTTCTGTGTAAATCTGGTAAAGTTGTTGAAGGTGAGAAGGTCTTAAGGGAGATGATGAAAAGAAGGAGTTTTTCCAGACCATGTGATATATACAACTCTAATTGATGGTTTCTGCAAGTTGGGGAATACTCAAGCTGCATATAAATTGTTTAGTGAAATGGAGGCTCGAGAAATTGTTCCTGATTCTATAGCATTTAGTGCTCTTATTTGTGGGCTTTCTGGAAGTGGAAAAGTGGTGGAGGCAGACAAACTCTTCAATGAAATGATTAAGAAAGGTTTTGAACCAGATGAGGTTACATATACAGCACTTATTGATGGTTATTGCAAGTTGGGCGAGATGAAGAAAGCGTTTTTCCTTCATAATCAGATGGTTCAAATCGGGCTCACTCCAAATGTCGTTACATACACTGCATTGGCTGATGGCCTCTGTAAATCTGGGGAGCTAGATACAGCAAATGAGCTTCTCCATGAGATGTGCAGAAAGGGCCTTCAGTTAAATATCTCTACTTACAACACAAT
>M01000004723	AT1G05680 ESTCount=48
CCATTATTTTTATCATAACATACCTTGAGTGAGATTTAAAAATATGAAATATCTTACATAAATCTCAAATCTCACTAGAAACAATGAACATGATGTTGCAAGCATGGCATCCGCAAACTCATTTGATACAACGGATTACGAACTACTTATTTTGGCAACGAGTTCATCAATGTTCTTGTCCGAAGTTCCACTTTCATCAATTGCCTCTTTAGCTAAGTTCTTCCATTTGTTAGCGTTCTCCTTGATCTCTTTTCCTTTCTGTCCCTCCATTACTTCTCTAATACAAAGCTCCACCGTTTCTCTTCTCACAATACCTTTTTCATTAGGCCGAGCTCGAATTCCCACTTTCCAGACATCCTCAACATACTTGGCATTTGTCGGTTGGTCTGCCCATTGAGGCATTGCCACAATGGGAACTCCCAAGCTCAATGCTTCAAGAACAGAATTGAATCCGCAATGTGTAACAAAGCACCCTATTGCCTCATTTGCTAAAACCTCCAACTGTGGGCACCATGAGACCGCCAAACCCTTTCCATATGTCTCTTCTATGAAGTTTTCAGGCAGCTTGGACCATCCTGATGTCCTGACAACCCATAAGAAGTAGCAGTTACTTCCTTTCAATCCCAAAGCAAGCTCTTCCATTTGCTCCGTTCCAAGTTCTGCCACGCTTCCAAAGGATACGTACACAACTGACCTGCTAGGCTTAGTTTTAAGCCAATTCAGGCACGTGCCAGAATCTGGCTTAAAAAGATTGATGCCATAATCTTTGTCATATTCAAGTCTCTTATCCAAGTATTTAGATGGAAGAGTAGGTCCTACAGTCCTCAATCTCCATTTTTTAGCCATCCAATCCACCACCTCTTCCTCTAATCTGTAGAACGTGTTGCAAAGAACCCAATCTGCACCATCAATGTTTCTGAATTGGTCCACCAACAAATTCCTGAAGCCTGGGTATGATACATAATCTGATATAAAGGATGGTAACTCCGAAACTTGAAGCAGAGGCAGTCCAGGAAGAGAAACAGTTGGACTAGATCCTGGCACTCGAAGGAGACCCCTTTGAACATGGTAGTAAGCGTTATTAACAGCACAAGCTTGAGTAAGAAACGCCACAGCTAAAATTCCGAACTGCTTAGCTACATCAAGTGCCCATGGCAAGAACCCA
>M01000004252	AT1G05690 ESTCount=28
GTCAAACAGAATGAATATATTCTTGCCATTTTATCATCATTGTTTCTATGTTACAGTTCCCATTATTTCTTACAATTGGCATTGCAGAAGGCACAAGGTAAATAAATTCAAGAGCTCAGCGGCTCATGATTAAACCCATATGCCTAGCTGTTAATGGACCCAGGTTTCCCTTTGCTGCTATCACCTTGCCAACCAGTAGTCTCCACCTAGCTTCATCTTTCTTGGTCTGCTGCTGCATTTTTTCCTTGAAATGTCTACAAAGTGGAACCTTGCAAGAATCTGGCTCATTGCACAAACGAGAGTGTAGTTCAAGAAGTTGCCACATGCGTTTGCAGTGAACACATCCACCGGGAACTCGAGTCTTACAATTGGAGAAATGTCGGACTAAATTCTCAAGCCCTTTGCAAGCAGGAAAATTGCATGTGACCTGGCTTCCTTTCAGCACTTTGTCACGAGGACCAATCGTTCTGCACCCATCCTTGCAAATGTGAAGGAGGGCCTCCATTGCCTCATAAAGTTGCAAGTACACTTTTTTCTCTTCCATTTTTCTCAACCTCTCTTGTTTTCGAGAATCGGCTTCAACGACAGACTCCACAAGCTCTTGTTCAAGAGCAGGATTAGCACGCTTCATAACCTTCCAACCCTCGGTTGATGAAATAAATTTGAAGTCCTTGACAACCATACGGACACAAATAAAGGAAAGCCGGGGTGCATCACAGTTCCTTGCTAACTGAAGTACATCTATCACATTTTCTTTGGTCAGCCAGCCCTGCTCCAGATGCCGCACACAAAACTTTTTCAGTGATGGGATAGAGTACGAGTGTGATAAAACCAACAAATGGAGAACGAACTTCTTCATCTCTTCCTCCTCGAAGCAGGATGAGTATAAAAACCGAATGAATGCATAGACTGCTTCAGAAGGTACACCAAGAATTTTGATGAATCTGACTCCATTCTTAACTTTTGATTGCTGCAGA
>M01000023435	AT1G05690 ESTCount=3
CCTCCTCGAAGCAGGTATTGAGTATAAAAACCGAAATGAATTGCATAGACTGCTTCAGAAGGTACACCAAGAATTTTGATGAATCTGACTCCATTCTTAACTTTTGATTGCTGCAGAAGATTCCATAGGACTGGTGATGCAATACTCAAGACATTGAAATGAGCTGGTATATATGATTTGCTATCTGTAATAATATACACATCTGCACCATATCCTTCCTTGAATAACCTATCCCATGTGTCTCTTATCTCCTTTGGGACA
>M01000003760	AT1G05710 ESTCount=19
TAGCCTTCTCAATTTCGGAGAAGTGTTCTTTGTATGGGGGGCCCGAGATATCAGCTCCATTGCTGCGATCAACTCCGATAGTGCAAGTGATTGGTACAAGACATAAGCCTCTATTTCTCAGACTGTATTGCTCTAATTCCTGCATCTGAGTTGTTGGTGCACCTTGGAGGTATGGAGCACTCAACACCTTAACTTGTTCGTGAAGAAATCGGATGTATTCCATTGCCTCCAGAAGGACAGATGCAGTATCTGTCTTCCCATAAGGTGAAACAAGCTGCTGAAGAGCGACAATGCGTTCACCAAGCTTCTCTTTTCTCTCCTTTGTGGAGATAGAAAGATCAGCCTTATGCCGTTTGGTCGCAAGAGAAGTGAGAGTGCCCTGGTCGACAGAGCATGGACTTCTTTTATTTTCCATCATCTTTTTCACCTCTACCCCTTATTCTCCCAAGAGTTCAAAGCCTGCATTGCCAGAGAAGCTAAAGAAGAAATCTTTCACCTTACGGTGGAGCAACACAAAAAGGAAATACCAACTCCAAAATACACTCAAACTTCAACCGAAAAGAAAAGTTACAGTGAAAGACCCCGG
>M01000005154	AT1G05720 ESTCount=50
AGAGAGAGAGAGAGAGAGAGAGATGAGAGATTGTTCGGTTAATCTTATGTGGAACATTCGCACAAATTTTAGATGCTCTTAATTTGTGAATACATGCTCACAAAAGTTGACACTGAATGAAAAACTATACTAGAGAAGTGCAGCCCGTCTTTAGGGGGTTTACAAGACTAGAGGATGTCCAGTGTTCAATATCAATGCATTTTCTCAAATTGATTTTTCTTTCTCAATACGTTCAAGCAAAACTTAAAATTGCAAAAACACTAAAGACTGAATCAACTAAATTAAACCAGTCCATTAGTATGAAGCAGGCTTAACCTTTTCTCTCAGGAACTGCAGCACATGTTCACGTTTCCAGTTGTCAATTCTGATGGTTTCTTTATGTTGACCCTCATCATCCAGCATAATCATCTTTGGTGGAGAATTGAAAACATATTGAACTTTAACAGTCGGAAATTTGTCCTTCTCCTCTTCAAGGAAACCAACAATTTCAGGGTAGAACACTAACTTCCTCATGCAAACCTCCAATAATGCACCAGAATAAGTAATCTTGCTCGTGGAGTCATCAGAATCCTCAGTGCAACATTTCAAACAGTCAGACACTAACTCTTGATTCTTGACATACTCAGAGAAAGTATTGCAATCTGAACAAAGAGCAAGTCCTGAAAAACCTAGATTCTCACATTCTCTTGAACTCAGTTGTTCTTTTGATAACACTATTGGTAATAATGATGTAAGACTAACCCACAACAACAATGCACAATATCTATATAAACCCATCCTTTTCTTGCTTCTAGTATTCTGTTCTGCAAATCCTTCTTTTGTAAGATCACGGTTACGCATGGACTCCAGGACTTTGGTTGATGAATCTGATGATTCGATGAATTTTTAAAACGTTGACGACGACATCATTATACGGTGTCGCC
>M01000001071	AT1G05785 ESTCount=14
AAATCAGACAGACATTTGGTAAGTAACTGTGTTTTTGAAAAAAGGTCAATGAGCTAACTGACTAGAAATATTACATTCTTCAGCAACTGTGCTTTTGAACATTGATCAACTTGCACAAAAAGAGCAGCCTTCCCTTAATTACTAGGCCGCCTGTCTAACAGCTTCTCCTCTCAAGTCATAGAAGGTTAAACGATTGACCAGTTAAAAATTTTGAGTCTCTAATCACATCTTGAAATAACATTGGAAGAGAATATAGATCAGATGAAAATAAGTCTTTAAGCAGGACCACCTCTTAAGCGACCAAGAAGCAGAACAGGATACTGTATAATCCATCCAACAACTGGAATCTGATAGAGGAACACCTTAACAGTGGGCCAAAAGCCACCAAAGAGAGCAATACAGCCATATATTTCCAAAACAATACCAACTATTGGCCACCGAACAAATATGAAGAAAAGCCCCAAAAGAAAAGAGATGGTTCCCTTGTAGTTTGCTCTGTTTGTAAAAAGGTTCCAAGTAGAATGCCAACCAAGCAAAATGGCCACTCCTGTTAACCAAAATATATTCCCAAGTGCAAGCAAACCCCTATCAAAAAACAGAAGCACCCCAAGAAATGAGAAAAGGATGCCAAAGCCAATCAGACCCAATCCAATCTCTTGACATGAGAGAGAGAGAGAGAGAAGCCCTGTCTGTTGTTAACAATGGAGACC
>M01000028009	AT1G05790 ESTCount=3
GTGGTTCTAAATCATGTAAGATCTGTTGTGATTGCGGTACGAGGAACTGAGACTGCTGAAGACCTTATAACTGATGGCTTAGGCAGGGAGTGCCTACTTACTACAGAAGACTTGGATGGGTTGATAAATAGCAGCCATATTCCTCTTACTGTGAAGCAAACTGTGGAATTATCTTTTCCACACTATGGGCACTCAGGTATAGTTGAAGCTGCACGAGATCTTTATATGCAAATTGAAGGAAATCCAGGAGATAAAGAAGGTGAAGCAGATGGCTTTCTTTCCTCACTGCTGGGAGCTGGATGTGAGTGTGATGGTTATAGGGTGTG
>M01000014868	AT1G05790 ESTCount=3
TCCCAAACAACATAAGGCCTCGCGAATGCCATGATCAAACACCTCGTGATAGTGAGCTTTCCACACATCATCTTGGGTTGCATAAAATGACCTCCATTTAAGGACATCAGATCCCACAAAACATTGCACCAATGGAACTGAACAAACCATGATAACATATAAAATCAAAAGTTTATGCTTCCACTGGTTACCATTTGAAGCCATCCCTAAGAAACATTGATGTGATGTTCCATCATGAGAAATATATTTAGCCACATTGAACACAAGGTAAATTGCACCCATAATTTGCAGCAAAGTAATTACCATTGCAAACCGGCTCCACCAAAGCCATGTTTTATACCTCATTCTTTCTTTTAAGGCGAATAGTTGAATCAAAAAACAGCAGTATCAGA
>M01000014504	AT1G05790 ESTCount=3
CTTCCAATACCTTTTGCATTGCATAGTGACATCTCCAAGGGAGATGATCAAGGAACATATTTGGTGACACAACAATATCTTTGAAGTCTTCTCTGTTAGCTAAATAAGCATTATAACTCTGTACATTCTCTTGGATTCTCCAGCTTTTCCACAAAGGGACACTGGAGTTTCTTTCTCTCGGTACCATGTGAATCACAAGACCTGGTAGAAACATCTCAGGAGGATCTCCAGCTGACCAACTTTTACTTTGGGGA
>M01000029548	AT1G05805 ESTCount=4
ATCTTGTAGTTTCTTTAACCTCCCACTTATTCTGGTTCTTCTCTCCCTTTCAGCAATGCTTCGAGGGTGAGTAGCACACCCACGTTTAGCACGGATTTTGTAGGGCACCGAATCTTCAGGAATATTTAGTAGCTTCTCCACTGTTGCCATCTCAAGACTTGTCTGTGGCAAACTAAACTGAGTTTCTAAGCCATTGAGACAGTTAAAAAGGTCTCCATCTATGTTCTTCATTCGTTTGCTTGGCGGTCCTGAAAACACAATAGAGTTGGTACCGTCCCAGGATCCCATGCCAAAGCCAGTAGTAGAATAAGAATGAGGTGAATTATGATGTCCAGTATTAGAGTTGATGCCTTCAACAATGTCCTCACTAACTTCAGATATCTGAGAAAGAGAATCCTGTCTAGTGAAGCTCAATTGAGATTTCAACCTTGATACAGTGTGGCCACCATTTGGGCCATTGGAAGAGTTATATCCTCCAGTTCCTGGTGTTATTGAAAAACCGTTCTCATTGGCAAGATGATGAGAAAGAAAGCCAGCAGGAGAGCTTTTCTGTCGAAGTAAAGATCCATTGATTTCATTAAAACCATACGATCTCTGCAACCCACTTTTAGCAGGCGCGCGTAAGTCGTTAGATGAGTTGACTTTGCAAGTTGACTCAGTGGTGAGAGAAGAAGAATCACCGGCGGAGAAGT
>M01000003521	AT1G05810 ESTCount=21
GGAGTCTTTATATCATCAATCCCACTTCATGCGCAGTATGTCTTTGCCAGCTTGACCATACATTGCCACATTTCCACCTCCCTCTCTCTCTCTCTCTCTGTCTCTCTCTTAAGCGACACCGTAGCATCCTCACAGACATGTCGTCGGACGATGAGGGAGGAGAGGAGTACCTATTCAAGATCGTGATAATAGGAGATTCAGCAGTAGGAAAATCAAATCTTTTATCTAGATATGCAAGAAACGAGTTCAATTTACACTCGAAAGCAACAATTGGAGTAGAGTTTCAAACCCAAAGCATGGAAATTGATGGCAAAGAAGTTAAAGCTCAGATTTGGGATACTGCTGGTCAAGAAAGGTTTCGTGCTGTTACTTCTGCTTATTACAGAGGTGCTGTTGGTGCTCTCATTGTTTATGATATCAGTCGCCGTACTACTTTTGACAGTGTTGGTCGTTGGCTTGATGAGCTCAAAACTACATTCCGATACAACCGTGGCAAGGATGCTGGTTGGGAACAAGTGTGATTTGGAGAATATCAGGGATGTGACTGTTGAGGAAGGGAAAAGCCTTGCTGAAGCAGAAGGATTGTTCTTCATGGAAACATCTGCCCTTGATTCAACAAATGTTAAAAAGGCTTTTGAGATTGTTATTCGAGAGATTTATAACAATGTGAGCCGGAAGGTCCTGAACTCAGATACTTACAAAGCTGAATTGTCATTAAACAGGGTAACCCTTGTTAACAACAGTGATGGATCAAAACAATCCCAAAGCTATTTTTCCTCCTGCTGCTCCAGGTAACCACTGTTCTTATCACACAAAGGATTGGACATGTTGAGGGTTTTTTTCATGGTGGGTCGGTTTTTATGTTTCTTTAATGAATGTCTTCAAGGTTCTTTAATTGCAAAATAAGTTAATATTTATAGAAATGAAATTGTTTAGTTCGATACACAAAAGAGCAATCAGAATTTTGTGCTTTAGAATCAAGAATCATGTAATAGTGCAGAATAAAGCAAATGGTCATTTTTACTTTTGTGAGATTGTATCATGTTTTACTTGAAAAGGGTCAT
>M01000003696	AT1G05820 ESTCount=7
GAACGTTCATTTTCTATTAACTTAAAATTTTCACCAAAAATTTAATTAATTTCTTTTTCATAAAAGGTAAAATAATTTTAAAGAATCTCTCGATCTCTCTCTATATTCTCAACTCGGGAGAGATTGAGTTCGATGCAATTTCACCAATGGCGTTTTCACGGACTCTCCTCTTCCTTCTCTGTTTGTTGTTTCTGATCGGTTTCTCATTCGCCAACGACGCTTCTCATGACGACGATTCCCCCAAGTCTCCTGGCTGTGATCATCCTTACAAATTGGTTAAGGTTATGAACTGGGTTAATGGTGTTGAAGGTGAAACTTTAGCTGCGGTCAGTGCAAGGTTTGGGGCTATATTGCCTTCTGAGGCTGAAAAAGGTCTCAGACTGTCTGCCGTTTTCTCAAATCCCTTAAACTGCTGTTCTAGTTCCTCTTCAAAGCTTTCTGGTTCCATTGCAATGTCCATACGTGGTGATTGTACCTTCACTGCCAAGGCAGAAGTTGCCCAGTCAGGAGGTGCAGAAGCCTTGTTGGTAATAAATGATGAAGAAGAGCTTGCTAGAAGATGGGTTGTGATA
>M01000023872	AT1G05835 ESTCount=10
CGGCCGGGGGTCCCCAAACTTTTCAACATGCAGCAGCATGTGATAATGCCTTTCCTCCTCACAGCCACAAAGTCATGATCTAGGCTACATTCTATAAATATAATTAGCAGTGAGTAGTTTTCTGACAGACTCATATTTTTGACACTCCAATAGTGAAACTGATGAAGATAGGTCAGGAGCAGCAACAGCTTTTCAAGTTTCTTCTCTGGATATCTCTTGCGTGTTCCTCTCTTCACTACGGGTTAGGGACAAAGTGTGAGACGAAAGCTCCTGCAATCCAACAGACTCAGGTGGGTTATGGTTACCCTCCAACATTTATGGTGCAAGTGTACAACAGCTGTCCTATGTGCCCAGTTATCAACATT
>M01000024131	AT1G05835 ESTCount=17
ATTGAATGCAAAAAAGTTAGGAGATCAAACTCTAGTAAATGACATTGTGATCCCGATTTCCATTCACATTTTTAACCAGCAAAAAGAAGAGAATACGAGTCTGAAAATTGCCATAGCTATCTAGTCTTATATAGTGGATCAGATAATTCTCACTCGCACTGGAAGTACCAAGTAGCTGGGTGCAAGAGATACTGTTGATGGGAGTAATTGAATGAGAACTTTTGCAGAGGGGCCAAAGGCAAGCCTCCATTGATGACACAGTCATCAAAAGCTAACACTTTAAGAAGCCTGGGATTGACAAGAGCCTGAGGAAAGCTTCCACATTTCAAGTGAATGTTGATAACTGGGCACATAGGACAGCTGTTGTACACTTACACC
>M01000000016	AT1G05840 ESTCount=63
GAGAGAGAGAGAGAGACCCGAGAGCCATAAGAGTCACAGCTCACACGCAAAGACTCCTCCCCCTACCCAAAAAAAGAAAAAAGAAAAAAGAAAAGAAAAGAAAAAATTTACAATGTTTAGGATGAAGGACGTGTCATTTGCCGTTGAAAACGGGCGATTTCGCCTCTAAAAATTCTTTTCTTTTCTATTCTTCTCCTTTCATTTCTCTTCTCCTCTTGAGCAATCTATTCAGAAATCGATTATTTCCTCAAAAGAACAATTTTTTGATACGGCAACGTTTGGGCTTAGCAGCGGGGGATGGTGACGAGAATGGATCTGATGAGATTGGCTACGGTATTAAGTTTGGTGGTGATTGTTGAATTGGGTTTTGTTGTGTGTTTATCAAATGGGAATTATGTGTTTAATGTACAACATAAGTTTGCTGGTAAAGAACGTAGCCTTAGTGCATTAAAACAACACGATGCTCGTCGTCACCGGAGAATTCTCTCCGCCGTTGATCTACCTTTAGGTGGCAATGGTCATCCTGCTGAAGCTGGCCTTTACTTTGCTAAAATTGGGCTTGGAAATCCACCAAAGGATTATTATGTTCAAGTTGATACAGGAAGTGATATCCTTTGGGTGAATTGTGCCAATTGCGATAAGTGTCCCACAAAAAGCGACCTCGGTGTAAAATTGACATTATACGATCCACAGAGTTCTACTTCTGCTACAAGGATTTACTGCGATGATGATTTTTGTGCTGCTACATACAATGGTGTACTTCAGGGTTGCACAAAGGACCTGCCCTGTCAATATAGTGTTGTTTATGGCGATGGAAGCTCAACAGCTGGATTTTTTGTGAAGGACAATCTGCAGTTTGATAGAGTGACTGGAAATCTTCAAACTTCTTCTGCGAATGGAAGTGTTATATTTGGATGTGGAGCTAAACAATCTGGGGAATTAGGTACATCAAGTGAAGCACTGGATGGAATACTTGGATTTGGGCAAGCAAATTCATCCATGATTTCACAACTTGCTGCAGCTGGAAAGGTTAAAAGAGTATTTGCACATTGCCTAGACAATGTTAAAGGAGGAGGAATCTTTGCCATTGGCGAAGTGGTCTCACCAAAAGTAAATACAACCCCAATGGTACCAAATCAGCCACATTACAATGTAGTTATGAAGGAAATAGAGGTGGGCGGTAATGTTCTGGAACTTCCAACAGATATATTTGATACTGGCGATCGGAGAGGAACAATAATTGACAGTGGTACTACCTTGGCATATCTTCCAGAGGTGGTATATGAGTCAATGATGACTAAGATTGTTTCTGAGCAACCTGGATTAAAATTACATACTGTTGAGGAGCAATTCACATGTTTTCAGTACACTGGAAATGTCAATGAAGGATTTCCAGTTGTCAAGTTTCATTTTAATGGTTCACTTAGTTTGACGGTTAATCCTCATGACTATTTATTTCAAATTCATGAAGAAGTTTGGTGTTTTGGTTGGCAGAACAGTGGGATGCAATCTAAGGATGGTAGGGATATGACTCTTTTGGGAGATTTGGTGCTCTCAAATAAGCTTGTTTTATATGATCTCGAAAATCAGGCCATTGGATGGACAGATTACAATTGCTCTTCAAGCATCAAAGTGAGGGACGAAAGTTCTGGTACGGTGTATTCTGTTGGGGCTCACAATCTCTCTTCAGCTTCCCAACTGATAAGTGGAAGAATTATGACATTTTTGTTACTAGTGTTTGTCTTATTCCATAGATTTTCATGATCTGCAACAAGTGGTACATCATTAGTTGATTTCCTTGTACGATAATATAATCAAAAGTTTGTTTGGTATAGTTTGGTTCTTGAGTACAGTACTGCACTAACATTCTTTCTTTCTTTTTTAAACGTTCTTATACATGTGCCTGTTAAATTCTTTCTTTTTCATTGAATAAACGTACCTTTTGTATTCTTGACATATATTTTCACTATTTTTGGATAATATTGGCTCTTC
>M01000003956	AT1G05850 ESTCount=179
CGTAAGCAAGAGACAAGATAGTTTTCGCAGCACAGTAAATCCTTATAACTTGAGGTATGTCTGCAACAATGGAACACAAAACAATAAATGGTACATTCAGTACATGATGAATACAGTTTACAACAGAGGCTTTAAATTTGATGGAACTGAAAATCTACAAACACATGCAATCAATCCTTTATTGTATACTACAGCCAAGTAATTTGACATTCACAAACATATATGTATATAAAGCTGAAAACGATCTTGCAATTTTCTGCGAGAATTGATTTTAAAAAGCACCAGAATGATAATTTGAAGGCTGTCTAAGGCAGTACGCAAAAAGCTCAAGAAGATGAAGCAGGATCTAAAAAAGATGGATTAAATGCCTTCTGCTCAGCACAAGTGAGATATTCATGGGGCCCTGCCTCTTCTCGGCCTACACCCATCAAGTCAAGGTAATACAGATAATGCGAGACAATGTTGTTCATTCCATCGATATCACCCTGGCCACAGACAAGATCCCCATAAAGAATATTCATTGTGGTACCAAAACCAGGAATTCGCTTCGACAAAGTATCATTCTTTGTGGGCTTCCAGTTGCCAACAAAGACATCATGAGCTGAGGGCTGGGATTTCTTCATTGGGGTCATCCACCTCCAAATTGCAGCCTGGAAGGCAAGGGTAGCATTTTGCTCTATGTACTCAGGGTGGTCCAACAGATTCACCTTTAAAGCTTCTCCAGTAGCTCCATAGTTGTAGTTCCAGTAGATTGGCAAGGCACCTCGACCGTAGTATTCAGCACCAGGAGTGCAAGGATAGGTGAATTTATAAAAATCATCACAATATGACTGGCTAGGGCTCATTTCCCTGTTGTAGCAAAGACCATAAGCTAATGGTCCTCCAGTTGCCACTCCATAACCACAAGAGGTTTTGCTGCCAACATGGCTAAAAAAGGCAGCTAGTTCCTTCATCTGCATAAGCTTGCCGCCAGTAGTACAAAAGCCAAGGGGCTGGAAAAGGGCAGAAGCAGTGATGAAAGATTGGTAATCCCAAAACCCAATGGCGTGAGCCACAGGTGCATTTCTTTTCGAAAACAGATTCTCGAACTGGTAAGTCTGGAAGAAATCTGAAATTGTCTGATTGCAACAATACTCTGACCAACTCGCACACTCCCATCCTCTTGTACACACCTTCTTCCCCCTTACCATTTTCACTACCGTCTTCTCTGAGTCATCTCCATTTGTTAACAAACCCCAATTCGCCACCAGCAGTGCCGCAATTATCATGAAGCACCGAATCCATTTCTCCTATTTTTGACCCTCCACTGTCTTCCCAGCCCAGAAAGGAAAACTCGACAAGTGGTTTAGCTTACAGGAGAATGCGGGTTTCTGGATCTGAAGGAGAAATGAAATGGAATGAATTAAGCGAATGACAGCTTAACTGAAGAGAGTTCGCAAGTGTTAGATCGTGGGTCCTTTTCAATGACCGTATACCAGTAATCAGAACGTGTGATTAAATCGCTTGCAGGTGTGTCTAAGATTTGATAAGATCAATGGTGGATATTAGTTGGTTTAGGCAATAGGTGCTCGATGATTACCGCAATACAGGCTGGATTAGGGTTGGGAACCTTTGGGTCTGGTCCCACCCCAGTCTTCCACCGACAACCAGAACCCCCGGCCGTAATGG
>M01000009322	AT1G05850 ESTCount=3
TTTCATCACTGCTTCTGCCCTTTTCCAGCCCCTTGGCTTTTGTACTACTGGCGGCAAGCTTATGCAGATGAAGGAACTAGCTGCCTTTTTTAGCCATGTTGGCAGCAAGACCTCTTGTCAGTACTTGTTTTTCTGTCACTGCTGTCTCTGTTCTTTACTCGTGATTTAATTTGTTTGATGCTTTGTATTAGTTTTAACTGCTTCATAAGACTGGATTTTGGTTCTTAAAACATTATAACAGTTGCATAACAATGTTTACATAACCTGCTTCTTTTTG
>M01000006491	AT1G05910 ESTCount=7
GCATTCCATGCACTGCATCCCGAAGTTCATAAGCTCTACTGACAATCCTAGCACCATTGTAATCATCTCCATTATACACCTTTGCATTGGTCACAATGAGATCGAAATCCTGCAGGAATCCTGAACATGTAATATACTGACCAGAGTCAACACGCTGCAGCAAAGTAGCCATGTCCATAGGGTTTTTGGATTATTGAGCGATAGTTTGGAGCATCCTCATCTGTGACAGGATAATGGAAGGCACTAAACCGCTTATCATACAATATCCGGTTGCAAACATCTCTGAGGCACATCCGCATTCGACGAAGGGCATGCTGCTCAGCTTCTACCTTAGCTTTTAACTCTGAGGCCTTTGGGCCACTAGCCACTTTTGGTGCCTTGGGAAGTTCAGGAAGGGATTCTGATTCTTGGGATTTCTTGGTCGCACCCTCCAACAAGACTGATAAAGCAGCTTCAATTAAACGTTCAAAAACAAAGATCTGTCTTCAGTTGATGGTATGCCCACTTCATAGATGGATCGTTGA
>M01000006393	AT1G05910 ESTCount=7
CATTACCCCACCCAAGGGGGTTTGGTTATGTGGACCTCCTGGCACTGGGAAAACAATTGATTGCCAGAGCATTAGCTTGTGCGGCTTCAAAAGCTGGTCAGAAGGTTAGTTTTTACATGCGTAAGGGTGCTGATGTACTTAGCAAGTGGGTAGGTGAGGCTGAAAGACAATTGAAATTGCTTTTTGTAGGAGGCACAAAGAAACCAGCCATCCATAATTTTCTTTGATGAAATAGATGGTCTTGCTCCTGTGAGGTCTAGCAAACAAGAGCAGATTCACAATTCTATTGTTTCCACTTTGCTTGCCTTGATGGATGGTCTAGATTCACGCGGACAAGTTGTTTTGATTGGAGCAACCAATAGAGTTGATGCCATTGATGGAGCCTTGCGTCGGCCTGGTCGGTTTGATCGTGAATTTAATTTTCCTTTGCCTGGGTGTGAAGCTCGCGCTGAAATACTAGACATCCACACTCGGAAGTGGAAGCAGCCTCCTTCAAAAGAACTGAAATCAGAACTTGCAGCTAGTTGTGTTGGATATTGTGGTGCTGATTTAAAGGCACTATGTACTGAAGCTGCCATCCGAGCTTTCCGTGAAAAATATCCTCAAGTGTACACAAGTGATGATAAGTTTCTGATTGATGTTGACTCAGTCAAGGTTGAA
>M01000022472	AT1G05910 ESTCount=18
AAGTAAACCTAAGACGAGGACAGCTGCTTCTCGAATTGCCAAGATGCTGTGTCCATCGAATCGGCCAGCACGAAGTCCAAACAATAATTCAGGTGCTTCCAATCTTCGACGCTCGACTCGAAAGAGGAGGATTTCTGTAAATCTTGAAGATTATACAGATAGTTCTGGATCAGAAGATGAAGACTTGATGAAACCAACGTTTCGAAGATTGAGGAACCGCATTGACAATAGTGTTAGTCAAGATGAGTTATCATCTCCAAAGCGTAAAAAGATTGCGGAGACTAGATCAACACCTAGACGTGAAGGACTACGGCCACGTAGGTCAAAGACATTAGCACGAGAAAAGTTGAATTTAGAATCTGGTGATGAGCAAGATACTTTTGACAACAAAATTATCGAAGATGAGACTGAAAATGGGAACGAAATTGATGATAATGATGCAGATGATGGTCAGAATGATGGCGAGGCTGAGGATGAGGGTGATGGAGAGGGTGAGGATGAAGGAGATGAAGATGGTGATGACGAAGAAGGCGAAGAAGAGT
>M01000015988	AT1G05910 ESTCount=9
CCTTGGGCTCGAGGAGGGAGCAGATCTGGTCCGCCTTGGCTCTTTGGGGGACTAGACATGCATGGAACAACAGCATGGGGACTGAATGTTGCGGCATCTGGTTGGGGTCATCAGGGTGATAATATTGCTGCATTGACTTCTGGGATCCAAACTGCTGGGCCAAGCTCTAAGGGAGGGGCAGATATCCAACCTTTACAAGTTGATGAGAGTGTAAGTTTTGATGACATAGGTGGGCTATCAGAATATATCGATGCTTTGAAGGAAATGGTTTTCTTTCCCTTATTATATCCAGATTTCTTTGCTAGTTATCACATTACCCCACCAAGGGGGGTTTTGTTATGTGGACCTCCTGGCACTGGGAAAACATTGATTGCCAGAGCATTAGCTTGTGCGGCTTCAAAAGCTGGTCAGAAGGTTAGTTTTTACATGCGTAAGGGTGCTGTTGTGCACTCTAGGCCATTGTCTTTAGTAGTTGCACCATGTCTGCAAAGACATCTGCAGAAGGCCATGGATTTTATTTCCAATATATTCCCCCCCCTTGCATTGGCATCAGAGTTTACCAAGCTTTCTATGCT
>M01000020431	AT1G05910 ESTCount=5
GTCTTAGGTTTACTTTTCCTAGGGCGAATGATGGTTGGAGTGTAATACAAATATGTCCGACCATAAACTTTTGGCCTTCTCCTGAGTCTATCACTAGTTCGGACTGGCCTAGATACAGGCCCATCTCCTTGACCAGAACGTTTTGAATGCATATGCACGCTAGATCTAGTGATTTTGCTCTTCCATGCAACTAGAAGTGCCTGATCAGAGATCTCGCTGCACAGAAAGAGCAAGCCAAGCCTTGTTATGAGATTAAATATATAAAATAG
>M01000017321	AT1G05910 ESTCount=17
TCGTCCTCAGCAAATTTCACCAAAACCTTCAAAATTGAGTACTTAGGGTCGTCTTCAACTGTGTCCTTGGATTCAAAAATGGCCTTCATTATGCGCGTGTACAGCCTTTCAAGCTCTGGAATGCCATAGTTTTCTGTGCGCTCGATAAAAAGCCGCTTGATGTACTCCACATGGCTTGACATTTCAGCATCCAACATAGTAACATCTTGGGAGCCACTCCCTTCAGCATCACTAGAAGCTTCTCCAGAAGTTTCATGCTGATTGCCATTGGCAGATGAGGATTCTGGCTTTTCAAAATTAATGTCATTTGTCCCTGGTTCTTCTGATGGTTTTGCTGCTTGTGCTGGATCTATGTTTCGTGATTTGTCTTCTGCTGTTGAAGCTGCATGTGCAACATCAATGTTTTTCTTCTGCCTTTTCAAAGCCTCATAGCTTTGATCCAGATTAACCTCTGGCTGGACATTGCGGAGTCGAGCACTTGCTCTGGTAACAGCTCCCAACTGCACCACTGGGGTTGAAGGAAAGATAGATCCCCCTAAATCATCTGGCACATGAAGTGGACCCCCTTGAGCAACAATCTTGTCACAGAAGGCAACAAGTGCAGGGTCCATCTGTGACAGCATTCCATGCACTGCATCCCGAAGTTCATAAGCTCTACTGACAATCCTAGCACCATTGTAATC
>M01000001696	AT1G05940 ESTCount=53
GTGATGAATAATATAATAATAATAATAAGACTGGAAACCAAATGAAGCGTTAGTAACTGAACGATGGGAGGCCAAACTGGATGCGACGCGAGCCAAGCTCCTCCTTCTTGGTTTTCTCAGTGTTGGTCCTCAGCTCGCAGAACCAAACCCTTAAATTCTCCTTTCGATACTCTCGTCCATACAAATCCCTCCGATGGACTCTCTCGCCGTCTCAGTCTCTTCGATCTCCTCCTCCTCGGTGTCGGTGCTTCCATCGGCGCCGGTATCTTCGTCGTCACCGGTACCGTCGCTCGCGATGCTGGTCCTGGAGTTACGATTAGTTTTATACTAGCAGGAGTATCATGTATATTAAATGCGCTTTGTTATGCTGAGTTAGCTTCACGTTTTCCTGCGGTTGTTGGAGGAGCATACTTGTACACGTATTCAGCTTTTAATGAAATTACTGCTTTCCTTGTATTCGGCCAACTCATGCTTGATTATCACATTGGGGCTGCTAGTATTGCACGGAGTTTAGCGAGTTATTTAGTTACTATTTTAGAGATGTTTCCCCGGTTTTTAAAGATCATATTCCAAGCTGGATTGGACATGGCGGTCAAGAATTCTTTGGGGGAACACTTTCTATTAATATCTTAGCACCGATTCTCCTTGCTCTTCTAACTGTAGTTCTATGTTGGGGTGTTGGCGAATCTTCGATCTTGAACTCTTTCATGACCGTGACAAAGGTTGTCATTGTTATTATTGTCATCTTTGTCGGTTCTTTCGAGGTTGATGTTTCCAAATTGGTCCCCTTTTGCCCCAAAGGGTGTTAAAGCGATTTTGACTGGAGCAACTGTAGTGTTTTTTGCATATGTTGGTTTTGATGCAGTCGCAAATTCAGCTGAAGAAGCAAAGAGACCACAGGATTTGCCACTTGGCATTATAGGAAGTCTTGTTATATGCATCGTATTGTATATTGGGGTTTGTTTAGTGCTCACTGGGATGGTACCTTACACTTTACTTGGAGAAGATGCTCCTTTGGCTGAAGCTTTTACATCAAAGGGCCTGAAGTATGTTTCTATTTTAATCAGCATAGGTGCTGTTGCAGGACTTACAACCACTCTTTTAGTTGGTCTTTATGTTCAGTCTCGGTTATACCTGGGCCTTGGAAGGGATGGATTACTGCCTTCTATATTTGCTAAAGTACACCCTTCACAGCACACTCCTATTCATTCTCAAGTTTGGGTTGGTAGTGTTGCTGCCATTTTGGGGGGATTATTTAATGTCCATGTGCTCTCACACATTCTTTCAGTCGGCTCATTGACAGGCTATTCTGTTGTCTCAGCTTGTGTTGTGACTCTTCGCTGGAAGGATAAGGCAGTGAGTCATGTTTCTTCAAGATGGACTTCAGCCTGGCAGGAAGGAGTCATCTGCCTCATCATAGTTGCCTGCTGTGGCTTCTCTTCTGGGCTGATGTATCGCTATGGTGCTTCATTTATTTTTCTGGCTGTAGCAGTGTTTATTGCAGTACTTGCTGCCTCAGCTCTTTATTTCCGCCAAGTTTACACTGATCCTCCTGGGTTTTCTTGTCCTTGGGTTCCAATTGTGCCAGCCGTTAGCATCTTTTTCAACATGTTCTTGTTTGCTCAGTTGCACCATGAAGCATGGGTGAGATTTGTTGTCCTCAGTATCACCATGGTAGGGATTTATGCATTTTATGGGCAGTATCATGCTAAAGCAGTTTCAGACGAGATAGTTGTTTATCGGAGAGCTCCTGCAGAAGCCATTAATTAAATGCTTGTTAGATGATGATGATGATGAATTGGGCCTCTTGTTGGCCGCAGTAATTGCTATATGATATTATGTTACCGTGTACATTTGTATAAATTATTTAGTAAAAAAAAAAAAAAAAATCCGCTTTTAGAAACGAAGCTATCTTGAAATTTGATCGTTAAGGTGAGGGCATTTAATAAC
>M01000022881	AT1G05950 ESTCount=3
CACAATTACATTGGCTTGAAATCCACCATCTGGTGCGGACACTTGATAAGTTGGTAATATCCAATTCTTTTGACGACATAAATCATCCAATTCCTGACATGGATTTTGCTTATTCGGTATATTGGCAGGCAGTCTTGTACTTTTGATCAGTGGAGTTGAGGGTTGGTCCTCCTTGCAATGTTGAGTTTCTTTGACAAGACTTATTAGGGATACATCATTACAACCCTCTAGGAGTGATTCTATCTTCAGGGCCAAATCACCTTCACCACCATTCAAAATTGTCTGGATATTTTTATCACATTGGGCAATCTGATCTTCAATGTCTCGCAGCTGTAAACACAGTTTAGCTCTTTTGCTT
>M01000027447	AT1G05950 ESTCount=4
AAATCTATTAGAAAAACAGCAACCTTGGAAATTGGCCATCCCTCAATGGTTGGAGCTTGCCTGGATGCATCTAGGGTTGTTGATATATCACATGCATCCATAATCATTTTCTCTGTCAGTGAAACCTCTTCTTCCAGGTTATCCAGCTCAGTATCATTCGATAGTTGCATTAGTTTCAGATGTGCCAGTAAAGTAGGTCTCAAAATTACAGCTAACTTGCAGAAGTTCTCAAAACCTAGATATTCTAAATGGGGATGTTGCTTCCGGTAGTAATAATTATACAGTAACACAACTGCATGAACCTGAAGAAATCAATCGCAACAGGAAAGAGAGAAGTTAAAGAGTGAGTACTGAGTGATAAGTGCTAAGTAAACTAGATAT
>M01000005382	AT1G05970 ESTCount=3
CAACCTCTCACCACATGTTACTGAACCTGTCTTAAGAACTGCTTTAAATCAGTTTGGAACCGTCATGGATGTAAAGTTCATTCCAAACTACTTAGAACCTAAGTATAGCACCTGTTGTGCTTTGGTGGAGATGAAGGAGGTCAAGCAAGCTGTTGCTGTCATCCAAGAGATAGAACAATTTCCTTTTATGGTGTCTGGGATGCCAAGGCCTGTGAGGGCACGTGCCGCTGAAGTTGAGATGTTTGATGACCGCCCAGTGAAGCCTGGTAGAAAGATACAGTGCCGTTGGCTAGACCCAA
>M01000015956	AT1G06010 ESTCount=21
GGCTCAGTTAGTTGGACCAGATGGCCCAGGCCAGAGCTTTATTAGCCACCAAGCCCTAATGCAATAGACCACGGGTTAATGGAGCCCAGTCGAATTACTGTAAAGCCGAGCAGGTCGCAGGCCCGCAAACAAGCCTAAATGCAATACAGAAACTTTTGGTTACCAGAGAAATTAGCTTTCTTTTCTTCTTCCAGAAAAATGCCGGGAGAGAAGAGTCCTGGTCTCAAGATCCTCTGGCTATGGACAATTGGAACCGCTGGCATTCTGGTGACAAGTGTGGTAAGGACAAGGCTAAAGGACATGGAGCAGTTAGTGAACACTGAACAGCAGCAGCAGCAGCAGAGTACTATCAGTGATTCAGTTATAGTAGACACCACAATGGAGACCCAGGAGGGAATTATTCGAGAAGTGGAATCATAGGTTTATTTTTAGTTGCAAATAAAAGATTTCCATTTTTGTATTCTCACTTTTCTTGCGAAATTTTCCCTAAAGTTACAAGCTTGATTATAGTTTTCAGAAAGCTTGATTGATTGTAGTTTCAATGGGAAAGAATGAAGGGATTTTGTGTCTGTTATGTGGTTGATTAATGTCCTGAATGAATATCTTATGGAACGTCGAAATTCCA
>M01000000165	AT1G06060 ESTCount=4
GCCTTCATTTTGTTTGTAGTCTTTGTTCTGCACTAGGAAATGAATCTTGCATTTATATGGCAGCACAGAAGCATTGGAATTTGCTCAAACCAAGTTGACTCCATTTGGGAAAGTCCAGAAATTTGTTGAAAAGCTCGAAGACTTTATGGCTCTCCTGGCTTATGAAGAACCAGAAAAGTCTCCAATGTTTCATCTTCTTAGCTTGGAGTATCGGCAGCAAGTTGCAGATAATATGAACCGAGCTATTCTTGCGCATGCAAACTGCCCAAGCTACACAGCAATGGAGAGGTTGCTACAACAGACAACAGTAGTCAGGCAATGCTTAAGCCACGATCATGGCAAGGAAGGGCTTCCACCATTTTCTTTGAAAGACTTTCTAAAGGGCTAGAATGTGGACGAGTTTCAAATACACTTGTGGCAGGGGTAGCCATGGTTGCTTTACATCTCATTGCCACCGTATATGGTGAAATTCTCATCTGTAGA
>M01000014631	AT1G06070 ESTCount=30
CATTGCCACCTATAGCTCCTGGTTCCAGTTCAGACCCTAGTCATTTCGGTCATGGATCAGATTCTAGTCGTTTTAGTCATGATATAAGTCGAATGCCTGATAACCCACCTAAGAAATTGGGGCATAGAAGAGCTCATTCAGAGATTTTGACTCTTCCTGATGATATTAGCTTTGATAGTGATCTTGGTGTAGTAGGTGGTGCCGATGGACCTTCTTTCTCTGATGAGACTGAGGAAGATTTGTTTTCAATGTATCTTGATATGGATAAATTCAATTCGTCCTCAGCTACATCTGCTTTTCAATTAGGGGAGTCATCAATTCCGACACCAGCAGCATTGGCATCGGCATCAGCACAAGCGCCTGCAACAGTTGATGTGGGTGCTGGGCCTAGTGAAAGGCCAAGAATTAGACACCAACACAGCCAGTCAATGGATGGCTCAACCACTATCAAGCCAGAAATGCTTATATCAGGTGCAGAAGAAGTCTCTCCTGCTGATACGAAGAAAGCTATGTCTGCCGCTAAGCTTGCTGAACTTGCTCTTATTGACCCCAAACGTGCAAAAAGGATCTGGGCAAATAGGCAATCAGCTGCAAGGTCAAAGGAAAGGAAGATGCGGTATATTGCTGAACTTGAGAGGAAAGTGCAGACACTGCAAACAGAAGCAACATCATTGTCCGCTCAATTGACTTTATTACAGAGAGATACAAATGGCCTGACTGCTGAAAATAGTGAACTTAAATTGCGCTTGCAAACAATGGAGCAACAGGTCCACTTGCAAGATGCATTAAATGATGCATTGAAAGAAGAAATTCAGCATCTGAAGGTGTTGACTGGTCAAGCTATGGCCAATGGTGGACCTATGATGAACTATAATTCCTTTGGAACAGGCCAGCAATTCTATCCCAACAATCATGCCATGCACACACTATTGACTACCCAGCAGTTTCAACAGCTCCAAATTCATTCTCAGAAACAGCAACATCAATTTCAGCAGCATCAATTGCATCAGCTTCAGCAGCAACAACAACTGCAG
>M01000001731	AT1G06110 ESTCount=103
GGAACCACAGGTGGGGCTTTCATTTCTTTCTTGATTTTATTTCTACCCATGTTCGCATTTATACGGTTGCTTACTCACGGGCCACGAATTCTCTTTTCGAACACATCAGCATAAGAGAAAAACAACAAACAACAAAATGATATGAATAAGTAAGCACAACGATTACTAAAGCCTGAAAGAGAAAGATTCGACAGTTTTTACAAATGGGTTTGGAGGCAGTGGGTGATCTAGCTCTTAACGAAATTCTGTCCATACTAGGACCAGAAGAAACGGCAATTGTAGCTTGTGTTAGCAAGCGTCTTAAGGCTTCAGCTTCTGAGGAATCTCTCTGGTCAAAATTTTGTTTTCAAGATCTTCATCTTTCTTCTCCTCTCGATCCTCATGGCAATCCTCTTCCTTCTTTCAAGTTTGCTTATGGATCATGGCGGGAAGCTTTTGCTATGTATCCTTGGCCTCTTGTAAAACGAGTTAAAAGGTGTTGGGACAGACTCAAGAACTGGTTGACCACAAATTTTCCTGAAGCTGCTGCTACACTACAGCAGGGTGCAACAGAAGATGAAATTCGACGGTTTGAGAAAGTTTTAGAAGTGAAGTTGCCTCTCCCCACAAGAGTTCTCTACCGTTTTTACAATGGTCAAGTTTTCCAAGAAAAAGATGCATTAACAAGTGCTCATGGCAATAATTTAGGCCTAATAGGTGGCTACGCTTTTTATCATCACTTGGTCAACGTTTACCTGTTACCATTAGATCAAGTAATCTTGGAAACAAAACAAATAGTATGCCATCTTGGGATTTCTGGTGGTTTTAACAGTACTAAATATATTGTTGTAGCTGCATCATCAGCTTTCATTGAAAAGTTTTTTTTCCTCAATTGTACAAATGGCCAACTGTATGTTGGTACCAGAAATCTTCCAATAGATGGAGAAATGATGCCATGTGTGCCAAATGCATTGCTGAGGTCAGTGCATGATCCAAGCAGTGACCAGCAGGCGGGATGGAATGCTACTATGGTTAGAAGAGCATGGCCGTCGCTTACAAGATGGCATTATTAAACTCCGGGAAGAACGAAATATTAGAACTATCTGTCAATTTCCAGAAGAACCTCCTTCCTGTTCCACTGCTATTACCAATGGCGTAAAGGTCCGTGCTTCTGCTATTTTTGTGCCAGAGGCAGCTGATCTGGATGGTGGTTCTGACAAATACTGGTTTGCATATTCAATTCGCATGTCCCTACTGCCTGATGGATGCATCGTAAATGGAATGTATTTTGCCTCTTGCCAACTGCAGAAGAGGCATTGGATCATCCGTGCAAATGAAACTGTTGTATCTGATGTGGTTGGAGAGGGTGTGATAGGCAAGTATCCAGTCTTGTGTCCAGGTGAGCAAGAGTTCGTATATGAGAGTTGCATGCCTCTACCAACTTCTCCAGGTTCAGTTGAAGGTTCTTTCACATTTGTCCCTGACAGGTTGACGCATCCAAAAGGAGCTCCATTTGAAGTTGAAGTGGCGCGGTTTCATCTTCAACTTCCAGACTACATTTTCTGACGGTTGTCTCTAAAATTAAACTGCTGCAACAATACCTGTGTAATGATTTAGCATCCTTCTGCTATTGTTGATATGTGGGATAAATTTGTGTGCATGTGGAAGACCAAATGATAAAGAGTGCATATTGTGGGGAACTTGCAGCATTTACTGCATTGTTATCTATAAATGGCTCCGGCTTTGCAGAAATGCCTGCACTGCTGTACGAA
>M01000020972	AT1G06130 ESTCount=31
CTGCAGTGTTTCCAATATGTCTTCCTCATTACAAATTGAATTGGTGCCATGTCTTAGGGACAACTATGCGTATCTTCTACATGATATGGATACAGGAACAGTTGGAGTTGTTGATCCTTCTGAAGCTGTACCTATTATAGATGCTCTTACTAAGAAAAACAGAAATTTGACCTATATATTAAATACTCATCATCATCATGATCACACTGGTGGGAATGAAGAGTTGAAAGCAAGGTATGGTGCAAAGGTAATTGGTCCAGGAACTGACAGAGATAGAATTCCTGGCATTGATATAGTTCTGAATGATGGGGATAAATGGATGTTTGCAGGACATGAGGTGCTTGTAATGGAAACTCCTGGTCATACCCGAGGCCACATTAGTTTCTACTTTCCTGGATCAGGGTCAATTTTTACAGGAGACACTTTGTTTAGCTTATCATGTGGCAAACTTTTCGAAGGGACACCTGAGCAGATGCATTCTTCTCTTGGAAAAATTATGTCTTTGCCAGATGATACGAATATATATTGCGGCCATGAATATACATTGAGTAATTCAAAGTTCGCGCTGTCTATAGAACCCAATAATGAGGCACTCCGATCCTATGCGGCCCATGTCACCCATCTTCGCAGCAAAAGTTTGCCAACGATTCCGACGACTTTGAAGGTCGAGAAGGCTTGTAATCCTTTTCTTCGGACTTCAAGTGCAGAAATACGGCAGTCGTTAAAAATCTCAGCGACAGCAAATGATGCAGAAGTCTTGGGTGTTATTCGCCGAGCAAAGGATAATTTTTGATATTGAAGTACAGTGTATGTGTTTGTTTATAGGATAGGTACTCCTTGCTTGTTCTGTCCATATATTTTTTTTGTTTTTTTCTTTTTGGATATGAAGTCCTTTTTGATCCTACTCGAAATCCATTCAATGATGACGAAAATTTTCTATCCTGTGGAAAATGGTTCAAGTGTATGATTGTTGTAGACCTCTGGAATTAGAATTCATATCGAACTATTTGCATCCAAAATAATTGACCATTTTGTACTTCTGGCAAATTTTTTATTCTA
>M01000003744	AT1G06150 ESTCount=8
GGTAACACTGCAAAATAGCTCACTATGTTATTTCATGATTTAACTTCCAAACAAAATGATGGGGTGTAAATCTGGTGAAAAAGAAGGATGCTAACTTCCACACACTGTCAAGCAAAAGAAAGGATGCCTTGGCCTTCATTTCTTCCCTTTTCTTTTTATTTTTCAGAAAAAGGGGGAATACAAACAATAACCACAACTAAAAAACAATGCCAATCAAAGATCACAAAATGACTCACTATTTTACAAAGGAGCAACACCACAATCTCCAAGAGCTCACTGGTAGTTGTTATTAGTTTGAAGTCTTCGGTTGCAATATCTGCACGAGTGACCATAAGATGTCCATTCTATGCATAACTTTGTTGTTTTGTCCCTCAACCATGAAACATATCCATGTCTTCTCGCCATGCACTTCTGTGATCCCTTTCAAGATCGTCAGACCTAAGCTTCTAATAGCTTCTGCTATCTCAAGGAAATGA
>M01000000077	AT1G06190 ESTCount=91
AACCTTCTTGTTTCTTCTTTTTCTTTTTTCCGGTTCCAATTCCAGTGAAATGTTCACTAGCCAATACATATGACAGAATTTAAAAGGGTTCTAATCATAAACAGAAAACAAAACATCTCAATTTTTAGAAAACAAAAGGGAGCATATCTAAAAACAAACAAAATTTATCTAGGATCAGGTCTATTCTCCTCACTTCCTTCCCTGCATTAGTAATCAAACTGAATCACCACTTAGCAACTCCACTAGATCTCCTTTCTTCATCTTTGAGAACCCCTTTAACCCACGTGATTTTGCAAGTGCCCTCAGCTCTGGCAGCTTCAATGAGCTTAGGTCCTCGTGTTCGTTCTCCTTCTGTTGATTGCTAAACTCGTTAATATCATCAATGTCTGAAGACTCTTCTTCTGATAACTCATCTACTGCGTTACCATCAAGGAAAGAGGACTCTGGCTCCAGTGCCACTTCCAACTCGGGCTCCTGTGTTTCCAATTTAGGCTGCTGAGCTGTGTCAGGAAGTGCTTCAAATCGCTTCTTCTTATCACCAGTCAAATCAAAATAAGATGTAGAATTACTAGGGTCCTCATTTGAATAAATAGGCTGGTATTTCACTTGAGGAACTGGGGACTTGCGTCGAAAATTTGATGGTGGTCTGCTGAAAGAAGTGGAATTATGTTCTGGGACTTCACTCCTTGCTTTATTATTTGGATTAAAGAAACCTGTGCTCCTGTCTCCACTAAGCGATCCATTATGTTCTGGTGAGTCCACAGCAAAGTCTCCAGTGCCAACACTGCTAACCTTTTTCTTACCTTGCTCAATTGAGTGTTTCCTTAGCAGCTTAAGGAGGGAATCCACAGTTTCACTCTCTTTAACTTTTCCTTTGGAGGCTTCAACCTTCTTGTCTTCTTTGACTGCAGCTCTTTCACGCAGCTGAGCCTGTACCTTCCTGAATAGCTCAACAATCTCCTTCTCTCTTGGCCCTGGGCCTGCAGTGGCTTGGAATTTTGAGGTATTTGAAAGAGAGAGTAATGGCCCACTTCTTGACGTTAACAAATCAGAATCATCAAGATTCTCAAAGCTGTCTCTCTCTTCATTTTGTCTATTCCTATTTCGGGAGAACCCCTGTCTGCTTTGCTTTGAGAAATCTGAGTTTCTCCTAGGACCACCGGAACTTGCTCTGCACAAAAAGATGCTGCGCCAGAAGCG
>M01000011597	AT1G06200 ESTCount=57
GTTAGAAATAAATAACTAAAAGAAAAAAAAAAGCGCTTAGTCTAGTCTGGGGGGTTTAACGAAGGGGATATTGGGCGTGGGCAAACTGGAAAACCAAAGACATTGATACAGGGCAAATGATTTCTACATCGACTTGGTGCCGTTACCTGGCCAGAAAATTGGAGTACTCCGTCTCCGTTTGTTGGAAGAGCTATAGAAGAGGTCAAATCAGTGATAGAGAGTTTGGTGATGCAGTTTGGAAAAATCTACTTCAGGGGAGGTTGACATATTTACACTGGAATAAAGGACAGGAAATGGCACCTATAATTGGAGAGCAAGGGGGAACTCTTCTTGTACGGAAATTGCCAGCTGCTAATCCAACACATGTTTTTGTTGGAGATGTAGTGGTCGTAAAGGATCCTGATAATACCGACAACTTTCTAGTCAGAAGATTAGCTGCTGTCGAAGGGTATGAAATGGTGTCTAGTGATGAAAAAGATGAACCTTTTGTTCTTGAGAATGATCAGTGTTGGGTTTTGGCCGACAACGAGAAGTTGAAGCCCAAGGAAGCAAATGACAGCCGAAAATTTGGCCCGGTTCCCATGTCGGGCATAGTTGGCCGAGTCATATACTGTCTACGTACAGCTGTGGATCATGGTCCTGTTCAGAATAGTCATTTCAGCATGCGTAAGGATTCACCAGTGTTGGAGGTGGAACTAGATGTAGACGAGATGGTTCGGCGACTTGAGTAACTGGGTCTTCCTTTGCAACTGAAAAGTATGAAGGCAGCCTAGTTGAGTTCTGCGGTTTCAACTTTATTTAACATTGCCTTGGACCAGGATTGTAACCTCAAAATCTACACCAGGAAAAGAAGATACTAGAATTCTTATGCTGCCTCTTTCTGGAGGCTTGTGTTTACTTGTCTTCATTGCCATATATGATCTTTGCTCATATCAAATTTTATTTTAACACTTGGGAAACATTTTTGTTTTCAAAATAAATTTGGGCTGCTGCTGTCTTTCTCCTACTATTGTTATATTATATGTGAACTTGCTGAGATCAGAGATGAGAGATTGTTTTGTTAC
>M01000017802	AT1G06210 ESTCount=10
CTGCTGTCTTGGTTTCATTTTTATTATGTCCAGCCTGCACAGGCAAAATTATCCTCCTCGGTGTCTTCAGAACTCTCAGGGAGTTGCTCTTCACATTTTAGACCAGCTTCCAGTTCCTTGGTGTTATCAGAACTCTCAGGGAGCTTCTCTCCAGATTTTAGACCAGCTTCTAGCTTCTCATATTGGGAGATGACTTGTTGAAGCTCATCGTTGATAGCAAGTGCCTCAAATAGCACTGCCTCGTCATCTGTGGTGCTCTGTATGATCCTCTGTATGACAGGCTGTGATTGCTTGCAATTCTCCAATAAGCTCACTGTCAGATCCTCCTTTATGGGTTTTGGTTCAGTATCAGAATTTAGAATACTAGAGAGAAGTTCAAGGCTGTTCCGGATTGTCGCGAGATATTCATTCTTTCCTTCAACTGATAAGCTCCCACTATTAAATCTCGAAGTAGTATGGTTTTGAATATCAAATTCTGTTTGAGGAATAGGATATCTTTCTGGGTGAGACAGTGGTTGCTGATGAATATATGACTCCAGAGTATATTGCGTGGGAGGTGAACTCCCCAGCTTCTCCT
>M01000016592	AT1G06210 ESTCount=4
GGAAACCTCCGTTATTTATTTATTTTCTTTTTTACAAAGAACCCTCCTTATTACGCTCCAGAAATTTCTAAACTGCAATACAGTTCTGCTACTGACAATTAGCTAAGCTCAGGTTGTGTGTTTGACATAATAAAGAAGTATGGACAAATTGAAAATATCTCAATGGGGCGAACGGTTGAAGACAGGCGGGGCACAGATGAGTCGAATGGTAAGCGATAAGGTGAAGGAAATGCTGCAAACTCCAACACCTGAATCAAGGATAGTTGATGAGGCAACATCAGAGATGCTGGAGGAACCAAATTGGGGTATGAATTTGAGGATATGTG
>M01000003025	AT1G06220 ESTCount=41
CGAGATAACACTGTATATATTGCAGAGAGACAGTCGATTGGTGTTTGTATCTCCACGTAGTATACTGGTTCCATGAGTCGAGGGGTTGCCATCAGAAAGGCTGAATAGGCGACTCGTCGGGAAGTGGGAATAATCTGACCAGATCCTCTATCCAGTGGTAACTGTGCAATCCTAGCATCAACTATTTTGAACTTAACATTTCTGATTGGTTCGTCACATAGTGGTCCTTCTCGTGCACCCCACTGAAAACCTTGAACAATAGAATCTTTGACAGCACTCAGCAATGTTTTGTCAACTTCACTAGGTAGTGTGTCGTCCAATAAAATGTTAGGCCCCTGCTTGTCAGGGCCGAATGCCCATATGGATCGTGCTGCAAGCAAATCCCAGTCATATTTTGTCTTGAAGAAATCACCAAGTGCTTTACGGTTCCAATCGATGCTTACAACCCCATTCTCAATGTCTTCAGCAAGCCCTTTCTCCAATGGCTCTGCAATCATGGTTATTTTATTCTTCTTATTGGGTGTTTCAGCAAAACATTTCATTGATGAAGACTCAACCACTGTTTCACAAAAAGAGACAACAGGATCTGCCACCTTGACTTCTACTTCAGAGTAGAGCTCTCTAAGGTCCTTCATTATAGAATCCAAATATAACTCTCCAGTACCAAGAATTGTGTGCTCTCCAGACTCTTCAACTTTTGTGATGGCTAGAGGATAGCTTTTACTGATCTTCCTTAGACCCTCCACCATTTTTGGCAATTCACTTGGATTGAGTGGCTCCGTAGCAGTTTTCACAACTGGAAGAGTATTGAATTGAAGAGGCCGGAATATGTAAACATCTTCATAGGAATAATTCACATTACAGAGTGTTGCCGTTTTCATAATTGAAGCATCCACGCCTTCAATGAGAACCCAAGAGCCAGGAGGTGCCATACTTATTGGTAACCTGTACCGAGCTTGATATACCCATAATTTTGTCACTTCTTTTACAGTCATGTCCTCCTCATCATCTGGTGAATAGCCTTCTCCCAACACTTTTACAGACTGTCCTGTCAAAATTTGACCACTATAAACCCTACCGAAAGCATCAAAGGAACTGCAATCGGACTTGGGATACAGTTTGGTCACATTAACCATTAATGGGCCAGAAGGATTACAATCTACCATGGCCTTGTAAATTGTTGAATCTTTTGGCCCTGTGTATACATGATCAACCTTTTTAAGCTGCAGCATTCTTAGCAGAAGGTATATGCTGAACCAGCATATCAGTAAAGCCTGAGGCTGAGCCAAAACTCTGCTGCATGCCAGCCTTAGCAAAGGCCTAACATT
>M01000028983	AT1G06220 ESTCount=33
GGAGGACCAAACCAACCCAACTTCCTGGTTCGGCGAGTGAGAATTGACAAGTAGAAACAAAATCCCTCTCGCACTAGTTTCTGAAAAACCCCTCTAAACCTCTCAGTAGCTCCTGCTTTCTTTGTTTCCTGTGTTCAGATTTAATTAAAACAACCATGGATGATAATCTATATGATGAGTTTGGAAACTACATTGGTCCGGAAATCGAGTCTGACCAAGATAGTGACCGTGAGGAAGAAGAAGATGAAGATCTTCCAGAGAAGCCTCACGAAGATCATGATATGGTGTCTGATGGTGATGAGGAAATTAATGGTTCGAATGGATGGCTTACCACTTCTAATAATGATGTTGATATGGATAATCAGATTGTTCTTGCTGAAGACAAGAAATATTATCCGACTGCTGAAGAGGTTTACGGTGAAGATGTTGAAACTTTAGTTATGGATGAAGACGAGCAACCTCTTGAACAACCTATTATTAAGCCTGTGAGAAACATCAAGTTTGAGGTTGGTGTTAAGGATTCGTCGACTTATGTGTCTAGTCAGTTCCTTGTTGGTCTCATGTCGAATCCTTCTTTGGTTCGTAATGTTGCTCTTGTGGGTCATTTACAACATGGGAAGACCTTATTTATGGATATGTTGGTTGAGCAAACACATCATATGCCTACATTTGATATGAACAGTGAGAAGCATATGAGGTATACAGATACAAGGATTGATGAGCAAGAAAGAAGGATATCTATTAAGGCAGTTCCAATGTCGCTTGTTCTTGAAGATAGTAATTCAAAATCATACCTTTGTAACATCATGGATACTCCTGGTCATGTTAACTTCTCTGATGAAATGACTGCTGCTCTTAGGATTGCTGATGGTGCTGTGTTGATTGTGGATGCGGCAGAAGGAGTTATGGTAAATACAGAGAGGGCCATACGCCATGCAATCCAGGAGCGCTTGCCTATCGTATTAGTGATCAATAAGGTTGACAGGTTAATAACAGAGCTTAAACTGCCCCCAAAGGATGCTTACCATAAGCTTAGGCATACGCTTGAAGTTATTAATAACCACGTAACTGCTGGCTCTTCAACTGCTGGAAGTGTCCAAGTTATAGATCCGGCTGCTGGGAATGTTTGTTTTGCAAGTGCTAATGCAGGATGGTCCTTCACTTTGCAATCATTTGCTAAACTATATCTCAAACTCCATGGCATCCCATTTGATGCTGACAAATTTGCATCTCGTCTTTGGGGAGATTGGTATTATCATCCAGATACCAGGGCTTTCAA
>M01000016149	AT1G06220 ESTCount=20
CACCAATCGACTGTCTCTCTGCAATATATACAGTGTTATCTCGTAGACGTGGACATGTTACAGCAGATGTTCCTCAGCCTGGGACTCCAGCTTACATTGTGAAGGCATTTCTACCTGTAATAGAGTCATTTGGTTTTGAGACGGACTTGAGGTACCATACCCAAGGGCAAGCATTTTGCCTTTCAGTCTTTGATCATTGGGCCATAGTACCTGGAGATCCCCTTGACAAGAGCATAGCTCTGCGGCCACTCGAACCCGCACCAATTCAGCACCTTGCTCGCGAATTTATGGTAAAGACAAGGCGTCGCAAGGGAATGAGTGAAGACGTTAGCATAAACAAGTTCTTCGATGAGGCTATGGTGGTGGAGCTTGCTCATCAAGCAGCTGATATTCATCAACAGATGATATGATGTTTCCTATATGTGTGCATGCTTGGCGGAGAAATGCAGCTGAAGGATGTTGCAACAGTGATTTTATTCTTAGCACTTCCTGTCCAAACCTTGATTTGAGATGATGACAGTTAGATATCAAATGTTGAGCTGCTAATTGTAGAAGAATACTAACGCACCCTCAACCTCACTTTTAATGTTCCTGATCCGATGGGCTTTGCCATACGCACTATTAGCCAAAAAGCGCTGAAAGAACCATAAGTTTTGCATTTTATGTAGTTCTGTATTATTCATTCTTCGAAAGTATGCAATTTGTAGGAAATCTGTCCTACTTCTGTAATGTCTAAATTTGCTATATTGTTTCTATTACGTGCTTTTGTTTTATTTATTTTAGCTTGTACGGTCCAAGAATCTGACAATGAAAGTAGC
>M01000013993	AT1G06240 ESTCount=5
TTAATATGTCTTTAAAAGTGGAAGAAGGAGGACAGCCCACTTTCTGACAAACAGAGATAAACCAGTAGACACCAACAGCTACATGAGCAACTTCTTCATCAGAAATTCTAGCCACAATTTTAGATGTCTTAGAATCTCCAAAACCAATCAATTTTTGCACTAGCCTTGGCCCGGCATCAAGTCCTCTTGCCTCCTGGACTAGTGGGATCACTGCCAATCGTGCAGCAACACTGTCAGATGATTTTTTGCATTCCCTCCACAACAAATTATGAGCAGGCATATCTCCATACTTGAAACCAAGGTCAGCAAGTCTTTGAGAGCACCAAGCAAAATGGCGACTCTCATCATCAGCAACATGTGCAAAGTCAGCAAAGAATCCTTCTCCAAGAGTCTCACTGAAAGG
>M01000005126	AT1G06270 ESTCount=4
CTCTTCACTCGAACGATCAATCAAAGCTGCAATTGAAACCGAGTCCTATCAAGAAATCCCTGACCTACTAATTTCCTCAAAAATTCAATCTTTACACAACCCAAATCCTTTTTCCTTCTTGTCTACCTTCCCTTTGAATCAAAGAACGCATATAATTGATAAAATCTTACAATCTTTTATCACTATAAGACCTCACTCTCGCCTCAAGCTTGTCTATTCTTGTCTGCTTTCTCATACCCTTCAAAGTCCCAATCCTCTACCTCTTGCTCTAGCAATTCTCCAGCGTGGTTTTCGATCTGGGTTTATGCCTGAACCACAAATTCGTCTTTTTTTAACTTCTGCTTGGCTT
>M01000012767	AT1G06310 ESTCount=3
CAAAACTCATAGCATATGTCTTTGCAAGAAGAGGCAAGAGTCGTCGTTGATGACTTGGGTAATCAAGCAATAGCACTTCAGGTTCATTAGGTCTGATAGAAAATGCTCGCCTAGTCAAGGAGTACCTTATGGCAATTGCTAAACTTATCTTTGATGAGTAGATTGCACTAACAGCAATAGTTACACGACCAGAAGTCAAAGGGGCCAGGAACGCTGCAAATCTCTGATCTGGGTCTTTTATTGCACT
>M01000029574	AT1G06410 ESTCount=4
TGACAGGCTCTGCCATCTGTATCCATCCAAAATCAGTCGTCTGCCCACAAGTCTCCCACTGCCGATCCGCAGACCACCTCATGGAATACCCATGCTCAGCTGCAATTCCAAGCTTCCTGCAAGGAGAAAACCACTTGCCTAAACTGTCCCTACCTCTTCCACTGACAACAAACACAGTGTTTTTTGCATCACTGCAGAGAGTATCTATAATAGAAATGACCTCTTGACTCGGGCTCTTGTTGATGGATGTTTGAGGCATTACAGTTCCATCATAGTCCAATAATATAGCCCTGTTTTTGGACCTTAAATATGCAGAGAC
>M01000003777	AT1G06410 ESTCount=30
CTCCTACTCTCCATTTCCTTTATCTGCAAGTTTCAACACAGACTGAATCTGACCCATGTGAATCCCCACAGGCATGATCTTTATTCCCACCGTCCTTCCATAATACTCCAACCCTATATAACCTCTCTTTGACTGATACTCTAAACCTAACATTCGACTGCAGCAAGAGAGGAAATGACGTGCATAATCAAAAGTGTGAAAACCAATAAGATCTGAATTCAGTAGTGCCTTAAGGATCTCTTCCCTCACAGGTAACGTCCTATATATCTCAGATGAAGGGAATGGACTATGAAGAAAGAAACCCATTCTCAATCTATTAAATCTTCTTCTCAAAAATGTCGGCAGCACCATTAAATGATAGTCGTGAATCCAGACATAGTCATCCTCTGGGTTTATAACCTCAATGACCCTTTGTGAAAAGATCTTATTTGCCGCCACATATGCCTCCCACAAAGATCGATCGAACCTTCCACCATGGTTAGCCGAAAATGGAAGCATGTAATGAAAAAGTGGCCATAAATGTTGCTTACAGAACCCATGATAAAACTTGGACAAAATATCAGGAGGCAAAAATGCTGGGACACACTTAAATCTATCCAGCAATAGCTGCGACACATCATCTTGTTCACTCATATCAACTTCAACTCGCAAAGAACCAACATATATAACCTCCATATCTTCAGGCAAACCATCTTTTAACTGCAATAACAAAGAGTCATCATCCCAGCTAAAACTCCATCCTTTATTATCCGGTCTGCGCTTAGCTTTTACCGGTAGCTGATTAGCCACAATGATTATACGGTCCTGAACCAACGAAGAGGGTACATCTGAGGCCACGCTATTGGCCTGATCATCATCAAGCTCAGAAATGACCCCAGGAACAGTCATCACACGAGGTAATCTCTTCTTTTCACGAGGTTGACCCATTACGGGAAAGTTTCCGGAGGCTAGATCTAAGAGATTGGTATATGATCTTGACATCATTTTCACAATCTTATTTTAAAACAACCCTTTACAACTCGCTCGCAAAATCTATCACAAGATCGCAAGCTTACAAACAGAACTGAATATTGCTTTCCCCTTGAAATAACAATAACAGGCAGGATCTCAGCTTGGAAATGAAAGGAAGCTTGTGTCTTTCTCTTTGGATCTGGAAAAATAAAAAAATCAAATAAAAGAATTGGGTAATTCTCTATCTGCACAAGAAAGAAATCTAGGGTTTCACTTTTTAGGTTTTGGTCCTCTCTATTTCTCAAGAGTCGCAATAACAATTTCTCTTTCCATACAATTCGTTTCCTTTTTATTTTTTCTAAAAACCACTCCCCGGTCCGT
>M01000016315	AT1G06410 ESTCount=3
AGCAGTTGCTTCAATGTTCCATGGATTGACACGAATCGCACCACTGAGTGAAGGAGAACAACCAATGAACTCTGATACTACCAGCATGCTCTTCTTAGGTCCATTGGATTCTGAACTAGATTCTGACCCAGAGACGCCTTGTCTGCACACTATGTACTCATAAGGAGTAAGATTCATCCCATCCCTCACAGCAGCCACTACAACACACTCAGCAATGGTGTAATTACGCAGCTCTTTCACTCAGAGAGACTGGCCTATCAATGAACACAATTGGTTCATAGCCAGGTTAGACCGAAGGACTCATTAATCCTCTTGCAGCTTG
>M01000030876	AT1G06410 ESTCount=4
AATCTTTCCCTTTTCCTCTTGCAGGGTTAGCAATCTGTACCAAAACTGCCCTGCCCTGCCACTTTGGATGCTGCTTCAGCATCTGTTCCATTGCCAAAAGCTTCAAATTGACACCTTTAAAAATGTCCATATCATCAACCCCAAGTAAAACAGTCTTCCCTTCAAACTGCTGTTTAAGCTCTCCTACTCTCCATTCCTTATCTGCAAGTTTCAACACAGACTGAATCTGACCCATGTGAATCCCCACAGGCATGATCTTTATTCCCACCGTCCTTCCATAATACTCCAACCTATATAACCTC
>M01000010074	AT1G06410 ESTCount=3
AGGTCTGCGGATCGGCAGTGGGAGACTTGTGGCAGACGACTGATTTGGATGGATACAGATGGCAGAGCCTGTCATGAAATTGTATACAGAGTCAACTGATGGCTCTTCTATTGAGACCAAAGAGAGTGCCTTAGTATGGCATCATAGGGATGCTGATCCAGGTTTTGGTGCCAGCCAGGCCAAGGAGATGTTGGACCATCTCGAAAGTGTGCTAGCAAATGAACCTGTTGCTGTAAAAAGTGGTCAGTTTATCGTGGAAGTGAAGCCACAGGGAATCAGTAAAGGTTTTGTTGCAGAAAAGATCTTTACATCGATGGCTGAAAATGGAAGGCAAGCTGATTTTGTGTTGTGCATCGGTGACGACAGATCAGATGAGGACATGTTTGAAATAATTGGCAATGCAATATCAAGTGGGGTCCTTTCTTCAAGCACGTCTGTTTTTGCCTGTACTGTTGGACAAAACCAA
>M01000017563	AT1G06430 ESTCount=3
ATCCATTTCTGTCAATAGCTGGTTAAGTGTCTGTTCTCTTTCATCATTTCCCCCACCAATGCCGGTGCCTCTTTGCCTTCCAACAGCATCAATTTCATCCACAAATACAATACAAGGTGCATTTTCTTTGGCCTTTTTGAAGAGATCACGGACTCTAGAGGCACCAACACCAACAAACATCTCAACAAACTCAGAACCTGATATGGAGAAAAATGGAACGCCAGCTTCACCAGCAATTGCCTTAGCTAGAAGAGTCTTCCTAGTTCCTGGTGGACCAACCAGAAGAACACCTTTGGGAATGCGAGCCCCAACTGCGGTG
>M01000020411	AT1G06470 ESTCount=4
ATGCTTGCTGCTGTTATGTCTGGGTTTCGCTGGTGCATGACTCAAATACTTCTACAGAAAGAAGAATATGGTTTGAAAAATCCCCTCACATTGATGAGCTATGTGACACCGGTGATGGCAATGATAACTGGACTTCTTTCTCTTATGTTGGATCCGTGGCATGAATTTAAAATGAGCAGTTACTTTGATAATCCTTGGCACATTGCCCGTAGCTGCCTGTTGATGTTTTTTGGCGGAACACTGGCCTTTTTCATGGTTTTAACGGAATACGTTCTTATTTCAGTAACCAGTGCTGTCACAGTGACTATAGCTGGTGTTGTCAAGGAGG
>M01000018580	AT1G06510 ESTCount=4
AAGAAGGTTATGCAAGCTATGGAAAGATCAAAGAGTCGAATTGAATTGCTTGATCAGCTTTCTGCTAAACTTAATGAGGCAATATCTATTAAAGAAAGCTTGTTAATTGGGAATATTGCTCTTGATCTCGAGAATGACAGTAAAGATGCTTCTGGTCCGGTTCGAATTATATCTCCTAAGGAGGGAATTGTAGATGACAAAGATGAGGATAAATACTTCTCTAGTGTCCCGAATGGTAGCAGCAATCAAGACCTGCAGTTATACTCAGATGATGAAGCAAGCCGGCAAGCTGATAAAGAGCTAGGATCTCTCAGCAATGAT
>M01000022141	AT1G06510 ESTCount=9
AAGCCGGGGGAGTCATGATATTGCACAGTGCGGCTATGGTGGCACTTTGTAGACCGTCTGCACTTAGGCCAGTGTGCTTGGCTTCCAACACCAAAATCAACACCGAACAGCTACGTACCCAGCTTGATCAGCTTCACGTGGAATCCGATACTACCAGAGCCAAAGCAAATAGTGCAAGACTGAGATTTATGCGATTATCAGAGGCAGCAGAGAAGCTTAAACGGCAAGCGGCTATTAGTATTCACTCTGGGAAGGAAAATGAGGCAAGGGAACTTCTTTTCCAGAAGAAGAAGGTTATGCAAGCTATGGAAAGATCAAAGAGTCGAATTGAATT
>M01000005350	AT1G06510 ESTCount=4
CAATGATGTCGGTATTGAAGATAGCATGGTTACAGGCTTAGTTGGTATATCCTCTTATGAGGACTTCTTGGAACATCTAGATTTACAGCTCAACAGAATTGAAGCAGAACTTGTCACTATTCTGAATGTGTCAGCCTTGGTAATCAATGATGAAGATAAGCCAAAAAATTCCAAAGGTGCAACAAACTATAGAGCTTCTTGATAGTGTCCGTTCTATAAGAAACAGAATTGGCAGAATTATTCAGGGAAAGGCGGAGACAATATGAAGCTTTATATAAACTTCCTTTGGCAAATGTTGAAAGAGTGGACGCAATAGCTACTATGTAACTCCTGAATAAGCCTAA
>M01000022019	AT1G06530 ESTCount=23
TTATTCCCACTCCAAAAGAAAGGTGGAGGCTTTTTTGTCCCTTTTCCATCCTCACCTTCCCGGAAAAATCTCTCACAGGAAGTCTTCAAAGCTTTATTAGGGATTGGAAAATGGCAGACGCGGAGACGATGGTAAACGGCGTCGCGTTGGAGGAGAATGAGGATAAGACTGCAGAGAACGAAACCAAACTCAGTCAGAAGATCGAGGCATTAGAGAATGAGAAGATCTTACTGGTGAAGGAAAATGAAGGAGTCAAAGATCAGGTGGTGAAATTGACGGCTGAGATTGAATTACTGAGATCAAAAGAATCAGATGCAGAAGCGCAAAAGAAAGCGCTAGATGCGGTGGCTGCAAGAGCATCACAGCTTGAAACGGAAGTTTCTAGGCTGCAACACGACTTGATCTCGGCTATGAGTGCAGAAGATGAAGCCAATAACGAAATAAGAGAACTCAAGAAAATAATTGGAGAAAAAGAAACGGATATTGAAGAGGTAAAGAAAGAGAAAGTGGAGATTGAAAGGAAAGTTAGGGAATTAGAGAGAAAGATTGGAGTCCTTGAAGTGAAAGAAATTGAAGAAAGGAGTAAGAGAGTGAGAATTGAGGAAGAAATGAGAGAGAAGATTGACGAGAAAGAGAAGGAAGTGTTTGCTTACAAGAACAAGTTTCTTGAGCTTGAGAATAATTCTGCAAAAAAATTGGAAAAATCTGAGGAGAGAGCGAGGGAAATTGAAGGAAAAGTGGCAGAGATGCAGAAGAAGTTAGAGGAAACGGAGAAAATGAAAGAGAGGAGTTTGGAAGGTGTTAATGGAATTGGAGGTGAGAGTACAGAGACGGAGTATAAGAAGATGATGGATTGGCCTGTGATTGCGTTA
>M01000016738	AT1G06550 ESTCount=3
TATCTCAAGGAGAAAAATAAAAGACAGAGCATGCAAAACTAGAGTCGTGAAATGCTCATCAGTGGTGCCTGATATTAGACAATTGCTACAAGCAAGTGCTTGCAGAATTCGTAGATAATTTCAAAGAACATGCTTGTGAATAGGCGTTTATTGTTGTGTCACCTTCAATGTTGCATAGGATGAATTCTCGTATTTGCCACCCCACCTGCAGGCTTCTATTTCTGGAGTCTGAAGCTCCAAATCCTCTTTAAATGGCTGAAATACCAAATCCACTTTTGCATCATCCACTTTATCGCATGTTGGTGGATCCCACTTAGGAGCATTATCCTT
>M01000007879	AT1G06550 ESTCount=8
ATACCCTCATAAACATCTGCAGATATTGTGGTCCGGAGTATGTTCATTGTTAGTCTGAATTCTTTCTTAAGACATTCAGCCAATCCCTGCTTCCTTCCTTCACGGATCGATCTAAGTGTGATTTTCAATCCTGTAGGGGATGATCTTTTCAACCCTTTCAGTACCGATCCTATCCATTCATTGCCCTCGTTACCTGCCTCAGCTTCAAATGTTTTGATGATGTCCCCCACAGAATGCTTAGAAAAGCACTTTTCAATTATTGATAGCTTGTTCAAAATACTTTCTTTCTCGAGCTGAACATCGATGGAGAATTCTTCTAAAACAGATTTGACTGCCTTTTCATCACCAGAGTTCAAGCTGATCAGATGTTTCTCTAGCTCAGGCATTTTCTCAGAAGGAACAAAGTGGGTTGCCAGTCCAGCAGCAACCAATTCCTTACCATTCAGCCTTGCTCCAGTTAAAGCTAAGAATTCTCCCAAATTTCCAGGGAGATGGGAAAGCATGTATGAGAAACCACAGTCAGTATGAAATCCAATGCTT
>M01000001328	AT1G06550 ESTCount=3
TAGCAACAACCTACTACCCTGCTACTTTATTCTACTACATTTCTTTATTTATAATTTCATTCTACTTGTTCACAGCCTGGTTAATTCTTTAACTAAAGATTTCTTTTCTTATTTGTTCCCTTCTCTGCTCAGTTTCTTTCGCTGAAATCACTAAATCACCGAATCATTTTAAATGGCTCAAGAAGTAGTGAACCCAGAAGAGCAGGTTGTTCTTGGAGAAGAAATAAGCCATGTGAGGCTGATCACTTTGAACCGGCCCCGTCAACTGAATGTTATTTCATCCAAAGTGGTTTCTCTGCTGGCAGATTTTTTCGAGAAATGGGAGAAAGATGACAATGCGGAGCTTATATTAATCAAGGGTGCTGGTCGAGCATTTTCTGCTGGCGGAGATC
>M01000018243	AT1G06550 ESTCount=5
TATTAATCAAGGGTGCTGGTCGAGCATTTTCTGCTGGCGGAGATCTAAAAATGTTTTATGATGGCCGGACATCAAAGGATTCTTGCCTTGATGTGGTTTATAGAATGTATTGGCTTTGTTATCACATCCATACATATAAGAAAACCCAGGTTGCTCTTGTTAATGGAATCTCAATGGGAGGCGGTGCATCTTTGATGGTTCCAATGAAGTTTTCAGTTGTCACTGAAAAAACAGTTTTTGCAACTCCGGAAGCAAGCATTGGATTTCATACTGACTGTGGTTTCTCATACATGCTTTCCCATCCTCCCTG
>M01000000254	AT1G06570 ESTCount=59
TTCTTTTGCGTCACATTTCCTAAACAAACAAGCACTAGCAACTAATCACCACCATTAAAATTCGAATCTCATTCGCTAGTCTTTGACTTGCGTGAATATTAATCTTTCTTCTCGGAAAAACTATCTATTTCCTCCCATTCATTGCACCACCACCGACTGAAGAAAAGAAAAACACAATGGGCAAAGAAAACGATGTCGTTTCATCAACACCGGAGCAAGGATTCAAGCTAGTTGGCTTCTCCAATTTCGTTCGGGCAAACCCAAAATCCGACCGTTTTAAAGTGAAACGATTTCATCACGTGGAGTTCTGGTGCACAGATGCTACAAACACGGCACGTCGTTTCTCATGGGGACTCGGTATGCCAATCGTCGCTAAGTCAGACCTTTCAACCGGGAACGTCACACACGCTTCTTATCTGCTCCGCTCCGGCGATCTCAATTTCCTCTTCACGGCTCCTTACTCTCCTTCAATCGCCGCCATGGAGAACTTATCCCACACTGCCACCGCATCCATTCCTACTTTCTCTCACGAGACTTGCCGCTACTTCTCAGCCAAACACGGCCTAGCTGTTAGAGCAATCGCAATCGAAGTAGAAGACGCTGAAATAGCTTTTCGCACAAGCGCATCTCACGGCGCTAAGCCCTCAGCTGAACCTATACTCCTCGATAATCGCGCTGTCATCGCTGAAGTTCATTTATACGGCGACGTGGTTTTGCGTTACATCAGTTACAAAAATGAAGGCTCCAACTTCGAGTTTCTACCGAGATTTGAGCCAGTAGATGAAGCGACGTCGTTTCCTGTAGATTACGGGATCAGAAGATTAGATCATGCGGTCGGAAACGTACCGGAATTAGCGCCGGTGGTTTCGTATGTGAAACAGTTCACTGGATTTCATGAATTTGCTGAGTTTACAACGGAGGATGTGGGGACCTCTGAGAGCGGGTTAAACTCTGTCGTTTTGGCGAATAATGAAGAAACGGTGTTGATACCGATGAATGAGCCGGTGTTTGGGACTAAAAGGAAGAGTCAAATACAGACGTATTTGGAGCATAATGAAGGTGCTGGAGTGCAGCATTTGGCGCTTGCGAGTGAAGATATATTTAGGACTTTGAGAGAAATGAGAAAGAGGAGTGGTGTTGGGGGTTTTGAGTTTATGCCGTCTCCGCCTCCCACATATTATAAGAATTTGAAAAATAAGGGCTGGTGATGTTCTGAGTGATGAGCAGATTAAAGAGTGTGAAGAGTTGGGGATTTTGGTTGATAGAGATGATCAAGGCACTTTGCTCCAGATTTTCACCAAGCCTGTTGGCGATAGACCGACTATTTTTATAGAGATAATTCAGAGAGTAGGCTGCATGCTCAAGGATGACGCAGGGAAAGAATATCAGAAAGGTGGATGCGGAGGATTTGGGAAAGGCAACTTTTCAGAGCTGTTCAAGTCCATTGAAGAATTTGAAAAGACTCTTGAAGCTAGACGAGTTACAGAGGCAGCTTCAGCATAAACATGTTCCTTTCAGTGCAATGCTTTCTGCTGTGTCATTTCCAATATTATGAAGATAAAATAATGCCATATGCATAAAATAAGTTAACTTTGTGGCTTTTGCCTGTGACAAAATTTGCTACGTGATGAAAATGATTTGCACATGTAGGGGCAATCTTAAGTTATTTATACATCGTTGAACGACATATCTATTTGAGGAGGTTTACCTGCTCCAATAAGAAACTATTTGTATATATATGCATATATTCTTGTTTTCTTTATGGTCGTCTTATTATTTATGATTTGTTCCTATAAATACTCTAATTCTTAG
>M01000000026	AT1G06660 ESTCount=19
CAGTACCTTCCACTGAGAAGCATTCTCAACTGGTTTTAACAGTGGATGTACATATTGGGACCTAATCCTAGTCTTCCCGTTTGCTAAAATTTCTAAACTTGCAGGGAAAACAGTTCCAGGTGTTTGCATCTCATCAGAAATTTTTAATGGGGTTGGTTTAGGAGAAGGCTTTGATACAATTATATCTTCTGGGGATTCAAATTTCCTCATATTGAGGTGCCCACTTTCAGATGAAGATGTATCGAGATTGCATTCAAAACGAACAGACTTGTTCTTGAAAGGAACATTTGTAGCATCTTCAACAGAGCTAACAGACATTCTTGCAGTGTTCTGCGCATTGGATATGCAGCTGCTAGGCGTCTGCTCTGAATAAACAGAACCATGTCCCCACTCTTCACAAAGTTTGACAGGGGTAGGGGGCTGATCAATTTCTTTATCCAACTGAAGCTTCTTAATAGATGTAACTAGGGAAGCCATGAGTGAAAATCTAAAGACTGAGAATTTTTACCAGCAGGAGGCGAAACTCTTAACTTCTCTGACGCCTTCCTAATTTCAGAAGGAGTCTCGGGTAATGTACCACAGGCTTTCAGAAATTTAGCCTCATTCGCCAATTCCTTGTTGATTTGTGGTGATCCGAAACAATCACTTTTTCTCTTATTCCATTCTAAATCTTCTCTCTCTTCGGTCAAAAAAAGAGACGATAAACGATTTTTAGACACCACAGCTCCAGGCGGAAGGGATCGAGTGGAATCGGAGACGACAAGGTTCGGAGGGCGGCGGTGATGGTCGTCTCTGATACGAAAGCAACCAAAGAAACAGCCCATAGCTCTTGAGACTGATATATCTATATATCTAACCACTGATCTACAAATGGATTTCAATTCTCTTTTGAACAATGCGCATATCATGTCATCTTATTTTTCTTTTCTTTTCTTTTCCTTTTCCTTTTTACTTATTTAATTTTCCTTTTTCTGGAGTGTGTTTCTCTTTCTTGTTGAGGGTTTAATCACTGATTTCC
>M01000012473	AT1G06690 ESTCount=3
TGTATATATCTATATATCTTTATTTATCCTTAAGAGCAGTTTGTGTTTGCTGCCATTTCCATCAAATGCAATTAAATAGGCTATACAGCTGAAATTCAAGCCTATTGCGGAATCGGTTCTTACATGATAGTGAACACTCATAATCTGAAAAAGGAAATCTATGTTTGGGGACGAGCAAGCTTTCTTTTCTTTTCCTTTTTTCTTTTTTTGAGAATAAGGGGATGAGCAAGTTACCTGAGAGAGTAGTCACACTTGTGTTTATTTCCGCAGCTGCTTGAACAAGATTTACAACTTCTCAACAGGGAAGCCGATAACAGGTTGTATCTCCAATGCCATAGAGCGCAGCTCATTAATCTCTTCACTTAACAGTCTCCACCCAAGTGCACCTGCAAATTCCATGGCTTGCTCTGAAGTTTTAGCCCCTGGGATTGGAACTACATTCTCCTGGGCTA
>M01000017499	AT1G06720 ESTCount=3
TGAGCGTGTGATGGAGGAGCGGAGACTGAAAAAGACTAGCTCAGCGTGCAAAATTTGATGCTCAATATGATGGATCTGAATCACCGGAGGAGGAAGTTGGATGACAAAGATGGAGCTAAGTTTCACCGAGTACAGGCCAACGAAAGTGGATACTTTGAGAAGTTGAAGGAGGAGATTGAACTTCAGAAACAAAGGAATATTGCAGAACTCAACGACCTTGATGAGGTAACTCGATTAGAGATTGAGGGCTTCCAAACGGGGACATATGTGAGATTGGAGGTGCATGATGTTCCTTTGAGATGGTTGAACATTTT
>M01000002556	AT1G06720 ESTCount=4
TTTTCAAGTCGGGCCCGTTTCTGACTGGGTATATCCTTTGGTTTAGATGCAAATGGGAGTGCTGCCTGTAGTGTCTTGGGTATCACCAATGGGTTAAACTTCCTAAGCTTTCTTTCAATTGGCTCATACAAGGAATCCTTGTTAACAGGGATAGGAAGATTATTTTCCCTCCTTAATTCAGCCACCGATTTCATCCCTTGCCAGTTCTCCTCACGAGGTTGCAATGCTGTTGTCAAAGGATTATAAAATTGAGGAACTTCAACTTGAGTCCATGCACGCAGGAAAACAATGTCACTCATCAGAATCCTGTCCTCAGAGGTGCACCTGGCAATTCCTTCTCGTGGTCGCCCCTTACCCTTTTTTTTCGGTTTGGTTGCCAATCTCTTTCTTTGCAGCCTTC
>M01000025261	AT1G06720 ESTCount=3
GAGACTTGCCAACCTGTAGGTGGTCCGTGTACAAGAACAACATAAGGCGCGGGTTCACCATAAGACCTATCAATAGTAGGGACATGAAGTCTACGCTGCTCTTTTTCTACAGCTCGTGACTGCAATCTCTTGGCCTTAACACTTGAATTAAACGCAAATGCCTTAGGGTTTTGCTTCTTTTCCTCGGTCGAATTGTCGTCAGTCTTCTTCTTTTTATCTGATTTCGCCTGCTTCTTGGGACCTGCTTGACGAGACCTATGGACCTTATGCGACTGCTCCTTGCTGCCACTGTCCATACCCATGGTTCAGCTCCTCAACGAGACACAAAAACCAGTTCCAAGGTTAATATGCAGAGAGCGATATATTATAGAATAGAGTGCGAGTTTAAGGGAAGACAAGTTGGTGGGGGTGGCCG
>M01000005533	AT1G06730 ESTCount=3
CAAGGTCGCTACATTTCGACCAGCACCACAGCCCATGGCTGTGGCAGCACCCACAGCATTGGCAATTGTTAATGTATTTACCAAAGGCATATTATGTATGAAGCCAAATGCAATAGCGGCTACGAAACTGTCTCCACACCCAACAGTGTCGATGACATTCACCTTGAACGCAGGTGCACAAGATATATTTGAAATACTGACTAGAATTGAACCCTTAGAACCCATCTTCACAATCACCCATTTTGTACGTAATCCATTCCTTAGCAACCCCTGCCCTGCTAATAGCGGATCTCCTATGCCAGTCAGTGACTCAGCCTCATCGGATGTTAAAAGAAGAACATCGCTCATCTTCAAAAGATGGTGAAGTGCATCTCGTTCTTCAGGTGTTCCAGTAGAAAGACTCTTTCCACGTGGCCCAGGATCAAAGAAAATGCTTGTCCCAACTTCAAC
>M01000004559	AT1G06760 ESTCount=340
AAGCAGTGGTATTCTAACGTCAGAGTTGCCCATTACGGCCGGGGGCCTCACATCAAAATTATCCGTCTCTCTGAAAAAAGGACCAGATATTTTATTGAACTCGCTGAATTAACTCAATGGCAGACACCGAAGTAGCTGCTCCTGTGCCTCCGGCATCGGCGGAGGCCAAGTCCAAGTCCAAAAGAGGTGTAAAAGTGGCAAAAGAGCCGAAAGCCAAGAAAGCAGCCGCCGTGGCCGCCGCTCCGAAGAAGGCAAAGACCGCTCGTACCTATCCTTCTTTCCTTGAGATGATAAATGATGCGATTGTGACATTGAAAGAAAGGACTGGATCTAGTCAATACGCGATCACAAAGTTCGTCGAAGAGAAGCACAAGAAATTACCTCCGAATTTTAGAAAGCTGTTATTATTTCATTTAAAGAAGCTCGTAGCCTCTGGTAAGCTAGTCAAAGTTAAAAATTCATTCAAGCTGCCATCTGCCCGCTCTGCTCCGGCTAAGAAACCAGCTGCCGATGCCAAGCCTAAAATAGCCGCCGCTAAGGTAAAAGCCGCCACAAAAGCTGCAGCCGCTAAGCCAAAAGCTGCAGCCGCTAAGCCAAAAGCTAAAGTCGCCGCAGCCAAGCCAAAGCCAAGAACTGCGGCAAAGACAAAGCCGAAAACTGTTGCTAAGCCGAAGCCAAAGACTGCGGCGAAGCCGGCTAAAGCTAAGGCCAAGGGAACAGCAAAAGCAAAGACAGGGAAGGCTGCTCCAGTTAAGAGCGCGAAGAAGCCGAAGAGTGTTAGATCGCCGGCTAAGAGGAAGGCTTTAGGGAAGTGAGAATTGCTAGGGATAGTGATGTAAATTTGTCGGTTGATTCTGATAGTAACATAGCTGTTGCTGTAGTAATTTTTTTTTCTTTCTCCTTTTAATGAAATCCTGTTATTGATATTATTGGAATTAGCTGTAATTTCAAGTTAGTATATAACAATGGGGTTTTTCGAAATTGATCATTTTTCTGTTTTGAAGATCAGAATTTATTTTAATTTGTGGGAGAACCAATGAAGAATAGAAATTGAGTGG
>M01000027938	AT1G06870 ESTCount=17
GAAACTATTTACCTACTATTTATCAACCTTATCAAATTTTTAGATATGGCGATTCGAGTTACCTTCACCTACTCCGGCTATGTCGCTCAAAGCATCGCCTCGTGCGCCGGCATCCGCGTCGGAAACTGCAGGTCCCTTCACGAGTGCTTTGTCCGTTCACGCATCTTCGCTTCACCTACTAATCAAAACGTCGATCTGGAACCACCTGCACCTCGGCCGTCACGTGTCTTCCAGTCCGGTGGTTACCGTAAGAGTTCGACTTCGTTGTATAGTACAATCGCTGGAGAAATCTTCGGAAATAACTGCAAAAGTCCCATAGCCGTCGGGTTGATTGAACTAATGAAGTCAACTGCTGGAGTTGGGGTTTCGGGCAGCACTGGCGTTTTTGGAATTTCACCACTTAAAGCTTCTTCGATCCTTCCTGTTTTACAAGGATCCAGGTGGCTTCCGTGTAATGAGCCATCTCCTGGACAGAAGAATAACGAGCCATCTACTAGACAGAACAGTAGTGACGTCGATAGAGGAGGGACGGTAAAGTGTGTTAAAAATGGGAGTAGTAGTAGCTGTTGTACTACTGCTACTACTACTGTGACATTGGAGATTAACGGGAACGAATTGGACAAGGGTGGGAGCTGGTTATCTAGGGTTTTGAGTTCTTTTTCGGAGGATGCTAAGGCTATTTTTACTGCTGCTACTGTTAATTTCTTGTTTCGGTCGGCTTTGGCTGAGCCAAGATCGATTCCTTCAACTTCTATGTGCCCTACTCTGGACGTAGGTGACCGCGTTTTAGCGGAGAAGGTCTCATTTATTTTCAGGCAGCCTGAAGTTTCAGATATAGTGATATTTAAGGCACCTCCGATATTGCAGGAAATTGGATATAGCTCTGGCGATGTGTTCATAAAGAGAATTGTGGCAACAGCTGGAGACATTGTTGAAGTTCGGGAGGGCAAGTTATATGTGAATGGAGTCATTCAACATGAGGATTTCATTTTAGAGCCTCTTGCTTATGAGATGGAACCAGTGCTTGTACCAGAAGGTTATGTCT
>M01000015502	AT1G06890 ESTCount=53
GGACTTCTATTTGACCATCTCTAACTAATTTCAAAAGAAAAAGAAAATAGAACCGAGCCAGCACATGACCTTGATGAGATCCGGATCGAATTGAAAAGAGGAAGAGAAAGAAGAGAAAGAAGATGAGTGAGAGCCAGAGGTTCCAGCTTGGAACTGTTGGTGCTTTGAGTTTATCTGTGGTTTCTTCTGTCTCTATCGTTATTTGCAATAAAGCCCTCATTAGTACCCTCGGTTTCACTTTCGCGACAACATTGACAAGCTGGCATCTGCTGGTGACATTTTGTTCACTTCATGTGGCATTATGGATGAAAATGTTTGAACACAAGCCTTTTGATGCAAGAGCTGTTATGGGATTTGGCATTTTAAATGGAATTTCCATTGGCCTTTTGAATCTTAGCTTGGGTTTCAATTCTGTTGGTTTCTACCAGATGACAAAATTGGCGATTATCCCATGTACTGTTCTTTTGGAGACACTTTTCTTCAGGAAGAAATTCAGTCGGAATATCCAGTTTTCATTGACAATCCTTCTCCTGGGTGTTGGCATTGCAACTGTGACTGATCTTCAGCTTAATGTCCTCGGCTCTGTCTTGTCTCTTCTCGCTGTTGTTACAACCTGCATTGCCCAGATTATGACCAATACCATCCAGAAGAAATTCAAAGTCTCTTCTACTCAACTTTTATATCAGTCATGCCCCTATCAGGCGATAACTTTGTTCATAATTGGACCATTTCTGGATGGATTATTGACTAATCTAAATGTTTTTGCTTTCAAGTACACCCCTCAAGTGCTGTTCTTCATTGTTCTGTCGTGCCTGATATCTGTCTCTGTGAACTTCAGTACATTTCTGGTAATTGGAAAGACATCTCCCGTTACTTATCAGGTCCTAGGCCATTTGAAAACATGCCTAGTTTTGGCCTTTGGCTATGTTCTGCTTCGCGACCCTTTTAGTTGGCGCAACATTTTAGGGATCCTTATTGCAGTTATTGGTATGGTACTATATTCTTATTGTTGCACTGTTGAGAACCAGCAGAAGGCTAGTGAAACATCAGTGAAATTACCAGAGGTCAAGGAAGGTGAATCCGATCCTTTGATTGGTGTGGAAAATGGAAGCGGGATTTTAGCTGATGGTGTTGTGCCAAAAGCTCCTGTATGGAATTCAAACAAGGATCTTCACGCATAAAGACCCCAGATTGTATGAATTCATTGACCCTAGATATATTAGTTGGTTAAACTGTTTCAGCGATGAAGATGTTGCTGGCATAGGGTCCGTGTATCGCATAGCTAATCGGTATTCTGAGATTATTACTTATTTTACATTAGATTAAAAGTTGGAAGGAAATTATCCTCTTATATATAGCATTTTTGGTTACTAGTTTTGTATGAATCAGGCATGGCAACGGGACAATACCAGAATTTTATTCGTTAAATGTATACCTTTTTGTTCCAAAATACTCTTTCTGTAGTTATTCTTGTGCCAATATGTGAACAATGAGAAGGCTTCTGGTCCTTGAACATGTTTACATGGCAGCACAGCACCTACTTCCATTAATGCATATGAAACTCTGAAGAACACATGCATTGAATTTTGTCCAC
>M01000002023	AT1G06900 ESTCount=39
GTGAAAGGAGAGAACCAAGGAAAATAAATAATGGTGGCTCGTTGCACATTCAAATCTGACGATTTAGTAGTAAAATCACCAAATGATAGACGACTTTATAGAGTGATTGAACTAGAGAATGGTCTTTGCGCTTTGCTTGTTCACGATCCCGAGATTTTATCCCCGACATTGATTTACCTAAAACCCTAGGATAACACGACGAAGCCGAGGAAGAAGAAGAAGACGACGACAACGAAGAAGATAGTGAAGGAGAAGACGACGAAGAAGATAGTGAAGGAGAAGACGACGACGACGACGACGAAGAAGAAGAAGAAGAGGATGAAGAATGTAATGAAGTGAAAGTTGAAGGAAAGGGGAAATCTCAGACTAAGAAGGCTGCGGCAGCAATGTGCGTAGCAATGGGCAGCTTCTCTGACCCTTTTGAGGCACAGGGCCTTGCTCACTTTCTAGAACACATGCTCTTCATGGGGAGTACTGAATTCCCAGACGAGAATGAGTATGATAGTTACTTGTCCAAGCACGGAGGCTCATCAAATGCATACACTGAAACTGAGCATACATGCTACCATTTTGAAGTCAAACCTGAGTTTCTTAAAGGTGCCTTGAGAAGATTTTCTCAGTTTTTCATTTCACCTCTTGTGAAAATTGAAGCCATGGAACGAGAGGTACTTGCGGTAGATTCAGAATTTAACCAGGCCTTGCAAGATGATGCTTGCCGCCTCCAACAGCTCCAATGCCATACATCCGCACCTGGTCACCCGTTTAACAGATTCTGTTGGGGGAATAAGAAGAGTCTTATTGATGCCATGGAGAAAGGGATAGATTTGCGAGAACATATTTTGAGATTATACAGGGATTACTATCATGGTGGATTGATGAAGCTGGTTGTAATTGGAGGAGAGTCGCTGGACGTACTTGAGGGCTGGGTTACAGAACTACTTGCTAATGTCAGAAAAGGTTCTTTGGCAAAGCCTACATTTGAGATGCAAGGTCCTATCTGGAAAACGGGTAAACTTTATAGATTAGAGGCAGTCAAAGATGTTCATATCCTTGACTTGACATGGACACTGCCATGTCTTCGTCAAGATTATCTGAAGAAATCTGAAGATTATTTGGCCCATCTTTTGGGGCATGAGGGCAGAGGAAGCTTACATTCCTTTCTCAAAGCAAAAGGGTGGGCAACTTCTTTATCTGCTGGGGTTGGAGATGAAGGAATGCATCGATCATCAATAGCTTATATTTTTGGCATGTCCATACACCTCACTGACTCTGGCTTGGAAAAGATTTTTGACATGATAGGCTTTGTTTATCAATACCTTAAACTATTACGTCAAGTGTCTCCACAAGAATGGATATTTAAGGAGCTGCAAGATATTGCAAATATGGAATTTAGATTTGCAGAAGAGCAGCCTCAAGATGATTATGCCGCAGAACTTGCAGAGCATTTGCTTGTTTATCCAGCAGAACATGTTATTTATGGAGAGTACTTGTACAAAGTTTGGGATGAGGAAATGATAAAGCATCTGCTGGGTGTTTTGACACCAGAAAACATGAGGATTGATGTGGTATCAAAGTCATTCACGAAGGAACAAGATCTTCAACATGAACCTTGGTTTGAATCATCTTATACTGAGGAACATATTCCTCGTCATTTGATCGACATGTGGAGGGATCCCCCAGAAATTGATGTTGCATTGCATCTGCCTTCAAAGAATGAGTTTATTCCATGTGACTTCACTATTCATGCTGATAACTTGAACAAAGCAAACTCATCTTTTCCTAGGTGCATAATTGATGAACCATTAATGAAGTTCTGGTACAAGCTTGACAACACTTTTAAACTTCCTCGTGCAAATACATATTTTCGCATTAATTTGAAAGGGGCATACAGTAATGTGACTAGTTGTCTTCTGACTGAGCTATTTATTCAACTTCTCAAGGATGAACTGAATGAGATTATATATCAGGCCAGCATTGCCAAGTTGGAAACATCTGTATCTTTTATTGGAGACATGCTGGAGCTAAAGGTTTATGGTTTCAATGACAAGGTTCCAGTTCTTTTGTCTAAAGTTTTGGTGATAGCCAAATCATTTTTGCCTACCAATGACCGTTTTAAGGTTATAAAAGAGAACATCGAGAGAAGTTTGAAGAATGCCAATATGAAGCCTCTAAGTCATTCATCATACTTGCGACTTCAAGTTCTGTGTAAGAGCTTCTATGATGTAGAGGAGAAGCTGTGTGTTCTAAGAAACCTGTCTCTTGCTGATTTGAAGGCATTTATTCTTGAGCTTCGTTCACAGCTTTTCATTGAAGGCCTTTGCCATGGCAATCTATTGGAAGGGGAAGCAATCAACTTATCAAATATATTCAAAAGCAACTTGTC
>M01000018758	AT1G06900 ESTCount=5
GCAGGATAGTAATTTGTAAAACTTACTATTAAGTGGCCTTGAGGAGTTGTTGGCAGTGCTTGATGAAGCATCCTTTGAGAACTACAAAAATGGGTTAATGGCTAAGCTACTGGAAAAGGATCCTTCCCTGCAGTATGAAACGAATCGGCTCTGGAATCAAATTGTCGATAAAAGGTATACATTCGACTTCTCTGAGCAGGAAGCAGAAGAACTGAAAACCATTAACAAGAATGATGTCGTCAACTGGTACAAAACATATTTACAGCAATCATCTTCCAAGTGTAGAAGACTTGCAGTTCGGGTTTGGGGTTGCAACACTTCCTTGAAGGAATTTGAAACAACGCGAGATTCTGAGCAGGTCATTAAAGACCTCTTGACCTTTAAGATGTCATCCGAGTATTATCCAAGCTTTTGCTGAGCTACTGCATACCATTTTCAGCTATATGAGAAATNT
>M01000017380	AT1G06900 ESTCount=6
GATATGCTTCGCGTAAAGAAAACACGAGAAAAAATAAAAAAGAAATTTTTATGTTTGCAAGACTGCGGTGTATTGCAGTAGCCTACAAACACCATTCTTTCTGTTTCTCTTCTCTGCTCAGCTGTGAAAGGAGAGAACCAAGGAAAATAATAATGGTGGCTCGTTGCACATTCAAATCTGACGATTTAGTAGTAAAATCACCAAATGATAGACGACTTTATAGAGTGATTGAACTAGAGAATGGTCTTTGCGCTTTGCTTGTTCACGATCCCGAGATTTATCCCGACATTGATTCTAAAACCCTAGGACAACACGACGAAGCCGAGGAAGAAGAAG
>M01000000291	AT1G06950 ESTCount=22
AGTTCAGCAAAGTAACTGATGATCTTCAATTGAGTTGAAACTTGAAATTGCATTTCAGATGCAGAACATTAGGAATTTATTGAAAGCAAGAACAAATACCCTCACATACTATTTCGTTCAACAAACCTATTCATAATTTAGCGCCTATCAAAATTTCATCAACTTTATGTTACATCAAGAACAATTCTCTCCAAGGAATCAGAATCTTTCATTGGGCAGAAAATAAAAGTTTGTTGCCAGATCCACATACCCTAACACAACTATCACAGCAGTTAGAATACAAACTTTTCTTCCTCGGCTCCAACTGATGGTACTCTATCTTTCATCTCCCGGAGAGCAGCAGCTGTGGAATCACTTATTCCCAGCAGATACTGCAAGCGGGACAGCTTTTCCGGCGCCGGGTCGTTTTTCATATAAATGGTAAATAAATCAGCTAGCTCCTCTGGCACATCCCATGTCAATAGCTCAGAAGGCACAGCTTTATCACAGGCCAGCAAGTCATTAAGAGTGGAAACCACTCCTTGATGATTTCTCTGCCTCAGGAGTGCCACAGCCTGGATTAGCGAATTTGATAGTCTACCTTTTGCAAGCATATGAACAACACCTTTTGCCTTCTCAGCATTGATGTTGAGATCCGCAGGGATTTTCTCGTAGACCTCTTCTTCATCAAATTCGCCAGTACCTGATGAGAAAATTTCATCCACTGTTTTTTTGAACAGGTTCTCCCGCAATCTCTCAGATATCATGCTATCCAAGTCAACACTTGCTTCCTTCAGTTCTCTTATCTGCTGCATGTTAAGCCGTCCACGACTGATGGCAGTTTCAAGGGCAG
>M01000001858	AT1G06950 ESTCount=51
GGTGGCGACAAAGTTTAAATATAATAAAGTTTAGCCGTCTCATCATCTCGTCTCTAACGTTCCGCTCCATTGTACAAATTTTGGTCTATCTTTTGCGGCTCTACCTTAAACCCTCAGTTCCAAATTACACACGCACAGACACAGTGAGGGAGGAACAGCCATGAATCCCTCTCTCGTCACATCCACAGCTTCCTCCTTAGCCTCTCCCTTTCTCTCTCCCTTTCTCTCTCCCTCTCCTCTCCGCCTCTCAACTCCATCTTCTCTCAAACGACGTCGTTTCAGAGTCTACATCCCTCGCAACTCCTCTTCCGATGCCGCCGTCGATGATTCTACAACAACTGCCACTACTACTACTACCAATGAAAACATTTTTGGAGGCAAGAAAGAGCTAACTGGGTTACAGCCTTTGGTGGCTAATTTGTCACCGCCTGTTAGATTAGCTAGTTCAGCTATTATTATTGCTGGAGCAGTTGCGGCTGGTTATGGATTAGGTCTAAAGTTTGGAAAGACTCGTAATTTGGCTTTGGGTGGTGCTGCTGCTGCGGGTGCTGCCGGTGGTGCTTTCGTCTATGCTATTAATTCTTGTGTCCCTGAAGTCGCTGCTGCTGATTTGCATAATTATGTTGCTGGATTCGACGATCCCAAAGCAGTTAAGAAGGAAGATGTTGAACAAATTGCCAAAAGATACGGTGTAAGCAAGCAGGACGAGGCATTCAATGCCGAACTTTGTGATATGTACTGCCGGTTTGTTTCATCTGTCCTCCCTCCTGGGAATGAAGATCTTAAAGGAAATGAAGTTGAAACAATAATCAACTTCAAAAGTGCAATGGGCATTGATGATCCTGATGCCGCCAGCATGCATGTTGAGATTGGTAGGCGCCTTTTTAGGCAAAGGCTTGAAACTGGAGATCGTGATGGTGATGTAGAGCAGCGTCGGGCATTTCAGAAGTTGATCTATGTGTCAACTCTGGTTTTTGGAGAGGCATCATCATTCCTTTTACCTTGGAAGCGTGTTTTCAAGGTTACGGACTCTCAGGTTGAGATTGCAATCCGTGATAATGCCCCAGAGGTTATATGCTTCAAAGCTAAAGTCAGTAAGCAGAGATGTCAACGCGGAGGAGCTTGTAAGCCTCAGGCAGGCGCAGCTTCAGTATCGACTTTCTGATGAGCTTGCAGAGGACTTGTTTAGGCAGCAGACCATAAAACTAGCTGAGGAAAATATATCAGCTGCATTGGCTGTTCTGAAGTCCCGGACAACAGCTGTCAATGGTGTCAAGCAGGTTGTGGAAGAACTTGATAAGATATTGGCATTCAACAGTAAGCTTATTTCATTAAAGAATCATGCTGATGCAGCTTCCTTTGCTCGTGGGGTTGGTCCAGTTTCTGTACTAGGTGGCGAGTATGATAATGAAAGAAAGATGGATGACTTAAAGCTCCTTTATAGAGCATTTATTACTGATGCTTTATCTAGTGGTCGCATGGAAGAAAATAAGCTTGCTGCATTGAATCAGTTGAGGAACATATTTGGTTTGGGGAAGAGGGAGGCGGAAGCAATTACGCTTGATGTCACCTCAAAGGCATACCGTAAACGACTTGCACAGTCAGTTTCCAGTGGTGATTTGGGAATGGCAGAAAGCAAAGCTGCCTTCCTTCAAAATCTCTGTGAAGAATTGCACTTTGATGCACAAAAGGCTACTGAGATACATGAAGAAATTTACCGGCAAAAGCTCCAGCAATTAGTGGCTGATGGAGAGCTTAGTGAGGAGGATGTTGTTGCTTTGAACCGTTTGCGTGTTATGCTCTGCATTCCTCAGCAGACTATTGATGCATGTCACTCGGACATCTGTGGCAGTCTGTTTGAAAAGGTGGTCAAGGAAGCAATTGCTTCAGGTGTTGACGGCTATGATATTGATGTGAAGCAGGCAGTAAGGAAGGCTGCTCATGGGTTGCGATTAACACGGGAGGCTGCTATGTCAATTGCCAGCAAAGCTGTCCGAAAGATTTTCATGAATTATATAAAGCGAGCACGGACAGCTGACAATCGTACTGAGGCTGCAAAAGAACTAAAGAAAATGATTGCCTTCAATACTTTAGTTGTGACTGAACTGGTGGCTGACATAAAAGGGGAATCTTCTGATACTCAACCAGAGGAGCCTAAGGAGGAAGAAAAACAAATTGAAGAGGATGAGGAATGGGATGATGAAGAATGGGAGTCCATTGAGACACTTAAGAAAATAAAAAAACCTAGTGAGGAACTTGCTGCCAAGATGGGGAAGCCAGGCCAGACAGAGATAAATGTCAGAGATGATCTTCCTGAAAGAGATAGGACTGATCTCTATAAGACATACTTGCTATACTGTCTAACTGGGGAGGTGACCAGGATTCCATTTGGTGCTCAGATCACCACAAAGAAGGATGATTCAGAGTATGTTTTCTTAAATCAACTCGGTGGCATTTTGGGTTTGACCGTTAAGGAAATTGTGGAAGTACACAGGAGCCTTGCTGAGCAGGCTTTTAGGCAACAAGCTGAGGTGATTTTAGCTGATGGACAATTGACAAAAGCCAGGATCGATCAGCTTAATGAGGTGCAGAAGCAAGTTGGCTTGCCACCAGAGTATGCACAAAAGGTAATAAAGAGCATTACAACAACAAAATGTCAGCTGCCCTTGAAACTGCCATCAGTCGTGGACGGCTTAACATGCAGCAGATAAGAGAACTGAAGGAAGCAAGTGTTGACTTG
>M01000020726	AT1G07020 ESTCount=17
ATTTTTCACGAATATTTCTTTGTTCGATCCATAAATACTACACCGATGTGTATTGCAGACAACAATGATCCTGAAAGCGATTGCGACACGAATACCGATGTAGCACCTGAATACTACCAGCCGATCTCACCACTTGCTGACGATGACTCCGATCCCGAACAAGCCAACTCCGATGAAGATTCTAGGGCGGAGAACGGAATCCGCTGTCTTCATCTAAACGGCGACGTAGAGCAGCAGAGCAGCAGCAGCAGCAGCGAGGAAGAAGAGGATGAGGAAGAGGAGAGAGTGAGAGAAGCGTCTGAATCGGCTATTTTGCGAGCATTTAGAGAGGATGAGAATCGAAGGAATGCTCCGTTGTCTCAAGAGAATGCTACTCGTGTTATCGAGGCCATGCGTGGGATTTCCTTCTCCGATTACACTCCTGATTGGGCGGGTCGGGTTCCTCAGGATCAGTGGATCCATCGCCTTCGAGCTTTGAGGAGCCAACAACAAATACTATCACCCAACACTTCTCTTCACAATTAGATTCTTACTCTTTATTGTTCTCTGCTTTTATTGCTGATCTATTACGAAAATATGTTGTCTTTTATTTAAGCCGAAATGTAAATCTCAACTTAAAAGTAATTTCACCTGATCAATTTGATAAAACTTAGAAAAACCATGCTGCTTGTTTAAGGATGTAGCTTACTGGGCTTCAAAAGTTTATCATGATAGGGATATTCGAAGGATGGGATTAAAGGCTTCAGTGCGTCGATTTCTGCAGCAAGTAATCCCCAAACCAAGGGAGAGTAC
>M01000028781	AT1G07030 ESTCount=4
TGGAGATTTCTCCTGATAGCGCTAACGATGAGCGTTTGGTTGTTCATGCTACTGCTGGAGCTGCTGCTGGTGCTCTTGCTGCTGCCATCACTACTCCTCTTGATGTTGTTAAAACTCAGTTGCAGTGTCAGGGTGTTTGTGGGTGCGACAGATTTAAAAGTGGTTCAATTGGAGATGTTATTCGGGCAATAGTGGAAAAGGATGGTTATAGAGGGCTCATGAGGGGTTGGATTCCAAGGATGCTTTTCCATGCTCCTGCTGCTGCAATTTGCTGGTCTACTTATGAAGCTGCAAAAGTCTTCTTTCAGGAACTGAATGATAACAGTAACAGTGGCACTGTTACCTGAATGCAGCGAAAAAGGCATATGTAATTTATCAGTTGCATCACAAAT
>M01000020752	AT1G07030 ESTCount=18
AGCACCAGCAGCAGCTCCAGCAGTAGCATGAACAACCAAACGCTCATCGTTAGCGCTATCAGGAGAAATCTCCATCAAACCTCTTTTAGTAGCCTCATAAGTAGCAAAATGAACAGCTGTAAATGGAGCATTCATCAAAACGGTAGTCCTATAAGATGCATAAAATGCACCAATCCCTTCTTCTTTCAATACCTTTTTAATACAATCCCACACCCCTTTGTATGTATTATTCCCCAACTGTAATCTCTGCTTCACCATATCCATAGGCGTAAATACCGCGTCGCTTGCAACTGTAGCGCACACGCCAGACATCGCGTGAGCTATTGAATTATTGGGATTATTACCAGAGAAATATTTCTTGCATACTTCATAGACAGAAAAATAGACAGCGTGGGCAGGACCGGCGCCAAGTCCCATGGCGGCAATACCTCTGTAGAGGGCGGAGGGGCCTTCGGTTTGAAGAATGGAGCGGAGGGCGTGGGTTACACTGACAGATTTAATTGGGCAAGAACCGAGGGCTTGCATATGAGTTTTGATTGTGTCGACAGGGAACATGGCCATGTGCTCGATTGAACCAGCGATGGAACCAGCAATCATGAATTGCCAGAAATGCAAGCCGTCGTGGGCTGTCATCACCGATATTTCAGGATGAAATTCAGGACGGAAATCAGGGTTTTGGAATTTGGATGCAGTGGCTTCAGTAGCCATGGGAGATTCTTTGTCTTCTTATTTCAATTAAAATGAAAGAATGAATAGAAGGGCTTATTGTCATAAAAATTATTTTGACAAGTCAAGTGTCAGAGGAAGAGAAACCGATTTTTGACAATTTAGGGTT
>M01000013514	AT1G07040 ESTCount=13
ATTGAGTTCGCAGAACGTCTTGTGTTGCCACAGTTTAAAATTTACCAGAGGAAGAGGTTAAGGAGTTCCATAGGCGAGATGGGTTTGAGGTCGGGAATGCTGATAAGATCTTTGAGAGCACATCCAAAGAGCAACTGACAAGGAGAGCTGCATGAGATATAGTTTTACACGTTTGGAGGAATGATACTTAGTAGTCAAAAGATGTTGTCAGCATCGAGGTTCAATAACAAGAGTTCTTCAAGACCAAGATGCTAGCATAATTTAAATGTGCAACATGTAAATAAATGTAATTTGCTTAATAAGGCTTAAATTTATCCTAGTTAATGCTGGCTGCAAGTTGCAATACTCGCTGATCACTCTTTCCTCTCTGCTCCTTTTATGCTAATTAAG
>M01000004531	AT1G07070 ESTCount=198
GGTGCCTCGACCTATATATAAGACATTTTCTTCTTTCTCTCAACGGATTAGGTGCTAGGGTTTCGATTAGAGAGCATTGAAGCAGAAGACGAAAATGGTGAAGAGCCGCCAAGGAGAGAATGTGAGACTGTACGTTCGAGGAACGATTCTCGGATACAAGAGGTCAAAGTCGAACCAGTATCCAAGCACGTCATTAATACAGGTAGAGGGAGTAAACACAAAGGAAGAGGTGGCATGGTATACTGGAAAGAGGATGGCGTATGTATACAAGGCTAAGGTGAAGAAGAACGGTTCTCATTATCGTTGTATTTGGGGAAAAGTAACAAGGCCTCATGGTAATAGTGGTGTTGTTCGTGCTAAATTTAAGTCTAATCTTCCTCCTAGATCTATGGGTGACAAGGTTAGAGTCTTCATCGTACCCCAGCAACATTTAAGTGCTTACAGTTTTTTTATTGGACCTTGGACGTAAGGTGGAGTTGGATTTGCTGCAAATTTTGAGTTTTTAGGTTTTGTACTCGAGCAATACTGGCAAAGTTGTTTTAGATTTTTGTTTGGTTTGAATTTATTTGGATATTAAAACATCTGTGTACGGTCATGGTTATCTCCAAATTGAGATCTGAAACATTCAAATTGCAAATGCTTAGGATATTACCTCTTATGAATGAGGATGTGATTCTTGATCCT
>M01000004310	AT1G07080 ESTCount=116
ACGGACCGGGGAGATCCAAGAATTGGTGAAATGGCTTCTTCATCTTCTTCGCCTCCAATAAAACCCCTCACTTTAATTCTCTGTATTTCCTTAATAATCAGTTCCTTTTCTTTTTCTTCTTCTTCTTCTTCTTCTTCTTCTTCTACAGATTCAAGAAAAAGTAACGTTAGCTTTATACTATGAATCGCTTTGTCCCTACAGTGCTAATTTCATTATAAATTACTTACCAAAGCTATTAGAAAACGATGAGCTCTTCTCTATTGTCGATCTCTACCTTTCCCCTTGGGGTAATGCCAAGCTCAAATCAAACGACACCTTCGTTTGCCAGCATGGTCCATCTGAATGTTTATTGAATACAATTGAAGCTTGTGCAATTCATGTTTGGCCTCAGTTGGAGGAGCATTTTCCTTTCATCAATTGTGTAGAGTCTCTGGTATATGAGCGCAGATACCCCGAATGGGAGTCATGCTTTGAGAAATTGGCTTTGGATGCCAAACCTATTGCTGATTGCTACACTAGCGGGCTTGGCAAAGAGCTTGAACTACAATATGCAGCTGAAACAAATGCCCTACAGCCTCCTCATGAATATGTGCCTTGGGTAGTGGTGGATGGACAACCACTTTACGAGGACTATGAAAATTTTATAAGTTACATCTGCAAGGCCTACAAGGGCTCTGCCGCCCCCACAGCTTGCAGTGCAGTATCTCGATACACCAGTCTAGGGGATAAAGCAAAGTCAATTGTTCCAGTATCGTACAAGGAGAGAAAGATATCAACATTATCAGGACGAATTATATCAGCATTATCATTGTGGATGCAGCAGATGAATGGGGTAGCTGATATTGTATAATTGCATTTGCTTTTCCTTTTTCTTTTCCTTTTTTTTCCTTTGTGTCAAATGCATAGTGTGCAGCTAAGCTCAAATCTACTACAGTAACTGAACGCCCTTTTTTTTTTCTTATCGCGATTGAACCAAAAGAATTGCTGTTTTGTACTTTGGTAGCATCTCCATTGTGGCTGCAGGATATCATTTGCTATCAAAGTGAAGTCATGATAATAGAAGTGATTATTGAACTGCTTGTGAATGTTAGAACTCCAATATGTGACCT
>M01000028594	AT1G07110 ESTCount=5
TCCACTACGCATGGGATGTTGCTATATTTTGGCTTCAACAGGAACTTGAAATCCAACGTTTCGTGATTAGGAGGCACAACAAAGCTCAATTCCCACATTGAAGCCGATTCACGTTCCATTGAAAGAGCTTTAGAAGAATCCCAGGATCCAACAAGAGGGACAGAGCCATATACATGAGGGAAAAGGTCTCTTTTTTGCTTGTAATTCTCCATTTTAAGAGAAACATAAAGCTGACCTCCATCCTGGTCCATATTCTCCTCTCGCTCTTCTCCTCCATGCGAGTTTCCGTCTCCGTTCTTTGAAGAACCCGTCCCCATTCGCTCCTATCTTTACAATTGAAAATTTCTCTCTCTTTATAACTTGGCCATATGTATATGCATCTGCTGTGTATTTTGACACTATGGAGCCTCCTGT
>M01000013408	AT1G07110 ESTCount=3
AGTATGAGGCACGGAAGAAAGATAAGCTGAGGTACCGGTATCCACGTGGAGAATCTTATCTGGATGTCATCCAAAGGCTGGAGCCTGTAATTATTGAACTTGAAAGACAACGAGCTCCCGTTGTAGTGATCTCTCATCAGGCGGTTTTAAGAGCATTATATGCTTACTTTGCTGATAGGCCTCTGAAAGAAATACCACATATTGAGGTGCCACTTCATACTATAATAGAGATACAAATGGGAGTTACTGGTGTCCAAGAGAAAAGATACAAACTCATGGACTGAACATATTTGTTGAAAGTTCTCTGATAACCCAAAATTGGAAGGGAAAATTTTCCATTTTTTTTTCTAAAAAAAAAAAAATAAAATTTTCCTATTCATTAACGAGATGCAATACTGATGTATCAAACTGTATCTACAAGACATGAATT
>M01000014057	AT1G07110 ESTCount=4
AGACTGGCTGTCTTTAAGATTGCTGATGAGGTTCTTGAATATAGAGTGTTCATTAAGGCGGACAGAGTTTCACCCTTTGATCTTGCGGCTAGTTGGAGAGCTTATCAGGAGAATCTCCAGCCTTCAACTGTCCGTGGGATTCCTGATGTCAGTATCAATTCTGCCCCAGAATCTGGAGCTGAGAATTCAGCTAGTTTGGAGCTAGATCTTGAACATTATGTCGTTCCAGCCCCATCAACGTCAGCAAACTCAGGCCTGGTATATGCAGCTAACAATGCTGAGAATCCAAGGTTCCATACTGCTGATGGATCGGGAATGCTTCATATTCCTGTAAGGATGGTGGCTTATCTGTTGATCGACCTGCACCTATTAAGGAGATGGAGGTCAGTATC
>M01000018002	AT1G07110 ESTCount=17
ATTAAGGAGATGGAGGTCAGTATCCCTAGTATCCATCGAAGGTATACTCGGGTTCTGGGATGGTTGAGTCAAAATCAGTAGGGACATTCTCACCTTTGCAAAAGCAAGATGGTCACCGGGGACTCTATGTGGATAGGGGGGTTGGGATCTCCTAGGCTTGTAAAATCATCTAGTTCAAATACTTTCGCTTTTGATCTCAAATTGGTCACAGAAACCAAGCATTCAATGCCAGCAGCTGCTGGAGCTGTTGCAGCAGCAGCTGTAGCTGATCAGATGCTTGGACCAAAGGAGGATAGACATTTGGCAATTGTTCTGGTTGGTTTACCTGCACGAGGCAAGACTTTTACTGCTGTTAAACTTACCAGATATCTTCGTTGGTTGGGTCATGATACCAAACACTTCAATGTTGGAAAGTATCGACGCCTCAAGCATGGAGCTAATCAGTCTGCTGATTTTTTTAGAGGTGACAATCCTGAAGGCATGGAGGCACGTAATGAGGTAGCAGCATTGGCCATGGATGATATGATCGCCTGGATGCAAGAAGGTGGCCAGGTAGGCATATTTGATGCAACAAACAGTACCAGGGAAAGGAGGAATATGCTTATGAAAATGGCTGAAGGAAACTGCAAGATCATATTTTTGGAAACAATATGCAATGATGAACGCATTATTGAAAGAAATATACGCCTTAAAATTCAACAAAGCCCCGACTATGCAGAGGAGCCGGACTTTGAAGCTGGATATCAAGATTTCAAAAATCGACTAGTCAATTATGAGAAAGTTTATGAGCCTGTGGAAGAAGGTTCTTATATCAAAATGATTGACATGGTCAGTGGACATGGTGGGCAAATACAAGTGAATAATATCAGTGGCTACCTTCCTGGAAGAATTGTCTTTTTCTTGGTGAATACACATCTTACACCCCGCCCGATATTACTTACTAGGCATGGAGAAAGCCGGGATAATGTTAGAGGGAGAATTGGCGGTGACACTGTTTTGAGTGATAAGGGAGAGATCTATGCAAAGAAACTTGCTAACTTCGTTGAAAA
>M01000002654	AT1G07140 ESTCount=74
GGTTCTAGCAAATGCATAATCATGACCCTTTCAAAAGCAACATAAAGAACAAAGGAGAAAATCTAAATCCAGGCGAAAAAGGGAATCCATAAAAGTTTAAGAAGCACCCATCCATACTATAATTGCCAGGATTTTTACCAAGAAACAGAATCCAAGACCCATGATTTATAAATTGCAATCTCAAACCGACCAACACAAACAAAAGCCATCCACCTGTTCCAACACGATCAATAAAATTGTGTACGTAATCCCAAAACTGTGGGAAATCAAGTAACCACTCGAAACCAAGTCAGCAATGCCGCCTCAGAAGAGCAAGATTCTTTGATGTCTATGCTGATGAAGCAGGTTGGTCATCCTTTCCTGCCTCTGCTTTTGTTTTCTCACCTTCAGCCTCTTTTGATTCAACAGGAACCTCTTCCTTCTCTTTCTCCTCAGTTTTACTATCCCCAACACTCAATTTCTCAAGTAATCCAGCAGCATCTTCTGCTTCCTTCCTTTCTTCTTTCTTTCCCTGAGTTTCAGACACTTCTTGAACCGTCTCCATGAAGGTTTTGCAATTTTCAACAGAAGCAAATCTGATGCAAAAGAGCTCGTCCTTCAATTCTCCATCAGCAAAATCAGCGGCGTGCCAAACACATGATTTATCATTTCCATGATGCTCTTGTACATTCAAGGAAGCGACCACTAGATGATTAGCGCAGATCTTGAGAGTCTTAGATTGACGCATAACAAGGCGAACTTTGCCAGATTCTTTGTGCTTCAACAGCTTCACATTTCCAACTCCTCTTTCTTTCCACTGATTCCCCTCCTTATCAAATCTGTACAGCTTTGCTTTCAGATCGAGAATAGAATCCTCATCTTCTTCGCCGGTAGAAACAGCGACTTCTTCGAGCTTCACAATGGGAGCAACCTGAGCACCGGTGTCCTCATCAGGTGCATTCTCTTCCTCTTCTCTTTCTTTGTTGCTGGTGTGCTCTGGATCGCTAGTTGCCGCGGTGCTTGCCATTTTTATTTAAACTTTGTTGCCGTTAAAAGTGAAAGCTTCTCGCGAAAAGAGAGAGAGTAATTAGCAAGTTAGGGATTTTTGTTTTGCAGAGATGACACGTA
>M01000000531	AT1G07140 ESTCount=361
AAAATTACAATTTCATGGGTCACATAACAGCATCCATGCCAACAGCTTCATGAACAATAAGCCTCACGCACATAGAGGCAAGCTTGGGATGGCCAGAGCCAATCATCATCCATTTTTCATTTGACCATATCAAAATTTATTCCATGTAAATGGAATCTTTGGCTTGAGGAGACTAGATAAAGAAATCTTTCCATGAAAAGGATAGACAATAGCACACAAAACAATCAGAACATAAATGTAACAATTCAGACTTTGCACAATTCAAGAAATAATATCCCAAGAAAGACCTGTGCTCTTAAGAAGCCCCTTCCTTTTTTTCTCTTTTTCCGTCCTGTCCTGTCCTCTCCTTTTTCTTTATCTCGTGATAATTATAACCATTCGACTTACACCAATTAAATAAATAGTTTCCTTGCAAAACCCTGGTTGAACTATCCAAGAATACACAAATCACAACCCTCAACAAGCAAAAATGACCAAAGTTCGACCTGTGCTGACAAACCAAGCCCAACAAATGTCAGCTGCATCTATGCAAGCAAACCGCAAAAGGATGATAAATGAGGTAGACAACCAACCTCATCATAACATCCAGAGGTATGGTAAAGATACCCATCTTCTCAAGTTGACAGAGTAGACTCCTTATCTTTACTCTCTGCATCGGTCTTACTCGACTCCTCAGCTGCAGCTGGCGTCTCTTTCCCAGCTTTCTCCACAGTTTTCTTGTTTTCAACACTCAACTTATCTAGGGCCTCGGCTGCAGCTGTTGCATCTTTGTTCTCCTCTTTTGATTTTTGGGATTCAGCTACTTCTTGGAACATCTCCATAAAAGACTTGCAATTTTCAATAGAAGGAAACCGAATGCAGAAAAGCTCATCCTTCAGTTCACCATCCGCAAAATCAGTAGCATGCCATACACATGATTTCTCATTTCCGGCGTGCTCCTGAACCGTCATGCTTGCAAGCACCAGATGATTGGCACAGATCTTGAGAGTCTTAGATTGTCTCATAACGAGACGAACTTTGCCAGTCTCTTTGTGCCTTAGCAGCTTAACTGAACCAGCTCCTCTCTCCTTCCATTGATTCCCTTCCTTATCAAATCGATACAGCTTTGCTTTCAGATCGAGAATTGGATCCTCGTCCTCTTCGCCAGTAGAGACGGCCACCTCCTCTAGCTTGACGATTGGAGCGACTTGAGCTCCTGTGTCCTCGTCATCAGCGTGAGGAGCTTCGTCGTCTTCTCTTCGTTCGTGATCGAGCTCAGTGCTTGCCATTGGAGCGGTGGTAATGGTGGGTTTATGCGTCCCCGGCCGTAATGG
>M01000016711	AT1G07180 ESTCount=6
TTGTGTAGACATAGAATTGGGAGATCCATTGTTTACTAGACATCTGGGAAGCATGGCAACTATCGGCAGATACAAAGCCCTTGTTGATCTTAGGCAGAGTAAAGAGGCCAAAGGGATTTCTTTGGCAGGATTTGTCAGTTGGTTTGTCTGGCGCTCTGCATATCTAACTCGTGTAATAAGCTGGAGGAACAGATTCTATGTTGCTATTAACTGGGCCACAACTCTTGTGTTTGGTCGTGATATAAGCAAAATATAGATCTAAATAGAGGTGACAGTGCTCGTGTAACATTTGATTGCCATTGGTTTGTGAAGATACTGAATAAGTAAAGGCTTCCTCAGTCAGTAAAGGATGTTTCTTGGTGCAAATTGATATAGCTTTTGTAATTCCGTACATAATGGCCAGCCATTTGTTTCTACTACGCCACGCATCTATTCAGGAGCTTTGAAGCATGTGATCAAGTTATCAATAGAAGGATGAGGCAGAAGTTCGTCAGAAGCTAGCACTAGAACTTCAACTTTATACAGGAATCAAGCCCTTATTATA
>M01000019142	AT1G07200 ESTCount=3
CTGACAAAGTTAGGAAAGAAACGAATTGCTTCAATGCTTGCTGAGATAATGTTTGGTAGCCATGAACACTTAATTTCTGTTGATTTGAGATTCCATGATGGGAGTAGCCAATTAAACTCTGTCTTTGAATGTCAAGAATCAAATGATTATGATGTGAAATTTAGGGGGAAGACAGTTGTTGATTATATTTCAATGGAGTTGGGCAAGAGACCCCATTCAGTCGTGCTCCTTGAAAATGTAGACAAGGCTGATCTTTTGGTCCAGAATAGTTTGTCCCAGGCCGTGAGGACAGGTAAATTTGCAGATTCACATGGG
>M01000000947	AT1G07210 ESTCount=175
GGAGAATTAAAAAGATGGATCAGCTCAATCAAACAGACCCTGAAAGGGTTTAATCGCCTTTTATTTGCTAATTTTATTTTCTTAATCCGTATTCAAAAACTGTGTCATTGAGCAGAGAGTAATGAGAAGAACAATAGGCATTACATTGCGATCTATTGGCCGATCTCACACTACCCATTTCGCTAAACCCCTCTCTACATCTGCACCTCCTGGTAAAAAGGATAGCTCTAATACCTTAGAGTCCAATGATGAGTTTGAGCAGCGAATATTTGGTGGCATTTCTGAGAATAGTCTACCTTTTTTCCAGAAGCTAGATAGAATTGAAAAGGCCCGCGATAGACCTGGTTCTAGAATGAATGAAGGAATTAGTTCGAATCTGGATGGCCTGTATGAGAACACATTATCTGATGGGGATGGATGGGAAAATTGAAGAAGGCAGCTAGATATTTTGAGTTTGATCCTGAGGAAATAACTAAAGAGGACTATGCTTTTAGACCAGATATGACGTTTCGGCATGGAATGACTTATGATACCAAGGATCTTGATCTTAGAAAGCCAGGAGTGCGCAAACCTCCTAAAAGATATGAATTTCAAGTAACAACAGAGGAAGTTCTGGAAAAAGCTGATTCTCGGAATGTTAGATTTCTCTCAAACTTTATAACAGAGGCTGGAATTATGCACAAGCGGAGCAAGACAAAAATAAGTGCAAAGGCCCAAAGGAAGGTTGCTAGGGAGATCAAAACAGCTCGAGCTTTTGGTCTAATGCCTTTTACGACCATGGGAACAAAATCATTTGTTTTTGGTTAAAAGCATGCAGGATCTTGATGAGGACTATGAATACGAGAGTTTTGATCGCCAAACGGTTGATGAGACAGTTGGCGAAGGCCCTCTCGCAGCCTAGGAGCCTTTTTGCTGCAATGTGAAAATAATTTTAAGTTCCTCAAGTTGTCAGTGCGTGGCCCTTGTTGAAGTATGAGGTTGTGATACATTTTGAGTAGAAATCTTCTGAAATAAATTGCATTTCTGTGTACCATCCAATCATAAGATTGTTTCTCTCTAATAATGTCAAACATCTACCGGGCTATATCTCATTTTCTACTTCTGTCAATTCAAGAAAATTTCCCTCTTTAAGCTGAGAG
>M01000013572	AT1G07230 ESTCount=6
GATCCAGCTTGCCTCACAACTCAATGGTGATCATGTCTTGAATACTTACCCAGATATTGGGAAAAGCATGACAGTGGGGGAAGCCAACAGATATGCCGAGGATGCAGTTAAGAGATTCCTAGAAGCTGGGAAGGCTGCTCTTAGAGCTGGAGCCAATGAATCTGCAATTGTTACAATGAGACCTTCTCTCACTAGCAGGGTTCCTGTAGGAGACCATGATAGTTACCTAAAAGCCTATTAGTTCCACTTTAAACAGTCATTTGTAAATATAAATTTAAATACTAGTGCTATTGTGTGGAAATATATTAGAAGTTTGTGATAATTAAAAGGTATATTTGTGATCAGAATCTTGTAAACCATCAAGAACGTGATTGGTCCTGTTTGTTTACATGGAGCAATATAAACGTACTAATATAGCAATACCCTGAAACTCGATTCTTTTTAGTTT
>M01000026447	AT1G07230 ESTCount=7
CCTGCCACTTTATTCTTCAAATCACTGAGAAAATTAAAGCATTTGATAAAATTTCACGACTATGAGTTGAAATTTAGAAGGCATGCCAGGCTAGGGAAGTTGCCTAATTATGCGGTGGTGGAGCAGCGTTACTTTGACGTGGAGCTGTTTCCAGCCAATGACGATCATCCATCACATGACGTGGCGATTGGACAGAGGTTTGTGAAGGAGGTGTATGAGATACTGAGGGCTAGTCCCCAGTGGAAGGAAATGGCTTTGTTAATAACTTATGATGAGCATGGCGGGTTTTATGATCATGTGCCTACACCTGTGACTGGTGTTCCCAGTCCTGATGGGATTGTTGGCCCTGACCCGTTTTACTTTCGGTTTGACCGTTTGGGTGTTCGGGTTCCAACTATTCTGGTTTCTCCTTGGATTGACAAGGGCACTGTAATCCATGAGCCTGTTGGGCCAACACCGCATTCACAATTTGAGCATTCTTCAATTCCTGCAACTGTAAAGAAGC
>M01000020582	AT1G07230 ESTCount=6
GGAAAGCATAAATATTAATTTGCTTTTTCTCTTGCTCACACCCCAAGCATTATTCTATCCATCAAGTATATACCCTTTTCTTGTCCTTCTATATCAAAGTTCAGAACTTTACCTCTTCTCTACTACTTGTATATTACCGTTTCTATTATCCGGTGACCGGAAAATGGCTTTCCGGCGTATACCCATCATCACTTTTACCTTGTTTCTTTACTTAATAGTTTCTACCCAGTCCCGGAACATTAATAGTTTACACAGAAAGCACAAAGCCCAATTCAAAGGACCCATCAAAACCTTAGTAGTCTTAGTAATGGAAAATCGTTCCTTTGACCATGTTCTTGGCTGGCTTAAATCAACCCGACCCGATATCGACGGTCTAACAGGAAAAGAACATAATCGGGTCTCCATCGCCGACCCGAACTCTAGAAGAAAGTCTACGTCTCCGATGATCG
>M01000027222	AT1G07230 ESTCount=5
CGGTTCGGTTGTGTTGAAGCCGGAACCGATGCGAACCACCGGTCGAACACCGCAAACTCATTAGCTAGCGCTGTGTAAACCGGCAACCGGTTCGGTTTAAACCCGCTCATGACGGTTCTTGATTTGTTCTCACTCATGGACTCGGCTTGCTGTGCAAACCCATTCATTAATGGCTGGTTTGCTTTGCTGTCTTCATCCGACCCGAATATTTGTTCTCGGATCGCTTGAAAGGAGTGACCCGGGTCCCAGTCAACGAAGACGGCATCATCGGAGACGTAGACTTTCTCAGAGTTCGGGTCGGCGATGGAGACCCGATTATGTTCTTTTCCTGTTAGACCGTCGATATCGGGTCGGGTTGATTTAAGCCAGCCAAGAACATGGTCAAAGGAACGATTTTCCATTACTAAGACTACTAAGGTTTTGATGGGTCCTTTGAATTGGGCTTT
>M01000013798	AT1G07310 ESTCount=7
ATATTTCAATCCTTCTTCTATTGCAATCCCACCTAAAGCCCCAGCAATTGCACCCACAGCTAATCCTGTCCCGAACCCTGCTTTCCCTCCTACTCCTCTCTGTCTCTGATCATACGGCGACGCGGGTGCAGAAACAGAGTAATCAACAGGAGCAGAGGGCCCACCACTATAACCGCTGTTATTCCTGTCAAATAAAGGCCTGGGTGGCATCGGCGGGGCCGAGTAGTATCCCGAATAATAAGGAGATGGTGCAGTATACGTGTCATGATGATACGATGAGTACTGAAGCGATGGTGGTGGTGGTGGTGGTGATGCTGTCCCATACCTATAGTCACGCGGGGCTGGTGGCATAGGGGCGGTATTGTAATAATAACTTTGTGGAGGAGTAATATGATAATCTTGTACCTGTGGGGCGGCGGCGGCGGCGGCAAAGGCCGTTCTCTAAAACCAATCTTTATCCTTATCTTACCTTGAGGCGACCAGAAGGT
>M01000015328	AT1G07320 ESTCount=4
GGGGATAACACAATCATCTTCTTTCTCTCTCTCTCTCTCTCTCTCAGACCTTCAAAAGAAAAAAGAAATGGCAGCCATATCAATAAGAACAGCACCACCCACATCTCTTTCATTCTTCTCCTCATCACTGTTCACTACTCCAAAGTTTCAGTCTTTCTCAAAACCCAATTCTCTAAATCCCCCAAATAGCTCTCTTTCCCTCTCAATCTCATGCCAAGTTTCCACTCTCCCAATTCTTTCTTTCACTGGCGAAAAAATCGGAGAAACATATTTGGACCTGAAGACAGCACCACCAGAC
>M01000021646	AT1G07350 ESTCount=9
AAACTCCGATATACAGGAAGTAGATTACCATGCCCAGACTTGAAGAACTTAAGGCCATGTAATCTATAAAGATACAACAGCAGACACTTCCACTCCCTCTCAAGATGAAGGAGACGCAGACCTAGGGGTTGGAGACCTAGAAACAGATCTGGAACTTGCACTCAAATTTCGACTCCTAGAGTAAGTATCCTGAGAATCATGCACTGATGAAGCACTGCGGGACCTACTCCTCCTTGAGCTCTTCCTTCGTATCGGGGAAATACTTCTAGAGTAACTTCTCTTCAAGGACTTCCTCATTCTTGGAGAGGGGCTCCTAGAGTAACTTTTCCTTGAGCTTCTTGGTGGAGGGGAGCGACTACTAGAATAGCTCCTCCTTGAGCTCCTCCTTGGACTAGGTGAAATGCTGCGTGAATAGCTCCTTGCACTTCTTCTAGTCCTTCGTCCAGGACTACTAGAGACAGACCGATGTCTATGTCTTCTATAATACCGCTCACCTGGTGAATCATACCTAGAGCCATAAGGTGAGTANGAGCGATCATGCCTGCTTACAGGAGACCTGCTGTAAGGAGATCGAGATCGAGAGTAAGACCGATGCCGACTGTAATAGTAGGGTGAATATGATCTGGCGGCTTCTGTAGTAAGGAGAGTATGAATACGGCGGCGCCTGTAATA
>M01000003890	AT1G07350 ESTCount=13
AAGGAGAGTATGATCGGCGGCGCCTGTAATAGGGAGAATATGACCTACTCCTACTGCGGCGTCCGTAGCTGGGAGAAAATGACCTACTCCTGCTGCGGCGTCTGTAGTGGGGAGAATATGACCTGCTCCTACTGCGCTCAGATGAATAACGAGGTGATCGGCTTAGGCTACCCCGATAACGAGAGTAGCTGGGAGATCGATGGGGAGAATGACTAGGTGTCAATCGGCGCACACGAATTGTTCTAAGCCCCAGATACCTTCCAGGAGTAGGAGTTCGTCCTCTCCGCCTTTAAGCCTTCTCTACTGTAATGACACGCCCTTCAAGAACAGAACGGTTCAGATACTTAATGCAGCGATCAGCTTCCACAAGAGTGGACATGGTAACAAATCCAAATCCACGAGATTCTCTAGTCCATGGATCAACCACAAGATGAACATCAATCACCTTTCCCTCACTAGCAAAATGCTTCTCAAGATCTCTCTTAGTGATCCGAGGTGACAACCCTGTCACATACAAATTGTTACCCGGATTTTCCACATCGCTTGAGGGGCTCCTTGACCTTGACCTGGACCTGGACATAGACCTCGACACTGACCTGCTGTATCGCCTGTATGGGGAAGGAGAAGGGGAATACCTTGACCTTTTAGAGTAAGACATCATGAGATATTGGAATAAAATTCTCTCTCGACCTTACAAAATGCAGAGAATGATATGAAAAGTAGTAGAGAAAGAATAAAAAGCGTTATATACGGAGAGATAGAAGCAGAAGCTTCTGGAGATACGGACGCCAAAGTTTATTCAAATCCCTTCTAAATTCCCCATTCAGGTCCGCGGCCTTTTCGTCCCCGGCCGTAA
>M01000031901	AT1G07350 ESTCount=51
GGTCCAAACTAACAACGCTCACGTGCATATCACGTGATTCTAAACAGGAAAGCAACAGTAACCAAATGGCCGCTTCTTTATCGAAGTCTTCTCTTTGAGCAGAAACAATCGCAACAATACATTAGGGTTATCCGAGTTAACTCATCGGAATCGGCATTTGAAGCTATGCCATACTCAAGGGAAGGGAGGTCCGCTTCACCACGTGCCTCAATTTCACCCGCTAAAGCTCGGCGATCGAGGTCATTGTCAAGGTCTCGTCGAAGTCGATCCAGGAGTCGTTCTGTTGATGCAGCAAACCCTGGAAATAACTTGTATGTAACTGGGTTATCTACCAGGGTTACAACTGGTGACCTTGAGAAGTATTTTGGGAAAGAAGGAAAGGTACTGGAGTGCCATCTGGTAACAGATCCTCGCACCAGAGAATCCCGTGGATTTGCTTTTGTTACCATGGAAACATTAGAGGATGCTGAGCGCTGTGTCAAGTACTTGAATCGTTCAGTGCTTGAAGGACGATTAATCACAGTGGAAAAGGCAAAAAGGAGGCGTGGCAGGACACCAACTCCGGGCAGATATCATGGTCTGAGAGAGAGGCGAGGACGTGGCTACAGACGGTCCCGGAGCTTCTCACCTCGTCGATGGGATGACAGAAACAGGGATTATAATCCAAGAGACCGGCGTGGAAGGTCACGCTCTCCGTATAGTAGGAGGGGAGATGATTATGATTCATACAGAAGGCACAGGGATCGTTCATTATCAGCTGAGCGTGACTACCGTAGATAGACCAAGAATTTCAATTATTGAAATTCGCATCTCCAATACCTCCTTGCTCATCAAACTTCATGTGGATTTCTGTGCACGTATGTATTGAATCAATCTCTTCCTGGTTTGTATGTATCTTAATATAGCCTAGAGTTATTATGGCAACTTGTTTATGTTAAGTTTAATGCAAGAATATCTTCTGCTATTGCGAATGGCAATGTCACTGTAGTGCTGGAGACATTTTGTTTACTCATCTTGGATAAAAACTTCTAGTCAGAAGATGGAAATGGATCCGACCAGTTCTTCATATAAGACGCTGTACATTGTGTTCCCTGAAAATACCGAGTATTTTGCTGTTCTCAGCGTATTGTTGTTTGCAATTGTAAATTCGTAACTTATGTATATAATGTTTTCTCAGTTTTTCCTTTTACC
>M01000000508	AT1G07360 ESTCount=75
GACAGAAACACAAAAGAAAAGAAAATCGGCCCTAAACTGAGGCTGGTTGGTTCTCTTATTCGGAGTTGGGTTCGGACAGCTACACCGCCACAATATTAAGGGTTTAGTAAAAGAGAAATATGGCTCATAGATTGTTAAGAGATCTCGAAGCTGATGGCTGGGAACGCTCTGACTTTCCTATTATATGCGAGTCTTGCCTTGGTGACAATCCATATGTTCGTATGACTAGAGCTGAATTTGATAAAGAATGCAAGATATGTACGCGGCCATTTACTGTTTTTAGATGGAGACCTGGGAGGGATGCGAGGTTTAAAAAGAGTGAGATTTGCCAAACATGTAGTAAGTTGAAAAATGTTTGTCAAGTTTGCCTTTTGGATCTTGAATATGGTTTGCCTGTTCAAGTTCGAGACACTGCTCTGCATATCAATTCTAATGATGCTATTCCTAAAAGTGATGTCAATCGAGAGTACTTCGCTGAGGAGCATGATCGTAGGGCAAGAGCTGGTATAGATTATGAATCTTCATATGGGAAGGTGCGGGCAAATGACACTATTCTGAAGCTTCAGAGAACAACACCATACTACAAAAGAAATCGAGCACATGTTTGTAGTTTCTATGTTCGAGGTGAATGTACGCGAGGTGCTGAATGCCCTTACAGGCATGAGATGCCTATCACTGGGGAGCTATCACAGCAGAATATAAAAGATCGTTACTATGGAGTGAATGATCCAGTAGCTATGAAGTTACTTAACAAGGCTGGTGAAATGCCCTCACTGGAGCCGCCAGATGATGAAAGCATTAAAACCCTCTATGTGGGCGGACTTGATGCAAGGATCACTGAGCAGGATCTGAGGGATAACTTCTATGCACATGGTGAGATTGAGTCCATTAAAATGGTGCCTCAACGAGCAATTGCTTTTGTAACCTACACAACCAGAGAGGGTGCGGAGAAGGCTGCAGAAGAGCTCTCAAACAAGCTAGTTATCAAGGGTCTGAGGCTGAAGCTTATGTGGGGTAGACCCCAAGCACCAAGACCTGAGTTAGAAGGGACAGAAGAAGCAAGGCAACAAGCAGCAGTGGCTCATGGTGGGATGCTGCCTCGAGCTGTTATATCTCAGCAACAGAACCAATTACATCCAGCTGGCACTCAGGACCAACCTCCACCAATGCACTACTTCAATATTCCACCACCCCAACAGCAGGAAAGAACTTATTATCCATCAATGGATCCTCAAAGAATGGGTGCCGTTGTTCCATCCCAAGATGGAAATCCAACTGGGCCAACAGGATCTGGGGAGAACAGAAATGCAATGGAGAGGCAGCAAGGGCACTATCCTTATCAAGGTATGCCCCCGCCTCCAGGGCAATATCAGCATCAGCATTATCCTCCATATGGATTTATGCCACCAATGCCACCTTATCAACAGTATCCCCCATATCATTCTGCAGCTCCGCTGCCACCAGCTACACAAGCTACCCAGCAGCATCAGCATTCTATGCCACTACCCAGGACTGCCGCTGCAGGTTCTTCAAGTTCTGGACCTCCACCTCCAGGGTCCGGACCTCCACTCACAGGGTCTGGACCTCCACCCCCAGGGTCTGGACCATCAACTTCATCAAAGCAATGAAACTTGGGTATTGATTGGATGATGCTTTATTCGACAATCTTTTTTATCCTTTTTGAATTGAAAGGCCTTTTTTACTTGTGATTTTGGATTGTACTTGTGCTTAACATGCACCATAATACTGATTTGGTGGCGCTCGTCTGTGTAAAAGTTAGATAATTTATACAATTAGGAGGCTTTTCAGTTATTACCTTGCTTAATCATAATCATGATCCTAGATAAGGAAATTTTTTGGCTACC
>M01000007100	AT1G07380 ESTCount=6
CCCACCTTATTAAAGTAAGTTGTTACAGGCTCATTGAAGTTCCATGAGTGGCAAACCAATTGAAACTACCAATTGGACCCCACTCATCATCGACAAACTTTAAAAGGGTCATTTCTTTGTCGACATCATATTTGTATTTGTTACGCTCTTCTGCAGGATTATTAAGATACGCACTAGGACTGCGATTTACTCCAGCATCTAATAGCTCTCCCTTATTCACAAAGATAGAACCTGGACGGAGATTTTTATGAGCTTGTACTATGCTCTTCTCAATGCCATCTACAAGAGCATCAAAAGACTGGCGCACAAATCCAAGAGATGTTACAATATATACAACATATTGGAGATAGCCCCCGGGACCAGCATGGGTGTGAATACCACTGATAGCAACATTCTTTTCAGTATATAAATCCCCATACCTTGCCTTCAACCTCTCCAATACTTTAATTGTCACGATTTGTGAAGCCATACAAGCATCAAGATTCACAAATACTACTCGGTTCCCCTGCGGCTCAGCCACAATAAATGTCCGAGCTCGCAACCTAAAGTGAACTCCTGAAGCAATCTGATCAGTATTAGCATATCCCATCATATTAACATCAGCTGCAGGTCCTGTAATATCATAACTTCCGAGCCCAATCAGATACTTGGAA
>M01000017987	AT1G07380 ESTCount=4
GTGGAAAGAAATGAGTTGTGCTACGGCCGAGGGCCAGGGTACCCTGATGAGTTTGAAAGTACGCGCATTATTGGGGAAGAGGCAATTTAGAAAAGCTGTGGAACTTTTTAACAAGGCATCTGAGGAATTAAATGGGAAGGTTGACTATCGCCACTCTTACATAGACTTCTCCCAGCTCGAGGTAACACTTCCTAAAGAAGGGGGAGGTTCTGAGACAGTAAAAACATGTCCTGCTGCAATGGGATTTGCATTTGCTGCGGGAACAACGGATGGACCTGGAGCTTTTGTATTTTAAGCAAGGAGATGATA
>M01000004849	AT1G07380 ESTCount=30
CCTTACCAACTTCCAGAAAGCATTTCCCTTGTCATCTCCTTGCTTGAAATCAAAAGCTCCAGGCCCATCAGTGGTTCCTGCAGCAAAAGCAAAGCCCATGGCAGCAGGGCATGTTTTTATCACCTTATTGCCCAGTGAGACCTCAAGGTTTGAGAAGTCTATATAAGCATGACTATACTGAACTTTCCCTTTCAGCTGCTCAGTTGCTCCATTAAACAAATCAACAGCTTTTCTGAATTGCTTTTCTCCAATTATTCGTGTACTCTCAAATTCATCTGGATAACCTGGGCCCCGGCCATAGCACTGTTCATTCTTCCCATTGCAGGTACTATGATTGAAATCACAAGGTAAGCCAGTGTCTATGCAGAATGCACCAAGAACATTTGGGCTTACATCACCACAATTGGTTTGACAGAATGCTGACACAAATTGTGGTCTATCTATTTGCCGCATAACATTCCTGACACGTTTTGCAACACTTAGAAGCCTTGTTGCAGGTCGGCCCTGAGAAGACCTAAAGGAGGCAGCAACTTCCATCAGCTCCTTACGATTCTCATTAAGGTTAGGGATAATCCCCGAGACTCTTCGAGGGACTCTAACTGATCCAGATCTATTAGCATTTGGGCTATCCGGATTATCCAACACACCATTTTTTTCAAACCAGTCCTCCATAAATCGTGCTGCAGCTCCTTTGTTGTCACCACTAATCAATGAATTTGTGCGACTCATAGATGTTCCATGAGTTGCGAACCAGTTAAAGCTACCAATTGGTCCCCATTCATCATCTACAAACTTTATGAGGGTCATTTCTTTATCGACATCATACTTATATTTACTTCTCTCAGCTGCAGGATTGTTGAGATAAGCACTAGGACTGCGGTTTATACCAGCATCTAGTAGCTCCCCTTTATTTACAAAAATTGATCCTGGACGAAGATTTTCATGAGCTTGAATAATGCTTTTCTCAATACCATCAACAATGACATCAAATGACTGGCGAACAAATCCAAGTGATGTTACAATATATACAACATATTGCAGATATCCCCCAGGCCCAGAGTGAGTGTGAATACCACTTATTGCAACATTCTGCTCTGTATAAAGATCCGCGTATCTTGCCTTCAATCTCTCCAGCACTTTAATTCTAACAATTTGTGAAGCCATACAAGCATCAAGATTGACATACACAACTCTGTTCCCTTGAGGTTGTGCAACAATAAATGTTCGAGCTCGTAACCTGAAATGA
>M01000004046	AT1G07420 ESTCount=11
CCAGAACTCTTCAAAGCCTTCAATTTTCTGTAACCTACATCAGTGCCGAATATCCAGTCCATATAGATAAAAGTAGACGAGTAGTTGCCAGATTTAGTATACAGCAAGCGGTGGTGATAGTCATGAAAATCGGCACCCCCATACAAAGGCATAAAATTGGAAAGGCTCCATGGGAAGTGGTAACCACAGTGTGCCTCAACTGTCTCCAGGACCCTTAGCACCATCCATAACCACAAAGTAATCAGATGGGGACCAGTGATGGCAGGACCAATGATAGTAGCAAAACCAAGAAATAGTATTTCAGCAGGATGAGCATATTCAGATGTCAGACCAAATGGAGTAGCATATTCATGATGGACACTGTGCACATGCTTGTACAGCCACTTTGTATGCAAAATCCGATGTCCCCAGTAGAACACAAAATCTTCCAGGATAAAGTAGAATATTATCTGCGTTAGAACTACTTTCCTGAAAATACCAGGACGGCAATGGAAGACTACTTCGCATGCCC
>M01000013721	AT1G07420 ESTCount=5
GATCATCAAACTCTTAACTCTGTCTTCTCCGTCTTCTTCCATTCATTCTTTCATTCATTCACTCACTCATTCATGGCTTCCCTCATCGAATCTGGCTGGCTGTATCTGATTACACATTTCAGCGATTTTCAATTGGCATGCCTAGGAAGCTTTTTTCTTCATGAAAGTGTTTTCTTTTTATCTGGGCTTCCTTTCATATATTTTGAAAGGGCAGGGTGGCTGAGCAAGTACAAGATTCAGACCAAAAATAACAGTCCTGCAGCTCAGGAG
>M01000003802	AT1G07430 ESTCount=9
ATAATTCGTCCACCAGCAGCTTCAACTCTCTCCAATTCATCAGGTCTTATGATCAACGGACAAAGGAACAGCAACACCACCTCTACAAAGAACAGCTCTAGAATCACCGCAATTAGCAACTACCAGCTCATCTCTCCCGACAACCGCCACAACCGCTGTGGAGCCCACCATTCTATCTTTCTCAACTTCCTCATCCATTCTCTTAAAACACTCTTCCATCACCTTCTCCCACTCTATCGTTCTTCCCTTATGGCTTTTCCCGTCCTCCTCCTCTACTATTACCTCCTCTAACACTCTATGCAACCTCTCCTTACACGCCTCCGCCACGCGGGCTCCACCATGCCCGTCGTAAACAACCAAAAAAATCGTAACTTTCTCCTCCCTTTTTCAGTAAAACCCTAACTCCA
>M01000012182	AT1G07430 ESTCount=12
AGGAAAGAATTGTTGTAAAAGTTAGAAAATAGGAAAATCAGAGACTAAAGAAATTTTAATTCCTAGTAAAGCTTTGAATCTGATTTTAGCACCTCCTCCTGCTGCTGATGTTATAGATGCAGATTTGTACCCGAAATACGGCGTTGCTTCGGTTTGTGGAAGAAGACGAGACATGGAAGACGCAGTAGCAACTTATCCTTTTTTTCTTCCAAAAGGATGAAGAATTCGACACCCAATTGCACTACTTTGGCGTCTATGATGGCCATGGTTGCTCCCATGTTGCAGCGAGATGTAGAGAAAGACTACATGAGCTGGTAAGAGAAGAGGTGGCGGCGGGAACAGAGGAGTGGAAAAGCGTCATGGAGAGAAGCTTCTGCAAAATGGATGAGGAAGTGATAGAGTGGACTGAAGGGGTGGTTGGTGTTGCTAATTGTAGATGTGAGATGCAAACACCCGAATGTGATGCTGTCGGATCAACGGCCGTCGTTGCTATTGTCACGCCTGACAAGATTATTGTCGCCAATTGCGGTGATTCAAGAGCTGTTTTGAGTCGGAACGGCAAGCCCGTGCCTCTCTCCAACGATCACAAGCCGGACCGGCCAGACGAGTTGAACCGGATCCAAGCAGCCGGCGGCCGGGTTATTTACTGGGATGGTCCAAGAGTTCTCGGAGTTCTTGCCATGTCAAGNGCCATAGGCGATAACT
>M01000018306	AT1G07440 ESTCount=5
GAGTGATAGTAGTGATGGTGGTTGAACCACCCCATTATTAGCCTTAATTGTTTGTCTACTAAGTTCACTGTGGAAACAGCTAACCACTTAGTAAGGGGGAATCAAGCACTAGAAAGTTTGGGGTTGAAGGAGCAAAAAAAAGCAAGAAGATAGTAGCTGTGTAGAAGAATCACCTTTGGTTGCTCCATAGATAGACCAAAAAGACACCGAGACTACGCCAGCGACAGAAGACATAAAGATGATGCTTCCTGCTCCAGAACTTTTAAGAAGAGGATGTGCAAGCTGAGTCAAGTGATAAGCCGATTCAAGATTTGTGCTCATTATAAATGAGTAATCTTCTCTTGTATTTTCCAAAGTGGGCTGGTATATATTCGTTCCTACATTATTTATGAGGATATTGAGTTTTCCGTCAAACTGAGAGGAGACGGTCTCTATTAGTTTCTCTCTTTCAGCAGGAGAGGATACATCGCAGACTGAACCTGTAACTTGAAATCCTTTGGCCTTCCAAACATGTAAACAACTGTTAAGTTCAGCTTCATTCCTTGAGCATGTATGGATGCTTGCTCCTAAGCCTGCTAATTCTTCCAC
>M01000004290	AT1G07470 ESTCount=16
CTGGTGACACGCCCTTTGAGGTTTTACAGGGAAGCCAAGGGAATGATGTCCATGACAGAAGGGATACAGTCATAAGTGCAGATATTGAGATCCTATCGAGTGTGACAAGGCGAGGCTTGAAAATTCCTCAATTGGATGGGCCCATTCCTGATCCTTATGATGATGTGCTTTCAACTCCCAATATATACAATTATCAAGGAGTTGCGAATGAAGATTACAACATTGCAAATACACCAGCTCCAAATGATCTTCAGGCAAGCACTCCTGCTATTATCCCTCAAAATGATGTGGTAGATGATGATGATGATGAGCCACTGAATGAAGATGATGACGATGATGACGATTTGGATGATGTGGACCGAAGGGGAGGATATGAACACACAGCATTTGGTTTTGGCTCAATTTGATAAGGTGACTCGTACCAAGAGCAGGTGGAAGTGCACTCTCAAGGATGGCATCATGCACATAAACAACAAGGACATTCTCTTTAATAAGGCAACAGGAGAATTTGACTTCTGATTTTGTTAGAGAAATATATCTCTTTGCCATCAACTATAGAATTTGGCACTAAACTAGCAAATTATGAGGTGTCAATGGGTGCTCCATTAATTTCTTTAATCGCTGTTAAGTGAGTTCGGGGAAGTGAGTGAGATGCTTTTGATTTAATGTCTGCTGGACTGGGTTAAACGGTTGGCCTATTGTATATAAAGGAAGAGCTTTTTCCAGCTTTATAATGGATGGCAACTTCAGGAGTCTCTTTTTAAGTTTACCATTCCTTTCAATGAAATTTGTAATTCTATCTTCATACTATACTACTTGGTACTATTAATTTTAGGTAATTGTTAAATTTTGTTTTTTTTTGTTATTTGTTACCTTAAAAAAAAAAAGTTTAAAAAAAAAACTTTAAAAACTTTATTTTGTTTTCGGTTTTCCGTTTTCCTTTTTCGGTTTTTCCTTTTTCTTTTTA
>M01000026959	AT1G07480 ESTCount=4
GGCACAAAATTTACATCCCCAAACCCCAAACCCCTAGGCTTCTCTAAATTTAGTTCCATTTCTTTTTTTTTTTTTTTAAATTTCAAGAAGGAAAATTAAAAAAATAAACAAGATTTTGTTAGATTTGAATTATCATTTTTGTTTTGCTGTTGCTGTCGGAGAGAGAGTTGAGGAGATGGCTGCGACATCAACGACGACGAGCACGGTGTATATCCACGTAATCGAAGACGTGGTTAACAAGGTCCGCGATGAGTTTATCAATAACGGTCCTGGTGAGACTGTCCTCAATGAACTCCAAGCAATTTGGGAATTGAAGATGATGCAAGCGGGAGTGATATGCGGTCCTATAGAGAGGTCGTCAGGTGCTAAGACTGTACCTGGTGGTGTAATCACTCCGGTACACGATCTTAATGTACCATATGAAGGAACTGAGG
>M01000004679	AT1G07510 ESTCount=107
GCATAAAGGAGAAATTTTATCGAAGATAATAGCATTATTTGCACATTTCTTGAATTGTACAATGGCCCTTAGTTCATGTAAAGTAGAACTTACAAAATGATTTGTTGAAAAATCCCATTTACACAAGCAAAAACTTCTTTTAACTGCTAAGCTGGAGCAACCTGTGGTTCCAAGGTTGTTGACCCATCATCGTCCAAGGTCCCACCCTTTGTTGTTTCTTTAGACTCCTTGTCGTCTTCTTGAAATCCTTCCTTAAACCTATCGTAATTTGTGGGCTCACTTGACTTGAATGGACGCTCACCCAAAACTCGAATTAAGTCTTCTTGATGAAGCACTTCCTTCTCGAGCAGCAGCTCTGCAATTTCAGCAATATGCTCTTTGTGTTCCTCCACCAACTGAAGGGTGCGCTGATACGCCTTTCCCACCCATTCTCTTACTTCACTGTCTATAATTGCACCCGTCTTGCTACTATAGGGCTTGCTCATCTCAAAGGTATCATCCCTTTGGGGAAAGGAAAGAAGACCGACCTTGTCACTGAAACCATAAACTGCTACCTGAGCATAAGTCATCTTTGTTACTTTCTCCAAGTCATTCTGGGCTCCAGTTGAAATCTTACCCAGCAAAACCTGCTCAGCAGCTCGACCACCAAGTGTCATGCAAGTCACATCAAAAAGTTGCTCTTTGGTCATCAAAAGATTCTCATTGGGAACATACTGAGCAAACCCCAGAGCTGCAGTACCACGTGGAACAATTGTTACCTTAAGTAAGGGTTCTGCATGTTCCAAAAACCAACCAGTAACAGCATGACCAGATTCATGGTAAGCGACAGTCCGCCTTTCAAGCTTGCTAATCACCTTATTCTTCTTTTCCAAGCCACCAATTACCCTGTCGATTGCTGATTCAAAGTGTTGCATTGTCACTTGCGCACTCTCATTCCTTGCAGCAATTAAAGCAGCCTCATTGCAAACATTTGCAATGTCAGCTCCAGCAAATCCAGGAGTCAAAGCAGCAAGTCGCTGAGAGTAATAAGGAGGATCATTATCAAGTTTTAGCTTTTTAAGATATATCTGGAAAATCTGGTCACGGCCTTTGATGTCAGGTTTGTCAATTGTAATTTGACGATCAAACCGACCAGGTCGCAATAGAGCTTTGTCTAAGATATCAGGCCTATTTGTGCCAGCAAGTACAACTACTCCAGAGGTGGTCCCAAATCCATCCATTTCTACAAGCAACTGGTTAAGGGTGCTTTCACGCTCATCATTGCCACCCGAAAATCCTCCACGCCCCCTTGCTCGACCAATGGCATCTATTTCATCAATGAACACAATACTAGGTGCACATTGTCTTGCTTCCTGAAATAAGCTTCTCACCCTGGATGGCCCGACTCCAACAAACATTTCCATGAAATCTGACCCAGATATTGATAGGAAGGGCACACCAGATTCACCAGCAGTTGCCTTTGCAAGAAGTGTCTTCCCTGTGCCAGGAGGTCCTACCAGAAGGGCACCTTTTGGAATTTTTGCTCCCAATTCCTCGTATTTCTTTGGATTCTTGAGGAAGTGCACAAACTCCATAATTTCTTGTTTTGCTTCATCACAGCCAGCAACATCTTTAAAGAATATCTTATCTTTAGCGTTCTTATCTAATTTTGTGACGTGCGCCTTTCCCATGTTAAATATTCCACGGCCTCCTCGTCCACCAGAACCACCAACTCCAAGGCCACTCTGCATTCTTCGCCCCATGAACCAAAGGGTTCCTAGAAGTAAAGCAGTTGGAGCAAACCTCATCAATTCTTGAGACCAGTTCACTTCATTCATATAAGTTACAGGGACATAATCATGGGGATCTACTCCAAGTGCTTGCTGTGCCTCCTCCAGCTTCTCCTCAAAAGATTCAACACTTCCAATGGTAAAGTGGTATTGCCTGGGACTCCTTCTGTCAGGACTACCACTGGCAGGGACCTGAACAACAATATCATCACCAGTTTGATTTACATTCTTTGGTAAGCTCCTTACGTACACCTTTGCAACTGATTTATTTGAAACAACAATACGATCCACCAGGCCAGGTTCAAGTAGCTTGGTTTTGAACTCTTGGAAGCTAATCTGGTTTGGCTCCTGAGCACCAAAGAGAACTGATGAAGACAAAAAGGCAATAAATAATAAAGGAGCAATAAAATTTTGAAACGGCTTCATGAAGTTCTGGGGATTTCCACCACCAGCACCAGCACCGCCACCTGAATCCTCTCTATTTGCAGAGTTTCCCTCATTTTCTTTTGGAATTTCCTTTTTGCCTTTGGGATGGTAATTCTCGTAACTTCTCTTCTTCGGAGCTTGAGTAGAGAAGAATAAACGAACTCTAGGGTTTGCAAGGATAGAATTGGAATTAGAAAAGTTCGTTTTCGATAACAGCAGCTGCTTACCAGCACCACCACCTCCAGAACAAGTTAAATAACCTCTAATTACACCACCACAACTTGAATAATAATCTCTTACAATCCCTAGTCCTCCATGAACGCGTGAGTTACACGCGTTCTCTAGTATTGTCGGCGGCAAAATTGATTCCTTTGTTGGAAGAATACGGCCACTTCCCTTACTTGCAATCACATTTCTTTGGAAGGTGGAACGAGAAGAGCGAGCAATTCTTGAGAGAATCATTGTTGTATGGATGATAATGACATTAATAAATTAACAAATAGACTTTTGAGTTTATAATAAGAAGTGAATCGGAAAAGTCTTCTGTTTGGATAGCAAGAAACTTAAATTGACTGAGAATTCATAGGTTTTCTGATTTTGAGTGTAATCACAAGATTGGCTTACAGGGTCTGGACCTCC
>M01000018208	AT1G07530 ESTCount=4
CCTCAACTGCTGAAGAAATTGAAGTGTAGGGTCAAGGAAGGGTACCATAATGATTTTGTGGTAGATCAAGATGGTCAATGGATGCTGCAGGGATGGAAGGGACGGATTATTTATGCATCCTCTGCCTGGGTTCCTGCATAGGAACAATATCACACGGTGGTCTAATATTTTCGTAGGATGGAGAGTCAGCTCTGGACGTCCTTGGGCTTCTTGGTCTGTACTGCAGAACTAGAGTAGGGAACTTGTAGAAGAGTCTCATTGGTATAATGAACTCTCACTATGTAACAAGCCTCACTTTCTGAGAGTTTTGTGTTGACTGCTTAGTAACTCTTAGTCTTACCTTCTTGCCATTATTGTATTTATTGTATATATAAGAATCCTCCTCAGAACCTGATTCCTCCTCTTCTTGCAGCACGACTTAATAAAATACTATTACTATATCATACT
>M01000007902	AT1G07530 ESTCount=3
TGGTCTTGAAGCACGTTTGGCTGGAACAGGAGCCCAAATCTATACTGCTTTGTCTTCTGAAAAATTATCAGCTGCGGATATGTTGAAAGCTTATCTTGCTTATATTTCGGCCTGTCCATTTAACAAGATAGCAATCATTTTTGCAAACCATAACATCTTGGCTGTTTCTAAGAATGCATCAACACTTCATATAATAGACTTCGGTATATTATATGGTTTCCAGTGGCCTGCTCTGATTTATCGCCTATCAAAAAGAGAGGGCGGGCCTCCCAAGCTGCGTATTACAGGGATTGAGCTACCCCAAAGTGGTTTCCGACCGGGAGAGAGAGTTCAGGAAACAGGTCGGCGCTTGGCAAAATATTGTGAGCTCCATAAAGTTCCATTCGAGTACAATGCCATAGACAAAAAAATGGGAAACTATCCAAATTGATGACCTCAAGCTTAATCATGGTGAGGTTGTCGCTGTGAATTGTTCGTTCCGGTC
>M01000014575	AT1G07530 ESTCount=12
CTGGAGACAGCTTGTGCACATAGAATCAGAAGGGTCCTTAAATCAACCACTTCCTCCTTATTACCTTGTCTCTTAGCTCGAGCCTTGCCACCATTAGATCCATTTGTTTGTCCGTTCTGCTGTAGTGCCTTGTTTGATCCACTCTGCGAAGAGTCACTGAGTATACACCCAGGGGGTCTGCATCCTCCCCCTGTACACACTAACACCTTATCAAACATCTCTGCAAGCTCAGTTTCATCTACATAAACTGCGGATTGTTTGTTACTCCTTTCTTCATCAAAATCGTCATCCTCCCGTTCACGATTCTTCCTCCCTTTAACTGAAATGGGAGAATATTCTGTCTCTTCATTCTCTTCCTTCACAACCACCTTTGTATTCTTTTCCTTCATCTCTGGTATTGATGCATTTGTCTCCAAATCAATAACCAATTGATTTTCCTTAGGAAGGAACCTATTAGCTTCCTCTACACCTCTCTGGAACTGCAATGCTAATTCTCTCTCACTAAAAAAATTTGGCACCACAATCTTACTCTCAAAGGACCCCATTACATCATGAGCATTATTTGCTAACCCATTTTTCAATTTGAGCGGCTGTTGTGAACTAGAGTTTGCAGATGACTGGAAAACGAAATTAGTAGGAAGAGGTGTTTGCAAAAACGCTGGTTTGCATTCCCCAAATTCACCATTAATCCATTGTTGTTCAGCTGAACTGCTGGTATTAGAACCAGAACTACTATTGCTGCTATAATCACTAAGCCTACTCGACAGCCCATCATCTGGGCTATCAACCAAAACTGATCACCAAAAGAAGAGGATTGATTGGGCGAGGATGGGTACTTCTCACCAAGAACATCA
>M01000025639	AT1G07540 ESTCount=9
ATGCATGGAGCTACTGCAGCCTCATCTTCAATTGCAGGTCAACGCAATTCATTCCAATCAAGGGATTCTCATGTGAAGCTTAGGATAAAGTCTTTCAGGGTACCAGAGCTATTTATTGAGATTCCAGAAAGTGCAACTGTTGGTTTATTGAAGAGGACCGTTATGGATGCTGTGATTGCTATACTTGGAGGTGGATTGCGTGTTGGCGTACTTCTTCAGGGGAAGAAGGTTCGGGATGACAATAAAACTTTAATGCAAACTGGAATTGCTCACAATAATCAGTTGGATGCTTTGGGTTTTAGCCTGGAGCCTAATCCTTCTCAAACTCCCCATTCTTTGAGCCCTGGATCTTCATCCTTTCTGCCTTCTTGTGACACACCACAGCCTTTAAGCAGGTATCCACCTGATCCAAGTTTGGTGCATCAAGCCACATGTGGTGGTTCTCCTGAGCCTCATTCAGCTAATTTAGGGAATTTCATTGAAAGTGACCATGATTCAGCACCCTTTCCTAAAGATATGTTAGTTGACAAAAGCACAAGTGACTCAAAAGCTCTGGTTCCTTTATCAGAAATGAATATGGAGGCACTAGCTGTGGTTCCTGCACATCGCAAATCAAAGCGATACTGAGATTGTGCAACGCCGAATTCGTCGACCTTTCTCTGTTACTGAAGTTGAAGCATCGGTGCAAGCAGTTGAGAAACTTGGAACTGGAAGATGG
>M01000015175	AT1G07540 ESTCount=4
CTCTGTTACTGAAGTTGAAGCATTGGTGCAAGCAGTTGAGAAACTTGGAACTGGAAGTTGATATTTTAATCTGCAGATGGCGTGATGTCAAACTGCGTGCCTTTGACAACGCGAAGCACCGAACTTATGTGGATTTGAAGGATAAATGGAAAACACTTGTGCACACGGCAAGAATATCCCCTCAACAAAGGAGGGGAGAGCCTGTCCCCCAGGAGCTGTTGGACAGGGTCCTGACTGCTCATGCATACTGGTCCCAGCAGCAAGCCAAGCAGCAGCTCAAACAGCAGCAGCCGGAGACTTGCCTTCTTCTGTGAAGAGATGGCAAGCAGACAGGCTAGTTGTGTTTTAGAGAAGGAAATTCTTGTTTACTGCATTAACTATTTCTTGTTTTGAGTGGATTAATTTTGGGTAGTTGTTAACT
>M01000031630	AT1G07540 ESTCount=16
GAGAGAGAATTATGGGATAGAAAATGAGAGAATGAAGGGAAAAAATGAGGGGAAGTGTTGTGTGAAAGAAAAGGGGAATTGGGTTTTCGTACTTTTGGTTTTTGATCTCTGCATTTACTTCAAAATCTTGAGAATTTCTCTTTGTAAGGATAAAGGTTTGATCTTTGAACCAAAATACCATTGTTAAGAGTTAGGTTCTTATTACTGGTTTGGCAAGGTTTGCATTTCAAAATTATTACCTGGATTGTTGTTTCTCCATATCTGATGCGTCCTTCCTGGTATGATCCCTGAGATATGGTGTTACAGAAGAGGTTAGACTACGGATTCAATGGCTATCAGGTTCCTCCTACACCTCGAGCTACGAGATCAGTTAGGAGGAGAGGCTCCTTCAAGAAGAAAGTTGAAGAGAGTCAAACGTGTGCATTTGACTTATTGGCCATTGTAGCTGGAAACTTGTTGCATGACAAAGAAAGTACTCCAGGTTCTAGTAATACATCAGCTGACAAAAATCAGTGCGTGGCTGTCAATGATACTGTTAAAAATAAATGGCAAAATGATGAGAAAAATATGAAAGTTGAAACTCAAGATCAAGGAAGCCCTGCCAGGAAATTTTTATTTCTGAGCTTGTCGCACAAGATAATGAACAAATCA
>M01000012307	AT1G07615 ESTCount=3
CTTGTTATTGGTAACTGAAGAGCATAGCTGATGTGGGCCTTGTTGGTATGCCAAATGCCGGTAAAAGTACTCTTCTGGGAGCTTTATCCAGGGCTAAACCTAGAGTTGGCCACTATTCCTTCACAACTCTTAGGCCAAATTTAGGGAAATTGAAGTTTGATGACCTCTCAATTACAGTGGCTGACATTCCAGGACTTATAAAGGGTGCTCACGAGAATCGTGGTCTTGGACATGCCTTCCTGCGACACATAGAACGAACCAAGGTCTTGGCTTATGTGGTGGATTTGGTTGCTGGATTAGATGGTAGAAAAGGAATTCCACCGTGGGAACAGTTGAAAGATTTAATCCTAGAACTCGAGCACCATCAAGAGGGACTGTCCATTAGGCCCTCCTTAGTTGTGGCCAATAAAATCGATGAGGCAGGGGCCGAAGAAGTGTGTGAAGAGTTGAAAAGGAGAGTGCAAGGTGTTCCAATATATCCAGT
>M01000018556	AT1G07615 ESTCount=11
ATGGTGGCAATGGTTGTTCCAGCTTCCGCCGCAGTAGACATGATACGCTGTGGCAGACCTGATGGTGGAAATGGTGGAAGAGGTGGTGATGTGATTTTAGAGTGTTCTCCTGCTATCTGGGACTTCAGTGGTTTGCATCATCATGTAAATGCAGCCAAAGGGGGTCATGGAGGTTCCAAGAATATGATAGGAACTCGCGGGGAAGATAAGGTTGTCCAAGTACCTATTGGCACTGTTATTCATCTTTTAAAGGGTGAGCTTCCATCTACAGTTCAAAAATGTTCTACAACCGACTTGGATCCCTGGGAACTTCCTGGCACTCTTCATACTGACCAATCCGAATCTCACCTGCAGTCTGCCTCCAAGAGCCTGGCCGTGGCAGAGGAAGTTGAATCATTGGATAGTACGGATGCCTCATCAACTCATTATAATGAAATTTCAGAGGAATTGGCCAGGACACAGGAAACTCAACCTGAGTCAGCAGAAGCAGAACATATACAATATAATGTTGCTGAACTAACAAAACCAGGTCAGAAAATTATTATTGCTCATGGAGGGGATGGTGGTCTAGGAAATGCATCTTCTCTGAATGTTTCAAAGAAAGCAAAGACTGCTAAGCTTGGAGTGAATAAAGATATTACCTTTGATCCAGAAATATCCAGTGAGTATCAGTCCT
>M01000003243	AT1G07645 ESTCount=178
GGCACAATTACGAGCTTCAAATACAACATCTTGAACCACTTCATTTTACATAAAATTGTGGTCTACTTTTGTTTAAAAAACCAATTAAGATGATACTCTTCATGAAAATATTACGTAATAATTTGAATGGCCTACCACTTGTGGGAAGAAAAGAAAATCTCTGAATATTATTATTATTACTATTTATAAATGATCCATCCCTAAATACAAAAAGAAAAAATACATAAAATCAGTCCTGCTTTGCAGGTTTAGAGACGTAGCTTCCCATTCTCACAACAATTCCATCTAAATCACGCACGTATCCAACTCTCTGTCCCCATTGTTTTTCCTCCGGCTCGCTCACCGGCGCCGCCCCATTTTCCACAGCCCTCTTATAAGCAACGTCTACATCTGCATAGGCGAAGCAAACCTCAATCGGGGCTCGCTCGCGTCCAAAGTGAGGAGTCCTCACTGTACCACTTAGATCATCAGTCTCATGCTGGTGGATAGGAGTGAAAGCTATGGTGGTCTGCCCACTTTCCAGCTCTCCCCATCTATGAGAATCGTCTAGGCGACGAACATGGTATCCAAAAGCTCTGGCGTAGAAATCAACAGACCTGGCTACATCCTTTACGTACACAACCGTGTAGGCAAATGCTGGGTTCAGATTAGACGATGCCATCATATTTTGGGCCACTTTCTTCCTTGATTTGAACTGTTCTTGTTTATCAAAAAGAAGTCTTTGAAGTTTTTTTAAGTGTC
>M01000000850	AT1G07645 ESTCount=32
GACACTTAAAAAAACTTCAAAGACTTCTTTTTGGATAAACAAGAACAGTTCAAATCAAGGAAGAAAGTGGCCCAAAATATGATGGCATCGTCTAATCTGAACCCAGCATTTGCCTACACGGTTGTGTACGTAAAGGATGTAGCCAGGTCTGTTGATTTCTACGCCAGAGCTTTTGGATACCATGTTCGTCGCCTAGACGATTCTCATAGGTACGTATACCTCTCCCAGCAGGCAAAGTGTTCATTCTTTCTTTCTGGTGGGTTGATTGGTGAATTAGTATTAATTTGGATGATGACGATGATGATGATGAAATAGATGGGGAGAGCTGGAAAGTGGGCAGACCACCATAGCTTTCACTCCTATCCACCAGCATGAGACTGATGATCTAAGTGGTACAGTGAGGACTCCTCACTTTGGACGCGAGCGAGCCCCGATTGAGGTTTGCTTCGCCTATGCAGATGTAGACGTTGCTTATAAGGTAAAATGATCTCATGTCATGTGTATTAATTTTACTTATTTATATATATAATACATGATTTATTATCCCGGTTTTGGGTCTGGAATAGAGGGCTGTGGAAAATGGGGCGGCGCCGGTGAGCGAGCCGGAGGAAAAACAATGGGGACAGAGAGTTGGATACGTGCGTGATTTAGATGGAATTGTTGTGAGAATGGGAAGCTACGTCTCTAAACCTGCAAAGCAGGACTGATTTTATGTATTTTTTCTTTTTGTATTTAGGGATAGGAATACAATTTATAAATAGTAATAATAATATTCAGAGATTTTC
>M01000013656	AT1G07650 ESTCount=3
AATTGTGGTGGAAGACCAACAACCATTGGAAGCATCACCTATGAAGCAGACGAGGAGTCAGGAGCTGCGGCTAAATATGTTCCCAATAGGGAGACTTGAGAAATTAGTAATACAGGAAAATTTGTGGGTGCAAATAGATCAGCAAGCAACTACATTGCACAAAACTTCTCCACCCTTAAGATGGTTAATTCTGAATTAGTACACAAGAGCACGTCTCTCTCCTCTATCCCTTACATACTATGTACGTTGTTTAGGGAATGGAAATTACACTGTGAAGCTTCACTTTGCAGAGATAGTAATCAGGGATAACAGATCCTTCTATAGTCTTGGAAGACGAATCTTTGATGTCTATATCCAGGAAAAACGTGTCCTGAAGGATTTTGATATTGTAAAGGAAGCACAAGGGGCAGATAAGGTGATCATTAAGGATTTTAAAGCAGCTGTTAAGGCTGGAACTTTAGAGATCCATTTTCGTTGGGCTGGGAAAGGAACAACATCTGTCCCTAAGAGAGGAATATATGGTCCTCTCATATCTGCAATTGATGTGGAATCTGACTTACAAACCCTCCCATTCCTGGTGGAGGCAAACGGAAGAA
>M01000006223	AT1G07670 ESTCount=22
AATGAATCATCTTCAGACCATGGGAATGTTCTACGCTGTTGTCAACTATGGAATACAATGGACCAGCGCATTGCAACTCTTGAATTTGACCGAGATCGGAAATCCATGGGAGTCATTGTTAATTCAAGCTCAGGCAAAAAGTCACTGCTAGTGAAGGGTGCAGTAGAAAACTTATTGGAGAGAAGTTCATATATTCAGTTGCTTGATGGTTCTGTTGTGGAACTGGATCAATATTCAAGAGAGCTTATTCTACAAAGCCTTCATGACATGTCAACTACCGCATTACGTTGTTTAGGTTTTGCTTACAAAGCAGAAGTTCCAAGATTTGAAACATATAATGGTGATGAGGACCACCCTGCTCATGAGCTTTTACTCAACCCATCCACTTATTCTTCCATTGAGAGTGAACTCATTTTTGTTGGCTTAGTTGGGTTAAGGGATCCTCCACGGAAGGAGGTTCGTCAAGCAATTGAGGACTGTAAAGCAGCTGGAATCCGTGTTATGGTAATTACAGGAGATAACAAGAATACAGCAGAAGCTATTTGTCGTGAAATAGGTGTTTTTGGACCTTATGATGATATCAGTTCAAGAAGCTTGACTGGGAAAGATTTCATTGAACATCCTGATCAAAAGAGTCATTTAAGGCAAGATGGTGGGCTGCTGTTCTCTCGGGCTGAACCAAGGCATAAACAAGAAATAGTGAGGCTGCTTAAAGAAGATGGTGAAGTTGTTGCCATGACAGGAGATGGAAGTAAATGACGCGACACCTGACCTTAAAGTTGGCTGAT
>M01000008385	AT1G07670 ESTCount=32
CTGAACTTGAATTAACAATGACTTCCCTTATTTGGTATTTCCGTTTTTATTTTTTCTTTTCGGTCAAATTACAAGAGTTGCAATGCGCTGGTCCATTGTATTCCATAGTTGACAACAGCGTAGAACATTCCCATGGTCTGAAGATGATTCATTAAGTGCACCTGGAAATCCCATTTTTTCAACAAGAACCTTTAATGCAGCCTCAGTAGGCATTCCACTAGCAATAAAATGTTGCCCAGATTGCTCTAAACCTGCATCATTGCAGACTGCAGCAATCTTTGCAATCATTTGAAGATTAGAGTCCATCCGATTCACTGGCCAGTCTTCTATTTTCCCATCAGAAGGATTGTAGGAAGTTCCTTCCACACTGAAAGACCGAAGAGTGCCAACCCTAGAGCCCATTGCCACTAGCTTTGCTACAGCCATCTGGTTGGTTGTTAAAGTACCTGTTTTATCAGAACAGATCACTGTTGTACAACCAAGAGTCTCAACACTGGGCAACTTTCTAACAAGTGCATTCTTTTGAGCCATCTTTCGAGTTCCAAGAGCCAAACATGTAGTAATGACTGCAGGCAGCCCTTCTGGAATAGCAGCCACTGCCAATGCCACAGCAATCTCAAAGTAGTAAGTGCATTTCTCAAATGAGAACTTAAAATTCTTAGGCCAACCGTCAACATATTCCCAACTAAGAAAGTATTTCACATTAATTAGCCAAACCAATGCACAAATAACTCCAATGATTAAAGTTAGAAGCTCTCCGAATTCATTCAATTTCTTCTTCAATGGGGTATCATCCTCAATCTGTGCAGCTTCATGAATCTGCGAATGCACCTTTCCTATCTCTGTATCCATTCCTGTCTGTGTAACCAAGCATATACAATTGCCATTTACCACTGTTGTTCCAGCAAATACCATACATTTCTTCCCTTGTATATCAGTATTTTCAGCAACAGGCTTAATAGTCTTACTCACAGCTTCACTCTCTCCAGTCAAAGACCCTTGTTCCATCCTAACAGTGGAGCTAATCAAATTTAAAACTCTCATATCTGCAGGCACCTTATCACCCACTC
>M01000000437	AT1G07670 ESTCount=15
TGATGATATCAGTTCAAGAAGCTTGACTGGAAAGATTCATTGAACATCCTGATCAAAAGAGTCATTTAAGGCAAGATGGTGGGCTGCTGTTCTCTCGGGCTGAACCAAGGCATAAACAAGAAATAGTGAGGCTGCTTAAAGAAGATGGTGAAGTTGTTGCCATGACAGGAGATGGAGTAAATGACGCACCTGCCTTAAAGTTGGCTGATATCGGCATAGCAATGGGGATTGCTGGGACAGAGGTTGCAAAAGAAGCCCCTGATATGGTGTTAGCAGATGATAATTTTAGCACTATTGTTGCTGCTGTTGGTGAAGGCAGGTCCATTTACAACAATATGAAGGCTTTTATCAGGTACATGATCTCCTCAAATATTGGCGAGGTTGCCTCTATATTCTTGACTGCTGCTTTGGGTATTCCAGAAGGGATGATCCCTGTTCAGCTTCTCTGGGTAAATCTCGTGACTGATGGACCACCAGCAACGGCATTAGGATTCAATCCCCCAGACAAAGATATTATGAAAAAGCCTCCTCGAAAGAGTGATGACTCTTTGATAACACCCTGGATTTTAATCCGTTACCTGGTGATTGGATCTTATGTTGGGCTAGCAACAGTTGGTGTCTTCATCATATGGTATACGCATCACACTTTCATGTTCATTGACCTGAGTGGAGACGGTCACAGTCTTGTCACCTACTCCCAACTGGCCAACTGGGATCAGTGTGGCTAGTTGGTCCAAAATTTCTTCTTTCTTAGTTCTTTATTTTCTTTACC
>M01000021420	AT1G07705 ESTCount=15
GAGTGACCCTGATCTGACCTCCCTGGCTCTTGGAATTGACTTAACTACTCTTGGATTAAATTTGAATTCAACAGAAAACCTTCATAAGACGTTTGGCTCCCCATGGTCTGATGAACCGGCTAAGGGTGATCCTGAGTTTAATGTGCCACAATGCTATTATGCTAAACAACCTCCTGCTCTACATCAAGGCTACTTTTCAAAGTTCACGGTGGAAACATTATTTTATATTTTTTACAGCATGCCAAAGGATGAAGCTCAATTATATGCTGCGAATGAACTTTATAACAGAGGCTGGTTTTATCACAAAGAGCACCGGTTGTGGTTCATAAGAGTACCCAATGTGGAGCCACTTGTTAAAACAAATACATATGAGAGAGGATCTTACCACTGCTTTGATCCAAACACATTCGAAATAATCAGAAAGGATAATTTTGTTCTTCATTACGAGATGCTGGAAAAGAGACCGGCTCTACCTCAACATTAACATGTTTTTCCATTACAATGTAAAGTTTCAGTTATGTACTCAATTCATTAGAACGTAATCAGTTTGCAGCATTAATGTTACTTGAATTTTATATTTTTGGCAATTGTCTTGTCAATCTTGTTTCAGTGATCACAGCCATTTCT
>M01000012208	AT1G07705 ESTCount=9
CCAAGAGTAGTTAAGTCAATTCCAAGAGCCAGGGAGGTCAGATCAGGGTCACTCATCCTTATAACACTTAACAACCCTAGTAACCCAAATGGGTCAGGAGCAGATTGTGCTGCCTGCATGGATTTCATGCCTTGATCCCTAAATGACTGATTAACTGCTGACATTTGTTGTAGCCGAAACTGGGACTGGTTCTGGTGCTGTTGATATTGCTGGATGAGCTGATCATATGATCCAATACCCGAAACTGTATTTGGCGAGTTTAGAGGTCTCAATCCAATCCCAGGAGGTCCATTCGTCTGTGAGTGATAGGTTGAATGTGAAGATGGAAAAATGTCTGAACCATGAAGAAGATCTTGATTGTTCACAGGTGAGAAAGAGACACCACTACTACTGACAGCAGGCGCATGTTGTTGCTGCTGCTGTGGACGATATGATGAAAAATTACCCCCCAAGTTGAATCCAGCAGACCTGCCCATAGGGAAGTGCTGAGATTGCATCATTGACATGGTGTTGTCATGCA
>M01000011556	AT1G07710 ESTCount=3
GATAAATCAACAGTCATAGCCAATTCTGGATGTGCCGCCATTAGAATTTCCAGTATATCTAAATCCCCTTGCTTGGCGGCAATGTGAAATGCATCAAACCCATTTCTTGCTTTAATACCAGCATCAGCAAGATCATAGTACTTAATCATCTCCCTAACTAAATCAACATAACCATATTCAGCAGCTACATAAAGGGCAGTCTCTCCTGATTGATTTTGCTTTTCTAACAATTGCTTCAACTCTTCCCCCTCAGTATTAGTAAGTATTTCCATTACAGCTGCCAAATTTCCAGCTCTAGCTGCAGAATGCAATGGTGTATCATCTTTTTTTCCTGTCAACTGTTTGGTCATTTTTTTCCNGGGGGCTGGACTCGACAAAAGAAGTGGCGACTCCATTGAATCGACCGATAAATAAGACTTCCTCTACTTAACTATAATCAGCAAGTCAGGTCCTTTTCTTCCTGCCAGCAAAAACCCNGATCAAAATTTGCATCTTTCAT
>M01000008684	AT1G07710 ESTCount=4
GGTTGAAATAAGGTTACACTGAGCTATATACAAATTAAGGACCAAATATTTCTATGCATCAAGAAAACAAATCTCAAATTGCATAGAGTTTCTTATGCTCATTCTCCAAAATTTCTGTTTCTGCCATAACTGACATTGACCCTGATAGCGATCTACTTATTGATGACCTCCGCAATTGGGAAGACTCTAATTTTCTGCATGATTACCCAGTAACACATTGTTCCAATAGTAGCTGCCATGATTACAGTCCCTATACCAGTTACCCAAAGAGCCAACCACTTTTCCTGATCTCCCACAACAACATATGCTAGTGCAAGGAACGCAATCGAAATCAGTACACAGGCTAGCCACATTAGCTTGTTAATCACTGCCATGAGTTGCTTTTTTGCCTTTCTCTCTATAACTACAATTGAAGTTTGGACAACCACAACAGCCAGCGATATGAAGAGAGCAATTGAAT
>M01000031215	AT1G07745 ESTCount=5
CATCATAAATACATTGCATTATTTCTAATTCCCTTCTTCTATACTACTAAGTCACAAATCATTAGTGTAATTAGTCATCGACTGTAAATCTTGCTGCCTTACCAGAAGCTTGGGAAGGGTGCTTCAGTATAGTAACGTTGCAAACATTCTTTCCCTGATCACGGGAGAGCAGAAGCCTCACATGAGGAATGCTCTTCCAACTCTCTCCAAGGGCTGGTTTAAAGTTTCCTCCTTCTCCGGCCACCATATGATTAGTCACCAGTACTGCAATATTATGCTCATGTGCTAACTTCTTCAGCAAAATGCCAGCAGATGTCATGAGAGCATGTCCTGGGATCTCAAACTGATTTCTAGCTGATGTAGCACATC
>M01000023497	AT1G07745 ESTCount=3
CAAGAAGTGAATCAATCCCATCAAATCCGGTGGATAAAACATGTTTGTTTTGTAAAGCATCTTTCAACAACTGGAAACCATTTAACCACGGCTGGTGTTGCTGCTTATCTATAATAGAAAGGATTTGATTGATGCCCTCCTTCAATCTCTGGGAGGTGGGTTCTTGCTCTGCTAACGTAGCCAACGCATCAAGGTCTTGTATTAGGAAGTCTTCGACAGTAAAGATGGCGTGAGAAGCACAAAAGGACTGGAAATTGGAGTCGAGAATGGAGTAGCTTTTCTCTAGAGATTTCAGTGGCGCCTATTTTTATTCCC
>M01000011515	AT1G07780 ESTCount=7
GGAGCAATCTTCATCCGAGATTTTATTTTAGTAAGGTCTCCATCCGCAATTAGCATGAAGAACATACACTATCTGCTTTTGTTCGCACTAAATCTTGAAAAGACTGCCCGTGAACCATTTCCATGAAGCTGCACAAATTCAAGGTCGCATGCATCTGCAGCTCTCAGAATTGTCTCTGCATCATCATCCACAAATACCCCAACTGGCTTTGCTCCATTTGCTCTTGCAACTTTTGATATTTCCTTTGCTACTGAAAGTGAAATGGAACGTTTTGAATTGGGCCAAAGGATCATTCCAATAAAATTAGCTCTAGCTTCTGCTGCCATTGTAGCATCTCTGGCTGTTGTAATCCCACACATCTTAACCAAAGGACAATTCTTTTCATGTTCCTCATGAGAATAGGTGACTTCTTCCAATTGGGCAAACGTGCAAGCAATTCTGTTGTTTGAGTGAGGCCTAACTCTTGACAAAGACACTTTCCCCACATTTAAACCAGGAACATGCCTTGTGTGCAAGTTGACAAATTTGGGTTGCAAGTGAGCTCCAGTAGTAAACCCTGAGAGCATGATTTTAGCAACCGTTAGGAATTCAATCAAAGGGATTTCGAATTCTTCTCTGGAGATGAAGTAAATGGAGCTTAAAAAAGAGAAATGAAGCAGAGCTCCAATGGTGGCCAAAACGCACCGGTTTTATC
>M01000000580	AT1G07810 ESTCount=33
AGTGGAGCTAATCAAATTTAAAACTCTCATATCTGCAGGCACCTTATCACCCACTCTCAACTCCACGATATCACCAGGAACAAGCTCTTTCGCTGGCAGACTTGATAACATCTTACCACCTCTTAAAACTGCAGCATGCTCGGACTGAATTTCCTTCAAAGACTTCCAATGCTTTCTCGGCATTACTCTCTTGCCAAATACCCACAACCGCATTCACAATCAAGATCAAGAAAATAACCAATGGTTCAACAAATGCAGTGATCTCCATTTCCCCACCTTCTTCACCATCATACCAAGCTAAAACAAAGGATATAATTGCAGCAGCTAATAAAATCCTAACTAATGTATCGTTAAATTGTTCCAAAATCAACTTAAAAATTGATACACCCTCATGTTTCTCTAATTCATTATAACCATAGATCTGCCTCCTTTTTTCAACTTCTTCAATAGATAATCCAACCACATGATTCACTTGATATTGCTCCAGACATTCTTCAATTCCTTTTGACCAAGCTGGAAACTTTTCTTTATTTTCCTCTTCTACCCCTATCTTTTCCCTTTTCCCATAATCCTCCCCTCCTTTACCCATCGAATTCAAATCTCAATCGAGAACCTGAAACCAGTAATATGTACTATTCTAGATAAAGCGGAAACTCTTCAATTTTCCTTTAGCTCTCTCTCTCTCTCTGTCACAGTTACACCTACTACTAACTACTACCAGTACGGTATTACCTGTAGAATTTAATTTTCTAGGATCCCATTTGAGAGATTGACAATCAGATCTAATCAATAGCAATTAATTTTAATAATACCAAGAAAAAAAGAGAAATTTACAGAGAGCGATTCAATTGGTTTTGCTTATACCTTTCTCCGTCTCTCTCTCTCTCTCTCTCTCTCTC
>M01000004523	AT1G07810 ESTCount=25
ACCATTCACGGCCGGGTCTTCTAAGTGTTCAACTTTGATGACAATCCATGCGAATACTTCCGCTCTGGAAAAATCAAGGCATCGACTCTCTCCCTTTCTGTTTTGGTTGCCATTGAGATGTTCAACTCCCTGAATGCTCTCTCTGAGGATGGTAGTCTTCTGACGATGCCCCCATGGGTCAACCCATGGCTTCTTCTGGCAATGTTTGTATCATTTGGCTTGCACTTTTTGATCCTCTACGTGCCAGTCCTTGCTCAAATATTCGGGATTGTCCCTCTCAGCCTAAATGAATGGCTTCTGGTGGTAGCTGTTGCTTTCCCTGTCATTCTGATTGATGAGGTCCTCAAGTTTGTGGGAAGGTGTACGAGTGGGATAAGGAATTCTGGTTCAAGCAGACATATAAAGCACAAGGCAGAGTAGATCAAAAAACAAGTGGAAGTGTTGGTCCGGTAGTGGCTGTGTAACCAACCCCTCTTTAATTTAAAAATGAAGGGTTGGTGCGGACAATTAAAGATTTGATTAGATTAATGAGACAAGAACTGTATTTACGTTCAAACATAGAAATTCTTTTCCTGTTTTGAAGTCGTTAATTCCCTAGGTTGTAATGCCGGCTTAAGGTCCTCAGTCGAGCATGGGGGAGC
>M01000002063	AT1G07830 ESTCount=105
AAGTAATATAAGTGACTTGTATCATTTGTATTTGTACAAGTGATTATTGCAAAGAGGTATTAGGTGCTACAAGAAGAAAAGATTAGTGGTTTATTGCTTTCGATGGAACCTGAAAATTATCTAAGAAAACCACACAAATGTCTGAGAAAGTCACCAGGATAATCAGTCCTAATTATGTGTTTGGTATTCATCAATCCAACTAAACTTCTCACTAACAAAACAAAGGAGTCCAGAAGTTTCCTCATCCCAGAGGATGTAGTCCTATACCCAGTAAAGTACAGCAACACCAAACCTCAGATCTTGTAGAGAAGAAAATAAGTGCCAATTTTGAGGTCATTATAATGCATTTATCATTCTCTTCATCTCAGCAGATCTCCTGGGATCCAGTTCCTCAATTGCTCTCTCAGTGAGTACGTGCTTGATGCGACACATTGACTTCCTAACCTTTGGTAAGCGCTCAGGATTTGGAAATCGTAGGTTCTGGGCGTGAAGCATCTGGCGTTGAGTCATCAACATGTTCTTCTCCTTCAGTAGAACATACCATAGCTTATTAAGATCATCCCAAGACTTCAGGCGCAACTCAGAAGCTTTCCAACTTCGACCATAGACAACAGGTTTAGCCTCATCCTGACTCCTATCTGCCTCGAAGAACTCCTCAAGAGGGTTGAGTGGAGTTCGAGTTGTAGCAGTAGCAGCAGCTGCGGCAGCCGGGGTTTCAGATTTAGCAGCAGCAAAGAGTGTTCTCCCTATAAATCTTGTCAAAAACATGATTCAAGAATCAGATACCCTTTGCTTCAATTAGCTGCCTGTCGCCGACGACGGAGGTAGCAGGGCTATTTTTTGAGTAGCTATCAGCTGGATTTTTCGAGTGGGCACTGTTGTCGTTTGCTGTGTGCACAGTGCTACCCCCCGGACCGTAAATAGGACCAACTACTAGACGTTAGAATAACCAACTAGACTTA
>M01000030692	AT1G07840 ESTCount=13
CTGAACATTTGTTGCTCCTCAACTATTGCCAATCTCTTGTATATTATTTGCTTCGAAAGGCAAAAGGCTTGTCAATTGAGAAACATCCTGTAGTTCGAAGCCTTGTGGAGATACGGTTGTTTTTGGAGAAGATACGGCCAATTGGCAAAAAGATGGAGTACCAAATTCAAAAGCTCATAAGGGATAGTGGACGTGCTATGGAGCAACCAAGTCTGAAGGAAAAGGAATCAGAGGCACCTGAGAAATCAGAGGATTTGTTGAATTATCGTCCAAACCCAGATATGCTGGTCAGCAAAGATAGGATGCCTGGGGATGATAGTGGTGTGTATCGACCACCCAAAATTGCCCCCTCAATCATGGAGGAGGATAAGATGTCAAGACAGGAAAGAAATGCCTTGAGAAGAGAAAAAGAGACTCTTCGGCACGCTAAAGGGGGTCTTATGAAAGAGATGATAGATGACATGGAAGGGAGACCTGAAGAGGTTCAAGAAAATCTTGGAGACGACAGTAGGGAATTTACTAGATATCAACAGCAATGGGAAGAACGTGCACGGCGAGAAGAGGACCTCTTTACACGTGCTCCAATTACAAAGATGGAGAAGAAGAAGGAGAAACAATTAAAGAAGTCGAGAGATGGCTTGCTGGCGCTGACTGATGATTTCTATGATGAAATCAAAACATTACCCCTGGAGGATGATATTGGTGATCAAGTGACCAGCTTCAATAAAAATGCAGCAGAAAACTAAAGAAACAGAAGAGACGACACTAGAACAACAATGCAGATCAGTAAAGGCACACAATGG
>M01000011353	AT1G07840 ESTCount=5
TGTTAGAAAATTATTTGCTTTTACCTTAGCTGTTAAAGCATCAACTTTACTTCTCACTGTATCTAACCCATCTTTCATTTCTTTTAGAAGTGCAGCTAATTGAGGAGCTTCCTTCTTTATGCATTGATCAAGATCAGGACTTCTAGTCTCCTTCATCCTTTTTTCGTAGTTACAATCACCAAAACCAACACCAACACCAACACTTGAAGAAAATAATAATAATAATAATAATAAATAAGAGCTTGAATTTGGGGTTTTATGAAAAGAAAAAGGAGCTAGGGTTTTAGAGCTTAGTCGTTAATTATTTAACCGAC
>M01000012186	AT1G07880 ESTCount=3
GAACGTTGCCCTCTCCGGTGGTGGTATTATGTCCTTAATTTTGACAATATTCTCATGATCCATGTGGCAAAGGAGTTGATCTCTCGAAGTGTTCTCTTAGCATCAATTCTGTTATCAAATGCATTCCCAATCTTCTTAATTGCAACCTCTTCCTTTGTCTCAGAATTTCGTGCACAACAAACGATGCCGTATGCACCGCGACCCACAGGTTGAATAGGAGGAGAATACTTAGAAGTGACTTCAAAAAGGTTACCCAGTACGTTGTACTGTACATATTTGCCATTGTAAGTTCGGTTACCTCTTTCATCTATCACCATTGATGAATCATTCTCCA
>M01000011881	AT1G07880 ESTCount=15
CCTGTTCACAGAGCATTTCATCACTTATATTACAACCAATAACCTTCCTATCAGTAGTTAATCTTCTCATCAGGACACACTAATCAACCAAATAATGGAAATAGAGTATTTCAGCTCAAATTTACTCGAGCATAACATCTGAGTTGAAGTTCAAAGATTCTGCCCATATGAGCTCCTTGATGTCTTCTTCATTTAAAGACGTCTGCTCGAAATCAAAGATGAATGGGGATGGGCAAGTGGGCTCCTCATTGATCTCATGAAGACTTGACAGAAATGGATGATTCAATGCCTCCTCAACAGTTATGCGTTTGCATGGATCAAACACTAGCATTCTTTCTGCAAGATCAAGAGCAACTGGGGAAACATCTGGGAACTTTTGTGAAAAAGGTTGCTTGGGCACATGCGGAAGCTGCTTGACATACCTCCGGGCATTATCACTTCGAAGGAATCCAAGATCCGATTCATCTGGTGAACCCAGCAGCTCTGTTATAAGTCCCAGCTGTTGAACATAGTCTTTGCCAGGGAAAAGAGGCTCCCTTCTAATAATTTCCATGAGAATGCAACCAACTGACCAAATGTCAATAGCTGCAGTATACTCTGAACAGTTGAGTAGCAATTCTGGGGCTCGATACCATCGGGTTACCACATATTCAGTCATGAAGTCTGTCTCTGAGGTGGTTCTTGCAAGCCCAAAGTCGCATATCTTAAGATCACAATTTGCATTCAAAAGCAGGTTGCTCGGTTTCAAATCTCGATGTAAGACATTTGCCGAGTGTACATACTTTAGGCCTCGCAACAACTGATATAAAAAATCTGAGCGTGATCATCAGTCAGTGCCTGGGTAGAGCGTATTATTTGATGGAGATCGGTATCCATCAATTCATAGACAATGT
>M01000023213	AT1G07900 ESTCount=5
GAAATTTAAATATGCATCGACCATCTAATGCTGAAATATAAATCACTTTACGATTCATTACTATATATACACCTAGTAGCTTATAAAATAACTACTCCATTGAATTTTTTCCAAGTATATGACGTCCTATAGTTGCTACTGATAGAAGATTGGTTACACTTCACAGATCATTTCATTTCATTTCATATCAATGAAAATTAGATCTACTATTGCTTTCATTCTCAGAAACTTCCTCGCCGATTCGTGCTTGGAGCTCTTTAACCTGTTCTTTAAGTCGACGAATTTCACCAGCGCTGCCATAGATCGGGTCTCGGATTCTTGCATTTGCTTCATACACCATGCTGTTTATTGCATCTGCTCTTTGAGACTCTGGAAGTTGCTGTAAGAGTTTGTTGATATTGCTTGCTCCAAAGACTCTATGAACAGTGCTGAAATTGAATGGCCCATTGGGAAGGAAAAAAAGGAGCGAAAAGACATTT
>M01000006048	AT1G07910 ESTCount=3
TCCTGCGCTCATCAGCAACCTTCTGCCAGTACCGTCCTTTGACAAGGTCCCCCATCAAACTATGGATTGGCCGATCATCTCCAAGCCCTCCAGGAGCATTTAGTAACTCCTTGCACAGCGCAGACTTAGCACAACCAGGTATTCCTGGAAAGAATACTATCAAACCCTCATTCTTTTGAACAGTGTCCTTCACCAAGGAAATAGGGCTTGGAGGTCCCACCTCCCGCTCTGTCTCAAGATCACCCTCTTCATCCCTGTCTCCTTCTATAA
>M01000029939	AT1G07910 ESTCount=8
CCATTCAGGTTCCATTTGACTCTGCAGTTAAGCAAGTTTTGGATCAGCTAAAGAATATTGCTAAAGGTGAATACATAACACCAATTACCGAAAAGAGGAAACTCGGAACAATTGTTTTTGGCTGCTGTCAGTTTGCCTGTTAGGGAAATCTCCAGTTTCCTCAACAATCTGGCTCAGGAGAACTCTAAGGTTCAAGCCTTTCTCCAGGACAAGGACATTGAACACAACCTTAAGAAGGCTCACGTGACCCTTGCCCACAAAAGAAGCCACGGTGTTACATCAGTAGCAAGTTATGGATTGTTCCTCCACCAAAAGGTTCCAGTGCAATTGACTGCACTTCTCTTCACAGACAAAATGGCTGCACTGGACGCAGAACTTGGGTCTGTAGACGGTGAAAATATAGTTTCAAAAAATGAGTGGCCCCATGTTACCATATGGACTGGAGAGGGATTAGCAGCCAAGGAGGCCAACATGCTGCCGCAATTGCTCGCTGAGGGGAAAGCTACTCGTGTTGAAGTTGAATCACCTATAACCATATTCGGCACGCTGGAATTTTATTGAGTTCATTTGTTACTTGTCCCAAAATTGGTTGATCAGGAATTGATTGGAAACCTGTATGTTTTTAGAGTACAATCTGTTACAAAATTTTGCAGGTAGATAAGAGTTTCTTTAGTTGTTGAGAAATTGTGTATAGGCGGAAGTGAAGCAAATATAATTTTCCACTGCCCCTAGT
>M01000028876	AT1G07910 ESTCount=3
AAACTTGGTAGTTGAAAAATCAGCAGGATGAGCTTGTAAAAATTTTGTAACAACAGATCTGTCTGCATTTCTTGAATGGGTATCACCACCATCAATCCCAAACCAGTCAGTATGGTCAGGGCAAAAGGAAGAGCCAACACTCTGAAGTAGTGCTTTTAATTGCTGTTTTTCATCTGTCCTATTTGCAGCACAGATTTCTCTTAGACTTGGTCCCAAATCAAGTTCAGCTCCTTCAGCTGGTGGAGGAGGATATTCTCTCAAAGCTTCCTTCATGTGTTTTGAGCTATCATGACTTACGATACGAGCCACAAGACCCTCCAAAATTTCACCCTGCACCTTTATATGGTCTTTTGAACCTGGAACAGAAATATCAGCAACTTCATCGAGAGCCCTACAAACAGTGGTTGCAGTTCCTTCTTCACATAATGCATCATAGGCGGCAAAAAAAGATGTCACCGATTTCCTTGTTGAAAACAACCAAACATGATTTGTGGGAAGACGCCATTTCCGACAAAAGGCAATCACCTCNGGAGTTGAGTAGAACTTTGGCGTTTCCATTGCCCAATTCTGTGACTGCTGTC
>M01000002884	AT1G07960 ESTCount=27
AGTAGGAAAACCCAAAATGTAATAACTTTGAATTGTCATGCTCTTCAATGAATTATCTGTGTAGAATGATACAAGTTTGTAACAGATCAATTGTCCTCCCATACAAAATTAGTGCTCTTTTGGAGCAGGTATCAAATAGCAGTATTAATAAAAGCTGCTATATGCCACAAGGTAATCTGGGCTGGGATGTTCGTAAGAACCAAACTGATTCCATTGTGAGGCCTTCACCAGCATTTCCCTTTCCATCCAGAAGTTCATACAAACTTACAAAATCACAACTCTTGATCATTGTCGAGCTGTGCTTTTGCTGCTGCCTTTTCTGCTTCCTCCAATACAAATGATTTCAAAGATTCGACATCCCGTGGCCCTTGATATTTTGCAACTTCTTCTCCATCATAGAAGAGCTTAAACGTAGGATATGAGTGAATATCAACCTTTGAGCATACAGGTTTGCTTGTACCACAATCAACTTCTCCAACCTCTATCTCATCTTCCCCTTCCATCGCTTTCCCTAAGTCTTCCCACAGTGAGCCCAAGTTCTTACAATGGCTTACACCAAGGAACACAAAAAATTTTCGACAAAAACCATGCAGTGTCTTTTTCCTTCACCTTGTCAGAAAAGGTGTCAGGAGTTAGGGTTATGACTTCAGCTTCTATATTCGTTATAATTGAGCTCACAGCGAAGAGAAATAAAATCGAAAACAGAAAAAATGAGCGATTCATCTTCTTCGTCGTAGTCTTTGTTTCGTATGTAAATTTTCAGGTTATTTTGTTTCTTTTTCTTTCTCTTCTGTTCAGAACTCAAGATCTGAATCCGGTTTACACACCTGCCTTATCCGGTTTATTTATCTCATAACCTTTCACGGGAAAGATAGTTTCTGTGTTTCTTTTTTTTCTCAATTATTTTTCTACTCCTCTTTTTAATCAATC
>M01000024220	AT1G07970 ESTCount=4
TAAGAAAGGAGAGGGCGATCTTCTCCCCCAATGTCCATGGAAGAGTCTATTGAAGCTTTTAAGTTATTTGGGCATCTATCCTCAAATTGAGCAATGGCGTGACCATCTCAGGCAATGGTTTTCATCAGTTCTACTCAATCCTCTGCTTAACAAGATTGGAACCAGCCACATTCAGGTAATGCAAACAGCTGCTAAACTTGGTATTTCAATAACAATCAGTCAAGTGGGGAGTGATTCATCAGCTAGTGGAACTCCTACTACTGTTTCTTCAGTTGATAGGAAAGAATGGCAACCAGCTTTTGCACTTGATGAAGATGGAATTCTCCATCAAATACGCGCTACTCTTATCCAGGCTCTTGATGCTTCCAAGCCCAAGTTGCCTTTGGCC
>M01000020225	AT1G07970 ESTCount=17
CCACAGTATTAGGACTAGCTCCGCTGAAACCCCTAAGGCTGGGTGGTGGTGTTGCAAGCCTCCCTGCTGATTCGGTAATTTTCTCATCTACTTCTGCTAAGAAGCGCTCAAGCTGTTCTTCTGTTTGTATCTCTTTAGAGGAGGCTCGCTTACTTGACCAAGGAGTTGAGACTGCTGAATCAATTCCAGGAGAAGAATGAGTGGAAGTTAAAGGCGAACTAGCCCCAGGTACAAGGTACAAAGAAGATGGAGAGCATTGTGATTTGGATGGGTTGCTAAAAGAGGTCATCTTATTTCCACTGCCAGCAATTGCTTTATCAGAGCCAACTCGGGACTTTCTTGTGGAGCTGCTAATTGATTGATGGACTGGAACAAGGACATCTGAAGAAGACACTATAGGTTTGGACTTGGGAGGCTTCTTTGGAGATTCAGTTACAACCGATTCAACTTTTGGTTTTATTCCCAAAAGCCCCAGTTGGCGGCTTGTTAAGAGTGATTTATCCATTGTTTCTTTAGAGAGAGATTTTGTTGAAACACCAAATGCATCTTTTCCCCTGTGCATAGAAATAGCTTTGAAGAGGGCAATTAAAGATCCAACAAAAACTAAACCCACCAAAGTTTGTACAGCCTTGGAAAATATATATGCTGCTTCCTGAGGCAAATTCGTGAATCCCATTGCTTCAATTAGTCCATTTTCCCTCGAGAAGACAGAGAGCAGAACGAAAGCAGAGGCGGAAGAGAGCGAAAATATAAAAAGAAAAGTAGATTTTGAGGGCTGGATACTGTTAGCGGTTAGGGCAGCTGATAAAGCTGGGTTTTTATACACTTCGAACTTTGATGGTTTAGTCACCGGAGTTGAACCCTTGTCTCTAACGCCGACTCCACCACCACCATCTTCCATTCTCAGTACTTGTTTTGTTGGATTTGTCCAGGCGGTGGGGTGTTTTGGAGCTCAAATTTTAAACGCTAACAGCTGCTGCTGTCAAACGTTAACTTTTTACAGGAGCTGAAATTTTATTACTCTTCTGTTTTACCTC
>M01000023863	AT1G07970 ESTCount=28
AGTTGATAGGAAAGAATGGCAACCAGCTTTTTGTCACTTTGATGAAGATGGAATTCTCCATCAAATACGCGCTACTCTTATCCAGGCTCTTGATGCTTCCAAGCCCAAGTTGCCTTTGGCCAATCTGCAACAATTTCCACAACAAAATCCTATGATCCCTGTCATGCAGGAGTGTTTGGATGCTATCACTGAACACCAAAGGCTTCATGCACTGATGAAAGGAGAATGGGCCAGAGGTTTGCTACCACATAGCAATGTTCCAGAGGATTATATGGTACAGAGGATTCAAGAGCTTGCTGAAGGAACCTGCTTGAAGAATTATGAGTATGTAGGAGGTGGAGAGGTCTATGACAAGAAGAAGTGGAGTCTCGAGCTCCCTACAGATTCGCACTTGCTGTTATATTTATTCTGTGCTTTCCTCGAGCACCCAAAATGGATGCTTCATGTGGATCCTGCATCTTATGCCGGAGAGCAGTCTAGTAAGAACCCTTTATTCTTGGGGGTTCTGCCTCCAAAAGAAAGGTTTCCTGAAAAGTACATTTCTGTCATATCCGGTGTTCCTGCCACTCTTCACCCAGGAGCTTGTATACTGGTTGTAGGAAAGCAAAGCCCTCCTCACTTTGCCTTGTACTGGGATAAGAAACTGCAATTCTCTCTTCAGGGAAGAACACCACTATGGGATTCCATCTTGCTTTTGTGCCATAGGATCAAGGTAGGATATGGAGGCATAGTTCGGAATTTGCATCTGGGTTCATCAGCCTTAAACATCCTCCCAGTTCTCGAGTTAGAAAATGAGTGACTATTCATTACACACGCTGCAGACCTGCTTATGATGGAAAATGGCACTCATCTCAATGTAAGGAACAACTTGCGGAAATGGTTGAAACTTTGCTCAAGTTGAAAGGGCTAAGTATAATTTTTGGCGGTGAACGTTTCTTTTCATCCATTGGTAATTGACCTGGATCACTGAGGGCTTCTGGTGATGATGCATGTCATGATGGTTGTGTTAAAGTTTTCTAGAGATGAATTGAGAAGTGACCAAAAGAAATTTAGGCAAAATTCTTCCATCATTGTACTAATGCACAACTCTTTAATTTAGATTCGAACTATATCAGTTCTGTAGATTATTAAGCTCAATTGTTGTGTTCTGAAGCAATGGTGTTGCAACACTGGTTTTGAAATATTGGCATCTCATGCATGGGAGGAACTGAGAAGATGAATAAATGGTTACGG
>M01000027128	AT1G07985 ESTCount=6
CATGTCTCATCCATTGATCTATCACCAAAAAGCTTAGAGAAGCACTGCCGTCCAATCAACCGTGTGATGATGGAGACTGAAATCAAAGGCACACTTGTTGAGAGACTTGACCTACTAGAGGACCGTCTTCTAAAGTTGGAGGAAGGATTGGAGGCTGAGAGGAAGAGAGAAGAAGAGAACAGAGAGAGAAGTGGGAAGAAAAAGGGCCTTAAAGGACTTGTTAGGAACATTGTCAAGGGAAAGAAGAATCATAAAACAAAGGAGTGAAAATGACTTCTTAAAGGACTCGTTAATTTTCTTGTTCTTGTGGTCTTTCTTTTTTTTTTTCCTTCTTTCTTGAAAAAAAAATTATTGTAATTTTGATTATATGTAGAACCTCCTGCCTTTAATTTTGTGTTTTGTTTTTATGGGGGTCTCTGTCTGCATGTATATATTGTAATGTTAGGATGATGAATCTGAAATGACTCATTTGAC
>M01000004693	AT1G07985 ESTCount=55
AGTATTGATCCTTTCCGGAGAATTAAATAGTCTTTCTTTATTTATTATTATTCACTATCCCAAGTTAAAAACAAATAAATTACAATTATAAGCATTGACGGGCTGCCTAAGAAACTTCCATTAATTATGGGAAGAAACAGAAATATCCTGAAAAGAAAAGAAGGGGGCGGCAGTGTATCCAAAGTTTCAAACTTGATCTTCAACAAAACAAACTCTCACTGGCTTCCTTGATGTCAAATGAGTCATTTCAGATTCATCATCCTAACATTACAATATATACATGCAGACAGAGACCCCCATAAAAACAAAACACAAAATTAAAGGCAGGAGGTTCTACATATAATCAAAATTACAATATTTTTTTTTTCAAGAAAGAAGGAAAAAAAAAAGAAAGACCACAAGAACAAGAAAATTAACGAGTCCTTTAAGAAGTCATTTTCACTCCTTTGTTTTATGATTCTTCTTTCCCTTGACAATGTTCCTAACAAGTCCTTTAAGGCCCTTTTTCTTCCCACTTCTCTCTCTGTTCTCTTCTTCTCTCTTCCTCTCAGCCTCCAATCCTTCCTCCAACTGCATACATAACTTTAGAAGACGGTCCTCTAGTAGGTCAAGTCTCTCAACAAGTGTGCCTTTGATTTCAGTCTCCATCATCACACGGTTGATTGGACGGCAGTGCTTCTCTAAGCTTTTTGGTGATAGATCAATGGATGAGACATGCCCTTCACTTGTCAGTGTCCCACTTGATGGGGTCGATGCACATGAGCTCTTTGGAGACCTGTTGCTCCCTCTCATGTCTTCTAGCTGCCTCAACATGGTATCTAAACGGTCCAATCTGGAGAGAATAGGTTCTTCAGGGACTGCCATTGCCAAAATCCTTGATTTCTTTCGAGGGAAAATAGACCGACTTGTCCACTCTTATTAGAAGCCAAAATTCGTTACAAGTATATCTCAAATC
>M01000001554	AT1G07990 ESTCount=40
CTCGGAGAATGATACTAGCCAGAATGAATTATAAATAAGATGGATGAGACAAAACTGGCGGGTCAGTGACAAGAAGAAACAAAACCTTAAATAATAAACAACAATAAGTGTAACAATAACACTAGGAGCAGTAATTTCATAACCAACCTACCATCCAATCCCCATTTGGAAACAAAAATATACTGTACATATGTCTGCGTCTTGTGCTTGTGCATGAGCTCTTGCCAACCAAAATTGGGGGTTTCCTTGGCTGCAGGATTCCAAAGTTTGAGGTTGAGCTAAAAGATCAAATTGGCTGAACTCACCATCACTCCAGAACAGCAACCTCTTGATCAACCCTCCAATAGTTTGCGTCATTAAATTCTTTAATCCCAGCTCCACCATCATCGGAGTTCTCCTTTTCCAGAACCTTCGGGATCATGTTCCTCTTCAGAGGCCCTGCTTCACCAACTATACCCTCTTTTAGAGCTTGTTCCATTGCCTTCTCGGTTCCTTCTAATTCCACACCAACAAATTCAACATCCTCTTCAAACAACGATGGCACAGTTGCAGATTTATGGCTAGCATCATTGCTCATGGACCCGTCACTAGAATTCTTCGTGGGTGATGAGCCATTTGGTAGTATGGACTCTCCACTTGCAGGGGAATTAACATCAGGAGTTGCTACCTCCGCTTGACTGGAAAGATTGACATCAGAGCTATCATGATCTTCAAATGGATTTGCACTTGACCCGCCTATTTGCAAATCCGATGATTCTCCCCATCCTACCCATTCTGGGAATGGCCTGTCTCCAAACAAGTCTTCGTTGTCTGGAGTGTCAAATCTGAAGAATCCAATATCGTTGGGAGTAGTTGTCTTCTCACTCTGTGGAATCGGAAATCCATTTGCAATGTTTGTGCTGGAAGTGGATGCAGGATTAACAGAATGTTTGTTCTCAGTTAACTCGTCATCTTCTCCAACTACCACCTCATCATCACTACTGCTGTTACCACCATTAGCATTCCCATTCAAATTTATCTCGTCCATCATCTCCGCAGGTGATGTACTCACAGGGGCATTACCAACTCGGTCATCTTGGAACGCAAACCAGTTTGAATTTGTAAACAGACTGCTCCCTTGGTCATCACCAAGCCGCAGGGATGATATCACTACTTCAGCAGACTCATCATCAAAGTAGACATCCTCATCATCTCTATCAAGGCCACCATTGTCCTCTTCATTATCCTCATTTCCATACATTTTATATCTAAAAGCCTGGCTTAAGTTATTCGCTAGGGCAGCTACATCATAATCTCTGTCATGAAGGTCATCCTCATCACTATCCCTTGTCCTATCTTGCAGTGCCGTTGGTTGGCCGCATGCCCATCTGTAGACATTTTCAACTGCATTACGCT
>M01000014765	AT1G07990 ESTCount=5
AAGAAATAAATCCAAGAATGCAAAGCTTTAAACAGTCGTCTTATCAATTTTCTACGAGATAGAGCGCAAGTAGAGCAATTGTTACGGTATATTATTGAAGAAGCTCCAGAGGATACTGAAAGCAAACGAGCATTCAAGTTTCCGTTCATTGCCTGTGAGATATTTACGTGCGAAATTGATGTTATTCTTAAGACTTTAGTGGAAGAAGAGGAGCTAATGAACTTACTCTTCTCTTTCTTGGAACCCAACCGACCTCATAGTGCGTTGCTGGCTGGGTATTTCAGCAAGGTTGTTGTTTGCCTTATGGTTCGCAAGACTGTCCCACTAATGAATTATGTTCAAGCTCATCAGGATGTCTTCCGTCAACTTGTTGATTTAATTGGAATAACATCCATCA
>M01000006902	AT1G07990 ESTCount=4
TTGAATGCTCGTTTGCTTTCAGTATTCCTTCTGGAGCTTCTTCAATAATATACCGTAACAATTGCTCTACTTGCGCTCTATCTCGTAGAAAATTGTATAAGACGACTGTTTAAAGCTTTGCATTCTTGGATTATTTCTTCCTCATCAAGAAGCTCTTCCAATGTGAAATTTTCCTTGTCGAGCACCGACTCCACAGGAGAAGAAGCGGACAGAGCAGTGAGCTTCCAAAACATCTCCAGAGGAAATATTTGAGCAGAGAGAGATGTGTAGATCTGTAAACCCTAGAAGATAGAGCAGAAATCTAGGTCTTACCAAACAAGAAAAGAGATTTCAGTAATAGGTGGGCGAGATAGTTGAAAGTTGAAACCCTAAAAATTGAAGATCCCCCGG
>M01000001782	AT1G07990 ESTCount=11
GGTTTTGGTTCGGCTGGTGGGGGCAGATGATCATGTATATCCCAATTTTATTGATGTGATGCAGTGGTTGGCTGATAGCAATTTGTTAGAAATGATTGTGGACAAATTGAATCCTTTTAGCCCTCCTGAAGTCCATGCTAATGCGGCAGAAACATTGTGCGCAATAACTCGAAATGCTCCCTCGGCTTTGGCTACTAAACTGTCTAGTCCAAGTTTTGTTGCACGGATATTTGGCCATGCACTGGAAGATTCACATTCTAAGTCTGGCCTTGTTCACTCACTTTCCGTGTGCATATCTTTACTGGACCCAAAAAGATCTGCAGTGTCTTCTCCCTTCTTACATTCTTTCCGAAGTCAGCATATGTACGAGTCTCCAATCCCTGTAAATCCAGAAACTATCACTGCAATGCTGCCTAAACTTGGTGATCTGCTTATGCTATTGAATGTGCTGTCTGATGAGAAAATATTACCAACAACATATGGTGAACTAAAGCCTCCTCTTGGGAAGCATCGGCTAAAGATTGTTGAGTTTATTGCGGTGCTATTAAAAATGGGGAATGAAGCTACCGAGAAGGAATTGGTCAGCTCTGGAACCATTAAAAGGGTCATTGGTCTATTCTTCGAGTACCCATACAATAATGCATTACATCATCATGTGGAAAGTATTATATTATCATGT
>M01000025308	AT1G08030 ESTCount=4
TGTTAAAAAGTGGGCTGTTGCTTCTCTCGAACAAGAAGTTAAAGAGGACAAGCATATGCTTCGAGATTTTGTTGTTTTTCCTTCATGTTCCAAGAACTGGAGGCCGGACATACTTTCACTGTTTCTTGAGAAAGTTGTACTCTAATTCTCAGGAGTGTCCACGTTCATATGATAAACTACGTTTTGATCCAAGCAAACAGAAGTGCAGATTGTTAGTTACTCATGATGACTATAGCATGATGTCCAAACTTCCCAAGGAGAAAACTTCGGTGGTCACCATACTTAGGAATCCAGTTGACCGCATATTTAGTACTTATGAATTTTCAATTGAAGTGGGAGCTAGGTTTTTGGTGCATCCTAACTTAACTTCTGCCACAC
>M01000028408	AT1G08040 ESTCount=3
GATATAAAGAAATTCAGCTTATTCTAGTTATCCATGCAATCGTACGCATTAAGCTTCCAGTAAAATTGCTGCAATTTTTTTATAAAATATGTACATCATACCTCACTAGGTTCACCCCATAATCTGCGCAAGTAAAAGTCGGATTCTGAGACAACTATTCCTGGAGGTAATAACTCTGCACCACGAGGATTTCTTGGAGCATAAATCTTAGGAGCATTGCCTCTAATATTTTGATCGGTAGAGGACATATCAGTAGATGAAATAAAGCCTGAAGGTATGTGAATCTTTGTAAGAGAAACTGACGGAAATGAGATGCCAAC
>M01000017117	AT1G08110 ESTCount=58
GATTCGTGAAGGAGCCATAAAATAAACAATAATATTGGGCAGTATTAGTGTGTATATATATCTATCTTTTACGTACTTCAATGGCGACTGCTGCTACTTTATCTTCACTCTTATCTCGCTTTACTCTGATTAAACCCCCAATCATTTCCCAATCTTCAAGAAGAATCCAGTCAATTCTCCGCTATTCCAAATTAAAGAACCCAAACCGATTACGATTGTTTTCAATGGCATCATCTGAACCCAAAGAATCACCTGCTAACAATCCAGGTCTCTACACTACTCCCGATGATGCTACTAAAGGCTACATCATGCAACAGACTATGTATCGAATTAAGGATCCAAAACAAAGTCTTGATTTTTATTCTCATGTGCTGGGAATGTCGTTGCTTAAGAGGTTGGATTTTCCGGAGATGAAGTTTAGCCTGTACTTTATGGGCTATGAGAATACAGCATCAGCTCCAACTGACCCTGTTGAAAGAACAGTTTGGACCTTTGGTCAGAAGGCAACAATTGAACTGACTCATAACTGGGGCACTGAAAGTGATCCCGATTTTAAAGGATATCACAATGGAAATTCAGAACCTCGTGGCTTTGGTCATATTGGTATTACTGTGGATGACGTGTACAAGGCATGTGAGAGATTTAAAAGTCTCGGAGTGGAGTTCGTAAAAAAACCTGAGGATGGAAAAATGAAAGGGATAGCTTTCATTAAGGATCCTGATGGCTATTGGATTGAAATCTTTGATCTCAAGACTATTGGGAAAACTACTGGCAGTGCTGCTTGACATAATGTGACACAAATATAAGGGAAGTGGGGCATTTAGAGAATTCAGGACTGATTCCTTCATCTTTACTACATGGAAAACTTGCTCCATATTTCCTTTTATTGTGTGCGTCTTCTCATGTTTGCCAATGAAGGATATCCTATAAACAGAAGAATGCTGTGGTGTAGATGTAGTTGTGATAGATGACCTATGTTCTTGCTCAATTAATAAACGTCTCTTGTTCTTTGAGGGTTTGACAATTTCAGATGTTAAGTGCATATGTAATTCAATTATGTTATTAAAGAATGACCACTTGGTAGAACCTCATAGTTTTAACCTAGTAGACTTTCAGAATGTTAGTAATTCTTCTGTTTCATTTCAGGCACAAAATAGTTAGGTTACTCTTATAGC
>M01000026240	AT1G08130 ESTCount=3
GTTTAACAATCTTTGCAGCCTCATCTAAAGGAGACTGAATATTTGAAGGCACAGTGCAATGGTTTTCAGAAAACACAGCAGCTTGTCCCAATGCAGCCAAAAGTGTCTGTCCTGCCAAATTGATTCGCAACTTTCCCTGAAGTAGACGAATGAGATATTGAGGTTCACAGTCGGTGGCTGCAACCAGAAGTGCCTTGATACGATTCTTTTTCTTATCTTGACTGTCCTTCCCAGAATCCTTTGC
>M01000016334	AT1G08130 ESTCount=3
CATCATAGATTGTGATGAGCGACTTGCTTGAGCAACCCGTCCTAAATCTCCTGTTCCCTCATATTCCTTCTTAACTTGTTTCTCGGTCCTCCCAAAGGCCTCAGCAAGTGCCTTAATAATCATAGCTTCACCAATACCCAACTCAACGCCCTCATGAGCGGGCGCAACCCGATTGGCCAAAAGATAAACTAGAGCCAACAAATCATCAGGAGTGGTACTCATAACACTCCTCAACATGTTACAAGCAACATTTGTAATATTACCCCTGCCCTTCTCTTTCTCATCTT
>M01000027471	AT1G08130 ESTCount=7
CTCAAACCACACATCTGGTTAATTTTTTCTTCATACCTGTAGTACGACTTTGGTTGAGGAACTACTTTAGCGCGCAGACTATTGGAACGTTCTTCAAGCACTTGTTCAGAAAACCCAGTGCCTATTTTACATATGCTCTCAAACTCCTCAGTACTGCTGTTGTAACAAGCAAGAAGAAAAGCACCATAGACACCTGTACGCTTTCCACGACCATGGTAAGCAGCAATAGGTACAAGATCCAGCGAGTCGCCAATACTTTCTATGTAATCTTTCTTCAATTTTACCCAGTTATTCGACCTCTTCGAAGGCTCGTATGTAGCATCCTTGTCCAATGTTTTGATGATTAAACCCTCGCAACTTGCATCAACAGCAGCATCGAGGAACTTTTGAATTTCCTCGAGATCATTTGATGTTATTGCTGTTGCAAACTGAAAATGTTCAGGGTCTTCCTCAAATGAATCATAAAGCAGCTTTCTACGATCTTCTAGTTGTTCTTCAATAAGTGGTTTGCCATTAAGGTACAACATATCAAAGGCATATA
>M01000025411	AT1G08170 ESTCount=8
GAGTTCATTTCAAATCATTGTAGTTGCACAAAAGAGAAGAATGGCTCCAAAGCGTGCAGGGAAGAAGAAGGGGAAGATTATAGGGTCAGTTGTGAGGTCGACAAAGAGAGTTGTTAAAGAGACTGTGAAAGTTGCTCTTATTGAAGGAGACACTCAGGAATCAACACAAGACGATCAAAATGCAGAAACTGAAGAGATTCCTCAGAATGTTCCTGTTAAAGAAACTGTCACTAAGACCATTCCTGTTCAAGAAGTTGTACAAGAAGAAGTAACAACAGAAGAAGAAGAAGAAGAAGAAATTCCTGTCCAAGATCCTGATCAAGAAAAGCAAGTACCATCAAAGCCAAAGGAAGATGTTCGAGAAGAAGAAAAGCAAGTACCAAAAGAAGAAAAGACTGGAATAAAAGAGAAAACCCAAGAAGGGAAAGGGCAAGAAAAGAAGAGGAAGAGGAGAAGGGGAATAGATAAAAAGGTGAAAGTTATAAAAGGTATGTGTTTAGGGTACTGAAGCAAGTTCATCCAGACCTAAGGATATCAGCCATGGCAATGAGTATTATTAACAGTTTGATGAATGATATATTTGAGAGAATTGCTGATGAGGCAGCAAAACTTTCACAGTATACTCATAGAAGTACACTCTCTTCTAGGGAGATTCAAGATGCTGTGAAGCTGACTTTG
>M01000003506	AT1G08170 ESTCount=13
GAAGTACACTCTCTTCTAGGGAGATTCAAGATGCTGTGAAGCTGACTTTGCCTGGTGACCTTGGAAGACACGCCATTGCTGAAGGGTCTAAAGCTATTAGTAATTTTATGTCTTTTGATGGAAAAAAGTCCAAGGTTTAGTTAATTGTTTATCCTTAGTCACTTATGTTAGGATTTTTCTTTTGTAGTGTTAGATCAATGCAAATATTGTTGTAGGTTAGCAATATTTCTGTGTTGATTTTGGTTTTAGGTTGGTAAGATTCTGAATGTGACATGGGTTGGTTAATCAATTCCCTTCTCTAATCAGTAATCTTAATTTTTTTTCAATGGCTTGTCA
>M01000012448	AT1G08190 ESTCount=3
AGGCTATGTATTACAACAGATCCATCATCTGAACAGCTTCCTATGTATTCACCTTCTTATATCAAAGCTGAGGTCATTGACTGCAGCAGTGTGAGCAGCAAACTCCTTTAACCTGATTACCAAGAAAATCAAGAAATATGAACGGTCCCGTCAAGTGTACCGAGCGCGATCATACGCTCCGCTACTGCAATACACGACGCCGCATCATTTGATAGTAGCGTCGGTATACTCCCTCCCATTCTCTGGTACTTGAGCCTCGGCTCTTCTTCTTCTTCTTCTTCTTCTTCATCTTCATCTTCATTCACGTCGTCGTCTTCTTCTTCTTCTTCTTCTTCTTCTTCACGCTCGTCGTCGCCGTCGACGCCGTTCT
>M01000004359	AT1G08200 ESTCount=270
GGTCATTACGGCCGGGGATACACATCGATCCTCTCTTCCACTTCTTCTTCTTCTTAATATCACACCCCCTCGGCGCACATTAGCCTTCACCGTTACATTTCCGTTATTTTTTTCTTGATTGCTGTTCTGCGGCAATGGCGAATAGAGTGGATCTCGATGGGAGGCCAATAAAGGAAATGACTATATGCATGATCGGTGCAGGAGGTTTCATAGGGTCACATCTATGTGAAAAGATTTTGAACGAAACGCCGCACAAGATCTTGGCTCTTGACGTCTACAACGACAAGATCAAGCACCTTCTTGAACCGGATTCTTTACCTTGGGCTGGCCGGATCCAGTTCCACCGTATTAATATCAAGCATGATTCTCGCTTGGAAGGCCTTATCAAGATGGCGGATCTGACGATAAATCTAGCTGCGATCTGCACACCGGCGGATTATAATACGCGTCCTTTGGATACGATTTACAGCAATTTCATAGATGCGCTGCCTGTGGTAAAGTACTGTTCAGAGAATAACAAACGTTTAATTCACTTCTCAACTTGTGAGGTTTATGGTAAAACTATTGGAAGTTTCCTTCCTAAGGATAGTCCTCTTCGTCAGGATCCTGCTTACTACATTCTTAAAGAAGATGAGTCCCCTTGCATTTTTGGTTCCATTGAGAAGCAGAGGTGGTCTTATGCATGTGCAAAGCAACTGATTGAGAGGCTGATATATGCTGAGGGTGCAGAGAATGGCCTTGAGTTCACCATTGTGAGACCTTTCAATTGGATTGGACCTAGGATGGACTTTATTCCTGGCATTGATGGCCCAAGTGAGGGTGTTCCCAGGGTCCTGGCATGCTTTAGCAATGCTCTTCTACGTGGTGAGCCACTTAAGCTTGTGGATGGTGGCCAATCCCAGAGAACTTTTGTTTATATTAAGGATGCCATTGAAGCTGTTCTGTTGATGATTGAAAACCCAGCCAGAGCTAATGGTCATATTTTTAATGTGGGAAATCCTCACAATGAAGTTACAGTCAAGCAGCTTGCCGAGATGATGACAGAGGTCTATTCAAAGGTAAGCGGGGAACCTGTTTTGGAGGTGCCAACAGTTGATATATCCTCAAAAGAATTTTATGGCGAGGGATATGATGATAGTGACAAGAGAATTCCAGACATGACCATAATCAATAGGCAACTTGGTTGGAACCCCAAGACATCGCTATGGGACTTGCTTGAATCAACCCTCACTTACCAACACAGGACATATGCAGAGGCAATTAAGAAGGTGCTTGCAAAGCCAACATCCAGCTAAGGAATTTAGATGTTTGGATAAGGGGAATATGTTGGATAGTTCTGTTTGTTAGCATGAGTTCCAATTCTTTGTTAAGGGAAATCTTTTTTAAGTATCTTTAGCCGATGGTACCATATACGCTACAGAATTTTTTGTCTTTCCGCAGTGTCGGTAGCTCAGGAAAACAAACTGTGTTTTGGGATGACATGATGATATTAAGCTTGAGAAAATGTTTAGGTTCTTCTGGTAGATTAAAAAAAGAAAAAAGGAAAAATGATATCTTGTTGCTGTAATCTGTTACTTGAGCTTGGGCTCCGACATAATGGGGGCATTATACAAAAGTTTGATGTTGTTTCTTTGGAGGGATTAGCTTTGGCATTCCTCTGTTTTGTTTCTCAAGGGAAAGTGTTGTATTAATTTGTTGACCCTCTCAGGCTCTTGTTTAATTATTATTTATAAATTCCAAGCTTTTCTGCTTCATATGGTAATTCTCCTTCCCAAAATCTTGACTTCTCTTTTCTTTTTAAAGAGAAAACTGTACAACATTCAAGATTATAGTTAGTTGGAACTAAGGGGCTTTGGTTAC
>M01000011492	AT1G08220 ESTCount=5
GTCTCTAATGGATAAAAAATTATAAATATAGCTTTCAAAACTTAATGGTCCAGGTCTCCAACAACAAAACAGAGGCCCCGTTGGAGATTCGAATTTTTCCATGCAGTGTCCAAGGCCTAAGAATATAACTGTCATCTCTTTTCACAAGCCAACTTCTCTCATTTCTCTTCCAAAAGATATGACGTGCAAGAAAGGAGAGAGGATAGCTCCTCTTGCGTGGCCAATCCAGAGCCTTGCCATCTTATTCTACCAAATTTGTCTAGCAGGAAAATATACCCAGTGAGAAGGTTCAGTATTTTAAGTTCTTTTCTGAAGTAATAATGGTCACCAAATGAATAGACAATCTGCTTCTGAAGTGCGTTGCTTTCATCACTATTAGATTTCCTCATTACACGGAGCAGCAGCCGCTTGATTGGACTCCGACATAAGAGCCATGAGTCTAT
>M01000026694	AT1G08250 ESTCount=3
AGTAAATAAAAATAAAAATAAAATTAATTTCCTTTTCTTTGTAAATAACAAGACTTGTAAGGGCTTTTTGCTTCTGTTTTTTTTGGGTGGGTGGGTTTTGCTAATCTCCCCTTGAAGGGCACCAAGGAGTCATATCCATGGGATAGCTACCCAAAACCCTCAAAAAAGAAGTGAACTCTTGCACTTCAGCTAATGCATTTTGTGCCCTAACTTCAGCCATTGAAGCTTCAAAATCAACATAAAACATATACTCAAAATGCTTAGCTGTCCCTACATTTGCATCATCAACCAAATACTAATCGGACCGGTTCC
>M01000019173	AT1G08250 ESTCount=4
AATCCGCTGCGCGTGCACTTGCAATCGCGGCCGTATCACGTAGATTGTTAGCGGCTATGTACTCCGCTGCTCCGGCTGTATCATCCACTGCCTCACGCGCCGCGTGGAGACCGAGTTTTGTGAGTGTTAACTCACATTGAGCGAGTGCTTGTGGATGTGAAATCACACGCGTAATGTACTCCTTCCTTACACCTGGAAGAGCTAAGAGACAGTGGTGAACAGGCAGCTGAACTTCTCCGACGATGTGAAGGCGGTGACGGAGGAGGAGATCGTAGTTCCGGTGAATAGAACCCCCCAGAGAGTTCTCCACCGGTAGAACAGCTCGATCTGCGATCCAAAGCTCCACCGCTTGAAACGCGACCTCAAATTGATCGCAAGGAATCGCTTCACAGTTAGGATAAGCTTTTCCGG
>M01000024374	AT1G08315 ESTCount=4
TTCTACTATCCCGACTCTACCGTCTTTTAACACTAACGAGAACAACGGAGCTACGGCTCCTAGATCTATTAACGTACATCTGTTTAATGGATATAACGCTATTCCAAACATCGCTTTCAACGCGTCTTTCACCGATCGCGGCGGCGAGTTAGGCGACTTCACAATATCTATCAATGAATAAACGATGTCGCGTTTTGATCCGATAATCGGACGGTACGAATCAACGATTAAGAGAGAATGTAACGTGGCGGCTGATGACTGGACAGCGAGAGGAGACGTGGTAGTTGAGTGGTGAGAGAGCGCGTGACCAAGGGCGTCGAGGAGGCCGCGCGTGGACATGAGAGAATCGCGCGTTGAGATAGAAAGGTTCAGGAGTGTAGCAGCGGCGTTTTCTTGAGCAGTGTGAGAGGAGGAATAGAGTGTTTCGGCTAGGTATGGGATTGCACCGCACTCGGCGATTATCGGGCGGCTATCGGGGTCGTGTTTGGT
>M01000032103	AT1G08350 ESTCount=14
ACCAATGAATCTGTCTTGGTGTATTGGAAGTAATGAAGCCCTTGAATATCTAACCATCCTAGTCCCATATGAAGCTGAGGTTGCATTCCAGAGAACTGAATAAGTGAACTCAACATCTAAGTCAGCATCTTCGCTAATATCGACAGCATGATTAGGATCACTGAAAGCACTTACTTCAATGACTCTATCGCCATTATAAAGAACATCAAACTGCAAATGTTTAAACAGATAATACCTAAACTTCCTCTCACCAACAACCCAACTCTGCTCTTCTTGTTCCTGCTGCTTCTTCTTCTTCTTCTTCTTCTTTTGCTTTCGTTCTTGTGCTTGTACATGGATCATGTCATTAGATGCATGATCTTCTTCTTGTTGTTGTTTTTTCTCATTTTGCTGTTTTCGATCCTCTTGCTGTTTTTTCCAGCGTTTTTGAAGTTCAAAGAGAGTTATGTAATTTGATGGCAGATTTTGGGTATTTTTCTGCTTCTCCATTTGACAAGAAGCACACTCTACTTTTCCTTTTTTTTTTTCTGTTGCTCTTTTTTCAAGCCATAAGAAGCGAAGAGAGGGAATAACTGTGCTTCGCTTGATGTGGAAGCTTTTTAGCC
>M01000029264	AT1G08350 ESTCount=10
CAGATACCCTCAAGACATGTCCTTGTTTTCTGCTGTCTTGGGCGTGGGTACCCAACTGCTGACAGTGGTTTGCTTTTTATTTGTACTCGCATTTATTGGTGTCCTCTATCCTTACAACCGTGGAGCTTTATGCAATTCTTTTGTCTTCGTTTATTCTCTTACATCTGTGGTTGGGGGGTACACCGCATCATCTTTCCACAATAAGTTTGCTGAAACTGGATGGAAAAGGGGTGTTCTTCTGACTGGGATTCTGTACCTGGGTCCTTTGTTTGTGATACTTTCCATTTTGAATATTATCGCCATGTCATATGGGGCCACAGCTGCAATTCCGTTTGGAACCATTGTGGTGATTCTTCTCATACACATATTTTTAACTGCTCCGTTGCTTGCCTTTGGAGGCGTGATTGGGTACCACTTCAGGTCTGAATTTCAAGCACCTTCTACAACAAAAAGATTCCCAAGGGAGATACCACCATTAGGATGGTATAGAAAAACACCTTGTCAAATATTTCTTGCGGGTCTTTTATCTTGTAGTGCGGTTGTCCTCGAGTTACACCACTTATATGCAAGCTTGTGGGGCTATAAAATATGCACGTTGCCCAGCATTTTGTTTGTCACTTTCATCATACTTATCTTACTTACTGCAATCTTGAGTGTTGGGATGACGTACATCCAGCTTTCTGCAGAAGACCATCAATGGTGGTGGAGATCTGTGTTGTGTGGGGGCTCACCGGCCATTTTTATGTTTGGTTATTCTATCTTCTTCTTGGCCAGATCAAGCATGAGCGGCTTCTTGCAGCTATCATTCTTCATTGGGTATAATGCTTGCATGTGCTATGCATTCTTCTTGATGCTTGGTACAATTAGTTTCTGTGCTTCCTTCATGTTTGT
>M01000004789	AT1G08360 ESTCount=2042
GGTTGCTAGGGTTTTGGTGGGTACTGTCTCGCTTTCTTTCTCTCCTCCCTCTCACTCGATTCTGTATTTCCTGGAAAATTTCTTTGATTCTTGTAATCTTATCGCTCTATTATTGTTCTTTTGTTCTTACAGGGCTATAAACTTCTCAAGACTGTTTCTTTCAAGCTTCAAGTCATGAGTAAGCTTCAGAGTGAGGCGTTGAGAGAGGCAATCACTACTATTATGGCTGCTTCCAAGGAGAAGAAGCGTAAGTTTACTGAGACTATTGAGCTCCAGATTGGGCTCAAGAACTATGATCCTCAAAAGGACAAACGTTTCAGTGGTTCTGTGAAGTTGCCACATATCCCCCGCCCTAAAATGAAAATTTGTATGCTTGGAGATGCTCAGCACGTTGAGGAGGCCGAGGCAATAGGTCTCCAATGGATGGATGTCGAAGCTTTGAAAGAAATTGAATAAGAATAAGAAGCTTGTTAAGAAGCTTGCAAAGCAGTACCATGCTTTCTTGGCTTCGGAATCTGTCATCAAGCAGATTCCTCGCCTTTTGGGCCCTGGTTTGAACAAGGCAGGAAAATTCCCTACCCTTGTGACTCACCAAGAATCTCTGGAGTCCAAAGTGAATGAAACCAAAGCAACAGTGAAGTTCCAATTGAAGAAAGTGCTTTGCATGGGAGTGGCTGTTGGCAACTGCTCTATGGAGGAGAAGCAGGTGTTCCAAAACGTTCAGATGTCTGTCAACTTTCTTGTCAGTTTGTTAAAAAAGAACTGGCAAAATGTGAAATGTCTCAACCTCAAGACCACCATGGGAACTCCGCAGAGAATTCTTTTAAGGAGATTCTCAGTTTGCTTTTGTACTTGTTTTTCTTGATACTTATATAACGGTTTTGTTTTTTGTTATTGAATGTTCAAGCTATCAGTTCAGATCCGTTTTGTTTTATTTTTGAATTTGCTAGTAACATTAGTTGTAATGTTAAACATGAGTTTCTTTTTAATGCCACCTCATATTGCACTGGTTATTTCAACTCTCCTCCGCAACCTTAGTGTGGAAAATATGTTCTTTTCCTAAAGCAATAGTTGCATCCGGTGCATGTGTGGGCAAGTCAGATTTAGTAAGTTCTGATAATTGGTAATTTTTGCTGTTGAC
>M01000011036	AT1G08360 ESTCount=88
GGACAAAAATGACTATTATGGAGGAGAATCTGCATCACTTAACCTTAATCAGCTCTGGAAGAGGTTCAGGGGAAGTGATAAACCTCCAGCACATTTGGGTTGAAGCTTGCAAAGCAGTACCATGCTTTCTTGGCTTCGGAATCTGTCATCAAGCAGATTCCTCGCCTTTTGGGCCCTGGGCTGAACAAGGCAGGAAAATTCCCTACCCTTGTGAATCACCAAGAATCGCTGGAGTCCAAAGTGAATGAAACCAAAGCAACAGTGAAGTTCCAATTGAAGAAAGTGCTTTGCATGGGAGTGGCTGTTGGCAACTGCTCTATGGAGGAGAAGCAGGTGTTCCAAAACGTTCAGATGTCTGTCAACTTTCTTGTCAGTTTGCTAAAAAAGAACTGGCAAAATGTGAAGTGTCTTAACCTGAAGACCACCATGGGAAGCCCACAGCGCGTATTTTAAGGAGATCTTCAGTTCGTCTTTTGGACTTGTTTTTCTTGAATACTTATATAACAGTTTTGTTTTTATATAACAGATCGTACAAAATTTATAGAATTTTTCCTTGGCTTTTATTTTAACTGAATAATAAATTAACAAAATCCAGAAATTCTTCT
>M01000015389	AT1G08360 ESTCount=4
TTGAAATAAAGAATAAAGAAGCTTGTTAAGAAGCTTGCAAAGCAGTACCATGCTTTTTTGGCTTCGGAATCTGTCATCAAGCAGATTCCTCGCCTTTTGGGCCCTGGTTTGAACAAGGCAGGCAAGTAACTTAGCTTAAATATTTGATGGCTTTCTCTATTTGTATTATTTTCTTACGGTGTTGTCTCATTTGTTTGGAAATTCAGGAAAATTCCCTACCCTTGTGACTCACCAAGAATCTCTGGAGTCCAAAGTGAATGAAACCAAAGCAACAGTGAAAGTTACCAAATTAGAAAGAAAAGTAGCTTTGCATGGGAGTGGCTGTTGGCAACTGCTCTATGGAGGAGAAGCAGGTGTTCCAAAACGTTCAGATGTCTGTCAACTTTCTTGTCAGTTTGTTAAAAAAAGGAACTGGCAAAATGTGAAATGTCTCAACCTCAAGACCACCATGGGAACTCCGCAGAGAATCTTTTAAGGAGATTCTCAGTTTGCTTTTGTACTTGTTTTTCTTGATACTTATATAACCGGGTTTTTGTTTTTTGTATTGAATGTTCAAGCTATCAGTTCAGATTCCGTTTTTGTTTTATTTTGAATTTGCTAGTAA
>M01000023247	AT1G08370 ESTCount=5
TGTTGCAGTTGGCATCCTAGGGTCATCAAGGATTGGCATCAATGAAGTAGATGCAGACAAAGGAGGAGATGGTATTTGCAAGGTTGGCACAGAAGGAATAGCAACACTACTTGCATGGGAAGGTACAGGAACTGGATTTGAAGATTGATAAGGTTGTCCAACAACTGTTGCATTTGAAGCATTGCTGATAGTTATAGCCGTACTAAAGAAGTTCACAAATGCAGGATCATCAGGTGCATCAGCGACATTGGAGGCAGCTGATGCTGATGGCTCCAAAGGACCATCCATAACTGCCATAGTTGG
>M01000024241	AT1G08370 ESTCount=6
GTGTTGCTATTCCTTCTGTGCCAACCTTGCAAATACCATCTCCTCCTTTGTCTGCATCTACTTCATTGATGCCAATCCTTGATGCCCTGGATGCCAACTGCAACAGCAACCGGACAACAAATCTTGTAAAGCCCTCTTCATTTTTCATTCCTCTGCCGTCATCTTCTGCAGGTGCGATACCACCTGTCTCTTCTGCAGGTGCAATGCCACCTGTCTCTTCATCGATTCCGACTGCTCCTCCACTTAATCCTCCTGTAAGCCTGCAGCGTCCATATGGTGCTCCGTTGCTTCAACCTTTTCCACCACCCAATCCTCCACCTTCTCTCACTCCTGCCTCTGTTCCAGCTCCAAATTATGGACCTGTCTTGAGCAGAGACAGAATTCGTGATGCACTTCTGG
>M01000022256	AT1G08370 ESTCount=4
GGTCTAGGGCTTGTATTTGTGAATTAGGGGACTGGAAATTGGTCAAGGAAAATGTCCCAAAACGGAAAGTTGATGCCCAATATAGACCAACAGAGCACAAAGCTCCTTAATTTAACAGTTCTTCAAAGAATCGACCCATTCGTAGAGGAAATTCTCATAACTGCTGCTCATGTTACCTTCTACGAATTCAATATCGACCTCAGTCAATGGAGTCGCAAGGACGTTGAAGGATCTCTTTTCGTCGTCAAGAGGAATACACAGCCTCGTTTTCAGTTTATTGTGATGAACCGGCGTAATACAGATAATTTGGTTGAAAATCTTTTGGGGGATTTTGAGTATGAGGTCCAAGTTCCAT
>M01000002181	AT1G08370 ESTCount=51
CTCTATTCTTTCCACTGCTACGGCTACTGCTCTCTGGAGCGTTCACTTTGATTCACGATCGCTCACGCGCGTCGCATCTTTTTCTCTATCCAGCAATTTTCCCGGCAAAATCTTAGTGTTTCGGTTAGAAATTAGGGTTTAGGGTTTTGAGTTTTAAATAAAAATGTCTCAAACGGGAAAATTGATGCCAAATCTAGATCAACAGAGCACTAAGATGCTTAATCTCACTGTTCTTCAAAGAATCGATCCTTTTATTGAAGAGATTTTGATTACTGCTGCTCATGTCACTTTCTATGAGTTCAATATCGAGAGTAACCAGTGGAGTCGAAAAGACGTTGAAGGATCTCTATTTGTTGTTAAGAGGAATACTCAACCGCGGTTTCAGTTTATTGTAATGAATCGGCGAAATACAGAAAACCTAGTAGAGAATTTATTGGGCGATTTCGAGTATGAAGTTCAAGTTCCATATCTATTATATCGAAATGCAGCCCAAGAAGTCAATGGTATTTGGTTTTACAATTCACGTGAATGTGAAGAAGTTGCTAATCTCTTTACTAGGATACTTAATGCATACTCAAAAGTTCCTCCAAAGTCAAAGGTACCATCGAGCAAAAGTGAATTTGAGGAACTTGAAGCAGTCCCAAGCATGTCAGTGATTGAAGGCCCCCTGGAACCTTCATCAACTGCCTCTGCTGCCACTGATGGTCCTGAAGATTCTTCGTTTGAGAGTTTCTTTACTGCGGCCACAAATATCGGAAGTAGTGCATCTAATTTAGCAAATTCTAGACAACCTTATCCTTCTCCAGCCACTGTCCCATTATCCTCCCATGCTCCTAATATTGTTCTCCCTCCTTCACAAACTCCACAAATACCAAACCCTTTCTCTTTCCCCTTTGCCTGCTTCAGTAACCATTCGTGAGACTCCTGATCCAACCAGCAGTAGCAATCGTGTTACTAATCTTGTGAAACCCTCTTCATTTTTTACTCCACCTTCTTCATCTGCACCGGTGGCTCCACCTATCTCTTCAGCCGTGCCTACTGCGCCCTCCCTTCATCCTCCTCTAAACCTGCAACGCCCATATGGTACCCCAATGCTTCAACCTTTTCCACCTCCGACTCCACCGCCATCTCTTACTCCTAGTTCTGCTACCACTATGCCTGTTATTAACAGAGATAAAGTCCGTGATGCACTTTTAACACTTGTTCAGGATGATCAATTTATTGACTTGTTTTACCAAGCACTGCTGAAGGTGCATCACTCTTGAGGGGTACTTAAAGAGACAAAGTGGCCTTTCTTTTGGCGAATCTGACCGAAGTACAGAATGTTTGAAACTCGAGTTTGATGTACAGCTGTAGTCCATAGAATAATGGTGGCATAACTCTCCATAGTAATTTTGTCAATATTTGTCATAAAAATTGCCAGGTTCGAAGGGATTTACTATATGCTTTGATTCGTTGTTGTGGTGTCTCCCAGTCAATGGGATGTTGTAATAGTAGGAATAGAAGTTTTGGATTTCAGGAGGTCATCTCAGTTTCAGGTTTCATAGGAGTGCAACAGTTAATTCGAATGTCAGATCAAGGACAATCTGTCTGTAAGAGATGAAGTCTCCTTCACTGTCACCCTGGACTATTGTTACTATAGTTGTCATTGCCGTAGTTGAATTCTTTATTTTTTTTGAATTAAT
>M01000022292	AT1G08410 ESTCount=6
CGGAGAAACCAGTTCCCATACCAGTTTGTGATTGTACTATCTTTCATTAAAGGCAATATGTTCATTTGTTTTACCCTTACTTCCAAGTTCGTCCCCACAATTATTAATGACACAAGAGAATTATATAAAGGAATCTCATAGCTCAAACATGCGCAGCTCCTGGCAACCAACTCTTTGAGGCTGGAAACTACACAACCAACCAGAGGAAAATCAAGATTTATCCAGAAGAGATGCCCACTAATACCAACATGCATCACCCAGCCTGGGAAGGACTTGCATTCACTGGCTTCTGGAAAACTCTTATAATTGGCATTCCATCACCATCATCATTTTTACTCCTCCACGAGCGATCCTTTTTCCTTATAGGCTTCCTGTGGTGCTTATTTGATGCGTTTGACTTCTTGACAATGACCTTTTTTGAAGTAAGCCCATTGGCCATGTCAAATGATTTTAAATCATCCAGAACCTGCTCAAGGTTAAGCGCTA
>M01000013717	AT1G08450 ESTCount=3
CACTCAATGTCCTGCTCAAACCTTATGGAATACTGGAGGACCAATGTTCTGTTCTTGTTGCTGAATTCTGGTATCTTTGCAGATATTGCAAAATGCTTGGCGTCATTAGTAGTCTGAATACCTTTATCATCTGGATCTCCAGACCACTTTCCCGCAGTGTGTTTAAATGTGCCGGCCTTGCCTTCGCTCCTCTTCCAATCTGATCTAACCCAACGGCTTTGCCACCCATCATCAAATTTCTCCTCAAAAATGATCTCAGCAACTGAGAACTTAATCCGGGCAATAATAAGCACGGAACAGAACAATGTAATTGTGTGCAAAAGCAAGGGCAGTCTTTGAAAGGTGGAATGAAGGAGACTTCTGGT
>M01000000214	AT1G08450 ESTCount=16
CCAAAAAAATTAAGAGATACCAAGGCGAAAAAGACCGGCGGACTGGGATGACAGAGAATATATAGATGATCCAAATGCTGTGAAGCCTGAGGGATATGACAAGATTCCAAAAGAAATTCCTGACCCAAATGCAAGAGAGCCTGATGATTGGGATGATGAAGAGAATGGCATTTGGAGGCCACCAAAGATTCCAAATCCAGCATATAAAGGACCCTGGAGGCCCAAGAGAATCAAGAACCCTAATTACAAGGGGAAATGGAAGGTTCCTTATATTGACAACCCAGAGTTTGAAGATGACCCTGACCTTTATGTGCTCAAGCCCATAAAATATGTGGGAGTTGAAGTTTGGCAGGTGAAGGCTGGCTCAATTTTTGACAATGTTTTGATATGCGATGATCCAGAATATGCAAAAGAAGTGATACAGGAAGTATTTGCCAATAGGGAGATAGAAAAAAGAAGCCTTTGAGGAAGCAGAAAAAATTAAGAAAAGCTCGAGAGGAAGAGGAAGCTCAAAGAGCTAGAGAGGAAGGTGAAAGGAGGAGAAGAGAAAGAGGATATGATCGACGACACCGAGACAGATATAGAGATAAATACAGAAAGCATTACATGGACGATTATCATGATGAACTGTGATTGGTTTTTATCTTCCCCTACTGCGTCCTAGTCTCTGCAGCCAATGGCCTGGATTCTGCATCATCTACAAGTACATTGGATTAGTGTTTTCGATCTTCATTATTCCACAGCTTTCATCTGTAATTCTACTTACATATATTGAAACAATAATTTATATATGCACTTTTATGC
>M01000008096	AT1G08460 ESTCount=7
ATATGACCATGCCATGACTGAATTGGTTATTCCAGCAGTTAACAAGTTTGAACCTGATATGTTAGTTATGGTTGTTGGCCAAGATTCGAGCACTCTTGACCCAAATGGAAGGCAGTGCTTGACTATGGATGGGTACCGAGAAATAGGGCGAAAGCTTCATGCTCTAGCAAATAGACACAGCGGAGGACGTCTTCTTATTGTTCAAGAAGGTGGATATCACATTACTTACTCAGCTTATTGTCTTCATGCAACCCTTGAAGGTGTGCTCAACCTTCCTATGCCTTTATTATCTGATCCTATTGATTGTTACCCAGAGGATGAGGCGCTCGCGTTTGAAGCTATTGGATCCATTAGAAAGCATTACAAAGATATTGTACCATTTCTAAAAGGAGCTTGATTTGTAATTGAACTGATGTTGGATATCTATAATTTCTATAAAATCATAGAAAAATGTATTTCAATG
>M01000015838	AT1G08470 ESTCount=6
AGCAATACCAGTATAAGGGCCACGGCCAAGAGGGTCAAAGGCCATACTTTCAGGGCCTTGAATTTGATTCAAGAACTTAATTTCAGACCTTTGGAGTAAGTTATCATTGTCTTTCTCATTAGGAACCAAAGACCAGTCAGGCAAGTCAACTTTGAAGGCCTTAAAGTCGGGAAATTCAGAGATTGCACTGTGCTTAAATGGGTCAATGCCACAATACAACGCTAAAAGGGGGATAAGTCCAGCGAGAATTCCTCTCGGAGTCATCGCCAGACTCTTGAGTTTGTTATGAGGTAAGAGATACGGAGAGTGTTGTGTAATAAGTAAAGAAGTA
>M01000003472	AT1G08480 ESTCount=445
CCTATAATCACAAGTGAGAAGCATAGATGACTTCTGGCAAGAAATTCATTTGGACAAGCCTGAAACTAGGATACTACTCCCAAAAGAAAACCATTATGATCAAAAGTATATAACCACTGCAGCTTTCTCATCAGTTTGCATCCCAAGAAAGAAAATACTATTGGATCCACCAAAACCTTTTGAGGATGCTAGCATAACATAGAAATTTTTACCACGGGAGAGACTGATTATTACTGGGAAATTGGTAAAACAGGTGTCACTAATACTTGCACTAAAACAGCTTGCGAACTTAAGACTGCCCTTCACATTTCTTCTCCCACCACTCCATGAACTTAACTTGTGCAGCCATGGTGTCCAACCTGTAGAGCTGCATCCAGTGATTTGCAACTTCATGTCCAAATGTAAGACCAAAAACACCTCCAGCAAGGAAGGACAACCCAGCACCATGTAAACTCCTTGAATATTTCCAGGCAGCACCAGCAGTTGATACTGCTCCAATAACACTTCCTGTAAAAGCAAATTTTGCTGCCTCTCTTACAGTTTTCAGAGTGGGGCCATGAACAGGATCTGAAGCAATAAATTGCTCAACATCAGAAGAGGACCAAGAAGGAAGAGGCTTATCACGCTTTATAAATCTCGAATAGTTTTCAAGAAAACTAAATCTTTCACCCCAAAACTCCTTGTATCCTTCCCAGTGCTTCCTAAAGAATGAGTTTGTCTCTGCATCATCCGCCATCCTTAACCTAACCTCTCTCTCTCTCNTCTCTCTCTCTCTCTCTCTCT
>M01000015089	AT1G08480 ESTCount=3
TTAACTCCTTTCCTGATAAAATGAGAAGAATATTAGCTGGATTTTGAGATTCGGATGAATATCCTTACTGTCAAGAAAGTGAAACCCGGAACCCATCTTTAACTAATGGAATCCAACCAAAATGGTTTCACCTATATCTCTGGCAATACTTCAGAAGTGGTGTATCCAAAGCCACCATATCCTTCCCAAAAGGCTCCTTAGTGGGGCCATGAACAGGATCTGAAGCAATAAATTGCTCAACATCAGAAGAGGACCAAGAAGGAAGAGGCTTATCACGCTTTATAAATCTCGAATAGTTTTCAAGAAAACTAAATCTTTCACCCCAGAACTCCTTGTATCCTTCCCAGTGCTTCCTAAAGAATGAGTTTGT
>M01000003818	AT1G08490 ESTCount=23
TAACCACTATATCCAGTCACTTTATTAGATCTTTTAAGATTAATTTGTTTACTTAATTCTTTCCAGCAAGTAAATAATGATTTTGATTTACAATATGGGTTTGTTGTACAGCACTCATCAAAGAGCAAGCAAAAGTGGGAAACCATTAATGCAAGGAGAAATAAAGTTGCATAGTGCAGTACATGGGAAGCTATATGAGAAACTTAAGAGATTACTTGAAAGAATTGAAGAAGTTGATTGTGTCATTGAGTGCCTGGATGAAATCATCAACATCCTCTTTAGTGTTGTAGAAATGGAGACTAGCGCGTGCACTTGCATTTACTCCTAAATGCCGATGAAGAGGTTGCGCACAGTGGTGACCTGATCTGATAGCCACTCCATGCTGTTGATCCAAAAAAGTTGCAATATCAGTTGGGTGAATATTCTCAACATTGAAGGAACAGAGAGCTGCTCGATGAACATTTTCTGAAGGTTTTGGACCATAGATACGAACACTGGGGACAGAGCTAAGGCTTTCATACAGATAATTAGCCAACTCCATCTCATAGTCATGAATCTTTTGCATGCCAATTCCTAACAAATAATCAATTGCTGCTCCTAGCCCAATTGCTTCTCCAATTGCTGGAGTTCCTGCCTCAAATCTTGATGGAGGATCTGCATAAGTAGAATGATCTAAGAATACATCAGCGATCATTTCTCCACCACCTAAAAATGGAGGCATTGTGGACAAGATATCACTTTTACCATATAAGAATCCGATGCCTGTGGGCCCACACATCTTGTGAGAAGAAGCAACAAGGAAATCAGCATCCAGCCCCTGGACATCAACCACCATGTGCGGTACGCTTTGACATGCATCTATAAGCACTTTTGCTCCAGCACCATGTGCCCAATGGATTATGTCTTCAACAGGAAGGAAAGAAGCAAGAACGTTAGAGATGTGATGAACAACTACAAGTTTTGCTTCTCTGAGAT
>M01000016218	AT1G08490 ESTCount=3
TGAGTATGAGTTGGCTAGAAAGAAGGTGGCAGCTTTCATAAATGCGTCAGACTCTAGAGAGATTGTTTTTACTAGGAATGCTACTGAAGCCATTAATCTCGTAGCTTACAGTTGGGGCTTTACGAATTTAAAACCAGGAGATGAGGTTATACTCACACTTGCTGAGCATCACAGTAATATTGTTCCCTGGCAACTTGTAGCTAACAGAACTGGTGCCGTCCTGAGATTTGTAGATTTAAATGAAAATGAGGTTCCTGATGTACTNAAGTTAAAAG
>M01000006095	AT1G08490 ESTCount=4
AGCTACAACTGGGACAGAAGGAGATCAGGCTCTTCACGCTTCTTTATCTCTTGGCCACATCACTAGACCTGATTTCCCAATTCTCCATCAGGAGGTAAATGGATCAAAACTTGTCTATCTAGATAATGCTGCAACATCCCAGAAGCCTAATTCTGTTTTGAAGGCTATACAGAATTATTATGAATCTTATAATTCTAATGTTCATCGAGGAATTCACTACTTAAGTGCAAAAGCAACTGATGAGTATGAGTTGGCTAGAAAGAAGGTGGCAGCTTTCATAAATGCGTCAGACTCTAGAGAGATTGTTTTTACAGGAATGCTACTGAAGCCATTAAT
>M01000026097	AT1G08500 ESTCount=4
AATGTTGTCTCGTTGTAGGTCTGGATCACCGTCTGATTGGTGTTTGTGTTGAAAATCAAAAAGTCTCCTAGATTGAAGGTTTGAGAAGCGGCCCAGGAGGAATAGTTAACTGCAGGGGTGCTAGCGGTGGAGTTGAAGAACCAGCCGGCCTTCTCGCCTACAGTGTGGTTGGTATACACGGTTGAAGGGGTCTGCGATGCGGCTGCAGTGATCATGAACGCAGTGAACGTTAACTGCACAAGTGTAGCTACTCTCATGGCTGGTTTGATCTCCTGATGATGATTTCGGCAAGCTT
>M01000014489	AT1G08510 ESTCount=3
GAGTGCTCCACTGCCAATACTGGAGAGTCATGAACTCTCTGCCATTACTCTGGAGTATAGGAGGGAGTGCGGGAGGGACAGTGTACTGCAGTCTCTGACTGCTGTATCCGGTAATGGTATTGGAAATTTGGGAAATGCTGGTGATATTGAGTGCCAGCACTTGCTTCGACTTGAGGATGGGGCTGAGATAGTGAGGGGAAGGACCGAGTGGAGGCCAAAGTACAGCAGCAACTTTGGTATTATGGGTCAGATTCCAGTCGAAAGTGCTTAAGAGTTGCTGTCTTTGTCGACTGGAGTGGCATTAGTCTCCTCCTAATGTCACAACTCACAAAGCCTTTGTAGAAATCCTCCTTCGTTCAGTTATTGGAGTTATATATGTTTCTTTTTTTTTTTTNTNATATATATATATTATTATATTCTTT
>M01000024850	AT1G08520 ESTCount=3
AACATTGTACTGAAGTTTTTAAAATGGTCGAGGAAGAGACAGAATTTGCAAAGACCCAGATCATTTTGGCTAGAGAGTATTTGAAGGATGTTACCGTTAGCAGGGACCAATTGAAGTATCTTGTTTTGGAAGCCCTTCGAGGTGGTTGCCAGGGACACAGAGCGGAGCTATATGCTGCTCGTGTTGCAAAATGCTTGGCTGCTCTTGAAGGACGTGAAAAAGTCAATGTGGATGACCTGAAATAAGCTGTGGAATTGGTTATTCTTCCTCGTTCAATCATCAATGAGAGTCCACCAGAACAGCAAAACCAACAGCCTCCACCTCCACCACCTCCACAAAATCAGGATCCTGGGG
>M01000000869	AT1G08530 ESTCount=7
TAGCTTCTCCACTTCTTCGTTTCAGCTCAAAACAAACGTAGTAAACAAAGGTTTCCCTCGCTGTGATTCCACCATGAAACTCAATCTTATAACCGTCAATTCTTTTCGTACATCAACTTCTTTAACTCTAAGCAACCCTATTCAATTTCTCTCTCCCAGAGCTTCAAACCCACTCCCCAATCATACTTTCTCTCTAACTCCCCACTCTTCCAAACCTTCTCGTTTCCTTCCTGTTTGCCTCTCAAATCCAACCAAACAATCCAATTCCAATGCCATCGATGAAATATCATCAGATTCCCGCGCAATTGATTCGAGTGGGAATTCAAACGAAGAGGAATTCGAAAGGAGTTTGAATATGCAAATGGGAAACCCAGTTGTTCCTTCCTTTATTCAGCCCTCCAATAAGCTTAGTTTAAATGACCAAGCTTTCTTCCTTTTATCATTTATCGCTTGCACGACTTCTATAGCGTTTACAAGCCTCGT
>M01000007207	AT1G08530 ESTCount=3
CAAGCGTACCAATTCTTTGTTTCGAATTCCTTGCTTCTGCTGCTTGAACTAGCTTGAGCAGATTTGTTGACTCCATCAGCTATCTCATGGCTTAAATCACTTAATTCCAGTGTAAGATCACTGATTTCCATTCCTGAAAGCCTAATTGCAGCCATTGTACTTGGGAGTTCCTCACGAGCTGTATCTGCTAACTTTGAGAGAGATGTTGCAGCTCTGCCCATTGCATGGAGTGTTGGGATGGCAGCAATGACGAGGCTTGTAAACGCTATAGAAGTCTGCACACAGTCAAAG
>M01000002752	AT1G08540 ESTCount=4
TTCTGTAGCTAAAGTAGTATTCCTAAAGGTTAGCCTCTTTGGGAGGACCAATTGCCCTTACATATGTCCATGGACTGTTTGGAGCAATTGAATCTGAAGGAGCTTCAAAAGAAGGTAATCTCAGCTTCTCCAGATCAAGCACTGCGGTTGATGTTGATGGTGATGTGGTGGACAAAATGCATTGCGCTCGGTAATATATCGGCTCTCTACTCTTCTGTGGATTGAGTAACGTTAGAAAAGTGAAAGTAGTTAGCTCTAAAATGGATAGAGAAAGTGTCAGGTTGGCACTTAAACTGTGGAAGCAAACAAGCATCATCCACTTCTTCTGCAGCTACTGATAGTAATT
>M01000006502	AT1G08560 ESTCount=27
GTCTTCAAGAATCTAATGAAGAAAGTAAATCACTGCACAAACCTGAGGCATTAAAATTGCTGCGAAACAAGATCAATGCAGATATTGTTACTGTCCAAAAGAAGGCAAGAGCTATCAAGACTCAGCTTGAAGAAATGGACCGTGCCAATGCAACTAACAGGCGCCTTTCAGGGTTCAAAGAAGGAACACCAATTTATAGAACCAGAGTTGCAGTTACTAATGGTTTACGCAAGAAGCTGAAGGAACTTATGATGGATTTTCAAGGGTTAAGGCAGAAAATGATGACAGAATACAAAGAAACTGTTGGTAGGAGGTATTTCACAGTTACCGGAGAGTACCCAGATGAGGAAATCATTGACAAGATTATATCTGATGGCAATGGAGGTGAGGAGTTTTTGAAATGTGCAATTCAGGAGCATGGGAAAGGGAAGGTGTTAGAGACAGTAGTGGAGATACAGGATAGGCATGACGCGGCAAAAGAGATTGAGAAGAGCTTGTTGGAGCTGCATCAAGTGTTTCTGGACATGGCTGTGATGGTAGAGGCTCAAGGAGAGCAGTTGGATGATATTGAGCATCATGTTCTGAATGCTAGTCATTATGTTAAGGATGGTGCCAAAGAGCTCAAGACCGCTAAAGATTATCAGAGGGGTAGCAGGAAGTGGATGTGCATTGGGATTATACTTTTGTTGATTATTATTCTGGTGATTGTTATACCTATTGCCACTAGCTTTAGTCATTCTTGAACTAGAGGGTCTCATGGAGGATTTAATGCCCTGTTATTCCTTCTGGTTTTCTTGTTTTACTTTTGGGATATATGATCTTCTGGTCCTTGTTCCTGGACTGTGTAGTTTGAGGGTGGCTAATCGGCATTGGTTTATTCTTTTTAAGTAATAGTAACTTTCTGAAGTGTAATATTGTGATGTAGATCCCTAGATCTGCAAAATTTTTAAGTACATATTTGTTTTATTAGTTGTTATCCTTTCTTATCTTTTCTTGCTCTTTCCTAGAAAGAGTCCTAGCAGTCAATGTTGATCAACTTGAGGTGACAGACATAATTGAGATATTTTCAGCAGCAGCAGAAAAGACAGAATTTCAAATTCCCAGAAAGCTGTTTGAATACGTAGGAATCTCCAATAACAAATATAGACAAGTGATTCATTTTC
>M01000013641	AT1G08560 ESTCount=7
GACAACTAATAAATCCAGTTCACAATCTGAGTTTGTATTTCCATATCAGAAAACCAAAACCCAATATCATCTCCTTGTTTCCATCTTCAAATCTCAGATTAACAACACTACTCAATTTGCCATTTCTATATCTTTCCATTTTGATCTCTCTCTCTGTGCTGTCACTGGAGTATAGTAATCAGCTGTTGCTTCTGCTTTCTTTTACTGGTTGTTTAAGGTCTGATAACTAGCAGCTTGTAAAGATGAACGACCTAATGACAAAATCTTTCACCAGCTATGTGGACCTAAAAAAAGAGGCCATGAGAGATTTGGAAGCTGGTCCTGACCCTGATTTAGAGATGGCAAATGCATCGAACACCATGGATCGTAACCTTGGTCTTTTTCTTGAAGAAGCTGAGAATGTCAAGAAAGAAATGGAATCAATTCGTGATGTACTAGTCCGTCTTCAAGAATCTAATGAAGAAGTAAAT
>M01000029222	AT1G08570 ESTCount=7
AAAACCCTTAAACCTAACATGGTAGAGATCCACTCAGCTCAAGAACTTGCAGAATCCTTGCTTAATGCTGGCGATAGATTGGTTATTGTCGACTCCTATTCTCCAGGTTGTGGAGGCTGCAAAGCCCTTCATCCAAAGATTTGTCAACTGGCAGAATCAAACCCTGATGCAATTTTTCTAAAAGTAAACTATGAGGAGCTTAAAACAATGTGTCAGAGTCTCCATATTCATGTCCTGCCATTCTTTAGATTCTACAGAGGTGCAGACGGTCGTCTCTGTAGCTTTAGCTGCACTAATGCAACTATCAAGAAATTCAAAGATGCATTAGCAAAGCATGGTAAAGATCGGTGTAGCCTCAGCCCGGCCAGGGGCTTGGAAGAATCTGAGATATTGACATTAGCATCTGTTGGTGAATTACCAATTAACTTGCCATTACAATCCACTAACAGAGAAAGAGTGGAAGATATGATTATGAAAAACATTGATTTGTCCGGTGTTTGGGGCAATAAGACTGATCTTAAAGAAGGAAATGCTATTGGAGTATGAATTATTTGAAGAGTATAGGGTTATTCAAACATTCGTCATTGATGGAATGAAGTAGCTTCTTCCATTTTTATCTGGTTCTTGAATTTTGTACATATTGTTTGGTTTTCCATAAGAAGCAGGCTTCTAG
>M01000001325	AT1G08580 ESTCount=33
CATTGCACCCGGGAAACCTCCGGGCATCCCTCCTGGCATTGCACCCGGGAAACCTCCGGGCATCCCTCCAGGCATCCCTCCTTGGAAACCTCCAGGCATTCCACCTGGAAAACCTCCGGGCATTCCACCAGGAAATCCACCAGGCATTCCTCCAGGTTTTCTGCTGGAAGATGATTCCTCTTGCTTCTTTCCATTGTGCTTCAAGTGCTTCAGCTTCAGGCCCTTCTTCACATTAAATTTTGCTGGTGTTTTGTTTGCATTTTTTGATGTATCTTTTGATGTACCTTCACCTTCAGCAGCAGCCATCTCCACATCTTCCATGGTGACCAAACCTTTCTCTATAGCCTCCTTCTGCTCTCTGCGCCATTTCTTGAGGAGCTTGCGCTGTCGCTTACCGGAGACTGAGAGAGGCTGTTTCTTGTTTTTCAGTTTACCGGTGAGTGGGTCTCCATGTACTGCTCTCTTTCTTTGTGATATCTGTTCTCTTCTCCTTTTCTGCACTACATTGAACTTCGCCATCTCTCACAATAATATGAATAATCAATCTCTCTTAAACCCTC
>M01000019556	AT1G08600 ESTCount=3
CAGAATATGAGCTACAAAGTGGGTAGTTCATTGAAGCATAAGGCGCCCCTTTCTCATGTCAGCTGCTCTTCGGACAAGTTGATGGAGAGCTTACTTGGCAAGCACCATCCAAGGTGGATTGCCAATTATCACGAGCATGAGACCCTTTTGCAAGAGAATGAAGAGGAAAAACTGACAAAGGAGGAGCAAGACATGGCATGGGAAGTATATAGGAGATCATTGGAAT
>M01000028896	AT1G08610 ESTCount=9
GATGCCATCAGGAGNGATCCCATTTTCTATCATTTGATTGTATAATTTCATTGCTTTATCCATATAGCCCCTTTTAGACAATCCATCAATGACAGTATTATAAGTTATCAACCCAGGAGAACAGCTGCTGTGGCTTAAAAAGCCAAGCACTTGAAGGGCCTCATCCAACATTCCTTCTTTACATAGTGCACCAAGGAGAGTGTTATAAGTAACAATGTCAGGCAAACAATTCTCGTAAACCATTTGATGAAAAAAGTCAATGGCCCGATTCACAAGTCCAGACTTACACAACCCGTTAATCAGAGTGTTGTAAGTAACAACAGTTGGAGGATGGGACGTTTCTTTCATGACTGTAAGGATCTCATCTACTTCATCCCATAACCCACAACTACAAAGAGAATGGAGAAGTGTATTGTACGTTATAGCATTGGGTTCCATTCCATGAGACAGCATGTTAATGATGATCAACGCTGCATCTTCATACTTTCCCTGCTTACAAGTGAAATTTACCAATGAATTGTAGGTAACAAGATCAGGATAACAGCCCTCAATTGCCATATCCTCTAACACTTCCATAGCCCGAACAGTTCCACAATGCTTGCAGACTAGCTCAATGAGAATTGTGTAAGTTATCAGATATGGAGGGCATCCCCGCCTTAACTGCTCCTTCCAAAATCGAACAGCTTGATCAAAATTTGCATTATGAAACATGCAACGAATTATTGTGTTGTAAGTAACCACATCCGGGGGACAACCACTCAAACTCATATCTTCCAGAAGATCAATGGCAGATTTTAATTTTCCTCTCTTACATAAACCGCCAACCATCATGTTGTAGGTAATAACATCTGGAACCCCACCTGA
>M01000013549	AT1G08610 ESTCount=3
GTGGAGATACTGAGAGAGATGGGAAAGAGAGACCACAGGATCAATAGTTATGCTTACCGATCGGTAATTGATGGTTTATGCAACAATAAGAAGACAGATATTGCAATACAAGTTCTAGAAATAATGATCTCCAGTCGGTGCAAGCCAGACGAGGAGATTTATTCTGCTCTAATCAACAGTTTGGCAGATGCTGGAATGATGGAAGAGGCTAATGAATTGCGGCAGAAATTGATTAACATCAAGGTTCTTAAAGATCAATCCAT
>M01000006535	AT1G08630 ESTCount=3
ACCGGAACTCCAAGCGCAACTGCTGTCTATTGTAAAATGCGAGCTCCATCAATGTGAAGCTTCAGGCCATGTTTCTTAGCTAATTCTCCAACTCTATCCGTGTATTCCACGGACAGGCATCTACCACCACAATTTGCATGTGAATTCTCCAAGCAGATTAGCCTAGTGGTTGGGTACACAAGCTCCCCTCTTGGATCTCTAATTGCAGCTTCAATTAAATCTATACCCATAGTTCCATCCTTGTTATTCTGCACTGTCCTTGGATGCACACCTCCAAGAGTTGAAATACCCCCGTTCTCAAAAATATGGATATGTGAATTGTGTCCAAGAATGACTTCGCTTCCCCTAATGTTGCAGTGCACTAGTACGCTTAATTAAGGTTTACCCTATTGGTTGTCCTGATGGAACATAAAGAGCTGCTTCCTTGCCCATGTATTTTTGTCCGTTTCAGTCTC
>M01000015749	AT1G08630 ESTCount=538
GGTTTGAGTTAGGTGGTTATTTGTATTTTTTCTATTTCTTGTTTCTGGCCGGGGAATATTTTGAAGACCTTTAAACCATTCAAGAAATTGAGAATTCATCAGCGATATATTAGGGTATTATAATTTAGAAGTGTGAACTCTGAGAAACAGAGGGTCTTCTTTCTTTTTTAAAGATATTTGAGTGAATACAAGGAATCGTGGAGTCATTTTGATTGAGAAAACTTTCTTGAAATCAAGCTCAAAGGTGTGCAACTTTTTGGTTTATAGTGGTGTAGAGAAAGAGCTTGCAGAGCGAAAATGGTGATGAGAACGGTTGATCTTCGGTCTGACACTGTCACTAAGCCAACTGAAGCAATGAGGGCAGCTATGGCAAATGCTGAGGTTGATGATGATGTTCTGGGTTATGATCCAAGCGCCTTTCGTTTAGAGACTGAAATGGCAAAAATCATGGGCAAGGAAGCAGCTCTTTATGTTCCATCAGGCACCATGGGTAACCTTATTAGCGTACTAGTGCACTGCAACATTAGGGGAAGCGAAGTCATTCTTGGACACAATTCACATATCCATATTTTTGAGAACGGGGGTATTTCAACTCTTGGAGGTGTGCATCCAAGGACAGTGCAGAATAACAAGGATGGAACTATGGATATAGATTTAATTGAAGCTGCAATTAGAGATCCAAGAGGGGAGCTTGTGTACCCAACCACTAGGCTAATCTGCTTGGAGAATTCACATGCAAATTGTGGTGGTAGATGCCTGTCCGTGGAATACACGGATAGAGTTGGAGAATTAGCTAAGAAACATGGCCTGAAGCTTCACATTGATGGAGCTCGCATTTTCAATGCAGCAGTTGCGCTTGGAGTTCCGGTTCATAGGCTTGTTCAAGCTGCTGATTCAGTTTCGGTCTGCTTATCAAAAGGTTTGGGTGCTCCAGTTGGATCAGTAATTGTTGGTTCAGAAAGCTTTATTGCTAAGGCTAGAGTACTGAGGAAAACATTAGGAGGTGGGATGAGACAGGTCGGTATCCTTTGTGCTGCTGCTTTAGTTGCTGTACAAGAGAATGCTGGAAAGCTCGAGAATGATCACAAGAAAACCAAGGCACTGGCAGAGGGATTGAATCAGATTAAAGGACTAAGCGTGGATGTTGCCACGGTAGAGACCAATATTATATACCTGGACATAATAGAGGGCTCAAAATTTACAGCAGAAAAGCTATGCAAATACTTGGAGAAACACGGTGTGCTTGTTATGAAAGAGGGTCCATTCAGTATTAGGATCGTTCTCCACCACCAAATTTCAGCAAGTGATGTGCAGTACACTTTATCTATCTTTCAGCAAGCTTTAACGGGGGTGCAAGAAGAAAATGGCAACTGATGGAAGGAAGATGCCTCCCATTCCTCTTTAATAACATCATTTTAGTTTCTTTGCAGTAGAAGTGTTTTATCCTTGTGGATAACCAAAATATGCCTTCACAATTCTGCTAAATGGGTTACTTTTGTGTAAAAACATTGTTTGAAATTTAGTAGTTATCTTCTTCTTATTAAGCAATTGCCAATATATTGTCCATTTTCTAGGCCC
>M01000007797	AT1G08630 ESTCount=5
TGCTGTAAATTTTGAGCCCTCTATTTATTGTTCCAGGTATATAATATTGGTCTCTACCGTGGCAACATCCACGCTTAGTCCTTTAATCTGATTCAATCCCTCTGCCAGTGCCTTGGTTTTCTTGTGATCATTCTCGAGCTTTCCAGCATTCTCTTGTACAGCAACTAAAGCAGCAGCACAAAGGATACCGACCTGTCTCATCCCACCTCCTAATGTTTTCCTCAGTACTCTAGCCTTAGCAATAAAGCTTTCTGAACCAACAATTACTGATCCAACTGGAGCACCCAAACCTTTTGATAAGCAGACCGAAACTGAATCAGCAGCTTGAACAAGCCTATGAACCGGAACTCCAAGCGCAACTGCTGCATTG
>M01000002604	AT1G08640 ESTCount=18
CCAGAGACGCAAAGACTAATACAGCCAAAACTAAGTGCAAGAGAACGAAGTAGACGCTTTCCCATTCGCTGTGCCCGCCCATCATCTTCACCATCTTCTGTAAAAGTTGGAGATACTGAAGGTTCAAAGGACTTTAACTTCTCAAAGATTCGATATACAAATGCAAAAGCCAAAAATTGCAAAGGTTTATAATCAGCATTTCTTTTGATAAGAATCCAAGCTACAAATGCAGCAGATATTGCCAAGTTGATGCGCATATCTTGGACACTGGACTTGGCAAACCTTGGTCCCCATGGTACAATTGGCTGCTTATCAGCATATTTTATGTCCTTTGAAACCTTAAATGAGCCATACGCCATACCCTTCTTCCGACTAGTTAATTGTGACATCATCAGTTTATCATATGCCTTCTCAAGCCGAGCAGTAGTTGCTTCATCACCTATCATCTCAGCTTCTTTGCGCTTTTTTGTATATTTTGCCTTGACCACGTCAAACCCCTCGATGGAGCTCACACCAAGGACCTCATAGGGGTTTAGGTCGCTGTCTGGACTGGAGCTTCCTGCTGCAGATGCAGCAGCACAAACCAGCTTTTTATTCTCCGGAGATGTCCTCAAAAATCTGACAAAGGGAGGTGGTAATACTGAAAGCGAACGCTTGAGATTCGAATTCCTCAACGCAAGTTGAGGTTTAGGGCAATTCAAGATATTTGAGATGGCCAAAGCCATTGCTTTGACTGTGTGCGACTATTTGGAAAGGTAATTAGCACGGAATTTGAGTTTAGGGTTCTTGGAAGGGTTCTGATGATATCCGTCGTGTCTAATTCCGAAATTCAAGTCCGGGGAATCCAATTACCGGGAAATTCTTTTTCTCTTTTAATTC
>M01000003485	AT1G08640 ESTCount=12
AAATTTAAGTAAATAAATAACGAAATAACTTTAGAAGAAAGTTAAAAGTTACCTTTAGAACCTTACAGTATCTCCAACTTTTACAGAAGATGGTGAAGATGATGGGCGGGCACTGCGAATGGGAAAGCGTCTACTTCGTTCTCTTGCACTAGTTTTTGGCTGTATTGCTTTTGCGTCTCTGGCATACACTGGTATTTTGAATTTGATAGAGTTCATTGGCAGTTATATACCTGTTTTCCTATTCAATAATCAGGAACTGATAGTCACAACTTCCTCAGCTGTCATCCTCTACATTTTGGGATCATATTATCGATAATAAATTGATTGAAGAGATAGAGGGGCAGTTACAGTGTAGTTTTTGTTGGAGGAGTGTTTTTAGTTCAAGTTTATTCAGCTGTCAAATATATTGATTGAGAAACTCTGTAGGAAAACACACAATAAATAGGAAACGAAATTTTGCTAAAATTCAATCTGCTTTTCGATTGTTACTTCTCCGACTCGGCTCAAGTAATCTTCACCATCTGTGTGCTCTATCACTTTGCCTAGGAGAAGTTTTCAAAGTTATTTCATCCCTGCAAGGAGTAAGGTGTTCATCCC
>M01000022422	AT1G08660 ESTCount=4
AATCACTTGTAGCAGAAATGTTGAGTTAATAGATTCATCATCCAAGAAACCAATCCCAGTGGAAGTCCATGCCAACTCGATTGTGACCAACAGAAAATTCTGCCTTCTTGCAACCTACTGAAGGGCAAACATAAAACAGTTGCGGTCGCAGATGTTCATACCTCAGATTTCGATGAATGCCTCACACATACCAGATCATCCAATTTATTGCCATCCATTTTGTATAGAGAGACACCTTCCATTTGGACAAAGTGATCACGTGCTTCCTTTCTTAGACTCTCAAATGGCATGACCTCCCATTTGTTGTAATTTGAGTACTTCCTGACCTCACTCATATCTGAAGATCCTGAGATGGGGCCCATTGTTGTTAGTGTCTATATTTCCCCACACCTTGCAACTTCCAACTGTCCCGGACCTGACCCCTCTTTAAGCGCAAAGCAGCAGCGTGAGCTCTGCTTATCATTTCTCGACTTGGCACATCTGACCAGTCT
>M01000027343	AT1G08680 ESTCount=14
CTATGAATGCATATCAAACTCCCCAAACTTCTCTGCCCTCATCTATTGACCTCTTTGGTGGGATTACTCAACAGCAGTCAATTAATAGTGTGGATCAAAATTCACCGGAGTTGTCAATCCCCAAAAATGAAGGATGGGCTACTTTTGATATTCAGCCCACAACATCCACACAAGGGAATGGAAATCTTACACCTTTTGTCATATCCACAAGCATGTATTCTTCAGCACAGTTTGACCAAGTTTCATCCTCGGATAAAGGCATGCAGTGGCCACCATTTCAGAACTCTAGTGTTGAAGAGTCAGCATCAGGTTCTGCTCCATGGAACAATGGTTTGCATAATGTTGAAGTTCCTGATAACACAAGTGCTCAGACATGGAATGCTTTTGAAGATTCTGTTACGCACCTTTCCTTAGAGGGCACCACTCAAAGTAGCATTCAACAAGTTGCAGCAAGTATGCCTTCAACTGGTGACCAGAGTTCAGGCTTGAAGGCTTCAGAGGACCCTAGTAGAGACGGAATTAAAAGAGTTGCTCCTCATGGACAAGGAGAGCTGTCAGGTCTGGATGGACAGTCAGACATTCTCTTGGAGCCGTCCTATACTCCTCCTGCGAATCCTATTATGGAACCAGCTCAGTCACATGCAAACAATCATAAGTCAAATAACCCATTTGATCTTCCATATGATTCTGAACTAGAGCCAGGGAATATGTTCTTGGACATGAGTTCTTTACAAGCTGCACTGCCTGATGCCCACTTGCTAGTTCTTGTTCCTTTTCCTTTTTGGTTTTT
>M01000025105	AT1G08680 ESTCount=3
CAGGGAATATGTTCTTGGACATGAGTTCTTTACAAGCTGTCACTGCCTGATGCCCACTTGCAGTCTGCCTTCCTTGGTAGTGGCATGACTGAACCATGGTTTCCTCAAGATCCAGTAACAACTTATGTCCCAGCTGCACCACAAGGCGGCTTGGCATATATGGGAGGACAAGCACCAAACCCGAATGTCCAAACACAAGGACCTGTTGCTTTTGTTGGAGGGAATCCATTTGCTTAACGTTCAGCCACAAAATTATTGCTTTATCA
>M01000000228	AT1G08680 ESTCount=26
GATCTAATGGTGAAATCTCAAACAAATTTACAGGTGGTGCTGGTGATGTGGCTGACAGTTGAAACAAATCAATAGGTGAACCTACAGAAGCATCTGCTTTTGGAACAACGGGTGCCTTAAAATGATCCAAACTATCATAACTCCCAGAACCAGCCATCCGTTGAAAAGTAGGCATTTTATCCTGGTGAGTCCCAGTTGCTTGCTCAGGCTCTGAGACAATATCTGCTAAACTACTAGAATTAAATGACTTGACGGAAACAGAATTGCTATCAAATGATCCAATGCTTCCTAGAGATGCACTTCTCTGTGAATGTGGAATCCCTTCTGCACCTCTCTTAAAATTTGCTTCTGAAAATAGATCTATTCTTCGTTGCTGTACATCTTCACCCAAAATATTTTTAGGAGTCTGAATAGGTGGACTACTATAGTTTGGAGACTCTGTAGTAACCAGCTCTCCCCCACTAGACACAGAATAATCTGAAACTCCAGAAACAGAACCCTCATTTGCAAACCTATCCTCAAACATTCTATCACTTAAACGAGTAGGACTGCAAATAAAACTAGACATCTTCCCGACGTAGAGGCCTCGATCTGAACCAGGTTTGCGAGTGAGAATGCCAGCTTGTTTTCCATAACGTCGATCTTCGTACTGATAGTCATAAGGAGGACTTTGAGAATAAGAATGATAAGAGCTGGCACGCCTTGTCTCATCTTCGTGGCTTCTCATCCTCTGCAAATCCCTTGGAGGCTTATCGTGGGTCTTTCCACCAGCATATTTCTTATCAACATATATGCTCTTTATAAACTCTCGTATTTTATCGACATTGCTGTTATCAGGTAACCTTTGCCTTTGTTGGTCCCAATCCTTCAAATATATTTCCCTTGCACGCTGGTTACCGCCATTTTGAAGTGCTTCAACATCTTGAGACGTGAACTTAGACATAGAAACTGACTTTACACGATGAGTGAACTCGCGATGTATCCCACTACAAGTCATACAAACGAAAGTCCAGAAATTAGTGCAAACAAACTGTGGACCCAAGCTATTGCAGTTGATGCAGCGACGATTAGGAGGCAACTTCATTAGTCCTCTTATTATCTTCTCATTTCGTTCTTCTTCCTTTCTACTTCCCATCTCTCTCTATATATATAAATTCAAACCCTAATGTTATAAAACCTTTTCCCTCGACGAATCCGAAACACAAAGACAGCTTCTCTTTTGGGGGGGTTCAAGCTCAAAATCAAAAATATAACAACAAAATATTTTGTAAAAGGAATAATAATCTAGGGTTTGTTTGGTGTTGTTAATTCTGTTACCGAAATGAACAGAAACACCAACAGTCTTAATAATTCAAATCAGCTCGATTCAGACCACAAAAAACTACTCTCTCTCTTTCTCTCTCTCTCCTTGCTATTGGGCTA
>M01000023628	AT1G08700 ESTCount=4
AACTTAAGTGGCCCACCAGGTGCCAAAACTGCCACAAGATCATAAACTGCCAATGCAACCAGCACAGTCCATGTAGTCCACTCTGGTAGTTTAGTAAACCAAGCTGCCACAAATATCCCTAATGCCACCATATATCCTTGCCTAAAAAATATCGGTATCCCACCCCCAAACACCGATAATACACCCACAATTGTAAAGTTAAATAACATAATAAAGCAGGTAACCGAATCAATTGGAATGGAGAAATGCTGAATCAATGACAAAAATATAGAGCCTCCCATTGAACCTAATACAAAAAAAGG
>M01000030727	AT1G08700 ESTCount=5
TGAATCAATGACAAAAATATAGAGCCTCCCATTGAACCTAATACCAAAAAGGCAGAGAATCGCATGTAATTCTTCAAGAAGCGAGTACAATTATAGTAATACAATAGAACCAGAAGAAAAGTGACAACAGCAATGAGAATGACAAAGACAAGAGCATTCAGTAACGATCCTTCAAGCTTCTGTGCAGTTGAGTCAGATGGGTTTTCGAGGTATACGAGATTGGCCGCAGTACGGATCGGCGGAGCCGAAGCAGCCGTCGAGAAAGGGTTTGACGGAGAGAGAGAATAGACAATGAGAACTACGAGAAGCATACAGATTGAGACTGGTGACATTACTCCAATAATTTCAACTCCGATTGATTCCAAAATGCTCGACTCCATTGTCTGTGGTCGGTTGCCGAGCACTTGGTGGGTGATTTTGGGCGGGATAGGGAGATATGCTTCTAAGGCATTTTTGGAGAGACTTGGGAACGGAGGTTTTGG
>M01000015277	AT1G08720 ESTCount=4
TTAATCGAAAATTTTCATACACTAGCTAGCTCCACAAGGCAAAATACACAGATATCTCCTTATTCACAATTGAGTATTTTGGACACTTCAAGGTGTAGAATTTACTGAGATCTCCTGCTGCAGAGGCGAGCTTGGTTGGTCCAGATGTGAAGGGATCACAAGACGCTGCAATGGCTTTAGAGCTGTTGTGAGCTCTGCAAAGGAAGGTCGGGCGTTTGGATCAGACTGCCAACATTGCCAAATTATCATTGCGACTTTAGGGTCGATATCCTTGGGAATTTCGAGGCGACGATTCTGGAAACCAACTGCACCCACAACTTGCATTGGATTCATCCCACTCCATGGCAATCTTAGCGTAGCA
>M01000016350	AT1G08720 ESTCount=3
AGTCCCAGGATCTGCCATGAGATCAACCAAAAACTCCCTCTCATCTTCTAACTTTATTATGTTGATAGCATCATCCTCTATACCAGTGTAATGGCTACCCTTCACCAGCCGGCAAGGAAACCTTATATTGTCAGCCAATACCTTAAAAAGTAAAGCCCGATGCCGAGACAAACCAATATCTATCGACCCAATAGGCAATGCACTTGTGTGGAGAGATTTCCTCAAATCTGTGCTTCTTTCCATCCACCTTGCCAACATTATATTAGCATCCTTTACTGGCCCACCCATATGTCCTGTGACAACTTCTGCCAGTCGCTGTACTAAAATGCCAACATCTGTAGCAGGGCAATCTAGAGCAATACATTGTGCAACTTGGACCAACTCTTCCAATGCATGATCCATTGCTCGGTTTATTACTACTGCTTCAAAACTAGAACT
>M01000025336	AT1G08750 ESTCount=13
GTTCAATTGTTTACTTTCATATATCCCAGCATATAATTAGATTAACAATGAAAATTTAAGGGATTATCCTTCTCAATGTAATTACAGACTCACAGCTTAAAAATCAGAAAAGCAATCAGGATGGTACATAAATCTCCCTTTCCTAACACTGATGGTACAGCAAGGAAAAATGATACAAGAACGAAAGATGGTACAAGAACTGATTCAGCAGATATCAGGTCACATAACCTAACCAAACCGCAACATGGGAATCAGATGTGAGCAGCTCAAGTGCCTGGATGGAGAGAGTCAAATAGAAGATGCTTCTTTCTATCTTTCATGATGACAGCCATACAGAAACTATCAAAGCCGGAACCATCATAATTAGTCCATAATTCACCAAGGAATCAATATCATCAATACTATCCACCTTGCTGTCGAATGCATTCCACATTCTTGTAAAAGGACAACCCTCTGTCTTTATACCACTAACTTGATCCTCAACGTTTGAGTTTAAAGTCCTCTCGCCAGGGTCAACTGATTTCTCCAAAGGTGTCAGGACTCTGAATGTGTTTTTTCTTTGATGAGCTCTATAAGCAGAATCAGTATGTATGGTTTCCATGACTGAGCCAAAAAAGTTTGTCACAGGTACCTGCTCCAGACTTCGTTGGTATAGATCTTTCCGGTAATATGCAGTTGACATCAGTGAATTTGGATCATATGAAGTAAAAAGCCTGTTCAATGAGGAATTGTCATATATACTTAGCCTCTCAAAGAATGCAAGGGTGTAGAATGTAAAACGATCCACAACGGAAACACCAACATCAGAGTCCAAGTGATGTGAGTATGAGTTCTCTCCTTTCAAGCTGCTTCCAATAGCCAAAACACCAGGCGAGTGAAGCTGGTTGAATAGAGTGGCAGCTTGGCAAGTATCCACCATTATCAGCAGTTCCTTAAACCTACGCTTTTCCTTCATTTGCTTCACAGCATCAGCTAAATCATGACTTTGGAGCTCTTCAGAATCCTGAAATTTTAAGAATTCATCTCCACCATGTCCTGTCATGTACAGGAGAATGTGACTTCCTTCAT
>M01000004954	AT1G08760 ESTCount=3
TATAGAAAAGGATGACAGATTGGTGGCTAGTGCAGCTTGGACCCAAGAGCCTGCATGTTTACGCCTATCTGATGTGACCTTTAGCACTCCTTCTGATGGGTTGATATCAGAATCTGGGGATGAGCCAACAGTAACAATTTTAGAGAGAGAGTCAGCAACTGTGCGAGCATTGTTCAAGCTTGTATGGAGGGTCAGGAACTGCTCCACAGCTGGTTGTGGATTTTCTTCTTTAGCAGAGGAAGTTAGCTCAGAGTATATACTTAGACATCGAAGTAAGCTCTCCGAAGCAGAAGCCTCTTGGATAGCCTCAACTGCTGCTGTCTGTGCAGCATCTCTATGCTTCAGAACTTCCTTTCCGAGCTTAGCAAGAGAAGGAGGGGAGCGAATTCCAC
>M01000002057	AT1G08770 ESTCount=7
CTTTGGCACCCAGTTTCTATGATTGTCTTCATCGTAGTATTCATTGCTTGGTTTTTTCTTTATTTCTCGAGGGATGGTCCAATTGTGTTGTTTAATAGAGAATTTGACGATAGGGTTGTATTGGTTGTTCTTGGGCTGGTTACGATTGTTGCATTGGTGCTTACTCATGTGGGATTGAATGTCTTAGTGGCTTTGATGATTGGTGCTGTGGTTGTTGGTATTCATGGTGCCTTTAGGAATACTGAGGATTTGTTTCTTGATGAAGAGAGTGCTGCTGAAGGGGGCCTTCTTTCAGTTGTAGGGAGCCAGCCTTTGAGGCCTACAACTACAGGTTATACTCGGATCTGAGTGTTTGTAGGTGGTTGGGTTTTGCTGATTGAAGTTTTATCTGGAATTGGATTCTTTTCGATTGGGTTTGTTGTCATTGCTAAAATGTTTTTGGAGGTTTAACTTAAGGTTTTATAAGCAATGTGCTGGGTAAATTAGTTGTTGATTGTGGAATTAGTAACTTGATATCATGGTGATTTTAGATAGTAATGCTGTTCTGGAAAGCTAGAAGCATGCTGTTGTTAAGA
>M01000003676	AT1G08780 ESTCount=84
ATTAGTAACTTGCTCGTAGTCTAATTACTAGGAACCCAACCTTGCCCGAAAGCGCCACCATACAACAGAGGACTCCAGGATTAGTTGGCCGGAGACGCGGACTCGGACATTGAACTGAAGTTGGAACCTTTATCCAACAAACATGCAGCAGGGAGGAGGATCTGAAACAGTGGTGACTTGGGAGGATCAGCAGAATATCAACAAATTTGGTAGATTAAACAACCGTTTTCATGAGCTTGAAGATGAAATTAAGATTGCCAAGGAAACAAATGATAATCTTGAGGATGCGAGCAATGAATTGATTCTTACTGATGAGGAGGTGGTTCGTTTCCAAATAGGAGAAGTCTTTGCTCATATTCCAAAGGAAGAAGTTGAGACCAGAATAGAAGAGATGAAAGAGGTGACCAACAAAAACTTGGAAAAACTTAGAGGAAGAAAAGGATTCTATCCTTACACAGATGGCTGAATTAAAGAAGGTTTTATATGGAAAATTTGGTGACTCCATCAACCTAGAGGAAGATTAATGCTGTTCTTCCTTTTGTGCATTTAGCATATTATTGAGGAAATTGGCCCATTCATCTTTAGAATTTCAGGAAAAATGAGATTCTAATAGTTTTCTTGGATATTGCAGTGTGCGGACATAAGCTTCTTGACTTAGTATATCTTTTATGGAGTGGCGTCTTCTGTCATTTCTTTGAGCTCGTTAAACTTTGTATGTTGTGGTAGTTTTTACTTCAAAATAGCTAAGGAATATTTGGTTTATATTACTACGTTTTAAGTCAACAAGAATGCATCGATATTGAATTACAGGCTTAGTCTACTTGAGTTTCAGTTTCTACAGGGAAAAGACTGTTTATCATTTATATAAATTTACTATTTTCTG
>M01000031378	AT1G08800 ESTCount=4
ATTTGTATTGTAATTATATCAGCTCTTTAGCTTCTAAAGTTTAGTTCTATGATTGCTTTTCTTAATGATAATTGGACCTCCTAACAAGCAGCTACAGTATCACATATTGTTTTGGATTATCAAATTTTTTGGGAAGGTTGGAGGTTATTCTGTTTCACTCAATCAATATCTCATTTTTGGAATTGCTTAATCTTGCTGGAGCATGGATGCCAGCGGGATTTCATCTGTTAAATCACAGAAGAAATACTGCAGTATTAGGACTGCTTTGGCATCTGCTTTTCTTGAATGGCTCCTTATTTGTTTGCTCTTCATTGAAGCTATATTCTCATATTTGATTACAAAATTTGCCTGCTACTACGAACTGCAAACACCATGTTTGCTATGCTCACGACTTGATCACATTTTGGGAAATAAAAGATTGAAATATTATCGCGATTTGATCTGTGGCAAGCATAAGTTGGAAATCTCATCTTTAGTTCTCTG
>M01000000646	AT1G08820 ESTCount=147
ACCTAAGTAACATTTTCTCTATCTCTTTATATATTTAAATCAAAAATCCAGAATTTTACATTCGATTTTGTCATTAATAGTAAACTGTATACATCCAACATGCTAAAATATAACAAGTTACATCCCTAGTGTGAATCATACCAAAAATAAAAATAAAAAGAAAAGATCAGCAAAGACACTTTTGCTATTCTTTGGAGAATCAGAATTTTATGCTACCCAGTCCCAAATTATACCTTCACGAATCATGTCCCCTAACTATTGACAACATACTCTAATATGTGGTGTTCCATATTCAGCGGTGTGATAGGTATCCAAGCAAAACACTGATAAGTGCAACCATAACCACGAAAAGCAGAGGGAATCCCACTTGTGCTTTTTTGGCACTTGTCCTGCTCCTCAACACCGCTAATTCTTCCTGCAAGATTTTTCTCTCCTGGATGCTTAGTCTCCTCTCCTCTGTCAACTTTGAAATGGTGGATTCAGCCTCGTTTAGCTTTGATTCAAGTACATTCAGTTTGGACTTCATCTCCTCAATATCACTTACTAACTTCAGCTCATTCACAGCCTTGACTACTACAAATTCTGCATCCTTTTCTTCATTCTCTGGAGCAGGGCACTCTGCCTCTTCTGCCGGCTTATCATTACAAGCATCCTTCATTACATTCTTTGGTGGAGGGAACTCTGCATCCTTTGCCACCTTATCATTAATAACATCCTTCACCGCATTCATTGGTGGAGGGAACTCTACTTCCTTTGCCAGCTTATCATTGAAGGTGTCCTTCATTGCATTCATTGGTTGAGGGAGCACTGCAAACTTTGCCAGCTTAACACCAGTGTCATACTTTTCTGGCTTCAACTCTTCATCCTTCGTCAGGTTTAACTCCTCTGCATCAACTGCATCATTATTTGGCATAAACTCTGCGTCCTTTGCAGGCTTTGACTCCTGAAAATCAATCACATCCTTCTTTGGCTTCAACTTGGAATTCTTTTCTGTTTTGGTATCTTGATCATAAATCATTTTGAATTCCGTATGTGATGGAGTGGTACTCAATACTGGGTCTCTCAGAACAGAAGATTCAAAAAATGATCCCTCATTAAGCACCCCATTGATTGGAGATAATACTGGAGATTCAGGTGGGCTAATGAGTGCCACTTTCAGCTTGACCTCTTCAATGTGCTTGCCGTCATCTTTGCTAAACATATCAGGTGTTATGTCCTTTTCAGTTGTCCCAAGAGGAACAGCAGTACTTTGAATTAAGAACTTGTCTTTGCAAGCCATCTCAAGAGGAACTGCCTTTGGAGCTTGCATCGTAACAGTAAATTCACAGGTTGACTTTGGCGAGATAATGCCAACATTTGGCCTCACACAATATTTCTTGGGGGAAGTAGTCTTAACCTTGAAAGCAACATTATGGAAGGTGTTATTGGTAAGTCGAACTGCACATGAACTCTGCTTCTTCAATTCAAATATAAATTGGAGTTCCTTAGGTTGAATATCTAAAAGTTGCTGAGTACTACTCATCATGATTCTTCTTTCTCGCAGCCAACCTTCTTTCTCAGAATTCAAAAGCTAACTTTCTCTGCATAACCAAACAAAGGTATTTATAATAAAATAAAAAAAAACCCACATGTCACCCTAAAAGCTACTCTATACACACACAAAGAAACATGCATAATATTAAATTAATGATAGTTGTCATCAAATAAACACAGTTGCATAATCCTTTATAGTAACTGATCAAATCTAAATCGACAGTGCTTGCACGATAACCTCAGCTGCATTCGCGCACTAGTCAAGTAATTTTTATTCTTAAAAATAAAAAAAAAAAACTCAGATCGGAGTCGGAAAAATCACGAATATTGCAGACAGCAGAAGCAGTTGCCGAGCTTTAAAAAGATTGACGTGAATCAAATTAGCTCGGGAAACGACATCGTTTCTCCGGAGAACAAGCAGTCAGACACCAAATCCATTATCAGTTTCC
>M01000013036	AT1G08820 ESTCount=5
GAGGTATGTTTTCAATGCCATTCTGTGAGATATCCTTGTGCAATGAAGTGTCATAAAATGGATCTTTTTTCAACTCTCCGTTGTTTGGAAGCAGAACAGGGGAAGTGGGTGCATTGGTGAGAACTACCCTCAGCTTCTTTTCTTCAATGTATTTCCCACTTTCTTTGGAAAACATGCCAGATGTAATGTCTTCGTCAGTTGTTCCAAAGGGCACAATAGTGCTTTGAACCAGGAACTTGTCTTTGCACAGAAAATCAGGTGGAGCTACCTTCTGAGCTTGCATGGTAACTGTGAATTCACAACTTGCTTTCGGCTTGATAACGCCTATGTTAGGCCGAACACAATACTTTTTAGGAGATGTAGTCTTCACCTTGAAAGCAACATACTGATCAACAAACCTGTTAATCAGTTGTATAGAACACGAGCTTTGTTTCTTCAATTCAAACGTAAACTCGATTTCGCGAGGCTGAACTTCCAAGAGCTCCGCAGCCATCACTCTTTAACCGTATTTGGCCACCGTTGCCACCACCTTTGCTTCCCTT
>M01000002766	AT1G08830 ESTCount=47
TATGTCCATGCTCTTGGAGACACAACAAATGGATGCATGTCCACTGGACCACACTATAACCCTGCTGGAAAAGAGCATGGTGCCCCTGGGGATGAGAATCGCCATGCTGGGGATCTGGGAAATGTCACTGTTGGTGATGATGGCACAGCTACTTTCACAATTGTTGACACGCAGATTCCTCTTAGTGGCCCAAATTCCATTATAGGAAGGGCAGTCGTTGTTCATGCAGATCCTGATGATCTTGGCAAGGGGGGACATGAACTCAGCAAGAGCACTGGAAATGCCGGTGGCAGAATAGCATGTGGTATTATTGGTTTGCAAGGATGAACATTGAACTGCTTCTCCAGGAATCCATAATAAAAACAAGGCAGTTGAATATGGGTTGGCTTGACAGGTTTTACATGAATGTTATGAGACTAGAAATCTATTGAATAAAAGAACCATTATAAGTGTACCCTGGCTGATTTTATTCCATGATATAAGCATACTGCACGCTTTGTTGGATTATAATGTTCTTTGAAAAAGAAAATGTGGGATTTTGTT
>M01000000619	AT1G08830 ESTCount=19
CATGAACAACGACTGCCCTTCCTATAATGAATTTGGGTCCACTAAGAGGAATCTGCGTGTCAACAATTGTGAAAGTAGCTGTGCCATCATCACCAACAGTGACATTTCCCAGATCCCCAGCATGGCGATTCTCATCCCCAGGGGCACCATGCTCTTTTCCAGCAGGGTTATAGTGTGGTCCAGTGGACATGCATCCATTTGTTGTGTCTCCAAGAGCATGGACATGGAAACCATGAAGCCCTGGTTTCAAGCCAGAAAGGCTTCCAGTAACAGTGGTTGGACCATCTGCTTCTTGTGTGAAAAAGATAGTCCCTTTAACACCCTCACTGCTGCCAAGGACGGTAACAGCCTTCACCATTGTTGCAATGTGATCTCAGAACACCCCTTTAGACAGAGAAAGTAGCAGCAGTGGAGAGAGAAAGAATGGAAGTGTGTGTGTGTTCCCGGCCGTAATGGG
>M01000025320	AT1G08840 ESTCount=3
AGCAGAAATTAGACGAAGGATGGACCAGGTTAAGGTTGTTGCAGTAACTTGTTTGGGAGTTACTAGTCCCTTGCTTGCAAACAAGAAATTTGATGTATGCATCATGGATGAAGCTGGACAGATCACCCTCCCAATATCTCTTGGACCTTTGATGTTTACTTCAAAATTTGTTCTTGTTGGTGATCACTATCAACTGCCTCCACTTGTCCAGAGTACAGAGGCTCAAGAAAATGGAATGGGGATAAGTTTGTTTTGCAGGCTCTCGGAAGCACATCCTCAGGACAATTTCAGTCTTTGCAAAGCCAGTACCGTATGTG
>M01000029408	AT1G08845 ESTCount=3
AAAGAGAAAAAGTCAAAAAACCCCAACAACAAGCATATGTCATTTAAGCAACGGACCAAAGCGTACATGGAGCCATTTACACTTGATGTGTTTATATCAAAGCGCTTTGTTTCTGCATCACTTACCCGCAGGGTAACAAGTAAGCAGGTTGCAGTTGCTGGTACTAACTCTAAAGACATTAAAGCTGCACTCAGGTCCCGGTCAGATATACCTGCATGTTTGGCCATTGGCCGCATTTTATCCGAGAGAGCACGAGAAGCTGATGTATATACTGCATCTTACACTCCAAGGGAGAGGGACAAGTTCGAAGGAAAGATTAGAGCTGTGGTTCAATCT
>M01000016406	AT1G08860 ESTCount=4
CTGATCTTCCATTATCAATTCTATAATCGGAGTAGGAGGTGCAGACTTTACACAAATGGAGATTCTTGATGCTGATCAAGGATGTCGACTAGAGAGTTCTACTGATAGGGTGGCCACACGAGATATAGTACAATTTGTTCCAATGCGAGAAGTGCACGGTGGACAGCTTTCTGCGGTTCAAGCACTTCTGGAAGAGTTACCTGGACAGTTTTTGTCATATATGCGGTCTAGGGATATCAAACCACATGCCCGCCACACTGATTGAACATGATATTGATAGCACTATGATTCTGGGTTCATTCCAACATTACATTTCTGTAGATATGGCATACATTAGGGTTAAACTTGTACATATTCTCATGAATTGACTTTTTCTTCTTTCCGGTTATACACTGCACTTTGC
>M01000013098	AT1G08920 ESTCount=6
GGATCTCAATTAATGAACTACAGAGGGATTATTAATTAACCATGGAGGAAGAAAAAGGAGAAGAGCGGCGGCAACTGCTACAGCCTGTTGTTTTTGGTAATGGCATAAGCATTGATGATGATGATTCTTTAGTCACTCCTTCTGTCGTTTTCAATACCATGGTTGCTATCTGCGGTTCCTTTGGTACTGGCTGTGCTACAGGCTTTTCCTCACCTGCTCAATCTGGAATCATGGAGGACTTGGGCATGTCAGTAGCAGCTTACTCCGTTTTTGGTTCTGTAATGACAATTGGAGGAGTGATTGGTGCATTAGTAAATGGAACAATGGCAGATCTCATTGGTCGTAGATACACAATGTGGGTGTCAGAATTTTTCTTCATCACTGGGTGGCTTGCAATAGCTTTCACACAGGTT
>M01000023913	AT1G08970 ESTCount=50
CTTGCCTATCAGCAAATCCACCATCAGCAGCAGCAGTAACTACAACAACAACTTCAGTCGTTTTGGACAAATCAATATCATGATGTAGACAAAGTTACCGACTTTAAGAATCATAGCCTTCCCCTTGCAAGAATCAAGAAGATCATGAAGGCTGATGAAGATGTAAGGATGATATCAGCTGAGGCACCAGTCGTCTTTGCTAGGGCATGTGAAATGTTTATTTTAGAACTGACCTTGCGATCTTGGAATCATACAGAGGAGAATAAAAGGAGGACCCTTCAAAAGAATGACATTGCAGCTGCCATCACTAGGACTGATATCTTTGATTTCTTAGTTGACATTGTACCAAGGGAAGATCTGAAAGATGAAGTACTGTCGTCAATATCAAGGGGAACAATGCCTGTTGGGGGGCCTGGTGATGTTCCCTATTGCTATATGCCACCTCAGCATGCACCTCCAGTTGGAACTCCTGGGATGATAATGGGTAAACCTATGATGGACCCCGCGGTCTATGCCCAGCAGTCTCATGCCTACATGGCACAACATATGTGGCCACAGCAGGGATCAGAACAACAACAATCACCTTCAGATTAGTAGCGATTGTATATGCGGATTGAGGAAGTAAAAGGGAGGCCCTCAGCTTCAAATTGTGCCGTCGAGATTGGAGCTGAAATCTAGCAAGACTCTCTGTATAGAATATATCCTAAATGGAGTATCTGATCGTAGACTGAGCCGTCTGTCTCGTAGCTTTGGATATTTGCTTGATGTTTAGCCTTGTAAGAAAGGAGATTAAATGCCTGAATTGTCGCTTGGCATAAAGCAGATCTATATTCTGATTTTTCTCTTACCATGAAGCAGATTTATTTGTTTAATATTATCTTGTTCTCTTTATTTCAGTGATTTTATTCGCT
>M01000031484	AT1G08970 ESTCount=3
ATAAAGAATTTGATCCGCCACAGGCTTACCAGCGGTCATCCCTGAAGCAACAACCTGTGGTGGAAACTGAGGCTGCATGTAATAGTAAGGAATAGCTTCAGCTGTGCCTCCAACTGGAAGACTCCCTCTTGGGACAGATGCTAGCACCTCATCTTTCAAATCCTCCCTTGGTACAATATCAACCAGAAAGTCAAAAATATCAGTCCTTGTAATTGCCGCAGCAATGTCATTCTTTTGGAGTGTTCTCCTTTTGTTCTCCTCCGTATGATTCCAAGACCGCAATGTCAATTC
>M01000026071	AT1G08980 ESTCount=3
ATTTTAAGAAAGTTGGGATAGAGCACAGAGTCTCACAGTAAGAGCGGTAACAGATATGGCAATAAGCCCGGACTACGGAGCTTTCATGGAGAAGTTCGTGCTGAAACCGAGCTCTTCATCTGATCAACTTCCCTTGCATAGTCTCACCTTTGCTGTTAAAGATATATTTGATGTGGATGGATATGTGACTGGTTTTGGCAATCCGGATTGGGCAAGGACTCATTCAGCTGCCACAGCAACCGCTCCTGCTGTTTTGGCTGTACTAAGAGGAGGAGCCACTTGTGTTGGTAAAGTTATTATGGATGAAATGGCATATAGTATAAATGGAGAAAATGCACATTATGGAACGCCTACAGATCCTTCTGCTCCA
>M01000013752	AT1G08980 ESTCount=4
ATTTCCAGAGTAGTTGGATCTGTATTTAGTTTCGGTGGGACCCCTGGAACTGTAGGGATAGCAATGATTCCGAACTCCTCTAGAAGATTTGTAAGGGCAGCACGTAATTCTGTCCTCACAGATTGGAAGGCATCAATATTTTCTTCTGTTGATCGAACAGCTTCCCATATTCGTTCTTTTAGGCCTGGACCAAAATCAGGTTTGACAGTAGTAACCCATTCACCATGGTTAGTCTTGAATTCATACCTTTGAAGCATCCGCATGGCA
>M01000014128	AT1G09000 ESTCount=3
CGAATGCGCCACAACCAATCAGTTCTCCTTTACGATACCGGATCACAGGAGCCATTGGAAGAGAAGGAGAAGAGGGTTTAGAGAAAATTCTTGATTTCCGAATGCAAGAATTGATCTTTTCTACTAATGGATTGAAATTGTTGTTTTCTTGATTATTATCTGGTGTACGGAATGCTATTGATCGCCTAACTGATCCCAGAAAATCTTGCATTATTATTGTTATTATATTCTTTCTCAAGGAATCAAGCAAAGAGACACTATGACTACGAGAGAGAGACTGTGTTCGATTTTGGTCGGCAAAAAGAGTGAAATTTTGGATTTTGAGAGAGAGGGAAAGTAGAAAACATACTGGTTTTTTTTTTTTTTAAACAAAAATATCC
>M01000001274	AT1G09010 ESTCount=4
AATATCCAAGTGACAGTGGAACTTGAAGGAAACTTTTGCTTGGTAGAACATCTTCAGACACAACATGTCTCAATTCCTGCTGGAAAATCTATTCAGTATTACATTTCCCGAGCTTTTCTTCTACAAGCCTAATTTATGGTGGCCAAATGGTATGGGAAAGCAATCCATGTACAATGTCAGCATTACTGTTGACGTGGAGGGATATGGAGAATCTGACTCATGGACCCACCTGTATGGATTCCGTAAAATTGAAAGCTATATTGATAGCTTAACTGGTGGAAGATTGTTCAAGGTCA
>M01000019818	AT1G09010 ESTCount=11
ATGGCAAGAGTTTTGGATTACTGGAGATGTTGATGGAAGAGGTCAGCCAGTATCAAATCCAGATGGTCCACTTGACCATGATCTTTTTCTGCTATGTGCTAGAGACACTGTCAAGCTCCTCAGAAACCACCCTAGTCTTGCTCTTTGGGTTGGTGGTAATGAACAAGTTCCACCACCTGACATCAATGCCGCTTTAAAGAATGACCTAAAACTTCATCCCCACTTTTTGCACTTTGATGAAGATAGCAAGTCTGTGCAAGATTTGTCTTTGCAATCAGGTGATCCTAGTCAATATCTTGATGGTACACGTATTTATGTCCAAGGATCCATGTGGGATGGATTTGCGAATGGAAAGGGGGATTTCACTGATGGCCCTTATGAAATTCAATACCCTGAAAGCTTCTTTGGAGATGATTTCTACAAGTATGGATTTAATCCTGAGGTTGGTTCTGTGGGAATGCCAGTTGCTGCTACCATCAGAGCGACAATGCCTCCAGAAGGATGGCAAATTCCGCTGTTTAAGAAGCTACCCAATGGTTATGTAGAAGAAATCCCAAATCCCATATGGGAATATCATACATATATTCCTTATTCAAAACCGGGCCAGGTTCATGATCAGATTTTATTGTACGGGGTCCCTACAGATCTTGATGATTTTTGTTTAAAGGCCCAACTAGTGAACTACATTCAATATAGAGCACTGATTGAAGGGTATTCTTCTCACATGTGGAGGAAACACACTGGTTTCTTAATTTGGAAGACGCAGAATCCATGGACGGGTCTGAGAGGCCAGTTTTATGATCATCTTCTTGATCAAACAGCAGGTTTCTATGGCTGTCGCTGTGCTGCAGAGCCAATTCA
>M01000000160	AT1G09010 ESTCount=13
GGTAGAGTGCTTTATTTTGTATTATTGCTAGTGGAACTTTTGCTAACATATGTTTCCGCAGAAGTAAATGCCAAGCGCGCTGAAGTGGATGGATCGCATATAATGAGAAAACTTGAAGATTTACGGTCTGGCGCCGAGGAAAATAACTTCTAACCGTGAAGATGAATGATCATGCAAGATCAGAACAAGCAACCAATGGCGAGAAAGTATGCTTGCTGGTATCACAAAACATTATGTCCGCCATGGTAATTCCAGCCCTCGAGAGTTACCCTCGGGGTTACACCTGGAGGAATCTCAAAAGATATCTTGATTGGCATCACCTCTCCTGGCACAAGCGAAAATAGTTGTCCGAGTAATTGTAACTGGTAGAATTCTTGAGTCTTCTCCTTCTTTGTGGTTTGCTTTTGAGGCATGAACGGAGAAATGAAGAAAAAAAGCAACTCCTTCCTCGACACCATTGATTTCAGTAACCCTCAGACCATCAGTTTCCTGTGAAAAATGTCTGAAGATCCTCTGAAATAAACTAGCTTCAGGTTTTTCCTTGGTTCCACTATTCACAGGTTCCACTGAGGTCATATCAAAATCATCAGTGCCTAGATTGGTAATGAAATTATTCTTATAAGTCGAGCATTTAGAATCCGGTTTCTTAGATGTGTTCTTCACATGCATTTCTATTTCGTAAGTGGACCCCTTTATGAAAGCCTTCGATGTTATCTTGAGGGGAACTTTTCTCCTTCTGTACGGCTCCAACAGCTTGTAATCTCCACCAGGCAAATGTAGCCAATAGAAGTTCCTAGATATAATGCCATAATCTGACATATTGTATAGTTTGAGAAGAAGAAAATAGACTGGCTTTGGGTTTTTAGACTTTGGATACTTCATCTCGCCAATGGATACTGTTTTCTTTGGTGGAACAGTGAGTTTTTCAAAAACCTTTATAATATGGGCATGTTCCTGCCAGATCCCATACAGATGCTTCAATGGCTACATCGGATAGTTCCACTGATTGGGTATTGACAACCTCAATAGAGTACGTAGCCAG
>M01000017125	AT1G09020 ESTCount=4
CTCACTGTACCATCTGATACATTGAACCACACGTCTGAAGGTCTCATTGTCCAGTTCCATGCCCAATGGCATCTCGTGACCTATGGCAGGACTGTAATTAGTTTCCCCCGTGAATAGGATGGTGTTCACTACCCCATATTCACTTGTTGAGCACGGTTGGCGCTCATCATGCCGCCATTCTCCATCAACCAAAAACTTGTACTGGTGATAACCGGGTGTTATACTGCAAATGGCCTGAAATACCGTAGGGCAGCCTTCCATGGGTGACATAGGCACAAGCCTAGTCCACCTGTCAAAAGAACCACTGAGAAATACACTTCTACCGCCATGGGGCCATACAAACCTCATTAACACCA
>M01000030070	AT1G09020 ESTCount=17
AAATTTACATGGAATAGCTCAGAGAGTAGTTTATAACAAAAAAGGCAAAAAGGACAGCGGGAGATTAACAAATTAGGAATCGGAAGAGAATCAGCTCTCAAATTCTACGCCCCCCTTCAGGCCTAAAATTCTAAAAATAGGCAACCAAGCAAGAGGCCAATCCCAATGGTAAGACTTCAAATAGATGGCATCCAAAGTGACCGGTCAGAGTTTCTTGGGTTCTCCTTGGAGCAACGCAGAAGATGCTGCAATAAAATATGCCAGGAGTCCCCAGAACTGCCGCACAATCTCTATCAAGTAAAGACCTGCTGTCGCCCACTTTGATCTATCCGAGCAAGAACTTAAATATGTCCCTCAGTGTAACAATGCCTTCTACACGCTTACTGCCAGCCTCCACAATAATAAGTCGTCTAACACCAGGGTTTGCCAATCGCTCCATTACTTTATGCAATGTATCCGACCGTAAACACATCTGACATCTTTGACTTCTCACCTCATATGGAGAATAGGAGTCTTGTCCCAATTGCAAAGCCTGATGAATAGTCATTTCATTAATATTAATGTGTGTATATACTCTGTCTTTTGCCAAAGCAGTTATATCACTCCGACAATATATATCTAGTAAGGCGTCATTATTGTCAACTATTGGTATTGAACTTACTTGAGCGTGTATCAATAAGTTCAAAGCTGAACTAAGTGAAGCATTCGGTCTCAACATTTCCAAAGGGCGCCTATTAGATTCTCCAATCCTTGGAACCCATGTACCCACTGGAATTGCACAAATCGGCAATTGGAGTATGGGCAAGGTACCAGAACAATGTCTAAAATACCTGCAAATACATTTAAGTATTTCAGAAAGTGAAGCAAGATACAGG
>M01000009665	AT1G09020 ESTCount=5
TGGAATTGCACAAATCGGCAATTGGAGTATTGGGTCTAAGGTTACCTAGAACAATGTCTAAAATACCTGCAAATACATTTAAGTATTTCAGAAAGTGAAGCAAGATACAGGAGCTGGGGAAATGAGCCATCTTCTGAAGATGAATGGATAATGGGAATTGTAGCTACCTCATTTTGCAATATCCTCAAAGCAACATCTTTCAAGTTATCATATGGCCCAGCATGGATGAGACGTCTAGATAAAGCCCTCCCATGCCCATCAATCTGTCTATTCAGATATGCTTTTCCCTCCTTCCAGGCAGATATGGTGTGTGTATCAAGCTCTTCCTCTGTCAAATTTGACCCATGATTCCCATTCCCAAGCTCTCTCAAAATTAAAATGAAATCCAAGGCACTAAGCATTCCAATAAACTGGCTCTTGCTGAAGTCCCAAAGAGGAGCCATGGGGATGCCC
>M01000019525	AT1G09020 ESTCount=5
ATGAATACTGATTTTATCAAGATGAATCTGAGCATAAGCTTTATCTTTTGCTAAAGCAGTAATGTCACTTCGTGAATATATATCAAGGAGTGAATCATTATCATCTACTATAGGTATTGAACTGACTTCAGCCTGAACTAACAGAGATAGTGCATCACCAAGGGAAGCATTAGGACGCAACATGGCAAACGGCCGTACATTTGATTCCCCTATTTTTGGAACCCATGTACCTAGAGGAATCGAACAGATTGGCTGTTGAAGAACAGGCAAAGAGCTGGCAGAGTGTCTAAAATGCCTGCATATGCATTTTAGAATTCCAGACAGAGAAGCAAGATGCAGAAGCTGTGGAAATGAACCATCTCGTGAAGAAG
>M01000026024	AT1G09020 ESTCount=3
ACCAATTCCTAATTCTGAGACAGCTGGATCGAATATGGAGCTGGATGAAGTTTTTTTGTCGTCCGGAAGTATCCCCAAGGGGATCAGAGGCGGATTTGGAGGTCTCTCGACATCGTTTTTCTGCTTTCTTGTCTACACATACTTGCATATGAGCTACTTCCAGAGTCAGGCAAGGTTATTGCCTTGGATGTTAATTTACCAGTTAAGCAAGCATTTCACGTTCTATATGAACAGGGTGTCCCTCTGGCTCCTCTGTGGGACTTTTGTAAGGGCCAGTTTGTTGGAGTTCTTAGTGCCTTGGACTTCATCTTGATTTTGAGGGAGCTTGGGAATCATGGATCTAATTTG
>M01000000126	AT1G09020 ESTCount=6
AACTGGTAAATTAACATCCAAGGCAATAACCTGACTCTGGAAGTAGCTCATATGCAGTATGTGTAGACAAGAAAGCAGAAAAACGATGTCGAGAGACCTCCAAATCCGCCTCTGATCCCCTTGGGGATACTTCCGGACGCAAAAAAACTTCATCCAGCTCCATATTCGATCCAGCTGTCTCAGAATTAGGAATTGGTGGAACCATATTTGGTTCCCTAGGTAAGAAAACAGTATTTACTACCCCATAATTCCCACTGACAGAGGGCTGGTGCTCATCATATCGCCATTCTCCATCAACAAAAAACTTGTACTGATGATATCCTGGGGTTAAGCTGCAGATAACTTGAAAAACAAGTGGGGCAACCCTCCACAGGGGACATGGGTATGTGATCAGTCCATCCAGTGAAGGTGCCACTCAGAAACACACTCCTCCCCCCATAAGGCCATACAAAGCGCAAAGGAAGCACTCCAGTACTACCATGACCAGTATCTTGACCAGAACCAAACATTTCCCTCCAGACAATAACTTATGTAAATATT
>M01000028837	AT1G09060 ESTCount=6
ACCATGCAGAAATACAGCTATCACAAAAGCCTCTCCTATCACATCTGCGACACCAAATTACCCTGTTTCTATCATTTCTTCGACACTGATGGCAAGTTTGCCCTCCAGCATCTTCAGAGGAATTTGTATTCCCATCAGAGTATTCCGTCATAGCACTGGCATCAAAGCTCCTCTGTGATCTACTCCTGGATGAATCCATTGCAGAAAGGGTTGGTGTTTTATACGACCTCCAATTCTCTTCAAACTCTGGATCTCTTTGCAAATCATCATTTGGCTTTAGAGAATTGCGCATAGACAGACTCCTTACAGGTGTTTCAGGCGAATACTGAACCTGACTTTTTGATGTCTTCTCTTTATACTTCTTTGTTGAAATTGAAAGGGGATGATCCTCCACCTTCATGCTCGCGAGTGGCGTATCGAAATCATCATTCTTACTCTCCAAGTATATATCAGTTTCACCCAATGATTTCCTTTTAGCTTTTTTAAAGCTAGCTCTC
>M01000027761	AT1G09060 ESTCount=9
AATGATGATCTAAAGGGTCTGAAACTAATACTAGAATTGAAGATGTTGAGAGAATAGAGGATCGAAAATCAGTGGAAGGAAGTGAAGATATCTCTGCGGTGACTCGTCCAGGAGTCCATTGGGATGTCTTTCGCCGGCTGGATGTTCCAAAATTAATTAGTTATTTGCAAAAACACTCTAAGGATTTCGGGAAGCCTGACAATGTAGGAAGTCCATTGGCGATACATTCTCTTTGTGATGGAGCAGCTTTCCTGAATGGGCATCATATAAGTAAATTAAAGGAAGAATTTGGAGTTGAGCCATGGTCATTTGAACAGAAATTGGGGCAAGCTGTCTTTGTCCCTGCTGGATGCCCTTTTCAAGTGAGGAATCTTCAGTCCACCGTTCAGTTGGGTCTTGATTTCTTGTCACCTGAAAGTGTGAGCGAGGCTGCTAGGTTGGCTGAGGAAATACGCTGTCTTCCAAATGACAACG
>M01000023845	AT1G09060 ESTCount=7
CGTCCTGAAACTATTCTATTTCATTTATCTCGAATGACATTACAAGTGCCAAAATGTCTCAAATGCATGGCACTGATTTTGAATATCATACAGCTATAACTCGAGAGGCGCTAATGATACAATATTACATATTAACATATTTATACATTTTATAAATTCCGTCAAGCACCACAGCAGATACTTTGGAAATTAATTTTCCTACATCTAAATTACAGTTACTGCGGTCTAATTCAAGCACAGCCTATCTCTCTTTGCTTAGAAACCTTCTCCAAGTGACTGGAAACTGCTGCAGTTAGATTAGGATCCTCAAATCCAATCTCTGTTCCCAGTTTAGGGTCGAGTACCAATTTCTGGACTTCCTTAATGGCTGAACTGGCAGTATACAGAGAAATCTTTCCCACCTCCAAAACTTGAAGTTTTGCTTCGTTGTCATTTGGAAGACAGCGTATTTCCTCAGCCAACCTTAGTCTAGTCCTTCGTCTTCTACTACTTTTCTAGGTTTGTACCCCGGTCCGTT
>M01000024270	AT1G09060 ESTCount=3
TGGCTGCCCTCCTCTTTGCTTGGATGTAATGCTTCTCACAAACTGTTTTATCTGGCATAGACATGGCAGTGCATCTCCACTGTTTCCCATCAGACCTCTTGCAACGTAAATCATCTGGAATACCAACATTATCCTCGCCATTCCCGGAAGCTGATCGTGGGTTATCCATTATATATCACGTGGAATTAAATACAACAGAGATAAAACACTCCAGGTTTGTGCTCATAAGACCAATCTGAGGAGTCTAGGGTTTCACATAGAGAATTGGAAGTGC
>M01000022460	AT1G09070 ESTCount=3
CAATCCCACATGGAATCATTCGATGGAATTCAACATTCATGAGGCTTCTGCACAGGAAAACCGCCTTACTGTCCAAATCAAGCTAATATCTGATCGTAGTTTCGGCGATAAAGAGATCGGCGAAGTCCATGTGCCCATTAAAGAATTGATAGATCACAAAGCTGGAGATGCAAATGTCAGCTATGGTGTCAGGACACCGAGTGGGAAAGCCAAAGGTAGTCTCAACTTTTCTTTTAAATTCGGTGAGAAATTCGAAGCTCCTTTGCCTACGGAGAAGGCTAAAAACGTGCACGAGCCTGTTGTGGCTTATCCAGCGCCGGCTGGCTATCCTGGTGCGGGTGCTAGCTCTGCTTATCCACCTCCAGGTGCATATCCTCCGCCGCCTCCTAATA
>M01000003217	AT1G09070 ESTCount=16
GCTGGTGGGTATCCATAACCTGGTGGCGGTGGTGGATAGCCATAACCTGGAGGAGGAGGTGGAGGGTATCCAGCATATGATGGTGGAGGTGGATAAGCATAACCTGCAGCCATTGGGGGTGGTGGATATGGGCCACCAGGTCCCCCATAAGGTGCTGCTACAGCTGCACTAGGACCAACTGCAGGAGCAACAACAGGATATGCAGTGATAGGTTGGTCTACCTTGTCACTTGCTTTCTCAGATCCAGAAGCGACAATTTTATCACTAAACTTAAAAGAAAAACTCAACTCACCTTTCGATTTTCCTGATGGTTTCCTGACCTGATAATTAACAAACTGCATAGAATTCCCATCCCCATTTATTGAATCCAGTAACTCTTTGATAGGAACGTGGACTTCACCGACATCCTTGTCACCTAAGGCACGCTCACAGCGCAACTTGATATCAAGATTCAAACGGTTCTGCTGCGCTGGAGTCTCAATGATTATAAACTTGGCAGGAAAGTTCCATGTGGGATTGATACCACCATCATGGTCTACGGGCGTCTTAGTCTTCTGCTTTGGTTGCTGTGAATCGCCTGAGATTGAAAGTACAGCATAGACATCCATTTTAGAGAAGAGATTGACATCTTTTAAGTCCTTAGCAGAGATAAGTTTGATCTCTAGAGTCCTTTGCTCCATTTTAGGACAGGGCTGTAGAAAGGGAGGAGGAGAGAATATGGTGGGTTTGATTAAGACTAGAGACCTGGAGAGATTATCAAGTTGGGTGTTGATTACATCTTAAGAGAGACAAATACACCTAAAACTC
>M01000000394	AT1G09080 ESTCount=890
GAAGTTGAAGCCCAGCACGCGCGATTCTATAAAGAAAGGAGTTCGCGGTTGGCAACTAATAGAAGCCTTTTAAACACAAAATATACATTAACCACTTGAAGTAAAAACAGAGAGAAGCGAGCGAGCGAGCGAGAGAGTTTCAGAGAGAAGCGATGGCCGGCTCTTGGAGAGCACGCGGTGCTGTTGTATCAGCAATTGTTCTGTTTGGATGTCTTTTTGCAATCTCCATTGCGAAAGAGGAAGCTACAAAGTTGGGAACAGTAATTGGAATAGATCTTGGAACTACTTATTCTTGTGTTGGTGTTTACAAGAACGGTCATGTTGAGATTATAGCCAATGACCAAGGAAACCGTATCACCCCATCGTGGGTTGCTTTCACCGACAGTGAAAGGCTCATCGGTGAGGCTGCCAAGAATCAGGCAGCTGTCAATCCCGAAAGGACCATCTTCGACGTCAAGCGACTTATTGGAAGAAAGTTTGAGGACAAGGAGGTCCAGAGGGACATGAAGCTGGTTCCGTATAAGATTGTTAACAAGGATGGAAAGCCTTATATCCAGGTCAAGATCAAGGATGGAGAAACTAAGGTCTTCAGTCCTGAGGAGATCAGCGCTATGATCTTGACTAAGATGAAGGAAACAGCAGAAGCATACCTTGGGAAGAAAATTAAGGATGCTGTGGTTACTGTTCCTGCCTACTTCAATGATGCTCAGAGGCAAGCTACAAAGGATGCTGGTGTTATTGCTGGACTTAATGTGGCTAGAATTATTAATGAGCCAACCGCTGCTGCTATTGCCTACGGTTTGGACAAGAGAGGCGGTGAAAAGAACATCCTTGTTTTCGATCTTGGTGGTGGAACATTTGATGTCAGTATCTTGACTATTGATAATGGTGTTTTTGAGGTCCTTTCAACAAATGGAGACACTCATTTGGGAGGTGAGGACTTTGACCAAAGGATTATGGAATACTTCATTAAATTGATCAAGAAAAAGCATGGAAAGGATATCAGCAAGGATAATAGGGCTCTTGGAAAGCTCAGGAGGGAGGCTGAACGGGCCAAGAGAGCTCTTAGCAGTCAGCATCAAGTCCGTGTGGAGATTGAGTCACTTTTTGATGGCGTAGATTTCTCTGAACCACTCACCAGAGCTCGCTTTGAAGAATTAAACAATGATCTTTTCAGGAAGACCATGGGACCTGTGAAGAAAGCAATGGAAGATGCTGGTTTGCAGAAAAACCAGATCGATGAAATTGTTCTTGTTGGTGGCAGTACTAGAATTCCCAAGGTTCAACAACTCCTTAAGGACTACTTTGATGGGAAAGAGCCCAACAAGGGTGTGAACCCAGATGAGGCTGTTGCCTATGGTGCTGCTGTACAAGGAGGAATCTTGAGTGGAGAGGGTGGTGATGAAACCAAAGATATCCTTCTCCTGGATGTGGCTCCGCTCACCCTTGGTATTGAAACAGTCGGTGGTGTGATGACCAAGTTGATTCCTAGGAATACTGTCATCCCGACCAAGAAATCTCAAGTTTTCACCACTTACCAGGATCAGCAGACTACTGTCTCCATCCAGGTGTTTGAAGGTGAAAGGAGTCTCACAAAGGATTGCAGACTGCTTGGGAAATTTGATCTTTACTAGCATTCCTCCAGCTCCAAGGGGAACCCCTCAAATTGAGGTTACATTTGAAGTCGATGCCAATGGTATCCTGAACGTGAAGGCTGAAGACAAGGGCACAGGTAAATCAGAGAAGATCACTATTACCAATGACAAGGGCCGTCTTAGCCAGGAGGAAATTGAGCGCATGGTGCGCGAGGCAGAAGAGTTTGCTGAGGAGGACAAGAAGGTGAAGGAGAGGATTGATGCACGCAACAGTCTGGAGACATACATCTATAACATGAAAAACCAGATTAGCGACAAAGACAAGCTTGCCGACAAGCTCGAGTCTGATGAGAAGGAGAAAATTGAAACTGCTGTGAAAGAAGCCCTAGAATGGCTTGATGACAACCAGAGCGCTGAGAAAGAAGACTACGAAGAGAAGTCTCAAGGAGGTTGAAGCTGTGTGCAATCCAATCATCACTGCTGTATATCAGAGATCTGGTGGAGCCCCAGGAGGTGGTTCGACAGAAGAAGATGATTCACATGACGAGCTGTAAGAATCTATGATTCCATTGATTCCCTGCTAAGATTAGATGGCAGGATGATGAAATGAGGATTTAGTCTAGGCTTGAGGTTGGTTGAGAATACTGTAATTTTTCTTATGGTAGAAGCAAAAAGGGGATGGGAAATTTCCCTTTTGTGCAGCAGTTTTTTTGTTGGAGGGTAAAACACGCTGAAGATAAATGCCTTTTTTCCTTATGTTATTACTAATTTGTAATTTTGTTCTTTGTTTTAAAATCTGCCTTCCCGAATGCAATGTAAAGTTGCATTATCTCTTTCTAAAGTATTGTTACCGTTTTAATTTTAATTGAATAAGCTCAAAATTACATACATAAAAATTGCCTCATAAGAAACAAAGCGGAGCCTGGATATGTT
>M01000001190	AT1G09130 ESTCount=47
GAGTTGTGTGTATTCCCAAATATCTTTCATTCCACGAAGAGGGAGGCCTCTTTTTTAGTTCCAAGCACTGCAGTAACTGAAACGCAAGTGAAGAAGAAGCCATGGCTACGTGTTTACGAGCACTACCAATAACTACCTGCTCAATACCATCGTCATCATCTTCAGCTTCTTCTAATTCTCAATCACTCAAAAGAAGAAACCTAAGAATCAATTGCTCTTCATCCAAAATACCAATGCCCCCAATCAACCCTAAAGACCCATTTCTATCGAAACTAGCCTCTATAGCTGCCAATTCACCCGACTCACTTCTGGACCGCCCTATCACTTCCGATACGCCTCCCTTTCTTGACCTGTTTGACTCTCCTAAACTCATGGCCACTCCCGCTCAGGTTGAGAGATCAGTATCGTATAATGAGCACAGGCCAAGGAAGCCACCACCGGACTTGCCTTCTTTGCTTCTCCATGGCAGGATTGTTTATATTGGCATGCCTTTGGTGCCTGCTGTCACAGAGCTTGTAGTTGCTGAATTGATGTACCTGCAGTGGATGGATCCCAAAGAACCTATTTATTTGTACATTAATTCCACAGGAACCACTCGTGATGATGGTGAAACAGTGGGAATGGAAACAGAAGGTTTTGCTATCTATGATTCAATGATGCAGTTAAAAAATGAGATACATACAGTTGCTGTTGGAGCTGCTATTGGCCAGGCTTGTCTACTACTAGCTGCAGGAACAAAAGGCAAACGGTTTATGATGCCACACGCAAAAGCCATGATCCAGCAACCGAAAGTCCCATCTTCAGGACTGATGGCTGCAAGTGATGTTCTTATCCGTGCAAAAGAGGCAGTAACTAACAGGGACACCCTTGTTGAACTTCTTAGCCAAGCACACTGAAAATTCAGTGGAGACTGTAGCCAACGCAATGAAAAGACCATTTTATATGGATTCTAGAAGAGCTAAAGAGTTTGGAGTCATTGACAAAATTCTGTGGCGTGGCCAGGAAAAGATAATGGCAGACGTTGTCACTCCAGAAGAATGGGACAAGATGGCCGGCATTAAAATTGCAGATCCATTTTAGTGAGGATTTAGAACTAGTGGCAATACAGGCTTGATTTCGGCCCCCAGGACAATAGAGGACAGGATGGCTGGCATTGGGGGACAAACAATTACTCATTAAGTGTTGTTCCTTTTCTGTGATGGTATAGTGTTTTAATTGGAAGAACCGGTTGCAATGCTGGAAGTGGCGCAGTGAGAGTTATCTTGTTAAACGAAGATACTGTGGATGACTTAAAGAATCTGTAGGAAGTTGTGATGCATGAGGGCTGGAAAATGGTGTAGTAAGATAATATATATATTTACTGCAAGTTTCTGTACGATTTTACTGGTCACCTTACTTTCCAATTACAAGCAAGTTTGTCCTTTTATGTTTCAGTGTACTAACATTAATCTGTTTCTTTTATTTTTTTCTTGTGATTCGAACATTAAATTTTAGAGGTAGTAAGTTAGTATTATTAAACATGAACAATTTTCCTTTG
>M01000020400	AT1G09140 ESTCount=18
TCACCACATCAAGTTCTTAACATCCAATCCCCAGGTTGCTTGAAGATCTGGGAGACGATCCAGCATGAGAGCGTGGAGAAACAGATCTACCAGGAGATACAGACAGAGAGCGACTATGATATTTAGCGCCCGGAGACTTGCTCCTGCTCCAGTCACTATGGCGGCTCCGAGTCCTGCTCCTGCTCCTACTCCTACTCCGGTCATATGGGCCACAACTAGGACTTCGGGAGTAGCTTCTTCTTGAATCATACTCCCTCACCCGCACATAAGACCGAGAAAATGCATTGCGAAACTCAGAGTCATCAAGTTTCTTGATAGCATGTTTCATATCATCATAGTTTGTATAATCTACAATTCCTGTCATACCACCACGATCACGAAAGACTTGAGAAAAACAGACATCCCCAGCTCGTCGCATATGATCCTTGAGATCTTGCCATGAAGCAGATGAAGGTAATCCAGTGACCAGAACACGATAATCAGAGCGCCTGGAAGGACCACGGCTTCCACTTCTACCGCTGTAACTACTATAACGATCCCCTGGAGATGAATGTCTTCGACCGCCATGAGCAAGCTCCACTCGTAAACGACACCCATCAAAATTATACTCATCACGACCACGAATAGCAT
>M01000010391	AT1G09150 ESTCount=46
AAAAAAGAAAAACAAAAAAGTAAAAAGGTAAAAAATAAAAACAAAAAAACGAAAACAAAAAGAAAAAGTAAAAGGAAACCAAAATTAAAACGGAACCGGGGAAACTAAAGAAAACTAAGGAAAAAAAGAAATTTTTTAAGTAATACGAATACCAAAAACCCTAAAATTAGTTTTAGTTGTTAAGAATCCATCAGTCTCCCATTTTGTCACTACCAATCCAACATGTTCAAAAAGTTTTCATCAGACGAAGTGTCTTCACAAAATCAAGTGAAAGCATCCGTGCAGAGGAAAATTCGACAGAGTATTGCTGATGAGTATCCAGGACTTGAGCCCGTGTTGGATGATTTGCTTCCAAAGAAGTCACCTTTAATTGTTGCTAAATGTCAAAATCATCTGAATCTTGTGATGGTGAACAGTGTTCCTCTGTTTTTTAATATTCGTGATGGGCCATACATGCCTACTCTGCGTCTTCTCCACCAATATCCAAACATAATGAAAAAGTTACAGGTAGACAGGGGTGCAATAAAATTTGTACTTGCTGGTGCAAACATAATGTGTCCTGGACTTACATCTCCAGGCGGTGCTTTGGATGAGGAAGTGGAAGCAGAAACTCCTGTGGCCATAATGGCTGAAGGAAAGCAACATGCTCTTGCAATTGGCTTTACAAAAATGTCAGCAAAAGATATAAAGACAATTAACAAGGGAATTGGAGTGGACAACATGCATTATCTCAATGATGGCCTTTGGAAGACGGAGCGTCTAGATTGAGGAATCACCAAGAGCAGCTGCATATCTCACAAAAGAAGAGTTAACTTCGTTTGCTTCATCTCTGAACTGCAGCTATTTCGTCTTCTTCTAGATGTTGCAAACGGAGTCGTGTAAAATTTTTTTCTAGTTATATTGGGCCTGTACACTCCTTTATTGGAATGCCTTATGGCCAGGAAGGCCTTTGTTTAAGGCCCAATTTCGAGCTCTGGGCATTAATGTCGTTACAACAAAATTGCCATTAATTCTGTTTTGAAACCATTGATTGTGAGAGATGGTGTCTGCCTCGGGGGAGAACCCCATTCCTCCCAGTTCCCATTCCCCGTGCCTAACCCACTGGTAGTTATAAATTTGCTCTG
>M01000020873	AT1G09155 ESTCount=4
ACCTACAACTGAATCAAGATTTTCAGAGGTGGCTGTGCTCAGAATGACCAGTTGGTTAGAAATCCGAGGGAAAATCAGAACTCAAATGCTATCACCAAACACAAAATATGGAGCTTATCTCATAATGAAAATCTCAGATCGTGCATATGGGCTTGATTCAATGCCCTCAGAAATATCAGTTGAGGTGGGGAACCAAGTATCATCCAGCATAACTCATCTAAGAAGCAAACCCGACAAGAGACGGCCATCATCATGCCTAGATGATACACATTATGTGCAGATGCCACAAAAACGGTTCAAAGATGCACATGGTCCAATGCCAAAACAAGGAATGATGCGTGGGATGAAATTGAGCT
>M01000023152	AT1G09155 ESTCount=3
GAAAGAGCTTTTTCTTCGTCTCTGCAATCCACTTCTAATTGATAGCGGTAAAAAGAGCTTCAAGTTGGAGAAATCATCTGGCAAAAAATCCTATATATTGTCTGCACGAGAGCTTTTCATCGCATGGAGTGATGTTCCAACATACTGGTGTTGGATACCTACAACTGAATCAAGGTGATCTTCCCCCTTCTATTTCTCCCTATCTTCCTTGCAATAGATTGTAGTAAGATAGTATAGAACACAACTAGCTGCCTAAAATTCCAAAGAAAAGTTGTGAACCTGAACAATAATAAGCACACATATTTATGGTT
>M01000016163	AT1G09155 ESTCount=3
AGAGACGAAGAAAAGCTCTTTCTTTGAAGAGAATGTGAAGGGAGTGAGCAGTCTTGAAAGGATTTCATGATAATCTGATGGCAGAAATCTCTCCCAAACAGCATCAGACTCCATGGCTGATCGGAAGGAGGTTGATACCACCGATGATCTGCATCCGTCTACAGGAGAAGTGAAGGAAAGAATGGTAGAAACAACACCTTCCGGTAACATGTAGTCGAAACTTGAAACCTGTCTTTGTCTTTCTCTTGCACATGTCCTGATCTT
>M01000000639	AT1G09160 ESTCount=6
ATCGCACTCAAAACAATTGTCCAGCAAGTTCTCCTTTGCGAAGATAGCAGCTGATATACCATTATGCCCATCAAAAATCGCAAACACAGAAAATGATGTTGACGCGTCCCCAGGAATCCTCTGGCAGTCAGGTTTAATCAGAAAGTAATCCTCTCCTTTCTTAGCCAAAGCAGCTTGTCCATACTTCACGAATGGTTTCTCAACCTTCTCATTCCTAAGCTCACGACCAATCAAGGTCCCAAGTGGAATGAGAGGAGTTTTCATCCTCGAAACTTCAGCCTGGCTCATGGCAGTTTAGGTGTCAACATTTCCACAACCCCAGTGCCAAAACCCTATCCATTCTCATTAACAAAATTAACAAATTTTCACCTTCATATCCTAAAAGCAAATAACCATCTACATTTC
>M01000003382	AT1G09160 ESTCount=6
CCTGCATTTGATAGCTTTACTTGCTTTACATGTGGTATTGGGACAATGAATTCACCGACATCTGTATCTCCAATTGACCTAGAAAGACATAATCCACCCGGCCAGCAGCGCAAGGGACCAACCTCATTCCCCCCAAAAACATTAAGCCTTCCTACTTCACCCCCACTTGCAGTTACACGCTCCCTTTCTTCTGCATTTTCTTCGAGCCGGTGATCAACTGTCAATAGGGAAACTACACCCCCTTGGGTGTCCAATATACATCGTGAATCCCCCACCAGAGGCAACAGTCACAGTCCACCCATCTATCACAACAAATGTCACAGTTGTGCCAGAGGTTTCCCGTTTCTGCTGAAACTCTATGTCAGTTTTCACAAAACCTGCAACTAGTGCTCGAGGAAGCGCTTGAAGCCACTCTTCCCGACTACTTTCCTGGGGAATCGCACTCAAAACATTGTCCAGCAAGTTCTCCTTTGCGAAGATAG
>M01000029514	AT1G09160 ESTCount=4
TGGGTCTGCTAGGCCTTTTCCCTTCCATGGCATCTTTCTTCTTTCGACAGTTAGGGCAGAGGAAGGGGCCTTCCCATGGCTTTGATCCAGGTGAGAAAAAAGATGCTGAGTTTACTGATAAACTATCAGTAGGGGTTTGATCTACTTGGCATACAGCACATCTGTACAACCCAGAATTTGTATTTGAAGGAAAATCTTTACCCAACCTTTCCGCAAGCATAGCAGAACCCTCTTCAAACAATTCCTCCACCACTCCTACAGCAGAAAGTTTATTTGTTGTTTTGTTCAAAGAATTAAGAGGTTTCTTTCCAAAAAGTGAAGTAAGCATGCTTTGCTTCTTCCTTGGGATAGGAGGTAATACGGGAACATCCGATGGGATTATATCAACAACAAGGCATGTTGTATCATCTTTCAGGCCCCTTGACCTTAAAGCCTCCTTAACAACCAACTTGGCAGCAAGCTCTGCAGGTAAACCCCGTACTAAGTACTTTTGTCTAGTCCTATTA
>M01000007008	AT1G09195 ESTCount=3
AGAATTGAAAGTGCTTAGTTGAGAGGTTCTGTAATGAAGGAGAGAGTTGAGAAGAGTTAAAAGAGATGAGTTTTTTTTAAGAGAAGATCAGAGTTCATTATTGCTGGTTCAGTGTTACTGGAGGAGATATTTGAGTTGCTTGGAATTAAAGAGATGGAGGTCTCTGGATATGCTTTGGGAGAAGGTGTTATTGCTGAAGCCTTGGCTAGAGTTTTTGAAGGTTATGATTTGAATGCTAATGCGAGGTGGCGTTCTGTTGTAAGACTTGCAACAAGGTTCAGTGAGAAGAAGAGAATCAAGTCTGCAGCACAATGTGCTACCATTGCTAGTGAGATTTTTGTGGGCTTGAGAAAATGGCTAGAGGTTGCTGACAATCAAGTTAAGTTTAACCTGAGCTTGGATGAAAAGAGTCTTCAGT
>M01000024581	AT1G09230 ESTCount=4
TTATTATTGGCTTTCTCCGCAGCTAACACCTTACCAAGAAACCTCAACCCATTCAATTGACGCTGTGCTTGATAAGCCAAAGCTTCATTTTTGAAATCCACAAACGCACAGTTTGTAAGTCTTCCGCCGGCGCATGGACGGACAGAGGTGGCGCCGTAGTGAGAGAAGAGACGTGAAAGAGTTTCATGTGGAATTGCCTCTGGAAGGTGCCGTATCAATAAGGTACTCACCGCTGCTGATTCCACTTCCATTTACTATAATTTCGACTGAAAGAATGTCTTTC
>M01000004373	AT1G09270 ESTCount=9
TCTATTAACTGTGCATACATATTGACTGTGGTATTGCCAGACTCCTTCTCAGTCTCACCAATTTTCAGGATATTCTCTAGACCCTCAAGGCACACTGTCACAATTCTCGGATCAGGACATACTAGAAGATCACACAGTGGTTTAATGCAACCTTGACTCACCAAGTATTGAATTTGTTCTCGGGAACCACCGGAAGTGGCGTTGGAAATCGCCCATGCTGCCTCCTTCTTGACTTCAAATTCAGCATTTTGTTAACAGGTGCACAAGTGGGGAAATGATATTTGCCTCAATTACAGCCTGTATTTGATGTTTATTCCCAGCAGTGATATTTGAAATTGTCCAACAGGCTTCTTTCTTGATACTCTTCTTGTAGTTTTGTGTAAGAAGTTGGTAGAGACAAGTGAGCCCTTTGTTGTCAATTACACACTGGGTCTGAGTATCATCACCGGTGACGATGTTCCCCACAGTTCGTAGTGCAGGTACAAGGACTGTTGTTGATGGATGAAGTAGAAGCTCCACAAGTCTTGGAGCAATGCCTGCCTCAATAACAGCCTGAATCTTGTCATTTGTGCCATCAGAAAGATAAGAAAGTGCCCAACAGGCATCTGTTAACACTTCATCATCAGTTGAGTAAATAAGGTGCTGAAGGGCGGGCAATGCAGGCTTGACCTGCTCAAATGGAGCTGGTGGCTTTCCGCGGCAGAAATTCGATAAAGTCCAAGTAGCATTCCTTAGC
>M01000019996	AT1G09270 ESTCount=5
AAAACTATCCATGCTGCGGAATGCTACTTGGACATTGTCCAACTTCTGCCGTGGCAAGCCGCCAACACCATTTGAACAGGTGAAAGCTGCATTGCCAATTCTTAGGCAACTAATCCACTTGAATGATGAAGAAGTTCTAACAGATGCTTGCTGGGCCCTGTCTTATCTTTCAGATGGCCCAAATGACAAAATTCAAGCTGTGATTGAGGCAGGTGTCTGTCAAAGACTAGTTGAGCTTCTACTTCATCCATCTCCTACAGTTTTGATACCTGCCCTCCGGACAGTGGGAAATATAGTTACTGGTGATGATGCTCAGACTCAGTTTGTAATTGAGAACCAAGCCCTTCCATGCCTCTATCAACTCCTTATGCAAAATCATAAAAAGAGTATCAAGAAGGAAGCTTGTTGGACAATATCAAATATTACAGCGGGAAATAGAGCTCAAATACAGGCTGTTATCGAGGCCAATATCAT
>M01000016643	AT1G09270 ESTCount=6
CGATACCAACAACAGCAACAGCTTTGCCACCTCATTTACTTATAATTCGTCTCACAATTATTGCTCTCTTTACTTCTCTCTTTTGGCGGCTTAAACTAAATAAAATAAAAAAAATTTGCTTTACCTTGACTGAGGACTTTCATCAAACATTTAGTGAGCAATAGTGATACAGTGAGTTTTAGACAAGCAAAAGCCAATGTCACTAAGACCCGGTTCGCGTACGGATGCGAGGAAGAAATCGTACAAGAGTGGTGTTGATGGGGATGAAGCTCGCAGAAGAAGAGAGGATAATTTGGTTGAGATTAGAAAGAATAAGAGAGAAGATAGTCTTCTTAAGAAAAGAAGAGAAGGGCTTGCTCTTCTTCAATCTCAGAATTTAAATGAGGTTTCACAAACTAATGATGCCATCAACAAAGAATTGGAAAATGTACCTGTAATGGTACAAGGAGTTTTGTCTGATAACCCTAACCTGCAGTTGGAAGCAACTA
>M01000018022	AT1G09270 ESTCount=5
GTGGTCTGATGATCCTTGTCTTTCTTCAGTTGGAAGCAACTACTCAGTTCAGGAAGTTGTTATCAATTGAACGAAGTCCTCCCATTGATGAAGTGATTAAAGCAGGTGTCGTCCCACGGTTTGTGGAGTTCCTCGGAAGGCATGATCTGCCACAGTTACAATTTGAAGCTGCATGGGCTTTGACCAATGTTGCATCTGGGACATCAGAGCATACACGAGTTGTCATTGAGCATGGCGCAGTTCCTTTGTTTGTGCAGCTTCTTGGCTCTGCAAGTGATGATGTCAGAGAGCAGGCAGTATGGGCATTGGGCAATGTTG
>M01000017492	AT1G09270 ESTCount=6
TAAATTACTAGGTCTTGTTTATTCGTAGGTCCTAATTATTCTATTCCTTTCCTTCTTGTTACACCTCCTCCAACATGCAGAGTTTGACATTAAGAAGGAAGCTGCATGGGCTATCTCAAATGCGACTTCTGGAGGATCGCATGAACAGATTCAATTCTTAGTGAACCAAGGTTGCATTAAGCCCCTCTGTGATCTTCTAATATGTCCAGACCCCAGGATTGTGACGGTTTGCCTCGAGGGGCTGGAGAACATTCTAAAGGTGGGTGAAGCCAAGAAGGAAATGGGAATGAATGGCGGAGTGAATCTGTATGCACAAATGATTGATGAATGTGATGGCTTGGATAAAATTGAGAATCTGCAGACCCATGACAACAATGAAATTTATGAGAAGGCTGTGAAGATTTTGGAGAGATATTGGGCTGAAGAAGAGGAGGAACAAAATGTTCAAGAGAGTGGGGATGGAAATCAGCAG
>M01000015222	AT1G09270 ESTCount=5
ACACAGGCACACGCCCACAACTGTTGTATTTCGCTGTGACATTTCCTCAAACGCATACACAGCAATAGCTCTTGTCGGAAAATGTCGCTGAGACCGAGCACAAGAACCGAGGTGAGGAAGAAATCATACAAGACAGGAGTGGATGCTGACGAGGCGAGAAGGAGAAGAGAAGACAATCTGGTAGAGATCAGAAAGAATAAACGAGAAGATAATCTGTTGAAGAAGCGACGAGAAGGGTTGTTACTTCAATCACAACATTTGCTCGATGCTTCTCAAAATGCTGACGCTGTTGAAAAGCGGCTGGAGAGTATTCCTGTGATGGTTCAAGGAGTGTGGTCTGATGATCCTGCTTCTCAGTTGGAAGCAACTACTCAGTTC
>M01000031945	AT1G09280 ESTCount=3
TATTCCACCAAATAACTGGTAATTATATTTTTCTAAATCCAGCTCCTTTGGACTTAATATAGGCTGATGCCATCTCACACCGGATTCCTCCAGTGCAATACATAAGCACCTGTTTGCCTCGCAATTGTTCCGAATTATCATCTATCCAGGATGGCAGATCACTATACTGCCTAATTTCTGGATCCAAAGTTTCCACAGAAGGCACATGGAACTTCCCGATTCTTGTCTCATATAAATTCCTTGCATCTAATAGAACAAGTCCTTCATTGGACTTTGAACCTTCACGTTGCCCAGCACTTTTTAAGAGCAGAATGGAA
>M01000003754	AT1G09290 ESTCount=40
AAATTTTTTCCTATTTCAACCAAAAACTAATTATTATTAATAAAACAGGGCTTGCGTATTTCCTTAGTTTAATAAAACAAGAGATGTTTTACAGTGACTTTAAAGCTTACAGTTCAGATGCACAAGGCATAAAGTATAACTTTATGATTTCTCTGCAAAAAAGAGTATTCTAACAGCAAAAAGTGCACCAATAATTGGACTATCCTCTCACATACATGCAGGTAAATTACATGTGATTCAGAGGCAATCAAGAAATAGACAGACTTAGCTTCATAAACACTCAGTCCATGATTCTTGATAGTGACAAATGTTAAACGTAAAGCAGAATCACCTTCATCTTCTTCCTTTCTTTGCATTGGCATCAGAAACCAGAGGCTTAATGCAGAGTCTTGGCTTTACACTAACGAGGTTTTGAGGAAGAACAGAGACAGCAGCAACCAATGACCCGTTTGGCACTCCAGAAAGAGGCAACAACTCAACGAGAATGGAAAGCTCGGGAGATTTAAGATCAACAGCTGAATCTGATATAACATCTTTAACTGCTGAGGCCACAACATCAAAGCATTTGTTCCTGTCCAACAAAGAACACAGAGCGGAGTCCTTTGAAGTATCTTTCACATTCTTTGCCTGTGTCTCTTCAATACCTCTCCTGTTATATCCAACTGCATACTTTATGGGCCGTTCAAACTTGTTTGCTTTGTCATTTATGAATCTCAGAACAAGCTTTGATACAACTGTTCGCAGTTCCTTCTCATCCAAACAACAAGTAGCTTGGATAGGGAAAATGCGATGGCACCAGAGGGGTGACTTTAGACTCCCAGATTCAATACGTTGAAAAATGTTTGATACAATTTCTGTAGCATCAGGAGAATTTTCTCCAACAAAGTTTAGGAGAAGCAACCCACTCCTTGTTAACTTGACCAAGGAAAGAGTAAAACCTGTTTCTTCTACAGTATGTGTCTCTTCTGAAACCTGATCTGGATCCTCACTTACATCCTTGCTTTCCATGCCTTGAGCACATGTTCCACCCATCAATGTTTTCCTTCTCTTGATGCCTTGGCTTCCATTTGAACTATCTTTAGTATAGGACCCAATATACTTTTCAAGAATCGACATGACTTCTTTGGTGGCACTCTTTTCCCTCTTGATAGAGCAGGTAATGAGGAAGCCAGAATGAGAATTATGAAGAAGAGCAGAAGGTGCGTTGTAATCGAAACGAGGTATGCTTATTATTGCTGCATGCTGCTCCCATGGCTTCATTGATTCTTTTTCTTTCTCTTTAACAGCCTCTTCTCGTTCAGATTTTGGTACACTTTCCAATTTCTTGCGTTCGTCTTCGGCCATTTTTCAGTTTTGTCTCGCTTGTTTAGCTTACAGAGATCGACCTTTCAAAACCCTTTTCTCCGAATTGAAGATGGTTTGGGATATTGATAATTAATAGCCCAGTTTCATC
>M01000018544	AT1G09300 ESTCount=3
TGGCAGTTCTGGGTCATGACTGNGGTTTATGCANGTTCATGCCAGAAGCAACAAAACATGACATCATTTGGCAAGGCCAAGTTGCGGGAGTTGATGCAGCATTAGAAACATTCAATGCTCAACAAGCATATCCGATGAGCAAATTGCATGATGTTCTTCCAGATATGCTAAGGAGATGCTCCAGGTTGTTTCACAACATACAGACAGCCACAAAGACATATACAGAACTGAAGGCATTTCAAGAGGTATTATGCACTCGCTCAGTAGAAGACATCTCTTGTTTAACCAATGAGTTACGATGGATAAAATCACCGGCGGAGCTTAAGTTGATGAGAGAATCTGCTTCAATTGCTTGCCAGGCTCTTTTGCAGAC
>M01000029280	AT1G09310 ESTCount=153
CGAAAGCATGTGAAAGATTTGTCTTCTATGGCCACTTTTTAAGTCAAGAAATTATGTAACCTAAGCAAACCCAAATCCCCTTTGACTTTGAACATGATGCACAGCCAGGTTAGCAATGCACCACCATCAATGGCACTTTGGCAATTTGGGTAATGCAAAAGGGTAAATGCACAACATCACCACTATATCAATGCTGGAATTTTCCTCTGGGTTGATACCATCCTACTACATCTCTAGCAAGTTTAAGGTGATTTAGGAAGAAATAACAAGAAACCCAGTTCGATAAAATGTCTCTAGTCACAGAAGAGATCAAGGCCAAAGCTGAGGTCTATCATGGAGATGAAATCTGCCAAGAGAAAACAAAGTTGTTGCTCAAGGAAGTAGGCCTACCAAATGGGCTCTTGCCTTTGCATGACATTGAAGAATGTGGGTATGAGAAGGAGTCAGGAATTGTGTGGCTAAAGCAAAAGAAGAGCATAAACCACAAGTTTGAAAAGATTGGAAAGCTTGTGAGTTATGCAACTGAGGTCACTGCTGTGGTGGAGAAATTCAAGATCAAGAAACTAACTGGAGTGAAGACAAAGGAGCTCTTGGTTTGGGTTTCATTAAGTGACATCTATCTTGATGATCCACCGACTGGAAAGATCACTTTCCAGACTCCTGCTGGTCTCTATAGATCTTTCCCAGTTTCAGCTTTTATGGTTGAGGAAAAAGAAACCAAGGATGTGAAGGAAGAAAACAAGGAAGTTAAGGATGTGAATGCTGCTGCAGCTGTGGAAGTGAAAGATGTGTGAGTTGATTTAGTTGTCTCTTAAATCTTGACACAAAACAAGGCTTTACTTGCTTTGTCTTTCCTATCATAATTACCAATTCTGATGTATCACCTGTTTTAGTTCTTGCTGGTAATAAAATGCTTTTAATACTTCCCAAAGAGTATAAATGAGAGATTCAGTATCAACTGTCAAACTCAAGCAGTTACAACAAAA
>M01000004467	AT1G09320 ESTCount=14
AATGATGGGTGGTGGGAAGGGTCTATAACTGAAGAGTGTAAAGATGGGAAATTTGCTGTGTTTTTTAGAGGTACAAGGGAGCAGATTGTTTTTGGGGAAGAAGATTTAAGGTTGCATAGAGAATGGGTTGATGATCAATGGAAACCTCCTTTAGAAGATGAGAGTTTGAAGGAAGAGAAAGAGGAGGCAAATGAAACACCGAAAGTGCCAACTACCTTAGAAGTGAATCATATTGAAGCAGAGACAGAGGAGAACTTTAGCAAGGGAATGGAGATTGAGGTTAGTAGTGATGAAGAAGGTTTTCAAGGTGCTTGGTTTGCAGCAACTATTATCGAAGCAGTGGGAAAGGATAAGTACCTTATTGAGTACAAAAACTTGAGAACAGAAGACGATACTGATTTTTTAAGAGAGGAGATTGACATTGCTCACTTAAGGCCCTGTCCACCAGAAATCATAATGGTTAATAGTTTTAAACTGCTGGATGAAGTTGATGCTTTATACAATGATGGTTGGTGGGTGGGCGTTATTTCTAAGGTTCTTGCTGACTGCAAGTACACAGTGTATTTCAGAGACACCAGTGAGGAAATGACGTTTCGACACTCTGAATTAAGGCTGCATCATGATTGGATTGCTGGCGAATGGATCTTGCCTTCATCGGCTATGAAGCGGTGATTGCTGAAGGAACTGCAAGGGATTTGCTGTGATCATTTGCAGCATTACTATGTAGATATTAACATCCGGCTCCTTGGCTCCCTGCCATATTCTGTGTTAAAAGTGGTGGAAGCTGAATTTTCCCAGATATATTACCTGACAAGTTGGATATCCTTGGCTGTTTGATAGTAGTATTCTAGTATTATACATATGTTTTTAGACTTAGAGCTCTCTACACGCATCCTTGAACTGATCCATGCATGAAAGGCAAGTTGAGTATTTTTAGATGCATTGTTGTGCAACCTCAAGATAATGACCATCTGAGGTCTATTTGCCCTTCAGGGGATTATCATAAACTTATCTGTTCTTATCGTCTTGCTTGTAACATGTATTGCTCTCGGAAAAACTAGCTCATGAATGCATTTGGTTGGTTAACAAGAAAATGATGTAAAATCTGCACGTTTACTCT
>M01000005207	AT1G09320 ESTCount=169
GAACAGAAATAGAAATAGAATAGAAAAGCATTTGACTGACGTCTTGCTTTTCGCCTTGACTTTTCCTCACACTGATTGCTTTAGGCTGGCATGGGAGGGGGGCGCTCCAGCAGGCAAAATAGCGGACGGAATTTTAGCATAGGAGACCTGGTGGAGGTGAGCAGCGATGAAGAAGGGTTTAGAGGCGCATGGTACGAGGCCACGATCCTCAAATCACTCTCTTCTTCAAGAAGCTGTTACTCTAAAAGAAAAGCCGAGGCCTTGGTTCAGTATCGTAATCTACTTTCAGATACAGATGAGAAGAAGCCATTGACGGAGTACGTTGATTTTTCCTTCATTAGGCCTTTGCCTCCGGTTCCTAGTACTATCCCTGCCTTTGAACCACTTGATGTCGTTGACGCCTTTCACCGTGATGGCTGGTGGAAGGGTATCGTCACTAAAGTTGATGTTTTTGAGGATGATAAGACCAACTCAAAGAAGTACACTGTTGTTTTTGAAAACCCACCCGAACAATTTCAGTTTCTCTCTAAAGATTTGAGGTTTCATTGGGATTGGAGTAATGGGGCATGGTCTCGACCCCAAAAACAAAAGAGAATGGAAGGATTAAGGTTTAGTAAAGGGATGGCCGTAGAGGTGAATCTTGACAAAGAAAACTTAGAAGATGCTTGGTTTCCAGCAACTGTTCTTGAGGAAGTCGGCTTCAATTCTTTCTTGCTAGATTGTGGCAGCTCAAATGGTCATATTAAAGAAACTGTTGATTGCTTCCACATCCGCCCTCCCCCTCCTAAGTTGGATATTACAGAATTTGAGATCTTGGAAGCAGTTGATGTTTTCCATGAGTCAAGTTGGAGGGAAGCCCTCATTATCAAAATTCTTACAGAAGGAAGGTACAGTGTCTCTCTAAAGCATGCAGAAAAGGAGATGCAGCTGAGTCAATCTGAAATAAGGCCACATCTCTCTTTGATGGATGGTGTATGGGTTAATCTTGCCAGGGATATATGTATTGCTGTACAATATGAAGAGAAGAGATTAACAAATGCTGACAGCAATGCAGAAGACCATGAGGTAGCTATAAGTGTTGAGAGTTCAATCAGAGCGATGAATGAGATTGAAGAGAAATCTTCTTGCAGAAAATTAAGCACAGCAAAGGATTACAGAGAAGAGAAATTGTTTTGCAAAAAGTCAAGGAAGAATCCATTAGAGCAGTCAATGGCTTGTAATGCACAATCACCAAGTAAGAAAGTAAGGAAGACACCACCTAAAGGTGAGGATGCACTTTCATGCCCTTCCAAAAAGTTGAAAAAAGCAAACTCTGTCAAACCCTTGTCTTCCCAAGCATGTCATGCAGAGTTGACGCCAATCAAGACTATAAACCAAGAAATGCAAACCAATTGCTCAACCGATCTCCGAAATAATGTTGATCCTAGTCCACAAGATGCTTTACTGGAGAATAAAGTGACAGGCTACATGGAGAAAAGGGAAAGACAGATGAGTTCTAAAGTTACAAGCCAGTGGGTTCCAGCAGTAGGCAGAGAGGAAAAGACAAAAGGAGACTTGGCTGAAATCCTAGTTGAAATTGAGCACATGGAAAAAGATGCTCATTCTTCCTTTTCCTTAGTTGAGGGGAGGAGGGGCCTCCATGCAGAAAACGGTTACCAACATTCTGATGAGGTGATTAATCAGAAGAAAGAAAGTAGTGTGATCGGGCAGCAGAAAGAAGGTGAACAGAGCAATATAGCTGGAAATGGTAATAGTGAAATTGACTTTCAAGATTGTGCAACTGAAGAGGCTGAATTGTCTACAGTAATCAGCATGGAGCATTTAGATGTCTTGACCGGATCGTCAGCCATAGTTTCTTTGGAAAATCACATGGCAAAAGAAGTTAGCATGGCTGCTGTGATGGAATCCTGTAACACTCAAGCTCTATCAACATGCTTTCCAGGTAAAAGAGAAAGAAAAGTAGAAAATTTCAAGCAATCTTCAGTGATAAATGTTCCGGAAGCCACTGAGCTTGTGGAGAATCTAGAGATGCCATTTCTGAAGAGCTCACTTATATGGAAAAACATTGAATCTCTAGAAGTTTTCCAAGTCCTGCCACAAAAACCACATTTCAGTCCTCTGATTGGACATAAAGAGGCGAGCCGCGAAGGAATGGCTATGGGTCATATGTTGAGCTTTGCAGTTCTGATAGAGAAGATGTCCAAGTTGCGAGTTGATGATGGTAGAGAAGTTTTCGAGAGCTATATGGAAGTCCTTGCTGAGCTTGAAATGCATGGATTTGAGGTTAAGGCAATAGCGGAGCGCCTTGAGAAGTTGCTGTCAATCAAAGATAGGTGCAAACGGCTAGAGGATGAGGCGAAGAAGGTCCACATTGGGATGGCAGAGGGTAAGAATGAGAAAATAAAATTGGAAGAGGATATTGATAAAATTGAGAAGCGGATAAGGCAGTTAGAAGAGCAACGGGCAATGAAAGTGTCGATGAAGATGATGAAAGATTCTGAACTCATCACTCTGCAGGTGAACGCTAATGCTGTGAATGAAGATATTTTGAATATGGAGCATGAATTTGAAAACGTAGCTGCTGCACCTTGGTAACCGACGTCGTTTCCTAAATGATCCTTTGGCCCCAAGTGAAGTGATTTTTCGCTAGATACAACCATCAGAATCGGATGTTTATATTCTCCTCCAAACATAAAAAAAGTGTTTATTGTGGTTTGGCTACTATGTTAATTGAGTTATTATGGGCTGGACAAATCTTCCTTTAATTCTAATGCTATTGCCAACTCCTTTGGGATTAAAATGAAGATGGCTCATTTGCAATCCTGTAATTTGATAAGAGGGCGAATTATCACTTAATATATCACAAAATTTTCTTCTCTAG
>M01000005056	AT1G09330 ESTCount=32
GAAGCCTAAGTCCTGCGAGAGAAATTAAACACCCTCCAGCTCTCCTTCTTCCTTTGGCTCGACAAAGGAATTTATTACAACAACAACAAATAAATTTAGCTTATTTTATCCTTGCATCACATAGACAAGAAGAGCCATCAAAATCTCTGTAATTTGCTAAAATGGATCTTAACCAGCCTCCTGGAGAGAATTATGCCAATCCAAGAACATGTTTCTTTCACGTTCTCTTCAAGGCTGCAGCTTTGGCATTTTACATACCTTCAGCCTTGTTTATTAATAATTTCGTAATCCTTTTCGTGGTGACTGTTTTTCTTGCTGCTCTTGATTTTTGGGTAGTTAAAAATGTAAGTGGTCGTATTTTAGTTGGTCTTAGATGGTGGAATGAAATTAATGATCTTGGTGAGAGCGTCTGGAAATTTGAATCACTTGACCAAGAGTCAATGGCCCGTCTGAACAAGAAAGATTCATGGCTATTCTGGTGGACTCTTTACCTAACGGCCGTTGCGTGGATTGTGCTTGGAATTTTCTCCCTAATAAGGTTCCAAGCAGATTACTGCCTCATTATTGGAGTTTGCTTGACTCTCAGCGTTGCCAACATCATTGGCTTCACTAAATGCAAAAAAGATGCTAAGAAGCAGTTTCAGCAGTTTGCATCCCAGACTATTGCAAACCGGTTCTCATCAACTATTCAGTCAGCATTCAGTGTTGTCTGAGTCGGTTAGGGAAGATGGGCATAAAATGGAAGATTGTGCAGAGGAGGTGGCGTAAGAGACATTGACAAAGTGGCGGGGGGGCACTATACAAATTGGCGGTGTTGAGCTGGCTTGTTCCTTAAAAAACTGCTCCAGTAGGATACACGATTAGATTGTTTTTGTATGACCTTCTCCACATCTAATTCTCTTGTGCAACTCTCTTATCAACCAAAAGTAATAGCACAAGAACGACCTCTCCCTCTCTCTTCTTTTTCTTTTTCATATCTTAAGGTATTATGTTTCTTAATTCTTTCCTTTGTATAATTCATTCTCTTTATAAAATTTTGATGGATGCCGTAATG
>M01000030331	AT1G09340 ESTCount=5
CGGCCGGGGAACTCAAAGTAAAAGAAAGAGCCATTTTTCTGTCTGATATTGAGCATAAGTGTTCATTATCTTATATGTTTACATGTTCATGCAGTGTAAAAGAAGGGTATGGCAGGCAAAAGGAGCACTACAGGTAACAGCTTCAAGTTCCAAGAATATTCTCATCATGGGAGGGACTAGATTCATTGGTGTGTTTTTATCTAGACTTCTTGTCAAAGAGG
>M01000007387	AT1G09340 ESTCount=41
[truncated: 10,744,823 more chars]
