# Supplementary material for: Comparative deep transcriptional profiling of four developing oilseeds
Source: Plant J. 2011 Oct 10;68(6):1014–27. doi: 10.1111/j.1365-313X.2011.04751.x (PMC3507003; doi:10.1111/j.1365-313X.2011.04751.x)
Supplement: Supplementary file 8 [file tpj0068-1014-SD8.xlsx]

## Sheet: Table S1a-Lipid
Table S1a: Annotation and EST levels for selected genes associated with lipid metabolism. Bold values indicate sum of EST levels for isoforms, subunits, and pathway enzymes. In the columns that indicate ‘avg’, the EST levels of four time points for each species were averaged. To enable comparison of EST levels across stages and between species, data are expressed as ESTs/100,000 ESTs.
AT Locus ID	Subcellular Localization (experimental or predicted)	Annotation (TAIR8 and ARALIP (http://aralip.plantbiology.msu.edu/)	Protein/Gene Abbreviation	ESTs/100,000																							Microarray Signal
				B. napus Embryo Stages (Days after flowering (DAF))				Bn Em Avg	T. majus Embryo Stages (Days post antithesis (DPA))				Tm Em Avg	R. communis Endosperm Stages				Rc En Avg	Rc Em	E. alatus Endosperm Stages				Ea En Avg	Ea Em	A. thaliana seedlinga	A. thaliana Seedb
				14-20	21-25	26-30	31-35		16	18	22	25		III	IV	VI	VII-VIII			8/22	8/29	9/06	9/19				Stage 6	Stage 7	Stage 8	Stage 9	Stage 10
				I	II	III	IV		I	II	III	IV		I	II	III	IV			I	II	III	IV				S6	S7	S8	S9	S10
Plastid Fatty Acid Synthesis from Pyruvate
AT1G01090	Plastid	E1-alpha component of Pyruvate Dehydrogenase Complex	PDH-E1α	76.7	57.8	29	11	43.625	21.8	15.4	4	2.1	10.825	28.9	17.9	16.4	8.6	17.95	21.9	16.4	11.1	14.6	8.8	12.725	16.5	14.7717	8022	5931	2300	1263	936
AT1G30120	Plastid	E1-beta component of Pyruvate Dehydrogenase Complex	PDH-E1β	58.8	27.6	14.1	7.3	26.95	0.6	0	0.4	0	0.25	0.7	0	0	0	0.175	0	0	0	0	0	0	0.3	7.31931	4397	3178	741	426	224
AT2G34590	Plastid	E1-beta component of Pyruvate Dehydrogenase Complex	PDH-E1β	1	0.4	0.2	0	0.4	17	5.5	2.2	0.6	6.325	90.9	39.1	24.3	12.5	41.7	22.4	41	19.4	23.2	18	25.4	30.4	4.65774	4096	3486	1001	513	355
AT1G34430	Plastid	Dihydrolipoamide Acetyltransferase, E2 component of Pyruvate Dehydrogenase Complex	LTA1	23.2	12.9	5.1	3.1	11.075	6.4	3.7	0.9	0	2.75	50.8	37.1	16.4	6.6	27.725	19.6	12.6	12.9	4.7	9.3	9.875	18.1	4.25851	2642	1743	275	97	63
AT3G25860	Plastid	Dihydrolipoamide Acetyltransferase, E2 component of Pyruvate Dehydrogenase Complex	LTA2	21.8	14.5	8.6	2.2	11.775	12.9	5.9	3.1	0.6	5.625	42.3	10.75	10.6	2	16.4125	18.5	18.3	8.7	5.1	5.4	9.375	24.9	2.39541	4299	3104	491	147	85
AT3G16950	Plastid	Dihydrolipoamide Dehydrogenase, E3 component of Pyruvate Dehydrogenase Complex	LPD1	32.5	21.2	10.4	1.7	16.45	2.3	2.2	0.2	0	1.175	56.4	43.35	19.7	15.8	33.8125	32.2	2.7	1.7	1	0.9	1.575	2.9	3.19388	3343	3104	501	230	169
AT4G16155	Plastid	Dihydrolipoamide Dehydrogenase, E3 component of Pyruvate Dehydrogenase Complex	LPD2	19.1	9.8	2.6	1.9	8.35	7.4	8.9	0.4	0.6	4.325	0	0	0.7	0	0.175	0	6	4.5	2.6	1.4	3.625	6	4.9239	1127	777	186	70	53
			PDHC	233.1	144.2	70	27.2	118.625	68.4	41.6	11.2	3.9	31.275	270	148.2	88.1	45.5	137.95	114.6	97	58.3	51.2	43.8	62.575	99.1	41.5204	27926	21323	5495	2746	1885
AT2G38040	Plastid	Carboxyltransferase- alpha; Subunit of Heteromeric ACCase	CT-α	81	52.6	23.3	7.4	41.075	13.8	3.9	3	0	5.175	62.8	44.4	40.8	25	43.25	33.8	19.4	11.1	8.2	6.6	11.325	24.6	16.5017	1703	1291	316	148	107
AT5G15530	Plastid	Biotin Carboxyl Carrier Protein of Heteromeric ACCase	BCCP2	32.4	18.7	8.2	3.1	15.6	20.6	12.2	6.4	2.4	10.4	21.9	13.95	7.2	2.6	11.4125	14.2							2.12925	3035	2248	346	148	79
AT5G16390	Plastid	Biotin Carboxyl Carrier Protein of Heteromeric ACCase	BCCP1	15.3	12.2	5.9	3	9.1	0.3	0	0.2	0	0.125	2.8	2.5	0.7	0	1.5	5.5	8.4	5.3	3.5	5.5	5.675	10.4	11.4447	1914	1295	251	93	57
			BCCP	47.7	30.9	14.1	6.1	24.7	20.9	12.2	6.6	2.4	10.525	24.7	16.45	7.9	2.6	12.9125	19.7	8.4	5.3	3.5	5.5	5.675	10.4	13.574	4949	3543	597	241	136
AT5G35360	Plastid	Biotin Carboxylase of Heteromeric ACCase	BC	59	34.1	18.1	7.1	29.575	14.8	8	0.9	0.6	6.075	81.1	28.05	15.8	11.2	34.0375	30	10.8	6.9	3.7	4.4	6.45	10.7	21.5587	7143	5931	1416	795	458
			ACCase	187.7	117.6	55.5	20.6	95.35	49.5	24.1	10.5	3	21.775	168.6	88.9	64.5	38.8	90.2	83.5	38.6	23.3	15.4	16.5	23.45	45.7	51.6344	13795	10765	2329	1184	701
AT2G30200	Plastid	Malonyl-CoA : ACP Malonyltransferase	MCMT	30.1	12.9	7	3.8	13.45	8	4	0.9	0	3.225	77.6	41.05	23	11.2	38.2125	24	2.4	1.9	1.2	1.7	1.8	8.9	2.39541	1868	1208	239	85	42
AT5G46290	Plastid	Ketoacyl-ACP Synthase I	KASI	64.2	30.7	24	7.5	31.6	16.4	7.4	2.4	3.3	7.375	117.8	60.85	47.4	19.1	61.2875	82.4	29.6	12.6	6.9	7.8	14.225	20.2	14.2394	8009	5950	1124	743	363
AT1G74960	Plastid	Ketoacyl-ACP Synthase II	KASII (fab1)	62.1	39.1	21.1	6.3	32.15	5.7	18.2	8.6	7.5	10	44.4	33.55	17.1	25	30.0125	42.6	11.7	7.9	7.1	5	7.925	14.3	9.58164	2048	1871	296	173	117
AT1G62640	Plastid	Ketoacyl-ACP Synthase III	KASIII	7.6	6.1	3.6	1.8	4.775	5.4	1.2	0.6	0.3	1.875	13.4	12.7	5.9	1.3	8.325	6.6	10.2	3.9	2.7	2.8	4.9	6.6	1.06463	1786	1448	338	228	224
AT1G24360	Plastid	Ketoacyl-ACP Reductase	KAR	63.6	24.3	7.9	5.4	25.3	21.6	10.4	2	0.6	8.65	100.1	51.55	27.6	13.2	48.1125	42.5	22.4	16	9.2	8	13.9	15.2	5.32313	7302	5931	1488	781	492
AT1G62610	Plastid	Ketoacyl-ACP Reductase	KAR	0.2	0	0	0	0.05																		0	398	1004	957	978	744
AT3G46170	Plastid	Ketoacyl-ACP Reductase	KAR	0.2	0	0	0	0.05																		0	9	10	13	20	18
AT3G55290	Plastid	Ketoacyl-ACP Reductase	KAR	1.3	0.4	1.4	0.7	0.95	4.8	2.8	1.8	3.9	3.325	17.6	15.75	11.2	3.3	11.9625	20.8	0	0.4	0	0.5	0.225	1.6	1.59694
			KAR	65.3	24.7	9.3	6.1	26.35	26.4	13.2	3.8	4.5	11.975	117.7	67.3	38.8		74.6	63.3	22.4	16.4	9.2	8.5	14.125	16.8	6.92007	7709	6945	2458	1779	1254
AT2G22230	Plastid	Hydroxyacyl-ACP Dehydratase	HAD	0.2	0.4	0	0.3	0.225	15.1	8.9	1.1	0	6.275							0	0	0	0	0	0.3	1.73002	1629	1204	218	63	48
AT5G10160	Plastid	Hydroxyacyl-ACP Dehydratase	HAD	16.9	9.9	8.4	5.8	10.25	1.6	0	0	0	0.4	53.6	28.55	21.7	1.3	26.2875	26.2	11.7	3.6	2.8	3.3	5.35	11.4	2.12925	1911	1416	288	158	85
			HAD	17.1	10.3	8.4	6.1	10.475	16.7	8.9	1.1	0	6.675	53.6	28.55	21.7	1.3	26.2875	26.2	11.7	3.6	2.8	3.3	5.35	11.7	3.85927	3540	2620	506	221	133
AT2G05990	Plastid	Enoyl-ACP Reductase	ENR1 (MOD1)	85.9	46.9	16.2	5.6	38.65	33	22.2	1.6	0	14.2	124.1	76.75	40.2	17.1	64.5375	74.3	37.1	19.9	12.7	10.7	20.1	32.3	9.58164	5940	4930	891	399	200
AT1G54580	Plastid	Acyl Carrier Protein	ACP2						23.1	15.1	2.7	0.9	10.45	154.5	90.9	107.9	54.7	102	144.8							4.25851
AT1G54630	Plastid	Acyl Carrier Protein	ACP3	12.9	9.5	3.3	1.8	6.875	102.9	55.8	11.3	12.9	45.725							0.6	0	0	0	0.15	0	14.3725	11862	9200	4103	1786	1353
AT3G05020	Plastid	Acyl Carrier Protein	ACP1	173.6	104.3	40	18.1	84																		0.399235	8584	6089	1976	872	355
AT4G25050	Plastid	Acyl Carrier Protein	ACP4	4.9	2.3	1.1	1.2	2.375						0.7	0	0	2	0.675	0	106.1	45	46.1	39.7	59.225	98.6	65.4746	562	346	389	346	251
AT5G27200	Plastid	Acyl Carrier Protein	ACP5	6.4	2.4	0.9	0.8	2.625						0	0.8	0	0	0.2	0.5							0	4122	2901	218	44	32
			ACP	197.8	118.5	45.3	21.9	95.875	126	70.9	14	13.8	56.175	155.2	91.7	107.9	56.7	102.875	145.3	106.7	45	46.1	39.7	59.375	98.6	84.5048	25130	18536	6686	3048	1991
AT1G43800	Plastid	Stearoyl-ACP Desaturase	DES6											146.7	262.55	190.1	171.3	192.663	197.1							0.399235	1291	1826	446	177	154
AT2G43710	Plastid	Stearoyl-ACP Desaturase	FAB2	312	167.2	209	60.4	187.15	21.5	41.5	44.9	36.9	36.2	300.5	350.45	211.1	119.9	245.488	166.6	125.6	77.2	65.3	68.3	84.1	116.9	20.2279	3913	3913	2702	2199	2248
AT3G02610	Plastid	Stearoyl-ACP Desaturase	DES2	0.8	0.4	0.1	0	0.325						0.7	0.8	0	0	0.375	0	0.3	0.2	0	0	0.125	0	0	580	679	508	295	407
AT3G02630	Plastid	Stearoyl-ACP Desaturase	DES5	146.9	96.9	74	45.4	90.8	24.5	31.1	16.2	9.9	20.425	0.7	1.35	1.4	0	0.8625	0	0	0	0	0	0	0.3	1.46386	4292	3571	813	295	186
AT5G16230	Plastid	Stearoyl-ACP Desaturase	DES3	1.8	1.9	1.1	0.1	1.225												0	0	0.2	0	0.05	0	0.79847	480	661	371	230	333
AT5G16240	Plastid	Stearoyl-ACP Desaturase	DES1	0	0.4	0	0.1	0.125	0.3	0	0	0	0.075	0.7	0	0	3.3	1	1.1	0.3	0	0	0	0.075	0	1.46386	1353	1325	194	115	85
			SAD	461.5	266.8	284.2	106	279.625	46.3	72.6	61.1	46.8	56.7	449.3	615.15	402.6	294.5	440.387	364.8	126.2	77.4	65.5	68.3	84.35	117.2	24.3533	11909	11975	5034	3311	3413
AT3G25110	Plastid	Acyl-ACP Thioesterase A	FatA	11.4	9.6	6.5	2	7.375						0	0.2	0	0	0.05	0	20.3	13.2	14.2	13.8	15.375	11.7	0.79847	981	877	162	102	85
AT4G13050	Plastid	Acyl-ACP Thioesterase A	FatA	13.1	6.4	7.1	1.5	7.025	1.9	2.2	0	0	1.025	77.6	81.9	30.9	27.7	54.525	41	2.7	3.6	3.7	3.8	3.45	2.9	0.931548	1555	957	187	62	72
			FATA	24.5	16	13.6	3.5	14.4	1.9	2.2	0	0	1.025	77.6	82.1	30.9		63.5333	41	23	16.8	17.9	17.6	18.825	14.6	1.73002	2536	1834	349	164	157
AT1G08510	Plastid	Acyl-ACP Thioesterase B	FATB	2.4	0.8	1.3	2.5	1.75	7	2.4	1.8	1.2	3.1	0	0.2	0	0	0.05	2.2	10.2	8.8	10.1	14.2	10.825	8.1	6.25468	1520	1848	1448	1674	1261
AT3G11470	Plastid	Holo-ACP Synthase	HACPS	0.2	0.8	0.7	0.4	0.525	0.3	1.8	0.9	0	0.75	0.7	0	0	0	0.175	1.1	0.9	0.5	0	0	0.35	0	1.59694
AT4G14070	Plastid	Acyl-ACP Synthetase	AAE15	0.5	0	0	0	0.125	0.3	0	0	0.3	0.15	0	0.2	0	0	0.05	0	0	0	0.2	0	0.05	0.3	1.73002	148	131	85	116	112
AT2G04350	Plastid	Long-Chain Acyl-CoA Synthetase	LACS8	2.8	3.2	1.6	4.4	3	3.5	6.8	8	3.9	5.55	0.7	4.05	0.7	1.4	1.7125	3.2	5.1	2.4	3.1	5	3.9	6.7	2.66157	407	389	315	363	374
AT1G77590	Plastid envelope (proteomics)	Long-Chain Acyl-CoA Synthetase	LACS9	33.8	22.4	13.8	5	18.75	15.7	7.6	4.3	1.8	7.35	50.1	48.95	34.9	11.2	36.2875	28.4	12.9	9.8	6.4	3.8	8.225	12	1.06463	1666	1508	309	204	139
AT1G36180	Plastid	Acetyl-CoA Carboxylase (Homomeric)	ACC2	0.6	0	0	0	0.15	3.8	5.8	3.1	2.7	3.85	0	0	0	0	0	1.1	0.3	0.2	0.2	0.2	0.225	0	0.266157	31	21	22	19	26
			Total ESTs for FAS	1477.2	861	575.6	228.7	785.625	434.3	310.9	133.9	93	243.025	1720.8	1400.2	923.7	523.1	1141.95	1104.6	546	308.7	258.7	248.9	340.575	513.1	264.959	115968	93302	27924	16457	12392
			ESTs/Enzyme	67.1455	39.1364	26.1636	10.3955	35.7102	19.7409	14.1318	6.08636	4.22727	11.0466	78.2182	63.6455	41.9864	23.7773	51.9068	50.2091	24.8182	14.0318	11.7591	11.3136	15.4807	23.3227	12.0436	5271.27	4241	1269.27	748.045	563.273
Eukaryotic Glycerolipid/TAG Synthesis
AT2G41540	Cytosol	NAD-dependent Glycerol-3-Phosphate Dehydrogenase	GPDH	1.1	1.2	0.7	0.5	0.875	4.1	2.8	2.2	10.5	4.9	18.3	8.75	7.9	2	9.2375	8.7	5.1	1.1	2.2	3.7	3.025	5.6	2.79465	913	1236	633	538	426
AT3G07690	Cytosol	NAD-dependent Glycerol-3-Phosphate Dehydrogenase	GPDH	1.3	0	0.3	0.3	0.475												3.3	0.7	1.6	0.2	1.45	1.9	0.931548	81	70	21	14	12
			GPDH	2.4	1.2	1	0.8	1.35	4.1	2.8	2.2	10.5	4.9	18.3	8.75	7.9	2	9.2375	8.7	8.4	1.8	3.8	3.9	4.475	7.5	3.72619	994	1306	654	552	438
AT5G60620	Endomembrane	Glycerol-3-Phosphate Acyltransferase (mammalian homologue)	GPAT9	4.3	3.4	2.9	1.9	3.125	2.8	1.5	2	1.8	2.025	15.5	8.95	8.5	1.3	8.5625	8.7	6.9	5.5	6.8	2.6	5.45	6.7	3.85927	676	633	575	515	552
AT3G57650	Endomembrane (GFP)	1-Acylglycerol-3-Phosphate Acyltransferase	LPAAT2	10.3	5.7	4.4	4.7	6.275	2.9	1.2	1.6	0.9	1.65	41.6	25.55	6.6	10.6	21.0875	15.8	4.8	2.1	1	3.5	2.85	2.5	5.72237	1204	1150	602	513	524
AT1G51260		1-Acylglycerol-3-Phosphate Acyltransferase	LPAAT3	0.2	0.4	0.6	0.3	0.375	4.5	1.2	1.3	0.3	1.825	1.4	0.35	0	0	0.4375	0.5	0	0	0.2	0	0.05	0	0	10	12	12	22	18
AT1G75020		1-Acylglycerol-3-Phosphate Acyltransferase	LPAAT4	0.6	0	0.2	1	0.45						0	0.75	0.7	2	0.8625	0.5	0	0	0.2	0.2	0.1	0.3	0.266157	281	372	471	575	501
AT3G18850		1-Acylglycerol-3-Phosphate Acyltransferase	LPAAT5	1.1	1.5	2.2	1.7	1.625	3.5	1.8	0.2	1.5	1.75	0.7	0.2	0.7	2.7	1.075	1.1	0.3	0.2	1.4	3.4	1.325	2.5	3.59312	50	35	19	15	11
			LPAAT	12.2	7.6	7.4	7.7	8.725	10.9	4.2	3.1	2.7	5.225	43.7	26.85	8	15.3	23.4625	17.9	5.1	2.3	2.8	7.1	4.325	5.3	9.58164	1545	1569	1104	1125	1054
AT3G09560	Endomembrane	Phosphatidate Phosphatase	PAH1	9.3	3.1	3.1	1.3	4.2	1.9	2.4	1.3	1.5	1.775							0	0.9	1.2	0.9	0.75	0.6	0.532313	331	536	404	525	460
AT5G42870	Endomembrane	Phosphatidate Phosphatase	PAH2	1.6	1.6	2.1	0.8	1.525	0.3	0	0.2	0.6	0.275	2.8	2.15	0.7	0.7	1.5875	4.1	0.9	1.2	0.8	2.3	1.3	1.5	0.931548	68	87	301	290	374
AT4G22550		Phosphatidate Phosphatase	LPP-β	0.5	0.4	0.4	0.7	0.5	1.3	0.6	0.2	0.6	0.675	1.4	0.35	0	0	0.4375	0.5	1.5	1.4	1.2	2.8	1.725	3.5	0.532313
AT3G58490		Long Chain Base 1-Phosphate Phosphatase	LPP-δ	1.1	0	0.9	1.1	0.775	4.2	6.4	4.2	2.1	4.225	2.8	1.8	0.7	0	1.325	0.5	0.9	0.2	1.6	3.7	1.6	0.6	4.25851
			PP	12.5	5.1	6.5	3.9	7	7.7	9.4	5.9	4.8	6.95	7	4.3	1.4	0.7	3.35	5.1	3.3	3.7	4.8	9.7	5.375	6.2	6.25468	399	623	705	815	834
AT2G19450	Endomembrane	Acyl-CoA : Diacylglycerol Acyltransferase	DGAT1	11.1	14.7	18.4	19.1	15.825	2.6	7.7	6.2	3.6	5.025	1.4	0.35	0	0	0.4375	1.6	0	0	0	0	0	0	0.665392	1176	1353	1488	1388	1714
AT3G51520	Endomembrane	Acyl-CoA : Diacylglycerol Acyltransferase	DGAT2	9.1	8	4.7	2.3	6.025	9.3	14.2	3.1	3	7.4	79.7	116.05	81.7	41.5	79.7375	30	0.9	0.4	0.4	1.2	0.725	0.3	1.73002	741	645	245	169	166
AT5G55340		Wax Synthase -like	DAcT	0.7	0.4	0	0.4	0.375	0	0	0	0	0							64	30.3	48.9	41.9	46.275	21.6	0.399235	10	8	11	11	10
			DGAT	20.9	23.1	23.1	21.8	22.225	11.9	21.9	9.3	6.6	12.425	81.1	116.4	81.7	41.5	80.175	31.6	64.9	30.7	49.3	43.1	47	21.9	2.79465	1927	2006	1744	1568	1890
AT5G13640	Endomembrane	Phospholipid : Diacylglycerol Acyltransferase	PDAT1	3.1	3.1	2.4	0.7	2.325	4.1	1.8	0.2	0	1.525	4.2	4.2	3.4	1.4	3.3	2.7	0.3	0	0.4	0.4	0.275	2.2	3.99235	125	95	62	100	90
AT3G44830	Endomembrane	Phospholipid : Diacylglycerol Acyltransferase	PDAT-like/PDAT2											7.7	3.9	2	0	3.4	16.4	0.6	0	0.4	0.5		4.4	0	94	223	436	407	403
AT4G19860		Phospholipid : Acyl acceptor Acyltransferase	PDAT-related?	2.5	3.1	3.4	4	3.25	3.2	4	5	7.8	5	4.9	6.9	1.3	11.9	6.25	16.4	10.8	2.6	4.2	2.1	4.925	2.5	5.58929	1663	1960	2586	2707	2409
			PDAT	5.6	6.2	5.8	4.7	5.575	7.3	5.8	5.2	7.8	6.525	16.8	15	6.7	13.3	12.95	35.5	11.7	2.6	5	3	5.575	9.1	9.58164	1882	2278	3084	3214	2902
AT1G80950		1-acylglycerol-3-phosphoethanolamine Acyltransferase	LPEAT1	2.4	5.4	7.2	3.6	4.65	3.9	1.8	0.9	0.3	1.725	2.1	4.65	1.4	2	2.5375	1.6	0.6	1.6	0.6	1.1	0.975	2.2	1.06463	256	250	302	349	374
AT2G45670		1-acylglycerol-3-phosphoethanolamine Acyltransferase	LPEAT2	1	0	0.3	0.4	0.425	1.6	0.3	0	0	0.475	0.7	1.4	0	0	0.525	1.6	1.2	0.9	2.6	1.4	1.525	1.3	1.8631	40	41	12	7	12
			LPEAT	3.4	5.4	7.5	4	5.075	5.5	2.1	0.9	0.3	2.2	2.8	6.05	1.4	2	3.0625	3.2	1.8	2.5	3.2	2.5	2.5	3.5	2.92772	296	291	314	356	386
AT1G12640	Endomembrane	1-acylglycerol-3-phosphocholine Acyltransferase	LPCAT	2.3	2.7	3	0.8	2.2	1.3	1.2	0.9	1.5	1.225	34.6	40.95	15.8	7.9	24.8125	17.5	2.1	0	0.2	0.9	0.8	0.6	3.46004	427	648	918	1182	1080
AT1G63050	Endomembrane	1-acylglycerol-3-phosphocholine Acyltransferase	LPCAT	2.3	0.8	0.3	0.6	1	0	0	0.4	0	0.1							0.9	0.2	1.6	0	0.675	0.6	0.79847	1073	746	224	171	170
			LPCAT	4.6	3.5	3.3	1.4	3.2	1.3	1.2	1.3	1.5	1.325	34.6	40.95	15.8	7.9	24.8125	17.5	3	0.2	1.8	0.9	1.475	1.2	4.25851	1500	1394	1142	1353	1250
AT3G15820		Phosphatidylcholine:diacylglycerol cholinephosphotransferase	PDCT/ROD1	4	1.5	0.1	0.2	1.45	0.6	0.6	0.4	0.6	0.55	9.9	3.35	3.9	18.4	8.8875	9.8	0.9	0	0.2	0	0.275	0.6	2.12925	2901	1786	529	309	118
AT3G12120	Endomembrane	Oleate Desaturase	FAD2	87.5	56.8	55.7	25.5	56.375	13.5	7.4	1.8	2.1	6.2	126.3	102.75	50	1.3	70.0875	95.4	116.9	147.3	198.2	127.1	147.375	229.6	260.035	13308	13011	8780	7473	6654
		Oleate Hydroxylase	FAH											218.7	374.9	353.3	440.8	346.925	423.9
AT2G29980	Endomembrane	Linoleate Desaturase	FAD3	120.1	130.1	81.9	20.3	88.1	8	2.8	0.2	0	2.75	3.5	0.75	0.7	0	1.2375	1.6	9.3	4.1	6.2	5.5	6.275	8.9	6.38776	8192	8388	6378	6505	6665
			FAD/FAH	207.6	186.9	137.6	45.8	144.475	21.5	10.2	2	2.1	8.95	348.5	478.4	404	442.1	418.25	520.9	126.2	151.4	204.4	132.6	153.65	238.5	266.423	21500	21399	15158	13978	13319
AT1G62430		CDP-DAG Synthase	CDS1	6	3.5	1.7	0.5	2.925	1.6	2.5	0.7	0.3	1.275	0	1.75	0	0	0.4375	0	0	0	0	0	0	0	1.8631	245	245	204	257	281
AT4G22340		CDP-DAG Synthase	CDP-DAGS	0.2	0	0.5	0.7	0.35	0.3	0	0	0	0.075	6.3	3.85	0.7	0	2.7125	3.2	0	0.2	0.8	0	0.25	0.3	1.59694	269	371	213	170	209
			CDP-DAG (CDS)	6.2	3.5	2.2	1.2	3.275	1.9	2.5	0.7	0.3	1.35	6.3	5.6	0.7	0	3.15	3.2	0	0.2	0.8	0	0.25	0.3	3.46004	514	616	417	427	490
AT3G25585		Diacylglycerol Cholinephosphotransferase	DAG-CPT	0.4	0.8	0.1	0	0.325	0.3	0.3	0.2	0	0.2	0.7	0	0	0	0.175	1.6	0.3	0.2	1.2	0.2	0.475	0	6.38776	1035	1450	1001	1325	1001
AT1G13560		Diacylglycerol Cholinephosphotransferase	DAG-CPT	1.7	1.9	1.8	1.4	1.7	3.5	0.9	0.4	0.3	1.275	1.4	1.6	0	0.7	0.925	2.1	5.7	5.2	4.3	3.5	4.675	6.1	4.65774	577	501	501	645	549
			DAG-CPT	2.1	2.7	1.9	1.4	2.025	3.8	1.2	0.6	0.3	1.475	2.1	1.6	0	0.7	1.1	3.7	6	5.4	5.5	3.7	5.15	6.1	11.0455	1612	1951	1502	1970	1550
AT1G71697		Choline Kinase	CK1	0.4	0	0.1	0	0.125	10.6	2.8	2.2	0.9	4.125	0.7	0	0	0	0.175	0	0	0	0	0.2	0.05	0.6	2.12925	203	223	195	215	186
AT1G74320	Cytosol (predicted)	Choline Kinase	CK	1.4	1.9	1.4	0.8	1.375	0	0.3	0	0	0.075	3.5	2.7	2	5.3	3.375	1.1	6.6	1.9	5.7	3.1	4.325	2.9	0.266157	204	181	436	230	456
AT4G09760	Cytosol (predicted)	Choline Kinase	CK	5.8	4.9	4.3	3.1	4.525	0.3	0	0	0	0.075	0.7	0	0	0	0.175	0	0	0	0	0	0	0.3	1.99618	268.249	692.834	439.92	561.877	253.989
			CK	7.6	6.8	5.8	3.9	6.025	10.9	3.1	2.2	0.9	4.275	4.9	2.7	2	5.3	3.725	1.1	6.6	1.9	5.7	3.3	4.375	3.8	4.39159	675.249	1096.83	1070.92	1006.88	895.989
AT2G32260	Plasma membrane? (proteomics)	Choline-Phosphate Cytidylyltransferase	CCT1	8.9	7	6.1	6.4	7.1	4.8	4	2	0.6	2.85	18.3	16.15	5.9	4.6	11.2375	15.8	6.6	2.2	5.7	7.3	5.45	10.1	3.19388	229	223	235	303	282
AT4G15130		Choline-Phosphate Cytidylyltransferase	CCT2						0	0	0	0	0							0.3	0.9	1	1.4	0.9	0.9	0.266157	138	165	142	154	98
			CCT	8.9	7	6.1	6.4	7.1	4.8	4	2	0.6	2.85	18.3	16.15	5.9	4.6	11.2375	15.8	6.9	3.1	6.7	8.7	6.35	11	3.46004	367	388	377	457	380
AT5G53470	Plasma membrane	Acyl CoA Binding Protein	ACBP1	4	1.9	1.8	2.2	2.475	2.9	3.4	1.8	2.4	2.625	0.7	0	0.7	0	0.35	0.5	0.9	0	0.6	1.2	0.675	0.6	0.532313	347	397	962	1353	1420
AT4G27780	Plasma membrane (GFP), peroxisome (proteomics)	Acyl CoA Binding Protein	ACBP2	1.6	2.7	4.7	2.5	2.875	1.6	1.8	2.2	0.9	1.625	2.8	5.2	4.6	1.3	3.475	2.2	0.6	0	0	0.2	0.2	1	0.399235	537	1150	1874	3035	2901
AT4G24230	Secretory pathway (GFP)	Acyl CoA Binding Protein	ACBP3	0.4	0	0.1	0.1	0.15	1.3	3.4	0.4	1.8	1.725	1.4	1.55	3.3	7.3	3.3875	1.1	2.7	0.4	0.6	1.9	1.4	0	7.71854
AT3G05420	Cytosol	Acyl CoA Binding Protein	ACBP4	5.6	3.6	3.5	2.8	3.875	3.8	3.1	0.7	0.3	1.975	5.6	2.4	2.7	3.4	3.525	9.3	4.5	1.4	1	2.6	2.375	2.8	1.8631	288	355	203	170	173
AT5G27630		Acyl CoA Binding Protein	ACBP5	2.4	2	4.4	1.9	2.675	1	0.6	0	0	0.4							0	0.2	0.2	0	0.1	0	0	178	223	229	209	213
AT1G31812	Cytosol (proteomics)	Acyl CoA Binding Protein	ACBP6	46	37.3	18.3	9.4	27.75	75.8	132.4	23	65.4	74.15	69.1	58.4	50	16.5	48.5	30.1	44.6	11.3	13.8	14.7	21.1	19	30.7411	8990	8192	3822	2199	1672
			ACBP	60	47.5	32.8	18.9	39.8	86.4	144.7	28.1	70.8	82.5	79.6	67.55	61.3	28.5	59.2375	43.2	53.3	13.3	16.2	20.6	25.85	23.4	41.2543	10340	10317	7090	6966	6379
AT4G23850		Long-Chain Acyl-CoA Synthetase	LACS4	17.3	8.3	3.8	1.6	7.75	2.5	7.6	1.7	1.5	3.325	3.5	2.45	2	2	2.4875	5.4	0.9	1.2	1	1.9	1.25	2.2	10.114	3327	3109	955	575	437
AT4G11030		Long-Chain Acyl-CoA Synthetase	LACS5						0.3	2.2	0.7	0.3	0.875	2.1	0.8	0	0	0.725	1.6	0	0	0.2	0.2	0.1	0.3	0	4.70472	5.28649	6.13305	6.70858	6.52855
			LACS	17.3	8.3	3.8	1.6	7.75	2.8	9.8	2.4	1.8	4.2	5.6	3.25	2	2	3.2125	7	0.9	1.2	1.2	2.1	1.35	2.5	10.114	3331.7	3114.29	961.133	581.709	443.529
AT1G48600		Phosphoethanolamine N-Methyltransferase	CPUORF31	1	0.4	0.3	0	0.425	7.7	1.8	0	0.6	2.525	40.2	22.15	2	0	16.0875	57.9	4.8	0	1	1.1	1.725	2.2	24.4864	181	196	50	24	16
AT1G73600		Phosphoethanolamine N-Methyltransferase	PEAMT	0	0	0.1	0.1	0.05	0	0.3	0	0	0.075	0	0.2	0	0	0.05	0	1.5	0.6	0.4	0.4	0.725	0.3	49.1059	1957	1154	56	21	25
AT3G18000		Phosphoethanolamine N-Methyltransferase	NMT1	13	7.6	2.8	2	6.35	0.6	0	0	0	0.15	0	0	0	0	0	3.3							0.79847	151	95	18	12	14
			PEAMT	14	8	3.2	2.1	6.825	8.3	2.1	0	0.6	2.75	40.2	22.35	2	0	16.1375	61.2	6.3	0.6	1.4	1.5	2.45	2.5	74.3908	2289	1445	124	57	55
AT4G38570		Phosphatidylinositol Synthase	PIS2	0.2	0	0	0.3	0.125												1.2	0.9	1.4	1.7	1.3	0	0.79847	604	631	549	525	536
AT1G68000		Phosphatidylinositol Synthase	PIS1	2.5	2	1.4	1	1.725	4.2	2.8	3.1	0.3	2.6	16.2	11.35	11.8	2	10.3375	10.9	1.8	2.6	2.6	2.6	2.4	1.6	2.12925	304	283	256	245	275
			PIS	2.7	2	1.4	1.3	1.85	4.2	2.8	3.1	0.3	2.6	16.2	11.35	11.8	2	10.3375	10.9	3	3.5	4	4.3	3.7	1.6	2.92772	908	914	805	770	811
AT4G16700		Phosphatidylserine Decarboxylase	PSD1	0.4	0.8	0	0.1	0.325	0.9	0	0	0	0.225	4.9	0.8	0	0	1.425	2.7	0.3	0	0.2	0.2	0.175	0	0	13	16	10	10	14
AT5G57190		Phosphatidylserine Decarboxylase	PSD2	0	0.4	0	0	0.1	0.9	0.6	0	0	0.375	0	1.55	0.7	0	0.5625	1.6	0.9	0	0.4	0.2	0.375	0.6	0.266157	13	15	18	37	23
AT4G25970		Phosphatidylserine Decarboxylase	PSD3	1.8	1.5	1.3	2.5	1.775						0	0.55	0	0	0.1375	2.2	0	0.5	0.6	0.2	0.325	0.9	2.12925	213	177	156	199	205
			PSD	2.2	2.7	1.3	2.6	2.2	1.8	0.6	0	0	0.6	4.9	2.9	0.7	0	2.125	6.5	1.2	0.5	1.2	0.6	0.875	1.5	2.39541	239	208	184	246	242
AT3G55030		Phosphatidylglycerol-Phosphate Synthase	PGPS2	0.2	0	0	0.2	0.1												0	0	0.2	0	0.05	0.6	0.665392	492	478	295	301	288
AT1G15110		Base-Exchange-type Phosphatidylserine Synthase	PSS	3.7	4.4	2.4	2.4	3.225	0.6	0.9	0.4	1.2	0.775							0.9	0.9	2	2	1.45	0.3	0.266157	417	478	537	512	439
AT2G26830		Ethanolamine Kinase	EK	1.8	1.1	0.9	1.3	1.275	3.2	0.9	1.1	1.5	1.675	9.9	4.4	3.9	1.3	4.875	3.8	1.2	0	0	0	0.3	0	0.931548	151	208	149	141	162
AT2G38670		CDP-Ethanoamine Synthase	PECT1	5.8	3.8	1.9	0.8	3.075	7.7	4.9	1.3	4.2	4.525	21.8	18.55	7.9	6	13.5625	14.2	1.8	0.9	2.6	1.4	1.675	4.8	2.26233	645	833	364	389	371
			Total ESTs for Eukaryotic Glycerolipid/TAG Synthesis	410	341.7	258.9	136.3	286.725	210	237.2	74.2	121.2	160.65	788	865.4	637.5	594.9	721.45	829.5	320.3	232.2	329.6	253.6	283.925	358.9	469.101	55601	55332.1	38885.1	37609.6	35249.5
			ESTs/Enzyme	17.8261	14.8565	11.2565	5.92609	12.4663	9.13043	10.313	3.22609	5.26957	6.98478	34.2609	37.6261	27.7174	25.8652	31.3674	36.0652	13.9261	10.0957	14.3304	11.0261	12.3446	15.6043	20.3957	2417.43	2405.74	1690.65	1635.2	1532.59
Other Acyl Lipid Related
AT1G06520		1-acylglycerol-3-phosphate O-acyltransferase	GPAT1	0.2	0.8	1.5	0.8	0.825	0	0	0	0	0	0	0	0	0	0	0.5	0	0.2	0	0	0.05	0.6	0.133078	112	85	426	305	264
AT1G02390		1-acylglycerol-3-phosphate O-acyltransferase	GPAT2	0.4	0	0	0	0.1																		0.266157	234	109	74	11	95
AT4G01950		1-acylglycerol-3-phosphate O-acyltransferase	GPAT3	0.2	0	0	0	0.05	0	0	0	0	0							0.3	0	0	2.4	0.675	0	2.66157	18	14	14	7	23
AT1G01610		1-acylglycerol-3-phosphate O-acyltransferase	GPAT4	0.2	0.8	0.3	0.6	0.475						0.7	0.35	0	0	0.2625	0.5	0	0	0	0.2	0.05	0	1.46386	1178	1666	471	298	214
AT3G11430		1-acylglycerol-3-phosphate O-acyltransferase	GPAT5						0	0.3	0	0	0.075							0.3	0	0	0	0.075	0	0	338	815	513	469	316
AT2G38110		1-acylglycerol-3-phosphate O-acyltransferase	GPAT6						0	0.6	2	4.2	1.7							9.6	7.7	17.6	21.5	14.1	6.3	0.399235	11	107	97	161	120
AT4G00400		1-acylglycerol-3-phosphate O-acyltransferase	GPAT8	0.4	0	0	0	0.1	2.9	1.2	6	3.3	3.35	1.4	0.6	1.3	0	0.825	3.8	0.9	0.7	4.7	3.7	2.5	3.2	6.25468	14	13	17	16	10
AT4G30580	Plastid	1-Acylglycerol-3-Phosphate Acyltransferase	LPAAT1	1.6	0.4	0.5	2.3	1.2	0	0	0	0	0	1.4	0	0.7	0	0.525	1.1	0.3	0	0.2	0.5	0.25	0	3.0608	142	159	426	417	427
AT1G48300	Endomembrane	Acyl-CoA : Diacylglycerol Acyltransferase	DGAT3	4.1	4.9	4.8	4	4.45	0.3	0.9	0	0	0.3	0	0	0.7	0	0.175	0	10.8	2.9	6.4	3.8	5.975	6	6.92007	1204	2195	3035	2901	3035
AT3G05510		phospholipid/glycerol acyltransferase family protein | chr3:1595400-1598277 FORWARD	PDAT-like?	0.8	0.4	0.6	0.5	0.575	1.3	1.5	2.6	0.9	1.575	0.7	0.2	0	0	0.225	1.6	0.6	0.5	0.8	0.2	0.525	0.3	0.79847	95	148	1124	1204	1594
AT1G78690		phospholipid/glycerol acyltransferase family protein | chr1:29601548-29603522 FORWARD	NAPE Synthase	0.6	0.8	0.1	0	0.375	0.3	0.3	0	0.3	0.225							0	0.5	0.2	0.5	0.3	0.3	0.399235	72	72	76	83	56
AT1G04010		Phospholipid : Acyl acceptor Acyltransferase	PSAT	0	0	0.1	0.9	0.25	0.9	0	0	0	0.225							0	0	0	0	0	0	0.133078	22	45	70	67	93
AT3G03310		Phospholipid : Acyl acceptor Acyltransferase	PLA1	1.1	3	7.2	7.2	4.625	2.2	2.1	1.1	2.1	1.875	0.7	0.4	0.7	1.3	0.775	0	0	0.2	0	0	0.05	0.6	0.133078	448	661	1868	1868	2097
AT1G10670	Cytosol?	ATP Citrate Lyase A subunit	ACLA-1	0.8	0	0.1	0	0.225	14.5	8.7	1.7	0.3	6.3	19.8	7.45	3.9	2	8.2875	17.5	8.4	7.1	7.4	8.3	7.8	7.9	21.2925	4005	3035	1152	980	618
AT1G60810	Cytosol?	ATP Citrate Lyase A subunit	ACLA-2	25.9	16.3	10.4	6.1	14.675	0.3	0	0	0	0.075													2.12925	1321	978	263	109	72
AT1G09430	Cytosol?	ATP Citrate Lyase A subunit	ACLA-3	8.8	11.3	14.7	10.5	11.325	14.5	14.1	3.7	0.6	8.225	12	5.75	2	0.7	5.1125	8.2	3.6	2.2	1.6	1.9	2.325	2.8	3.72619	955	978	1048	1126	1075
AT3G06650	Cytosol?	ATP Citrate Lyase B subunit	ACLB-1						28.3	14.4	1.8	1.5	11.5							8.7	5	5.3	6.9	6.475	9.5	3.72619	1746	1555	478	379	270
AT5G49460	Cytosol?	ATP Citrate Lyase B subunit	ACLB-2	41.3	24.5	9.9	4.9	20.15	0.6	0.6	0	0	0.3	5.6	3.4	0.7	0.7	2.6	4.9	0.6	0	0	0	0.15	0.3	3.19388	2300	1746	513	301	165
AT5G36880	Plastid	Acetyl-coA synthetase	ACS	5.2	3.1	2.3	1.7	3.075	3.2	0.6	0.4	0.6	1.2	11.9	7.95	1.4	3.3	6.1375	6.5	6	2.7	1.8	4.2	3.675	1.6	4.79082	265	240	302	324	371
AT2G47240		Long-Chain Acyl-CoA Synthetase	LACS1	1	0	0.1	0.4	0.375	0	0	1.1	0.3	0.35	0.7	0	0	0	0.175	16.9	10.2	16.8	4.5	3.1	8.65	7	7.9847	797	813	741	630	379
AT1G49430		Long-Chain Acyl-CoA Synthetase	LACS2	1.4	0.4	0.3	0	0.525	1.6	0.3	2.9	2.4	1.8	0	0	0	0	0	2.1	1.8	2	2.6	5	2.85	3.1	2.26233	1124	2300	680	549	362
AT1G64400		Long-Chain Acyl-CoA Synthetase	LACS3	0.4	0	0	0.3	0.175												0	0.2	0	0.2	0.1	0.3	3.72619	7	9	12	12	16
AT1G36160	Cytosol, Homomeric	Acetyl-CoA Carboxylase (Homomeric)	ACC1	53.3	46.9	26.9	10.6	34.425	3.1	2.1	1.4	0.3	1.725	1.4	0.4	0.7	0.7	0.8	1	0.3	0.2	1.8	0.9	0.8	1.2	3.59312	833	913	694	725	648
AT5G08415	Plastid	Lipoate Synthase	LS	5.7	2.7	2.8	0.1	2.825	1.6	0.9	0.7	0.3	0.875	18.3	16.3	4.6	2	10.3	4.4	4.2	1.2	0.4	0.7	1.625	4.8	1.33078	1099	978	234	155	93
AT4G31050	Plastid	Lipoyltransferase	LT	0.6	0.4	0.3	0.1	0.35	0	0	0	0	0	2.8	0.95	0.7	0.7	1.2875	1.1	0.6	0.2	0	0.7	0.375	0.3	0.665392	33	20	26	20	30
Oilbody Storage Proteins
AT4G25140	Oilbody	Oil-Body Oleosin	OBO	624.3	1121.3	2023.5	1844.6	1403.42	105.7	510.1	218.1	137.7	242.9	459.9	364.45	378.8	297.8	375.237	304.8	1938	1200.2	1226.9	1499.8	1466.23	2105.9	0	24873	24873	26022	26616	26616
AT5G40420	Oilbody	Oil-Body Oleosin	OBO	289	598.4	984.5	1190	765.475	167.2	783.7	526.7	922.2	599.95							1.5	0	0.4	0	0.475	1	0.399235	18400	19721	19721	21136	19721
AT3G27660	Oilbody	Oil-Body Oleosin	OBO	542.2	1081.3	1730.3	1413.7	1191.88	38.5	1055.9	3135.8	3400.2	1907.6							0	0	0	0	0	0.3	0	18820	18400	19271	20171	19271
AT3G01570	Oilbody	Oil-Body Oleosin	OBO	241.1	314.5	384.5	225.1	291.3	0	0.3	0	0	0.075	172.1	236.8	341.3	195	236.3	165.5	822.2	558	971.1	1190.7	885.5	919.9	0.133078	16384	17560	17560	17560	16776
AT5G51210	Oilbody	Oil-Body Oleosin	OBO	82.7	163.4	180.4	143	142.375	0.3	3.6	2	0.9	1.7													0	31305	26659	8584	4495	4096
AT1G48990	Oilbody	Oil-Body Oleosin	OBO	11.5	15.9	13.2	8.3	12.225												0	0	0	0.2	0.05	0.3	0
AT2G25890	Oilbody	Oil-Body Oleosin	OBO	5.5	6.8	12.5	4	7.2	5.1	520.6	686.2	2063.1	818.75	15.5	24.35	28.3	25.7	23.4625	105.4	160.3	178.4	267.4	360.5	241.65	325.8	0.266157	1150	3327	8584	9410	9425
AT3G18570	Oilbody	Oil-Body Oleosin	OBO	7.3	9.8	23.5	18.8	14.85	1.3	26.2	62.7	60	37.55	13.4	8.25	7.2	4	8.2125	14.2	20.4	13.8	43.6	37.1	28.725	13.6	0	1055	1629	4833	4390	5802
AT5G07530	Oilbody	Pollen-surface Oleosin	PO	0	0.4	0	0	0.1																		0	72	133	224	243	299
			Oleosin	1803.6	3311.8	5352.4	4847.5	3828.82	318.1	2900.4	4631.5	6584.1	3608.53	660.9	633.85	755.6	522.5	643.212	589.9	2942.4	1950.4	2509.4	3088.3	2622.62	3366.8	0.79847	112059	112302	104799	104021	102006
AT1G70670	Oilbody	Caleosin	CALO	0.7	0.4	0.3	0.5	0.475	0.3	0.3	0.7	1.2	0.625	0	0	0	1.3	0.325	0	5.7	1.4	6.3	10.6	6	0	0.399235	1099	2832	5405	6505	6070
AT2G33380	Oilbody	Caleosin	CALO	4.4	0.8	0.9	0	1.525	7.4	0.9	5.1	0	3.35	21.9	37	31.6	51.4	35.475	13.1	0	0	1	0.5	0.375	1.3	0.266157	937	1124	703	579	332
AT4G26740	Oilbody	Caleosin	CALO	127.5	274.1	368.1	371.1	285.2	18.9	380.4	309	205.7	228.5	0	0.2	0	0	0.05	0	33.5	37.9	31.8	49.4	38.15	49.1	0	16410	19721	19721	22136	20266
AT5G55240	Oilbody	Caleosin	CALO	1.6	2.7	4.4	5.5	3.55	0	0.6	1.1	0.9	0.65							0.3	0.7	0.2	0.7	0.475	0	0	1488	2251	9892	8794	11585
AT5G29560	Oilbody	Caleosin	CALO	0	0	0.1	1.2	0.325	0	0.3	4.8	2.1	1.8													0
			Caleosin	134.2	278	373.8	378.3	291.075	26.6	382.5	320.7	209.9	234.925	21.9	37.2	31.6	52.7	35.85	13.1	39.5	40	39.3	61.2	45	50.4		19934	25928	35721	38014	38253
AT5G50700	Oilbody	Steroleosin	STERO	23.5	73.8	190.5	429.4	179.3						31	70.25	56.6	62.6	55.1125	131.5							0.266157
AT5G50770	Oilbody	Steroleosin	STERO	3.2	7.3	4.7	0.8	4						12.7	26	12.5	18.4	17.4	24.6							0	2275	2424	2153	1189	1103
AT4G10020	Oilbody	Steroleosin	STERO	5.4	15.6	46	67.5	33.625	0	0.3	61.6	52.5	28.6	31	60.5	40.2	17.1	37.2	25.6	24.8	18.2	21.7	32.5	24.3	33.6	0	1450	2368	5673	5931	8876
AT5G50690	Oilbody	Steroleosin	STERO	0	0	0	0.4	0.1																		0
AT3G47350	Oilbody	Steroleosin	STERO	0.2	0	0	0	0.05																		0
AT3G47360	Oilbody	Steroleosin	STERO	2	1.5	0.3	0	0.95																		0
			Steroleosin	34.3	98.2	241.5	498.1	218.025	0	0.3	61.6	52.5	28.6	74.7	156.75	109.3	98.1	109.713	181.7	24.8	18.2	21.7	32.5	24.3	33.6	0.266157	3725	4792	7826	7120	9979
Fatty Acid Elongation
AT1G01120	Endomembrane	Ketoacyl-CoA Synthase	KCS1	2.7	0.8	0.7	0.2	1.1	0	0	0.4	0.6	0.25							0	0	0.2	0.2	0.1	0	3.32696	694	1783	1920	2199	1517
AT1G04220	Endomembrane	Ketoacyl-CoA Synthase	KCS2						0	0.6	0	0	0.15	0	0	0	0	0	3.8	0	0	0.4	0.6	0.25	0.3	0.79847	1517	1783	1786	1384	1099
AT1G07720	Endomembrane	Ketoacyl-CoA Synthase	KCS3	0	0	0	0.3	0.075												0	0.2	0.2	0	0.1	0	1.46386	87	36	20	10	8
AT1G19440	Endomembrane	Ketoacyl-CoA Synthase	KCS4	4.5	1.9	0.9	0.6	1.975	2.2	0.6	1.3	2.4	1.625	2.8	0.4	0.7	0.7	1.15	2.1	2.1	1.4	2.5	9.5	3.875	3.2	0.266157	796	795	489	537	552
AT1G25450	Endomembrane	Ketoacyl-CoA Synthase	KCS5	0.4	0	0.1	0	0.125						0	0	0	0	0	1.1							3.19388	120	74	42	59	58
AT1G68530	Endomembrane	Ketoacyl-CoA Synthase	KCS6	2.8	0	0.5	0.5	0.95	3.8	1.5	0.7	0	1.5							0	0	1.2	0	0.3	0.6	40.722	1743	1703	2009	2097	913
AT1G71160	Endomembrane	Ketoacyl-CoA Synthase	KCS7	0.4	0.4	0.1	0.1	0.25	0	0	0	0	0	0	0	0	0	0	0.5	0.3	0.4	0.2	0.2	0.275	0	0	47	83	28	28	24
AT2G15090	Endomembrane	Ketoacyl-CoA Synthase	KCS8																	0	0	0	0	0	0.3	11.7109	891	891	604	471	161
AT2G16280	Endomembrane	Ketoacyl-CoA Synthase	KCS9	1.2	0.4	0.2	0.8	0.65						0	0	0	0.7	0.175	0	0.3	0	0.4	0	0.175	0	11.9771	708	741	1103	1154	1450
AT2G26250	Endomembrane (proteomics)	Ketoacyl-CoA Synthase	KCS10/FDH	8.7	3.4	3.6	2	4.425	2.2	3	0.9	0	1.525	1.4	0.55	0	0	0.4875	42.6	0	0.5	3.9	6.6	2.75	11.4	24.0872	1786	1483	795	575	309
AT2G26640	Endomembrane	Ketoacyl-CoA Synthase	KCS11	2	0.8	0.5	0	0.825	32.4	56.1	38.3	19.2	36.5	0.7	0.4	0	0	0.275	5.4	2.1	1.5	2.6	3.3	2.375	2.2	1.19771	896	661	165	54	37
AT2G28630	Endomembrane	Ketoacyl-CoA Synthase	KCS12	0.8	0	0	0	0.2	0	0.3	0	0	0.075	1.4	0.95	0	0.7	0.7625	1.6	0	0	0	0	0	0	5.19006	330	208	31	25	12
AT2G46720	Endomembrane	Ketoacyl-CoA Synthase	KCS13/HIC	0.2	0	0	0	0.05																		0.79847	169	50	47	21	14
AT3G10280	Endomembrane	Ketoacyl-CoA Synthase	KCS14	0.6	0	0	0	0.15																		0.79847
AT3G52160	Endomembrane	Ketoacyl-CoA Synthase	KCS15	0	0.4	0	0.3	0.175																		0	10	12	14	12	18
AT4G34250	Endomembrane	Ketoacyl-CoA Synthase	KCS16	0.6	0	0	0	0.15												0	0	0	0	0	0	2.92772	1868	2304	1746	1791	604
AT4G34510	Endomembrane	Ketoacyl-CoA Synthase	KCS17						0	0	0	0	0													0	397	913	324	170	93
AT4G34520	Endomembrane	Ketoacyl-CoA Synthase	KCS18/FAE1	135.2	120.6	115.8	31.9	100.875																		0	6070	6218	3913	2702	2356
AT5G04530	Endomembrane	Ketoacyl-CoA Synthase	KCS19	0.9	0	0	0.7	0.4	1.3	0.6	0.4	0	0.575	0	0	0	0	0	0.5	0.3	0.2	1	0.2	0.425	0	5.32313	1236	661	144	32	20
AT5G43760	Endomembrane	Ketoacyl-CoA Synthase	KCS20	0.4	0.8	0.7	0.7	0.65	0.6	0.3	2	3	1.475	0	0	0	0	0	1.1	0	0	0.2	0	0.05	0.3	7.85162	229	381	281	328	245
			KCS	161.4	129.5	123.1	38.1	113.025	42.5	63	44	25.2	43.675	6.3	2.3	0.7	2.1	2.85	58.7	5.1	4.2	12.8	20.6	10.675	18.3	121.634	19594	20780	15461	13649	9490
AT1G24470	Endomembrane	Ketoacyl-CoA Reductase	KCR2	1.3	0.4	0	0	0.425	8.3	1.2	1.3	0	2.7	0	0	0	0	0	0.5							0.133078	173	154	25	28	28
AT1G67730	Endomembrane	Ketoacyl-CoA Reductase	KCR1	36.1	24.2	20.5	6.3	21.775	27.3	32.7	7.5	5.4	18.225	13.4	5.15	3.3	3.3	6.2875	19.6	3.9	3.5	4.9	2.1	3.6	4.5	3.59312	6824	6665	3486	2911	2051
			KCR	37.4	24.6	20.5	6.3	22.2	35.6	33.9	8.8	5.4	20.925	13.4	5.15	3.3	3.3	6.2875	20.1	3.9	3.5	4.9	2.1	3.6	4.5	3.72619	6997	6819	3511	2939	2079
AT5G10480	Endomembrane	Hydroxyacyl-CoA Dehydratase	HCD/PAS2	12.2	12.6	2.1	1.4	7.075	15.6	18.5	4	1.8	9.975	4.9	0.95	0.7	0.7	1.8125	2.7	0.9	1.7	2.7	2.6	1.975	1.6	5.05698	1743	1483	524	398	317
AT5G59770	Endomembrane	Hydroxyacyl-CoA Dehydratase	HCD	0	0	0.1	0.1	0.05	1.3	0.3	0.7	0.9	0.8	2.8	3.1	0.7	0	1.65	2.2	0.3	0.7	0.2	0	0.3	0.3	1.46386	190	204	110	116	88
			HCD	12.2	12.6	2.2	1.5	7.125	16.9	18.8	4.7	2.7	10.775	7.7	4.05	1.4	0.7	3.4625	4.9	1.2	2.4	2.9	2.6	2.275	1.9	6.52084	1933	1687	634	514	405
AT3G55360	Endomembrane	Enoyl-CoA Reductase	ECR/CER10	23.1	17	9	4.1	13.3	9.3	24.3	3.1	1.8	9.625	4.2	2.9	2	0.7	2.45	6.6	6	0.9	3.4	3	3.325	4.1	2.66157	2409	1626	562	301	304
Plastidial Glycerolipid, Galactolipid and Sulfolipid Synthesis
AT2G40690	Plastid	NAD-dependent Glycerol-3-Phosphate Dehydrogenase	SFD1	0.2	0	0.7	0	0.225	0.3	0.3	0.2	0	0.2	0	0	0	0	0	0.5							0	59	53	38	30	38
AT5G40610	Plastid	NAD-dependent Glycerol-3-Phosphate Dehydrogenase	GPDH	16.7	12.9	9.3	5.2	11.025	4.2	3.7	0.8	0.3	2.25	7.1	3.5	1.3	4	3.975	6	7.5	3.8	2.5	6.9	5.175	4.4	0.133078	2300	2409	589	269	141
AT2G45150	Plastid	CDP-DAG Synthase	CDP-DAGS	1.5	2	0.9	1.1	1.375	0	0.3	0	0.6	0.225	3.5	2.9	1.3	2	2.425	3.8	3.9	3.1	3.1	2.6	3.175	1	0	47	55	187	192	240
AT3G60620	Plastid	CDP-DAG Synthase	CDP-DAGS	1.3	0.4	0.4	0.8	0.725																		1.46386	41	45	89	59	88
AT4G26770	Plastid	CDP-DAG Synthase	CDP-DAGS	0	0	0	0.6	0.15																		0	13	7	22	27	19
AT4G27030	Plastid	Phosphatidylglycerol Desaturase	FAD4																	0	0	0	0	0	0	2.52849	100	223	250	426	272
AT4G30950	Plastid	Oleate Desaturase	FAD6	9.3	4.2	2.5	4.3	5.075	2.2	3.7	3.1	0.9	2.475	2.8	1.2	1.3	0	1.325	2.1	2.7	2.2	6.2	9.6	5.175	8.3	35.7981	955	1001	1152	1416	1150
AT3G11170	Plastid	Linoleate Desaturase	FAD7	4	2.3	0.8	0.1	1.8	0.3	0	0.2	0	0.125	1.4	0.4	1.3	0	0.775	2.2	0	0.2	0.2	0.2	0.15	0	20.7602	661	514	199	191	126
AT5G05580	Plastid	Linoleate Desaturase	FAD8	0.4	0	0	0	0.1	1.5	0	0.2	0	0.425	12.6	8.05	2	0.7	5.8375	1.1	0.9	0	0	0.4	0.325	0.3	4.65774
AT3G15850	Plastid	MGDG Desaturase (palmitate-specific)	FAD5	7.3	6.4	8.2	10.3	8.05	1.3	0.3	0	0.6	0.55	13.4	31.75	34.2	17.8	24.2875	5.4	0.9	3.4	5.3	8.5	4.525	3.8	14.1063	661	575	777	893	577
AT2G01180	Plastid	Phosphatidate Phosphatase	LPP1	1.2	0	0.8	0.2	0.55	0.6	0.6	1.3	4.8	1.825							0	0	0.2	0.7	0.225	0	2.66157	117	69	62	60	141
AT1G15080	Plastid	Phosphatidate Phosphatase	LPP2	2.1	0.4	0	0	0.625	0	0	0	0	0	4.2	4.5	1.3	1.3	2.825	7.6	0	0.4	1	0.4	0.45	0	0.133078	34	28	8	12	12
AT3G18220	Plastid	Phosphatidate Phosphatase	LPP4						4.2	0.6	2	0.3	1.775													0	4	4	5	9	5
AT3G50920	Plastid	Phosphatidate Phosphatase	LPP-ε1	0	0	0.3	0.4	0.175						0	0.2	0	0	0.05	0	0	0	0	0	0	0	1.46386	134	129	70	60	74
AT5G66450	Plastid	Phosphatidate Phosphatase	LPP-ε2	1.9	2.3	1.2	2.9	2.075	0	0	0	1.2	0.3	0.7	4.15	2	0	1.7125	3.8	0	0	0.4	0	0.1	0	0.399235
AT4G31780	Plastid	Monogalactosyldiacylglycerol Synthase	MGD1	2.4	1.6	0.7	0.4	1.275	0.6	0.6	0	0	0.3	2.1	1.3	0	0	0.85	0	0	0.4	1.2	0.4	0.5	0.3	2.92772	234	208	174	209	155
AT5G20410	Plastid	Monogalactosyldiacylglycerol Synthase	MGD2						0	0	0	0	0	0	0	0	0	0	0.5	0	0.2	0	0	0.05	0	0.133078	99	78	27	23	28
AT2G11810	Plastid	Monogalactosyldiacylglycerol Synthase	MGD3																	1.5	1	0.6	0.5	0.9	0.3	0	21	27	33	26	27
AT3G11670	Plastid	Digalactosyldiacylglycerol Synthase	DGD1	0.5	0.4	1.3	1.1	0.825	1.6	0	1.1	0.6	0.825	3.5	0.8	0	0	1.075	1	7.2	5.5	3.2	3	4.725	3.2	2.79465	309	288	338	355	364
AT4G00550	Plastid	Digalactosyldiacylglycerol Synthase	DGD2	0	0.4	0.2	0	0.15	0	1.2	0.2	0	0.35	0	0.8	1.3	0	0.525	2.7	1.8	1.6	3.3	2.5	2.3	1.3	1.59694	88	73	69	91	76
AT4G33030	Plastid	UDP-Sulfoquinovose Synthase	SQD1	4.7	1.6	0.6	0.8	1.925	1.6	1.8	0.2	0.3	0.975	4.9	3.65	2	0	2.6375	4.4	0.3	1	0.6	1.2	0.775	2.2	3.46004	478	398	224	170	182
AT5G01220	Plastid	UDP-sulfoquinovose:DAG sulfoquinovosyltransferase	SQD2	1.9	1.2	0.4	1.3	1.2	1	1.2	0.2	0.9	0.825	0.7	0	0	0.7	0.35	1	0.3	0	0.8	0.2	0.325	0.6	2.12925	24	23	34	33	39
AT1G07230		Phospholipase C (Non specific)	NPC1	2	5	3.6	1.4	3	3.5	5.2	4	6.6	4.825	4.2	1.9	2.1	1.4	2.4	2.6	3.9	4.1	6.4	2.4	4.2	5.4	2.66157	379	426	292	301	308
AT2G26870		Phospholipase C (Non specific)	NPC2	1.1	0.8	0.4	0	0.575	2.9	2.5	4.7	0.9	2.75	21.2	29.95	23	9.2	20.8375	10.9	0.3	0	0.4	0.5	0.3	2.2	0.266157	63	48	59	52	55
AT3G03520		Phospholipase C (Non specific)	NPC3	0	0	0	0.4	0.1	0.6	0.6	0.2	0	0.35							0	0	0.4	0	0.1	0	0.133078	10	27	676	777	727
AT3G03530	Plasma membrane (proteomics)	Phospholipase C (Non specific)	NPC4																	0	0	0.2	0.2	0.1	0	0
AT3G48610		Phospholipase C (Non specific)	NPC6	1.3	1.9	0.8	1.1	1.275	2.1	1.2	0	0.6	0.975							7.8	3.6	7.2	5	5.9	3.2	1.46386	161	128	47	24	12
AT3G16785	Plastid (predicted)	Phospholipase D &zeta;	PLD-ζ1	0.5	0.8	0.9	0.2	0.6	0	0.9	0	0.3	0.3	0	1.2	0.7	2	0.975	1	2.1	0.2	1	0.4	0.925	0.6	0.532313	164	186	220	275	276
AT3G05630	Vacuole (proteomics)	Phospholipase D &zeta;	PLD-ζ2						0	0.3	0	0	0.075	0	0	0	0	0	0.5	0	0.2	0	0	0.05	0	0.266157	55	99	119	177	190
AT1G32200	Plastid	Glycerol-3-Phosphate Acyltransferase (plastidial)	ATS1/ACT1	5.1	2.6	1.7	1.1	2.625	0.9	0.6	0	0	0.375	1.4	0.35	0	0	0.4375	1.6	1.2	0.7	0.6	0.2	0.675	1.5	10.5132	251	283	288	262	262
AT4G30580	Plastid	1-acylglycerol-3-phosphate acyltransferase	LPAAT1	1.6	0.4	0.5	2.3	1.2	0	0	0	0	0	1.4	0	0.7	0	0.525	1.1	0.3	0	0.2	0.5	0.25	0	3.0608	142	159	426	417	427
AT2G26870		Phospholipase C (Non specific)	nsPLC	1.1	0.8	0.4	0	0.575	2.9	2.5	4.7	0.9	2.75	21.2	29.95	23	9.2	20.8375	10.9	0.3	0	0.4	0.5	0.3	2.2	0.266157	63	48	59	52	55
AT1G52570		Phospholipase D, alpha	PLDα						0	0	0	0	0	4.2	5.2	0	0.7	2.525	8.7	0	0	0.6	0	0.15	2.1	0.266157	42	35	33	48	30
AT1G55180		Phospholipase D, alpha	PLDα	1.7	1.6	0.1	0	0.85																		0	21	21	30	30	40
AT3G15730		Phospholipase D, alpha	PLDα	17	11.4	26.2	21.6	19.05	16.3	25.3	21.9	28.8	23.075	0.7	0	0.7	0	0.35	1.1	31.7	18.8	22.2	26.3	24.75	29	12.7755	1048	978	1384	1418	1386
AT5G25370		Phospholipase D, alpha	PLDα	0	0.4	0.4	0.5	0.325												0.3	0.4	0	0	0.175	0	0	19	22	28	37	30
			PLDα	18.7	13.4	26.7	22.1	20.225	16.3	25.3	21.9	28.8	23.075	4.9	5.2	0.7	0.7	2.875	9.8	32	19.2	22.8	26.3	25.075	31.1	13.0417	1130	1056	1475	1533	1486
AT2G42010		Phospholipase D, beta	PLDβ	0.8	1.2	0.1	0.3	0.6	0.6	1.2	0	0.3	0.525	2.1	0.6	0	3.3	1.5	2.7	9.3	7.5	9.8	8.9	8.875	17	1.33078	158	199	190	165	162
AT4G00240		Phospholipase D, beta	PLDβ	2	0.4	0.2	0.9	0.875	0	0.3	0	0	0.075							0.3	0.2	0	0.2	0.175	0	0.133078	48	44	51	62	52
AT4G11840		Phospholipase D, gamma	PLDϒ	0.2	0	0	0	0.05												0	0	0	0	0	0	1.06463	114	144	169	161	182
AT4G11850		Phospholipase D, gamma	PLDϒ	2.4	1.9	0.7	0.1	1.275												0	0.2	0.2	0	0.1	1.2	1.59694	18	20	28	31	39
AT4G35790		Phospholipase D, delta	PLDδ	5.5	6.9	8.5	5.6	6.625	4.4	1.2	0.9	0.9	1.85	3.5	1.55	2.7	0	1.9375	4.8	1.2	0.8	0.6	0.9	0.875	1.8	9.18241	501	759	934	1150	1236
AT1G31480		Phospholipase A1	PLA1	2.7	1.6	2.9	1.7	2.225	0.6	1.5	1.3	3.3	1.675	1.4	0.2	1.3	0.7	0.9	2	0	0.2	0	0.4	0.15	0	0.266157	251	251	513	513	616
AT2G19690		Phospholipase A2	PLA2						0.3	0.6	0.9	1.2	0.75	2.8	6.35	2	0	2.7875	2.7	0.6	0	0.6	0.2	0.35	0	0.266157
AT4G29070		Phospholipase A2	PLA2	1.1	0.8	1.5	0.9	1.075	1.9	3.7	0.7	1.5	1.95	2.1	1	0	0	0.775	0	0.9	0.2	1.2	1.1	0.85	2.3	6.52084	813	1073	819	661	616
AT4G29460		Phospholipase A2	PLA2						0.3	0.9	0.4	0.6	0.55													0
			PLA	1.1	0.8	1.5	0.9	1.075	2.5	5.2	2	3.3	3.25	4.9	7.35	2	0	3.5625	2.7	1.5	0.2	1.8	1.3	1.2	2.3	6.787	813	1073	819	661	616
Plastid Lipid Trafficking
AT1G19800	Plastid inner envelope	Permease-like Protein of Inner Chloroplast Envelope	TGD1	2.2	0.8	0.6	1.3	1.225	1.6	1.2	0.7	0.9	1.1	3.5	5.75	1.3	0.7	2.8125	8.7	1.2	0	1.6	0	0.7	1	3.46004	389	339	190	151	158
AT3G20320	Plastid inner envelope	Phosphatidic Acid-Binding Protein	TGD2	2.7	1.2	0.3	0.5	1.175	3.2	0.6	0.2	0	1	7.8	4.05	2	2.6	4.1125	1.6	0.6	0.5	0.6	0.7	0.6	0.3	6.38776	199	170	182	137	147
AT1G65410	beyond chloroplast Inner envelope	ATPase	TGD3	1.7	0.8	0.7	1.6	1.2	2.6	1.5	0.9	0.6	1.4	2.8	1.5	0.7	0.7	1.425	0.5	3	0	0.6	0.2	0.95	0.3	0.532313	269	239	379	308	399
AT3G06960	Endomembrane	Protein Involved in Lipid Transport	TGD4	1.5	0.8	0.1	0.8	0.8	0.9	0.9	0.4	0.3	0.625	7.1	4.5	3.3	0.7	3.9	9.8	1.8	1.2	0.8	0.7	1.125	0.3	2.66157	308	229	419	426	446
AT1G65260	Plastid inner envelop and thylakoid membranes	Vesicle-Inducing Protein in Plastids	VIPP1	6.7	2.6	2.2	1.5	3.25	0.9	2.7	1	0.6	1.3	4.2	3.65	0	1.3	2.2875	3.3	1.5	0.4	1	2.3	1.3	3.8	8.51701	602	602	426	460	501
Mitochondrial Fatty Acid and Lipoic Acid Synthesis
AT2G04540	Mitochondria	Ketoacyl-ACP Synthase	KAS	1.6	0	1.1	0.4	0.775	0	0.3	0	0	0.075	0.7	0.6	0	0	0.325	0.5	0	0.4	0.2	0	0.15	0	0	86	72	65	82	67
AT1G63380	Mitochondria	Ketoacyl-ACP Reductase	KAR						0.3	0.9	0.4	1.5	0.775													0
AT5G60340	Mitochondria	Hydroxyacyl-ACP Dehydrase	HAD	3.8	4.7	1.5	3.8	3.45	3.8	2.7	3.1	1.2	2.7	2.1	0.95	0.7	0	0.9375	1.6	4.8	3.9	4.4	5.7	4.7	6.7	0.931548	15	12	15	21	20
AT3G45770	Mitochondria	Enoyl-ACP Reductase	ER	1.6	1.1	2.1	1.6	1.6	2.3	2.5	1.3	0.6	1.675	0.7	1.5	0	0	0.55	6	0.6	1	0.8	1.4	0.95	1.3	1.33078	147	125	323	297	427
AT2G20860	Mitochondria	Lipoate Synthase	LS or LIP1	4.1	3.4	5.2	7.4	5.025	1.9	2.5	0	0.9	1.325	0	1.6	0.7	0	0.575	0.5	4.2	3.4	3.6	4	3.8	0.9	8.91625	934	759	1124	1261	1176
AT1G04640	Mitochondria	Lipoyltransferase	LT	1	0	0.1	0	0.275	0	0	0	0	0	0.7	0	0	0	0.175	0.5	0.6	0.4	0.6	2.3	0.975	0	2.12925	42	45	97	106	129
AT1G65290	Mitochondria	Acyl Carrier Protein	ACP	11.6	6.1	5	4.3	6.75	12.9	8	2.2	2.4	6.375							8.7	9.1	7	8.1	8.225	5.4	3.99235	3040	2836	1794	1457	1626
AT2G44620	Mitochondria	Acyl Carrier Protein	ACP	6.9	6.5	7.5	10.4	7.825	18.6	11.7	4.2	4.5	9.75	9.2	6.15	3.3	2.6	5.3125	11.5	8.1	5	6.3	8.3	6.925	4.7	3.46004	1075	813	513	478	407
AT5G47630	Mitochondria	Acyl Carrier Protein	ACP	0.5	0	0.6	0.3	0.35	1.3	1.5	0.7	0.9	1.1	0.7	1.35	0.7	0.7	0.8625	2.2							0.532313	128	87	25	31	24
AT1G48030	Mitochondria	Dihydrolipoamide Dehydrogenase, branched chain alpha-ketoacid dehydrogenase complex	mtLPD1	7.1	4.2	8.4	6.7	6.6	17.7	6.4	4.4	2.4	7.725	22.6	12.15	6.5	4	11.3125	16.9	11.7	5.6	5.7	5	7	10.4	17.5663	1026	914	960	957	957
AT3G17240	Mitochondria	Dihydrolipoamide Dehydrogenase, branched chain alpha-ketoacid dehydrogenase complex	mtLPD2	3.6	2.3	2.7	2.1	2.675	2.2	0.9	0.2	0	0.825													5.58929	524	604	1291	1555	1626
AT3G60510	Mitochondria	Enoyl-CoA Hydratase							0.3	0.3	0	0	0.15	2.1	1.95	0	0.7	1.1875	2.1	0	0	0.4	0	0.1	0.3	0.79847	48	40	14	12	12
AT4G31810	Mitochondria	Enoyl-CoA Hydratase		3.2	3.1	2.7	4.8	3.45	0.9	0.9	0	0	0.45	2.1	2.15	0	1.3	1.3875	1.6	5.4	2.1	0.4	1.2	2.275	1.3	0.931548	86	61	55	53	74
AT3G10370	Mitochondria	FAD-dependent Glycerol-3-Phosphate Dehydrogenase	SDP6	1.5	1.9	0.9	2.4	1.675	0.6	2.1	0.6	2.1	1.35	0.7	0.2	0	0	0.225	0.5	0.9	0.9	1	1.2	1	0.9	0.931548	181	187	373	467	490
AT2G39290	Mitochondria	Phosphatidylglycerol-Phosphate Synthase	PGPS1	2.5	0.4	0.1	0.9	0.975	2.6	0.3	0.4	0.6	0.975	0	0.35	0	0	0.0875	1.6	1.8	0.5	0.8	2.1	1.3	0	3.19388	269	173	129	71	129
AT4G04870	Mitochondria	Cardiolipin Synthase	CLS	0.6	1.1	1.5	2.8	1.5	3.2	2.2	0.9	0.9	1.8	2.1	2.65	2	3.3	2.5125	3.8	2.1	2.1	0.2	1.7	1.525	1.3	0.79847	588	872	2473	2525	2966
AT4G24160	Mitochondria	Cardiolipin-Specific Deacylase	CLD	1.1	0.8	0.9	4.2	1.75	2.2	0.9	3.3	0.9	1.825	0	1.5	0.7	0.7	0.725	0.5	1.2	1.2	1.2	1.1	1.175	0.9	2.12925	288	295	491	468	563
AT3G02600	Mitochondria	Phosphatidate Phosphatase	PP	1.6	0.8	1.2	1	1.15	0.3	0.3	0.2	0	0.2	1.4	2.55	0	0	0.9875	2.7	0	0.7	0.6	0.2	0.375	0	9.18241	338	309	436	513	550
Sphingolipid Synthesis
AT4G36480	Endomembrane (proteomics)	Serine Palmitoyltransferase	LCB1	5	2.7	3.3	0.5	2.875	3.5	1.8	0.9	2.1	2.075	12.7	7.85	5.3	5.9	7.9375	9.8	2.4	2.5	3.2	4.4	3.125	2.8	5.32313	208	194	167	171	177
AT3G48780		Serine Palmitoyltransferase	LCB2b	4.5	7.2	4	3.4	4.775						0.7	0	0	0	0.175	0	1.5	0.7	2.2	2.4	1.7	0.6	3.59312
AT5G23670	Vacuole (proteomics), Endomembrane (GFP)	Serine Palmitoyltransferase	LCB2a	0.2	1.2	0	0	0.35	3.5	4.3	3.1	3.3	3.55	2.1	0.35	0	0.7	0.7875	0.5	5.4	5.5	2.8	4.5	4.55	4.2	10.3801	169	173	128	112	113
AT3G06060		Ketosphinganine Reductase	KSR	1.6	0.4	1.5	1.1	1.15	3.2	1.5	0.7	0.9	1.575	1.4	1.35	0	0	0.6875	1.6	1.5	0.4	3.5	2.3	1.925	1	1.8631	256	219	162	155	218
AT5G19200		Ketosphinganine Reductase	KSR	0	0	0.1	0	0.025												0.3	0.5	0.2	0	0.25	0	0	27	18	14	17	17
AT1G13580		Ceramide Synthase	LAG13	0.2	0.4	0	0.1	0.175	3.5	1.5	0.6	0	1.4	4.9	1.15	0	0	1.5125	6	1.2	0.7	0.6	0.7	0.8	1.2	0.532313	48	55	38	28	35
AT3G19260	Plasma membrane (proteomics)	Ceramide Synthase	LOH2	1.8	0.8	2.4	1.2	1.55	1.3	0	0.4	0	0.425	0.7	0.55	0	0	0.3125	1.6	1.5	2.2	1.4	2.3	1.85	1.5	0.79847	250	281	379	331	428
AT3G25540	Plasma membrane (proteomics)	Ceramide Synthase	LAG1	1.1	0	0.1	0.1	0.325	0	0	0	0	0							0.6	0.5	0	0	0.275	0	1.33078	134	128	45	33	36
AT4G22330		Ceramidase	CES1	1.7	2.4	1.7	1.1	1.725	4.5	3.1	3.3	0.9	2.95	6.3	1.95	1.4	4	3.4125	5.4	3.3	1.6	1.4	2.6	2.225	3.4	4.25851	257	256	223	199	221
AT1G14290		Sphingobase C4-Hydroxylase	SBH2	1	0.4	0	0.9	0.575						2.1	0.35	1.3	0	0.9375	1.1	0.3	0	0	0.2	0.125	0.6	3.99235	140	117	31	10	7
AT1G69640		Sphingobase C4-Hydroxylase	SBH1	2	1.6	1.9	3.9	2.35	3.5	3.6	1.3	0.9	2.325	6.3	2.05	1.3	0.7	2.5875	6	9	7	8.2	10.2	8.6	4.8	2.26233	126	134	123	131	155
AT2G46210		Sphingobase-D8 Desaturase	SLD2	1.3	2.8	3.9	0.8	2.2	13.6	4.6	1.3	2.1	5.4	12	10.3	9.9	0	8.05	7.7	1.8	1.1	3.1	2.1	2.025	6	0.79847	1386	1073	551	536	407
AT3G61580		Sphingobase-D8 Desaturase	SLD1	7.7	3.8	3.4	1.8	4.175	1.2	0	0	0	0.3							7.2	8.2	10.3	6.1	7.95	3.5	13.574	562	777	175	315	151
AT2G19880		Glucosylceramide Synthase (UDP-glucose-dependent)	GCS	1.6	0.8	0	0.7	0.775	4.1	0	0	0	1.025	0	0	0	0	0	1	0.3	0	0	0	0.075	0	0.79847	89	74	87	72	98
AT2G34770		Fatty Acid 2-hydroxylase	FAH1	1.8	0.8	1.4	1	1.25	7.7	1.2	0.2	0.6	2.425	9.2	9.05	5.9	4.6	7.1875	14.2	3.3	2.2	2	3.3	2.7	3.8	5.45621	51	56	223	294	589
AT4G20870		Fatty Acid 2-hydroxylase	FAH2	1.6	2.3	0.7	0.9	1.375	0.3	0	0	0	0.075	0	0	0	0	0	0.5	0.3	0.5	0.4	0	0.3	1.6	3.19388	228	191	49	24	22
AT4G04930		Dihydrosphingosine Delta-4 Desaturase	DSD1						1.3	0.3	0.2	0.3	0.525	4.9	1.3	2	0.7	2.225	9.3	3	1.9	1.8	1.9	2.15	2.5	0	8	9	12	12	13
AT2G34690		Sphingosine Transfer Protein	ACD11	0.9	0.8	0.4	0.9	0.75	4.2	4.3	1.1	1.2	2.7	0	0.55	3.9	0	1.1125	2.2	0.6	1.2	2	1.7	1.375	0	3.32696	616	589	787	645	692
AT4G39670		Sphingosine Transfer Protein	STP						0	0	0	0	0	0	0	0	0	0	0.5							0.532313	5	5	11	7	8
AT4G21540		Long Chain Base Kinase	LCBK	1.3	0.8	0.5	1	0.9	1.3	9.5	0.9	20.4	8.025	2.1	1.2	0	1.4	1.175	1	0	0.7	1	0.9	0.65	0.6	1.8631
AT5G23450	Plasma membrane (proteomics)	Long Chain Base Kinase	LCBK	2.4	1.2	2	0.2	1.45	6.4	3.6	0.4	1.2	2.9	3.5	1.15	0	0	1.1625	3.2	4.5	4.2	4.3	4.7	4.425	3.8	10.3801	491	562	494	417	388
AT5G03080		Long Chain Base 1-Phosphate Phosphatase	LCBPP	0.2	0	0	0.1	0.075	1.2	0.3	0	0.3	0.45	3.5	0.9	2	1.3	1.925	5.4	1.5	0.2	1.4	1.7	1.2	0.6	1.06463	356	456	562	456	562
AT1G27980	Endomembrane (proteomics)	Dihydrosphingosine Phosphate Lyase	DPL1	2.7	0.8	1.1	0.3	1.225	5.7	4	2.2	3	3.725	4.2	2.9	0.7	0.7	2.125	1.1	0.6	0.8	0.8	1.1	0.825	0.9	1.19771	542	651	541	602	634
AT2G37940		Inositolphosphorylceramide Synthase	ERH1	1.4	1.2	0.8	1.2	1.15	0.3	0	0.2	0	0.125							2.1	0	0.4	0	0.625	1.3	2.79465	99	61	53	78	81
AT2G29525		Inositolphosphorylceramide Synthase	ERHL1						0	0.3	0.2	0	0.125	0	0.35	0	0	0.0875	0							0.266157
AT3G54020		Inositolphosphorylceramide Synthase	ERHL2	0.8	0	0.4	1.1	0.575	3.2	3.4	4.9	0.9	3.1	3.5	0.35	2.7	0.7	1.8125	1.6	2.7	0.2	1.2	1.6	1.425	2.2	0.399235
AT5G51290		Ceramide Kinase	CERK	1.6	1.6	2.3	0.6	1.525	0.9	0.3	0.9	0.6	0.675	1.4	0	0	2	0.85	0	0.6	1.2	0.2	0.7	0.675	0	0.399235	38	28	77	47	69
TAG Degradation
AT5G04040	Oilbody	Triacylglycerol Lipase (TAGL)	SDP1	0.2	0.8	0.7	2.2	0.975	1.3	3.3	0.4	5.4	2.6	0.7	1.75	0.7	0	0.7875	0.5	0	0	0.4	0	0.1	0.3	0.931548	550	710	1960	2586	2138
AT3G57140		Triacylglycerol Lipase (TAGL)	SDP1-like	0	0	1.7	2.6	1.075	0	0.3	0.2	0.3	0.2							0	0	0.2	0	0.05	0	0.266157	16	12	25	24	28
AT2G15230		Triacylglycerol Lipase (TAGL)	LIP1	1.3	0	0.1	0.4	0.45	1.9	2.8	3.5	3.6	2.95	0	0.95	0	0	0.2375	2.1	2.1	1	1.9	2.8	1.95	1.9	0.79847	256	308	371	437	372
AT5G14180		Triacylglycerol Lipase (TAGL)	TAGL	0	0.4	0	2.7	0.775	0.6	5.5	1.5	0.3	1.975	6.3	4.25	2	0.7	3.3125	5.5	0.3	0.2	0	0.8	0.325	0	0.399235	417	457	741	1103	920
AT1G10740		Triacylglycerol Lipase (TAGL)	TAGL	0.4	0.4	0	0	0.2	0.9	0	2.9	0	0.95	0	1.5	0.7	0	0.55	1.1	0	0	0	0.2	0.05	0	6.38776	204	256	269	186	190
AT1G23330		Triacylglycerol Lipase (TAGL)	TAGL	1.6	4.2	2.3	2.3	2.6						2.1	0.2	0.7	0	0.75	0.5	0.3	0.2	0.6	0.2	0.325	0.3	0.665392	234	407	219	240	186
AT5G18630		Triacylglycerol Lipase (TAGL)	TAGL	0.9	0	0.1	0.8	0.45	1.6	1.5	1.8	1.2	1.525	0	0	0	0.7	0.175	0	0	0	0.2	0	0.05	0	7.05315	239	223	708	725	766
AT5G18640		Triacylglycerol Lipase (TAGL)	TAGL	0.6	0	0.1	0.4	0.275	0	0	0	0	0	0.7	2.3	1.3	0	1.075	2.1	3.3	2.4	4.5	6.9	4.275	3.9	1.73002	147	213	268	335	305
AT3G14360		Triacylglycerol Lipase (TAGL)	TAGL	20.8	31.4	18	3.4	18.4	3.9	8.3	3.1	2.7	4.5	900.8	1752.35	920.1	744.5	1079.44	56.8	0	3.1	1	2.5	1.65	0.6	0.133078	2195	2300	2582	2469	2097
AT5G42930		Triacylglycerol Lipase (TAGL)	TAGL						1	1.2	0.2	0	0.6													0
AT5G67050		Triacylglycerol Lipase (TAGL)	TAGL											0	0	0	0	0	1.1							0	9	9	10	11	12
AT5G14930		Triacylglycerol Lipase (TAGL)	SAG101	0.4	0.4	0	0.1	0.225						0	0.35	2	0	0.5875	2.1	2.1	0.9	1	3.3	1.825	1.3	1.73002	23	19	21	27	24
AT1G73480		Monoacylglycerol Lipase (MAGL)	MAGL	0	0.8	0.2	1.3	0.575	2.3	1.5	8	3	3.7	0.7	1.2	0	0	0.475	1.6	0.3	0	1.6	1.4	0.825	1	0.133078	99	346	229	513	218
AT5G11650		Monoacylglycerol Lipase (MAGL)	MAGL	5.7	3.4	1.4	0.4	2.725	1	0.3	0.4	0	0.425	0	0	0	0	0	0.5	1.8	2.2	2.9	4	2.725	1.9	0.931548	1048	1048	679	759	461
AT1G18360		Monoacylglycerol Lipase (MAGL)	MAGL	4.3	1.9	0.3	0	1.625						0	0.2	0	0	0.05	1.1	0	0	0	0	0	0.3	0.266157	281	263	204	181	190
AT2G39410		Monoacylglycerol Lipase (MAGL)	MAGL						0	0	0	0	0													0	8	9	9	10	11
AT2G39420		Monoacylglycerol Lipase (MAGL)	MAGL	0	0.4	0	0	0.1	0	0	0	0	0													0.399235	72	60	107	177	170
AT5G16120		Monoacylglycerol Lipase (MAGL)	MAGL	0.6	0	0.4	0.4	0.35	0.3	0.6	0.6	0.3	0.45	0.7	4.85	3.3	1.3	2.5375	3.8	0	0.5	0	0.2	0.175	0.3	1.59694	478	407	371	303	260
AT3G62860		Monoacylglycerol Lipase (MAGL)	MAGL	0.2	0	0	0.9	0.275	0	1.2	0.7	4.8	1.675							0	0	0	0	0	0	0.133078	339	331	304	229	245
AT3G55180		Monoacylglycerol Lipase (MAGL)	MAGL						0.3	0	0	0	0.075							0	0	0	0	0	0	0	9	10	13	17	14
AT2G47630		Monoacylglycerol Lipase (MAGL)	MAGL	3.2	2.7	2.7	0.9	2.375	0	0	0	0	0							0	0	0	0	0	0	0.79847	549	575	231	208	161
AT1G77420		Monoacylglycerol Lipase (MAGL)	MAGL	0.4	0.4	0	0.1	0.225	0	0	0	0	0	6.3	3.25	1.3	6.6	4.3625	6	0.9	1.8	0.4	0.5	0.9	0.6	1.59694	158	127	95	62	67
AT1G11090		Monoacylglycerol Lipase (MAGL)	MAGL	0.2	0	0	0.1	0.075	0.3	0.3	0	0.3	0.225	1.4	0	0	0	0.35	1.6	0.3	0.2	1	0	0.375	0.3	0.79847	156	163	91	93	74
AT1G52760		Monoacylglycerol Lipase (MAGL)	MAGL	8.2	6.4	5	1.2	5.2	7.7	1.2	0.9	3	3.2	10.6	2.85	0.7	0	3.5375	3.8	0.6	0.2	0.2	5.9	1.725	0	1.46386	2051	2097	1048	708	676
AT5G14980		Monoacylglycerol Lipase (MAGL)	MAGL	0.2	0	0	0	0.05	0	0	0	0	0													0	35	12	6	8	7
AT5G19290		Monoacylglycerol Lipase (MAGL)	MAGL	1.6	1.2	1.2	0	1	7.7	2.5	1.1	0.3	2.9	4.2	3.6	4.6	2.6	3.75	4.9	1.8	1.2	1.8	0.5	1.325	0.6	3.99235	1204	832	169	135	103
β-Oxidation
AT4G00520		Acyl-CoA Thioesterase	ACT1	0.6	0.4	0.3	0.1	0.35												0	0	0	0	0	0	0.399235	16	22	26	28	28
AT1G01710	peroxisome	Acyl-CoA Thioesterase	ACT2	0.4	1.6	1.2	1.3	1.125	3.5	2.4	0.6	0.6	1.775	2.1	6.35	2.6	1.3	3.0875	6	0.6	0.2	1	0.7	0.625	0	0.79847	190	186	436	536	550
AT1G06290	peroxisome	Acyl-CoA Oxidase	ACX3	1.5	0.8	1.8	1.6	1.425	2.5	1.8	1.3	0.6	1.55	0.7	0.4	0	0	0.275	0	1.8	0.7	1.8	1.1	1.35	0	1.19771	741	575	2199	2195	2642
AT1G06310	peroxisome	Acyl-CoA Oxidase	ACX6											0.7	1	0	0	0.425	0	0	0.2	0.2	0.2	0.15	0	0.133078	7	7	9	9	12
AT2G35690	peroxisome	Acyl-CoA Oxidase	ACX5	0.2	0.4	0	0	0.15	6.8	4.6	1.8	1.5	3.675	3.5	2.3	1.3	1.3	2.1	1.6	2.4	0.7	1	0.7	1.2	0.6	0.79847	141	117	68	42	47
AT3G51840	peroxisome	Acyl-CoA Oxidase	ACX4	12	11.1	10.8	8.6	10.625	8	15.4	9.5	6	9.725	7.8	6.5	2	3.3	4.9	4.4	1.2	0.5	1	0.5	0.8	0.3	5.19006	1450	1522	1485	1594	1483
AT4G16760	peroxisome	Acyl-CoA Oxidase	ACX1	1.2	1.9	2.8	7.4	3.325	5.8	7.7	3.6	5.4	5.625	6.3	2.7	3.3	2.7	3.75	3.2	7.5	4.3	5.1	2.6	4.875	5.3	6.38776	661	710	2051	2409	2771
AT5G65110	peroxisome	Acyl-CoA Oxidase	ACX2	1.5	0	1.3	7.1	2.475						0	0.6	0	0	0.15	0	0.9	2.2	2.7	3.8	2.4	1.3	4.52466	456	603	1522	1957	2002
AT5G43280	peroxisome	Dienoyl CoA Isomerase	DCI1	1.2	0.8	0.4	0.7	0.775	3.2	1.2	0.7	0.6	1.425	2.1	2.7	1.3	0.7	1.7	1.6	5.1	2.2	3.1	4.8	3.8	2.9	2.92772	239	199	245	203	229
AT1G76150	peroxisome	Peroxisomal Enoyl-CoA Hydratase 2	ECH2	5	3.4	3.3	4.3	4	3.9	3.4	4.7	2.4	3.6	1.4	3.15	3.4	0.7	2.1625	2.1	2.1	0.7	1.4	1.2	1.35	0.6	2.66157	446	467	618	631	661
AT1G65520	peroxisome	Enoyl CoA isomerase	ECI1	0	0	0	0.1	0.025						1.4	0.95	0	0	0.5875	1.6							1.06463	55	47	154	109	205
AT4G14430	peroxisome	Enoyl CoA isomerase	ECI2	1.8	1.6	3.7	5.4	3.125	2.6	1.2	8	15.3	6.775	8.5	11.15	5.3	4	7.2375	3.8	3.9	3.6	2.7	2.1	3.075	3.5	7.31931	1026	936	1001	981	877
AT1G04710	peroxisome	Ketoacyl-CoA Thiolase	KAT1	1.4	0	0	0.2	0.4	0	0.3	0	0	0.075	0.7	0.2	0	0	0.225	0	0.3	0	0	0.2	0.125	0.6	0.931548	346	331	148	113	83
AT2G33150	peroxisome	Ketoacyl-CoA Thiolase	KAT2/PED1	10.1	14.9	31.5	62.4	29.725	71.9	35.1	18.2	19.5	36.175	57.8	49.4	17.1	25	37.325	74.7	18.9	11	12.1	16.1	14.525	18.3	11.5778	3765	4735	6824	7302	8192
AT5G48880	peroxisome	Ketoacyl-CoA Thiolase	PKT1	6	3.4	1	1.8	3.05	0.6	0	0	0	0.15							0	0	0	0	0	0	2.39541	616	562	229	92	53
AT3G06860	peroxisome	Multifunctional Protein	MFP2	6.4	6.5	11.4	21.6	11.475	3.2	8	6	2.4	4.9	19.8	20.3	7.2	6.6	13.475	18	7.8	6.9	8.8	13	9.125	9.8	3.59312	1008	1353	2776	2896	3486
AT4G29010	peroxisome	Multifunctional Protein	AIM1	7.4	5.4	5.8	13.6	8.05	9.3	10.1	5.8	6.9	8.025	8.4	4.4	2	1.3	4.025	4.9	15.3	12.7	18.5	23.7	17.55	8.6	5.19006	1263	1386	2251	2146	2767
AT3G12800	peroxisome	Dienoyl-CoA Reductase	DCR	7.1	6.4	14.1	19.8	11.85	9.3	4.9	4.7	3.6	5.625	18.3	12.8	5.9	3.3	10.075	12.5	1.8	1	1.4	0.9	1.275	1.3	4.12543	777	891	694	777	680
AT2G30650	peroxisome	Hydroxyisobutyryl-CoA Hydrolase	HIBCH	0.2	0.4	0.1	0	0.175												0	0	0	0.2	0.05	0	0	7	7	8	8	8
AT5G65940	peroxisome	Hydroxyisobutyryl-CoA Hydrolase	HIBCH	1.8	1.9	1.4	1.8	1.725	3.8	1.2	1.1	0.6	1.675	19.8	20.85	13.8	3.3	14.4375	19.7	1.2	1.2	0.8	1.6	1.2	0.6	1.99618	229	201	154	151	123
AT3G05970	peroxisome	Long-Chain Acyl-CoA Synthetase	LACS6	1.3	0	1.5	1.5	1.075	2.5	0.9	0.4	0.6	1.1							3	2.2	3.7	6.4	3.825	6.4	2.39541	537	692	980	1026	1048
AT5G27600	peroxisome	Long-Chain Acyl-CoA Synthetase	LACS7	0	0	0.2	2.5	0.675	0.3	0.3	1.1	0	0.425	0	0	0	0	0	0.5							0.665392	165	199	693	648	777
AT4G39850	peroxisome	ABC Acyl Transporter	CTS	6.7	6.5	8.9	3.2	6.325	1.3	0.9	0.7	0.3	0.8	0.7	0.8	0	0	0.375	0.5	0.3	0.6	0.6	0.5	0.5	1.6	0.266157	302	346	761	872	1080
Lipid Transfer Proteins
AT2G18370	Extracellular	Lipid Transfer Protein	LTP type 1	0	0	0.1	0	0.025	0	0	0.2	4.2	1.1	0.7	0	0	0	0.175	0	0	0	0.6	0.2	0.2	0	0	6	1914	4122	2248	2266
AT2G38530	Extracellular	Lipid Transfer Protein	LP/LTP2 (LTP type 1)	170.1	254.4	454.4	192.4	267.825	0.3	0	0	0	0.075													10.114	16384	16018	13329	12140	10102
AT2G38540	Extracellular	Lipid Transfer Protein	LTP type 1	16.7	4.9	1.4	0.5	5.875	106.8	121.1	21.1	51.6	75.15	2.1	0	0	0.7	0.7	0.5	8.1	17	38.2	68.6	32.975	208.2	64.2768	204	147	389	15	24
AT3G08770	Extracellular	Lipid Transfer Protein	LTP type 1	5	0.8	0.3	0.9	1.75												0.3	1.2	1.2	2.4	1.275	37.2	7.71854	7473	2896	7302	201	289
AT3G51590	Extracellular	Lipid Transfer Protein	LTP type 1	0.2	0	0	0	0.05																		0	5	6	6	8	7
AT3G51600	Extracellular	Lipid Transfer Protein	LTP type 1	19	17.8	13.3	11.7	15.45																		52.2998	1178	877	105	34	24
AT4G33355	Extracellular	Lipid Transfer Protein	LTP type 1											110.1	56.55	259.2	112	134.462	19.7	157.9	160.1	351.3	646.3	328.9	21.9	0
AT5G01870	Extracellular	Lipid Transfer Protein	LTP type 1	0.2	0	0	0	0.05																		0.399235	2048	1154	191	20	11
AT5G59310	Extracellular	Lipid Transfer Protein	LTP type 1	0.7	1.1	2	0.8	1.15	39.5	146	13.7	158.4	89.4							2.4	9.6	39.9	65.4	29.325	130.2	0	12417	8990	744	310	230
AT5G59320	Extracellular	Lipid Transfer Protein	LTP type 1	0.2	0	0.1	0	0.075	34.3	56.6	1354.7	2498.9	986.125	22.6	10.1	2	1.4	9.025	2133.9							0.133078	4011	2255	1150	161	123
AT1G48750	Extracellular	Lipid Transfer Protein	LTP type 2	0.4	0.4	0	0	0.2	1.9	2.7	0	0.3	1.225	800.6	1092.05	308.5	33.6	558.688	178.6	2.7	7.2	54.6	53.9	29.6	27.5	2.66157	91	110	957	1626	1963
AT3G18280	Extracellular	Lipid Transfer Protein	LTP type 2	4.5	2.6	0.4	0.7	2.05	407.4	489.1	22.2	170.7	272.35	0	0.2	0	0	0.05	0	0	0.2	1.8	4.1	1.525	0	7.85162	31	27	24	30	31
AT3G52130	Extracellular	Lipid Transfer Protein	LTP type 3						0	0	0	0	0													0	5	5	5	6	6
AT4G30880	Extracellular	Lipid Transfer Protein	LTP type 3	4.4	0.4	0.3	0.1	1.3	0.3	0	0	0	0.075	55	26.25	17.8	11.9	27.7375	0.5	45.4	22.1	11.7	5.9	21.275	1	0
AT4G33550	Extracellular	Lipid Transfer Protein	LTP type 3	0	0	0.1	1.1	0.3	4.2	5.2	0.6	0.3	2.575	26.1	0.4	1.3	0	6.95	0							0	15	18	19	14	14
AT5G48485	Extracellular	Lipid Transfer Protein	LTP type 3						2.3	0	0	1.8	1.025	2.8	1.75	0	0	1.1375	33.3	0.3	0.2	0.2	0	0.175	8.2	14.1063	1353	981	120	63	56
AT5G48490	Extracellular	Lipid Transfer Protein	LTP type 3	2	0	0	0	0.5																		12.1101	1154	692	54	32	36
AT5G52160	Extracellular	Lipid Transfer Protein	LTP type 3						0	0	0	0	0							0	0	0	0	0	0	0	6	6	7	8	8
AT5G55410	Extracellular	Lipid Transfer Protein	LTP type 3	0	0	0.1	0.1	0.05												5.1	1.4	1.2	0.5	2.05	7	0
AT5G55450	Extracellular	Lipid Transfer Protein	LTP type 3	9.8	2.7	0.2	1	3.425	0	0.3	0.2	0.3	0.2													3.85927	32	39	44	39	43
AT5G55460	Extracellular	Lipid Transfer Protein	LTP type 3	0	0	0.1	0	0.025																		0.266157
AT5G56480	Extracellular	Lipid Transfer Protein	LTP type 3						14.4	18.8	7.5	30.6	17.825													0	11	10	14	16	16
AT3G53980	Extracellular	Lipid Transfer Protein	LTP type 4	0.2	0	0	0	0.05	0	0	0	2.7	0.675	2.1	0	1.3	1.3	1.175	0	0	0	0.4	0.7	0.275	0	1.59694	8	6	6	9	9
AT5G05960	Extracellular	Lipid Transfer Protein	LTP type 4											2.8	1.15	2.6	3.3	2.4625	1.1							0.79847	7	7	11	10	11
AT1G18280	Extracellular	Lipid Transfer Protein	LTP type 5						0	0.3	0	0	0.075	2.1	0.95	0	0	0.7625	0							0	12	14	8	10	8
AT1G27950	Plasma membrane (GFP)	Lipid Transfer Protein	LTPG (LTP type 5)	20.1	13.2	35.1	19.7	22.025	1.9	1.5	0.4	0	0.95	12.7	9.8	10.5	17.1	12.525	41	6	5.8	5.3	6	5.775	101.4	25.551	6070	5793	2582	2048	1706
AT1G55260	Extracellular	Lipid Transfer Protein	LTP type 5	1.3	0.4	0.2	0	0.475	0	0.3	0	0.6	0.225	0.7	0.35	0	0	0.2625	1.1							6.1216	44	21	81	10	12
AT1G62790	Extracellular	Lipid Transfer Protein	LTP type 5	0.9	0	0.1	0.3	0.325	0.3	0.6	1.3	4.8	1.75	5.6	2.5	2	2	3.025	1.6							1.19771	1786	1871	1235	957	832
AT1G73560	Extracellular	Lipid Transfer Protein	LTP type 5	0	0.4	0	0	0.1	0.3	0.3	0	0	0.15							1.2	0.5	2.1	7.1	2.725	1.6	0	8	7	11	9	10
AT1G73890	Extracellular	Lipid Transfer Protein	LTP type 5	0.2	0	0	0	0.05																		0.133078
AT2G13820	Extracellular	Lipid Transfer Protein	LTP type 5	0.2	0.4	0	1.5	0.525																		3.32696	159	104	23	22	25
AT2G27130	Extracellular	Lipid Transfer Protein	LTP type 5	0.5	0.4	0	0	0.225												0	0	0.2	0.5	0.175	0.6	1.19771	379	229	80	17	14
AT2G37870	Extracellular	Lipid Transfer Protein	LTP type 5	0	0.4	0	0	0.1	0.6	0.3	0	0	0.225	1.4	0	0	0	0.35	7.6							0	18	19	20	18	21
AT2G44290	Extracellular	Lipid Transfer Protein	LTP type 5											0	0	0	0	0	20.8							2.39541
AT2G44300	Extracellular	Lipid Transfer Protein	LTP type 5	1.1	0	0	0	0.275												0	0	0.4	1.7	0.525	22.8	1.33078	31	45	17	21	25
AT2G48140	Extracellular	Lipid Transfer Protein	EDA4 (LTP type 5)						1	1.8	0.9	0.9	1.15													0.266157	2832	3913	2248	1353	1178
AT3G22600	Extracellular	Lipid Transfer Protein	LTP type 5	0.4	0.4	0	0.1	0.225	0	0.9	2.8	10.5	3.55	0	0.4	0.7	0	0.275	0	0	0	0	0	0	0	1.99618	2707	2832	1150	1261	709
AT3G22620	Extracellular	Lipid Transfer Protein	LTP type 5	0	0	0.1	0	0.025	0.3	0.3	0.9	9	2.625													1.19771	761	708	219	111	66
AT3G43720	Extracellular	Lipid Transfer Protein	LTP type 5	1.8	0.4	0.1	0.8	0.775	19.6	12.3	11.7	5.1	12.175							0	0	0.4	1.7	0.525	1	25.418	913	776	331	165	85
AT4G08670	Extracellular	Lipid Transfer Protein	LTP type 5	0	0	0	0.8	0.2																		0	5	5	5	6	6
AT5G09370	Extracellular	Lipid Transfer Protein	LTP type 5	0.9	2.3	0.7	0.1	1																		0	187	88	282	90	123
AT5G64080	Extracellular	Lipid Transfer Protein	LTP type 5	46.9	56.8	58	36.8	49.625	253	150.3	20.8	80.4	126.125	67.7	51.95	50	22.4	48.0125	73.8	63.4	38.9	40.5	31.6	43.6	103	1.33078	7692	9004	8780	8598	8022
Miscellaneous
AT1G06080		Acyl-CoA Desaturase-like	ACD	14.9	5.3	1.6	1	5.7																		1.59694	1097	631	37	21	24
AT1G06360		Acyl-CoA Desaturase-like	ACD	11.6	14.8	12.4	21.7	15.125																		5.45621
AT2G31360		Acyl-CoA Desaturase-like	ACD	32.5	23.1	24	22.5	25.525																		5.32313	2304	3828	2707	3566	2966
AT3G15870		Acyl-CoA Desaturase-like	ACD	0	0	0	0.1	0.025																		0	4	4	5	5	5
AT2G30720		Acyl-CoA Thioesterase	ACT	2.2	1.9	0.7	1	1.45	2.5	1.2	0.2	0	0.975							0.6	0.2	0	0.2	0.25	0.3	0.665392
AT5G48370		Acyl-CoA Thioesterase	ACT						1	1.2	0.2	1.5	0.975	0	0.6	0	0	0.15	0	0	0	0	0	0	0	1.33078	117	87	66	31	65
AT1G55840		Sec14-like Protein	Sec14	2.2	3.4	2	1.2	2.2	0.6	0.6	0	0	0.3	0.7	0.55	2	0	0.8125	1.1	0	0	0	0.2	0.05	0	5.58929	1416	1483	1450	1208	1052
AT5G47730		Sec14-like Protein	Sec14	0.2	0	0.1	0.9	0.3	3.6	7.7	3.5	3.3	4.525	5.6	1.15	0	0	1.6875	2.1	2.1	2.4	2.5	3.6	2.65	5.4	1.8631	135	107	66	54	50
AT2G35490		Plastid Lipid-associated Protein	LP	3.5	1.9	1.1	0.4	1.725	3.9	2.5	0.9	0.9	2.05	6.3	1.3	0	1.4	2.25	2.7	4.2	3.1	1.8	1.1	2.55	6.7	2.66157	426	407	458	459	501
AT4G04020		Plastid Lipid-associated Protein	LP	2.3	2	4.3	0.9	2.375	0.3	0.3	1.8	0	0.6							0	0	0	0	0	0	6.52084	371	436	604	676	776
AT4G22240		Plastid Lipid-associated Protein	LP	1.4	1.6	1.8	0.5	1.325	7.1	4.3	4.8	1.2	4.35	0	0.4	0	0	0.1	0	21.2	20.1	12.5	16.1	17.475	9.8	3.72619
AT1G54350		ABC Acyl Transporter	ABCAT	0.9	0.8	0.1	0.1	0.475	2.2	2.1	0.2	0	1.125	0	0.8	0.7	0.7	0.55	1	0	0.5	0.4	0	0.225	0	2.12925	177	181	170	162	169
AT5G57020		Protein N-Myristoyltransferase	PMT	5.4	4.2	2.7	2.4	3.675	12.6	2.4	4.3	1.5	5.2	13.4	5.95	1.4	2.1	5.7125	4.9	5.1	3.5	6.3	5	4.975	4.4	1.8631	761	630	564	436	467
AT1G02660		Lipid Acylhydrolase-like	LAH	0	0.4	0	1.8	0.55	0.9	0.9	0.4	0.3	0.625	0	0.2	0	0	0.05	0.5	1.2	0.2	1.8	0.2	0.85	1.6	0.133078	154	263	513	602	679
AT2G05260		Lipid Acylhydrolase-like	LAH	1.3	0.4	0.6	0.1	0.6	0	0	0	0	0							0	0.2	0.8	0	0.25	0.6	1.06463	181	229	269	181	178
AT2G42450		Lipid Acylhydrolase-like	LAH	1.1	0	0.9	2.3	1.075	0	0.3	2	1.2	0.875	0.7	1.1	0	0	0.45	0	0.3	0.9	0.8	0.2	0.55	0.3	0	74	81	515	354	550
AT3G07400		Lipid Acylhydrolase-like	LAH	3.5	2.3	2.8	1	2.4	0.3	0	0	0.3	0.15	0.7	0.8	0	0	0.375	2.1	2.1	2.4	1.6	1.2	1.825	6	0.133078	317	251	114	131	78
AT3G14075		Lipid Acylhydrolase-like	LAH	1.4	0.8	0.5	1.2	0.975	0	0.6	0.6	0.9	0.525	0.7	0.75	0	0	0.3625	1.6	0.6	0.7	0.2	0.7	0.55	0.6	0.79847	117	119	183	275	233
AT3G49050		Lipid Acylhydrolase-like	LAH	0.6	0.4	0.2	0.1	0.325	1.9	0.3	0.9	0	0.775	0	1.4	0	0	0.35	1.5	0.3	0.2	0	0.2	0.175	0.6	0.399235	373	229	143	99	93
AT3G61680		Lipid Acylhydrolase-like	LAH	18.6	16	21.6	1.6	14.45	0	0.3	8.4	1.8	2.625	2.8	1.5	5.4	6	3.925	5.4	63.1	35.8	21.6	20.1	35.15	26.6	0
AT3G62590		Lipid Acylhydrolase-like	LAH	0	0	0.2	0	0.05												0	0	0	0	0	0	0	427	490	426	538	427
AT4G00500		Lipid Acylhydrolase-like	LAH	0.4	0	0.1	0.5	0.25	4.5	1.2	5.1	0.6	2.85	0	0.6	0	0	0.15	1	0	0.2	0	0	0.05	0	1.06463	137	182	83	79	76
AT4G10950		Lipid Acylhydrolase-like	LAH						0	0	0	0	0	0	0.95	0	0	0.2375	0	0.3	0.2	0	0	0.125	0	0	5.56688	4.92458	5.53058	5.65685	6.07258
AT4G13550		Lipid Acylhydrolase-like	LAH	0.8	0.8	1	1.3	0.975	0.3	1.8	0.2	0	0.575	2.8	2.3	0.7	1.3	1.775	2.6	0	0.4	0	0.9	0.325	0.3	0.133078	39	50	96	114	97
AT4G16070		Lipid Acylhydrolase-like	LAH	0.4	1.2	0.7	0.1	0.6	2.8	1.2	0.4	0.3	1.175	5.6	2.5	1.3	0.7	2.525	4.3	0.9	0	3.5	1.7	1.525	1.6	0
AT5G37710		Lipid Acylhydrolase-like	LAH	0.7	0.8	0.7	0.3	0.625	0.3	0	0	0.3	0.15	0	0.35	0	0	0.0875	0	0.3	2.9	1	0.4	1.15	0.9	1.06463	178	223	323	267	355
AT3G23470		Cyclopropane Fatty Acid Synthase-like	CPFS	0	0	0	0.5	0.125												0	0.5	0	0	0.125	0	0	67	38	98	47	59
AT3G23510		Cyclopropane Fatty Acid Synthase-like	CPFS	0.4	0.4	0	0	0.2						0	0.2	0	0	0.05	1	0.6	0.7	1	0.9	0.8	0	0.79847	11	10	12	19	18
AT3G23530		Cyclopropane Fatty Acid Synthase-like	CPFS	0.2	0	0	0	0.05	0	0	0	0	0	0	0	0	0	0	0.5							1.19771
AT3G60340		Thioesterase (PPT1-like)	TE	0.8	1.2	0.7	0.9	0.9	12.2	8	5.7	4.2	7.525	1.4	1.55	0	0.7	0.9125	2.7	0.3	0.7	0.8	0.7	0.625	0.6	8.65009	1150	1150	1483	1517	1589
AT4G17470		Thioesterase (PPT1-like)	TE	1.1	0.4	0.1	0.7	0.575																		0.133078	7	7	21	13	24
AT4G17480		Thioesterase (PPT1-like)	TE	0.4	0	0.1	0.3	0.2																		0	67	64	59	22	18
AT4G17483		Thioesterase (PPT1-like)	TE	0.6	0	0	0	0.15	1.6	0.9	0	0	0.625													0	86	148	239	245	182
AT5G47330		Thioesterase (PPT1-like)	TE						0	0	0	0	0							0	0	0	0.2	0.05	0	0.133078	288	456	166	311	333
Transcription Factors Associated with Lipid Synthesis
AT3G54320	Nucleus	WRINKLED 1; DNA binding / transcription factor	WRI1	27.6	19	12	2.7	15.325	1.3	0.9	0	0	0.55	81.8	59.3	59.8	44.2	61.275	63.4	3	1.6	2	0.2	1.7	1.9	1.06463	391	470	63	63	37	18
AT1G21970	Nucleus	LEAFY COTYLEDON 1; transcription factor	LEC1	7.4	1.5	0.1	0.4	2.35	1.3	0	0	0	0.325	9.9	4.45	3.3	0.7	4.5875	3.3	0.6	1	0	0	0.4	0.3	0	190	120	32	19	17
AT1G28300	Nucleus	LEAFY COTYLEDON 2; transcription factor	LEC2						0.3	0.3	0.7	0	0.325	1.4	1.55	0	0	0.7375	0							0	53	28	20	16	21
AT3G24650	Nucleus	ABA INSENSITIVE 3; DNA binding / transcription activator/ transcription factor	ABI3	22	20.7	28.4	11	20.525	1.9	4.3	6.6	7.8	5.15	4.2	4.1	3.9	1.3	3.375	17.5	68.6	48.7	40.7	28.9	46.725	48.4	0	577	744	1050	1208	1323
AT3G26790	Nucleus	FUSCA 3; DNA binding / transcription factor	FUS3	9.4	9.9	7.1	3.5	7.475	10.9	9	8.2	3.3	7.85	0	1.1	0	0	0.275	1.6	4.8	1.2	6	2.4	3.6	4.1	0	1599	1957	1532	1075	962
AT4G32010	Nucleus	HIGH-LEVEL EXPRESSION OF SUGAR-INDUCIBLE GENE-LIKE 1; transcription factor	HSL1	0.9	1.2	0.5	0.2	0.7	0.6	0.9	0.2	0.9	0.65	0.7	0.6	0	0	0.325	0.5	0.6	2.3	1.8	0	1.175	0.6	0.266157	117	155	85	74	41
AT2G30470	Nucleus	HIGH-LEVEL EXPRESSION OF SUGAR-INDUCIBLE GENE 2; transcription factor/ transcription repressor	HSL2	4.9	4.6	2.2	1.5	3.3	0.3	0	1.5	1.5	0.825	2.1	1.15	1.4	3.3	1.9875	6.3	10.2	13.2	11.5	6.4	10.325	11.1	0.931548	537	560	284	165	195
AT1G54060	Nucleolus	ASIL1/ 6B-INTERACTING PROTEIN 1-LIKE 1	ASIL1	3.5	1.6	1	1.3	1.85																		0.931548	256	203	346	295	379
AT2G25170	Nucleus	Chromatin remodeling factor of the CHD3 group	PKL	13.4	8	5.9	5.4	8.175	1.6	2.8	1.1	1.8	1.825	4.9	5.2	1.4	0	2.875	4.8	8.1	5.6	4.9	3.7	5.575	6.2	2.52849	354	380	288	308	269

## Sheet: Table S1b-Carbohydrate
Table S1b: Annotation and EST levels for selected genes of carbohydrate and organic acid metabolism. Bold values indicate sum of EST levels for isoforms, subunits, and pathway enzymes. In the columns that indicate ‘avg’, the EST levels of four time points for each species were averaged. To enable comparison of EST levels across stages and between species, data are expressed as ESTs/100,000 ESTs.
AT Locus ID	Subcellular Localization (experimental or predicted)	Annotation (TAIR8)	Protein/Gene Abbreviation	ESTs/100,000																							Microarray Signal
				B. napus Embryo Stages (Days after flowering (DAF))				Bn Em Avg	T. majus Embryo Stages (Days post antithesis (DPA))				Tm Em Avg	R. communis Endosperm Stages				Rc En Avg	Rc Em	E. alatus Endosperm Stages				Ea En Avg	Ea Em	A. thaliana seedlinga	A. thaliana Seedb
				14-20	21-25	26-30	31-35		16	18	22	25		III	IV	VI	VII-VIII			8/22	8/29	9/06	9/19				Stage 6	Stage 7	Stage 8	Stage 9	Stage 10
				I	II	III	IV		I	II	III	IV		I	II	III	IV			I	II	III	IV				S6	S7	S8	S9	S10
Sucrose Metabolism
AT1G35580	Cytosol	Neutral Invertase	N-INV1	0.8	0.4	0.1	0	0.325	0	0	0	0	0							0.6	0.5	0	0.7	0.45	0	132.546	208	144	131	109	93
AT4G09510	Cytosol	Neutral Invertase	Nl-INV2	5.7	4.2	5.1	1.6	4.15	0	0.3	0	0	0.075	2.8	3.7	1.3	0.7	2.125	7.1	0	0	0.2	0.4	0.15	0.3	2.39541	256	150	43	55	34
AT1G22650	Cytosol	putative N-invertase	putN-INV	1.4	0.4	0.7	0	0.625	0	0	0.4	0	0.1	0	0	0	0	0	0.5	0	0.7	0	0.7	0.35	0	1.99618	44	8	13	12	11
AT1G72000	Cytosol	putative N-invertase	putN-INV						0.3	0	0	0	0.075	0	0.2	0	0	0.05	0	0	0	0	0	0	0	0	7	7	8	8	8
AT4G34860	Cytosol	putative N-invertase	putN-INV	10.7	11	8.1	9.2	9.75	4.8	1.8	0.6	0	1.8	8.4	1.7	3.3	0	3.35	4.9	0.3	0.5	0.4	0.2	0.35	0	0.532313	418	331	195	207	199
			N-INV	18.6	16	14	10.8	14.85	5.1	2.1	1	0	2.05	11.2	5.6	4.6	0.7	5.525	12.5	0.9	1.7	0.6	2	1.3	0.3	137.47	933	640	390	391	345
AT5G22510	Plastid	putative N-invertase	putN-INV	2.9	0.4	0.1	1.1	1.125	2.2	2.4	0.2	0.9	1.425	2.1	4.05	0	0	1.5375	9.2	0.3	0.5	0.8	0.4	0.5	2.8	5.98853	178	173	107	82	112
AT3G05820	Mit/Plastid	putative N-invertase	putN-INV						0.6	1.2	0.4	0	0.55	0	0.55	0	0	0.1375	1	0	0	0	0	0	0.6	0	7	7	7	11	13
AT3G06500	Mit/Plastid	putative N-invertase	putN-INV	0.6	0	0.5	0	0.275	0	0.6	0.2	0	0.2	0	0.2	0	0	0.05	0	0.3	0	0.2	0	0.125	0	0.399235	398	957	363	631	136
			N-INV	3.5	0.4	0.6	1.1	1.4	2.8	4.2	0.8	0.9	2.175	2.1	4.8	0	0	1.725	10.2	0.6	0.5	1	0.4	0.625	3.4	6.38776	583	1137	477	724	261
AT2G36190	Cell Wall	Cell Wall Invertase	CWINV4						0	0.3	0	3.6	0.975	3.5	3.5	0	4.6	2.9	4.4	0.3	0.2	0	0	0.125	0.6	0	20	13	14	12	13
AT3G13784	Cell Wall	Cell Wall Invertase	CWINV5											0.7	0	0.7	0	0.35	0							0	12	14	21	22	42
AT3G13790	Cell Wall	Cell Wall Invertase	CWINV1						0	0	0	0	0	0.7	0.8	0.7	0	0.55	0	0	0.2	0	0	0.05	0	3.85927	166	105	49	44	40
AT3G52600	Cell Wall	Cell Wall Invertase	CWINV2						0	0	0	0.6	0.15	1.4	0.95	4.6	1.3	2.0625	2.2	0	0	0.2	0.9	0.275	1	0	11	10	10	12	12
			CW-INV	0	0	0	0	0	0	0.3	0	4.2	1.125	6.3	5.25	6	5.9	5.8625	6.6	0.3	0.4	0.2	0.9	0.45	1.6	3.85927	209	142	94	90	107
AT1G12240	Vacuole	beta-fructosidase	BFRUCT4						0.9	1.5	0.4	0.6	0.85							0	0	0	0.2	0.05	0	3.19388	46	97	191	342	205
AT1G62660	Vacuole	beta-fructosidase	BFRUCT3	0.4	0	0	0	0.1	5.5	4	0.4	0.9	2.7							2.7	1.6	0.6	0.7	1.4	0	3.99235	16	99	338	268	262
			Vacuolar-INV	0.4	0	0	0	0.1	6.4	5.5	0.8	1.5	3.55	0	0	0	0	0	0	2.7	1.6	0.6	0.9	1.45	0	7.18623	62	196	529	610	467
AT1G73370	Cytosol	Sucrose Synthase	SUS6						0	0	0	0	0													0.133078	162	397	219	199	126
AT3G43190	Cytosol	Sucrose Synthase	SUS4	0.2	0.4	0	0	0.15	127.2	97.3	10.2	3.3	59.5	411.2	314.4	82.8	19.1	206.875	220.7	51.4	62.5	28.9	37.4	45.05	50.7	0	34	15	10	13	12
AT4G02280	Cytosol	Sucrose Synthase	SUS3	1.4	9.5	27.9	43.2	20.5	1.8	2.4	9.3	4.8	4.575	12.6	8	2.7	6.6	7.475	6	3.6	3.6	8.3	29.2	11.175	9.4	0.266157	183	457	3792	4930	5051
AT5G20830	Cytosol	Sucrose Synthase	SUS1	3.2	1.1	1.1	3	2.1	0.3	0	0	0	0.075	2.8	3.8	2	0	2.15	3.7	16.8	17.8	10.5	10.2	13.825	17.3	2.39541	295	525	501	962	1124
AT5G37180	Cytosol	Sucrose Synthase	SUS5						0	0	0	0	0													0.133078	26	39	77	59	49
AT5G49190	Cytosol	Sucrose Synthase	SUS2	537.7	316.5	108.8	37	250	107.5	381.3	157.5	65.4	177.925	4.2	5.05	2.7	9.9	5.4625	3.2							0	12714	12714	4630	2307	893
			SuSy	542.5	327.5	137.8	83.2	272.75	236.8	481	177	73.5	242.075	430.8	331.25	90.2	35.6	221.963	233.6	71.8	83.9	47.7	76.8	70.05	77.4	2.92772	13414	14147	9229	8470	7255
Sugar Transporters
AT1G09960	Vacuole	Sucrose-proton symporter	SUC4	4.2	3.4	7.9	3.4	4.725	3.5	4.9	5.9	5.1	4.85	4.9	3.65	1.3	6	3.9625	3.2	1.8	1.4	2.2	2.4	1.95	2.3	0.266157	467	491	225	178	162
AT1G22710	Plasma Membrane	Sucrose-proton symporter	SUC2	9.5	6.1	6.4	4.6	6.65	17	8.9	12.2	13.5	12.9	2.8	0.4	0	0	0.8	0							8.38394	3566	3919	1786	2199	1517
AT1G71880	Plasma Membrane	Sucrose-proton symporter	SUC1	0	0	0	0.2	0.05	0.9	0	0	0	0.225													23.0226	18	14	9	6	9
AT2G02860	Plasma Membrane	Sucrose-proton symporter	SUC3	1.2	1.2	0.5	0.4	0.825	0.9	1.2	0.8	0.6	0.875	0.7	0	0	0	0.175	2.6	0	0.2	1.6	3.3	1.275	0	1.33078	316	398	677	724	729
AT2G14670	Plasma Membrane	Sucrose-proton symporter	SUC8																	0.3	1.2	1.6	2.6	1.425	11.7	0	8	9	9	10	10
AT5G43610	Plasma Membrane	Sucrose-proton symporter	SUC6											0	0.2	0	0	0.05	1.1							0	19	19	36	42	50
AT1G11260	Plasma Membrane	Sugar-transporter	STP1	0	0.4	0.1	0.5	0.25	22.1	16.6	3.7	2.1	11.125							0	0	0.4	0.4	0.2	0.3	12.7755	324	397	1150	1483	1124
AT1G77210	Plasma Membrane	Sugar-transporter	STP14						0.6	0.9	0.7	0	0.55	0.7	0	0	0	0.175	1	0.9	0.5	2	0.9	1.075	0.6	0.665392	245	330	127	117	47
AT3G05960	Plasma Membrane	Sugar-transporter	STP6											1.4	0.8	0	0	0.55	0	0	0.2	0	0	0.05	0	0	6	7	7	7	7
AT3G19930	Plasma Membrane	Sugar-transporter	STP4	0	0	0	0.1	0.025	0	0	0	0	0							0	0	0	0	0	0	2.52849	205	407	338	501	446
AT4G02050	Plasma Membrane	Sugar-transporter	STP7	0.8	0.4	0.1	0	0.325	1.2	0.9	1.3	0.3	0.925	0	0.35	0	0	0.0875	0	0	0.6	0.4	0.2	0.3	2.1	1.33078	832	833	436	341	316
AT4G21480	Plasma Membrane	Sugar-transporter	STP12						0.3	0	0	0	0.075							0	0	0.4	0.5	0.225	0	0	427	199	74	21	32
AT5G23270	Plasma Membrane	Sugar-transporter	STP11																	0.3	0.5	0	0	0.2	0	0	7	7	8	10	8
AT5G26250	Plasma Membrane	Sugar-transporter	STP8						0	0.3	0	0.3	0.15	0	0.8	0.7	1.3	0.7	0	0	0	0.2	0.2	0.1	0.3	0	5	6	6	7	7
AT5G26340	Plasma Membrane	Sugar-transporter	STP13 MSS1						0.3	0	0	0	0.075	0	0.2	0	0	0.05	0	0	0	0	0	0	0	4.52466	10	38	34	122	82
AT5G61520	Plasma Membrane	Sugar-transporter	STP3											0	0.6	0	0	0.15	0	0	0.2	0	0	0.05	0	2.79465	7	10	8	7	10
			STP	15.7	11.5	15	9.2	12.85	46.8	33.7	24.6	21.9	31.75	10.5	7	2	7.3	6.7	7.9	3.3	4.8	8.8	10.5	6.85	17.3	57.6229	6462	7084	4930	5775	4556
Glycolysis
AT3G03250	Cytosol	UDP-glucose pyrophosphorylase	UGP1	11.6	8.3	7.6	4.3	7.95	1.3	1.2	0.2	0	0.675	0.7	0.2	0	0	0.225	0	0	0	0	0	0	0.3	9.04933	1321	893	251	148	138
AT5G17310	Cytosol	UDP-glucose pyrophosphorylase	UGP2	5.6	4.5	6.6	2.1	4.7	56.9	106.9	28.1	12.9	51.2	47.9	35.6	17.8	9.2	27.625	22.4	9.9	7.4	10.2	12.2	9.925	3.8	5.58929	3332	6070	8205	8009	7656
			UGP	17.2	12.8	14.2	6.4	12.65	58.2	108.1	28.3	12.9	51.875	48.6	35.8	17.8	9.2	27.85	22.4	9.9	7.4	10.2	12.2	9.925	4.1	14.6386	4653	6963	8456	8157	7794
AT3G56040	Plastid	UDP-glucose pyrophosphorylase	UGP3	1.5	0.8	0.1	1.4	0.95	0	0.3	0	0.6	0.225	0	0.2	0	0	0.05	0.5	0.3	0	0	0	0.075	0	1.33078	123	128	102	102	87
AT1G23190	Cytosol	phosphoglucomutase	PGM	40.2	31.5	23.8	14.1	27.4	13.1	14.1	6.5	4.5	9.55							14.4	9.7	15	15.7	13.7	12.1	2.79465	852	743	250	214	199
AT1G70730	Cytosol	phosphoglucomutase	PGM						10.5	8	4.7	1.5	6.175	29.6	15.5	10.5	6.6	15.55	14.8	1.2	0.2	0.8	0.7	0.725	0.6	5.05698	562	589	633	677	677
			PGM	40.2	31.5	23.8	14.1	27.4	23.6	22.1	11.2	6	15.725	29.6	15.5	10.5	6.6	15.55	14.8	15.6	9.9	15.8	16.4	14.425	12.7	7.85162	1414	1332	883	891	876
AT1G70820	Plastid	phosphoglucomutase	PGM2	0	0	0	0.2	0.05	0.3	0	0	0.3	0.15													2.92772	27	30	43	54	57
AT5G51820	Plastid	phosphoglucomutase	PGM1	2.7	2.2	0.9	0.3	1.525	11.2	12.2	2.4	0.9	6.675	9.8	6.9	0.7	0	4.35	6	0.3	0.9	1.2	0.7	0.775	1.8	3.85927	478	468	205	120	110
			PGM	2.7	2.2	0.9	0.5	1.575	11.5	12.2	2.4	1.2	6.825	9.8	6.9	0.7	0	4.35	6	0.3	0.9	1.2	0.7	0.775	1.8	6.787	505	498	248	174	167
AT2G19860	Cytosol	Hexokinase	HXK2						0	0	0.2	0.3	0.125	3.5	0.95	0	1.3	1.4375	1.1	1.2	0.2	0.6	1.7	0.925	0.3	1.06463	223	275	288	288	270
AT4G29130	Cytosol	Hexokinase	HXK1	4.1	3.4	16.4	16.1	10	5.7	2.4	2.3	0	2.6	5.6	3.45	1.3	1.4	2.9375	1.6	1.5	0.9	3.3	1.4	1.775	1.3	1.73002	390	333	134	115	91
			HXK	4.1	3.4	16.4	16.1	10	5.7	2.4	2.5	0.3	2.725	9.1	4.4	1.3	2.7	4.375	2.7	2.7	1.1	3.9	3.1	2.7	1.6	2.79465	613	608	422	403	361
AT1G47840	Plastid	Hexokinase	HXK3	9.7	3.4	1	0.6	3.675	1.5	1.2	0.2	0	0.725	2.8	4.4	1.3	0.7	2.3	8.2	0.3	0	0	0	0.075	0.9	0.266157	542	331	67	50	53
AT1G06020	Cytosol	Probable Fructokinase	put FK-3	0.2	0	0	0.1	0.075																		0.133078	12	12	14	30	21
AT2G31390	Cytosol	Probable Fructokinase	putFK-1	9.1	0.8	1.1	3.5	3.625	101.6	54.2	19.1	7.2	45.525							0	0.2	0	0	0.05	0	0.399235	852	777	813	891	934
AT3G59480	Cytosol	Probable Fructokinase	putFK-4						71	8	3.7	0.6	20.825	92.4	62.45	25.6	6.6	46.7625	48.1	8.1	13.1	12	24.6	14.45	14.3	0.133078	102	95	30	22	15
AT4G10260	Cytosol	Probable Fructokinase	putFK-5	1.1	0.4	0.1	0	0.4						0.7	0	0	0	0.175	0							0	7	7	20	15	12
AT5G51830	Cytosol	pfkB-type carbohydrate kinase family protein	pfkB-type	3.2	2.6	1.4	0.9	2.025	1.6	0.6	0.4	0	0.65	7.1	5.15	2.6	0.7	3.8875	2.7	0.3	0.9	0.8	2.1	1.025	5.7	0.133078	446	710	1330	1353	1052
			FK	13.6	3.8	2.6	4.5	6.125	174.2	62.8	23.2	7.8	67	100.2	67.6	28.2	7.3	50.825	50.8	8.4	14.2	12.8	26.7	15.525	20	0.79847	1419	1601	2207	2311	2034
AT1G66430	Plastid	pfkB-type carbohydrate kinase family protein	FK	21.8	3.4	1.7	3.4	7.575	8.7	6.1	0.4	0	3.8	6.3	1.8	3.3	0.7	3.025	2.2	0.6	2.2	1.4	0.5	1.175	3.2	3.19388	2199	1323	178	48	26
AT5G42740	Cytosol	phospho-glucose (Glc) isomerase/glucose-6-phosphate isomerase	PGI	14.1	9.5	8.1	2.3	8.5	4.2	4.9	1.8	0.6	2.875	19	8.9	3.9	2.6	8.6	16.4	12.6	14.3	8.8	15.6	12.825	14.9	1.33078	891	893	980	914	872
AT4G24620	Plastid	phospho-glucose (Glc) isomerase/glucose-6-phosphate isomerase	PGI	17.7	11.8	7.8	2.7	10	7.1	5.2	2.3	1.2	3.95	20.4	8.35	9.2	2.6	10.1375	8.8	4.5	3.4	3.6	2.3	3.45	8.2	3.85927	1351	957	215	151	101
AT2G22480	Plastid	6-phosphofructokinase	PFK5	4.3	2.3	1	1	2.15	5.4	1.2	0.6	0.3	1.875	7.7	2.7	0.7	0.7	2.95	3.8	0	0.2	1	0.2	0.35	0.3	1.19771	221	235	106	116	100
AT5G61580	Plastid	6-phosphofructokinase	PFK4	0.2	0.4	0.4	0.1	0.275	1.9	0	0	0.3	0.55	0.7	0	0	0	0.175	0	0.3	0	0	0	0.075	0	3.46004	169	149	194	163	224
			PFK	4.5	2.7	1.4	1.1	2.425	7.3	1.2	0.6	0.6	2.425	8.4	2.7	0.7	0.7	3.125	3.8	0.3	0.2	1	0.2	0.425	0.3	4.65774	390	384	300	279	324
AT4G26270	Cytosol	6-phosphofructokinase	PFK3	4.6	3.4	2.9	3.3	3.55	2.6	3.7	10	8.4	6.175	6.3	3.05	3.3	3.4	4.0125	12.5	3.3	3.8	2.4	7.3	4.2	4.4	0.266157	138	177	189	192	247
AT4G29220	Cytosol	6-phosphofructokinase	PFK1	0.4	0.4	0	0	0.2												0	0.2	0	0	0.05	0.3	0.931548	36	27	22	20	18
AT4G32840	Cytosol	6-phosphofructokinase	PFK6	2	3.5	1.8	1	2.075	15.8	4	3.3	0.9	6													0.266157	204	190	134	99	118
AT5G47810	Cytosol	6-phosphofructokinase	PFK2	17.8	8.3	18	21	16.275	1.3	5.9	6.4	5.4	4.75	0	0.6	0	0.7	0.325	0.5	5.1	3.6	6.4	7.1	5.55	4.4	0.266157	607	914	4825	4713	5543
AT5G56630	Cytosol	6-phosphofructokinase	PFK7	0.6	0.8	0.3	0.7	0.6	0.6	0.3	0.2	0	0.275	0	0.75	0.7	0.7	0.5375	4.2							1.33078	109	89	79	56	72
			PFK	25.4	16.4	23	26	22.7	20.3	13.9	19.9	14.7	17.2	6.3	4.4	4	4.8	4.875	17.2	8.4	7.6	8.8	14.4	9.8	9.1	3.0608	1094	1397	5249	5080	5998
AT1G12000	Cytosol	pyrophosphate--fructose-6-phosphate 1-phosphotransferase beta subunit, putative	PFP-β	43.5	39	24	7.6	28.525	48.5	20.9	5.1	0.3	18.7	48.7	21.65	15.8	4	22.5375	51.9	53.6	23.1	14.1	11.4	25.55	19.3	7.31931	2300	1448	177	88	72
AT4G04040	Cytosol	diphosphate-fructose-6-phosphate 1-phosphotransferase activity	PFP-β	2.2	0.4	0.4	3.5	1.625	14.1	5.8	1.1	0.6	5.4							2.4	0.2	1.2	1.2	1.25	1.9	4.52466	111	135	363	308	257
AT1G20950	Cytosol	pyrophosphate--fructose-6-phosphate 1-phosphotransferase-related	PFP-α	22.3	15.1	6.2	5.3	12.225	1.5	0.3	0	0	0.45							1.2	0.5	0.4	1.2	0.825	2.2	2.52849	1048	589	89	45	34
AT1G76550	Cytosol	pyrophosphate-dependent phosphofructokinase complex, alpha-subunit complex	PFP-α	23.3	15.5	8.4	2	12.3	46.8	11.4	3.1	3.6	16.225	26.1	9.35	5.2	0	10.1625	19.1	24.6	14.7	10.7	5.3	13.825	16.5	0.79847	3109	2097	426	212	182
			PFP	91.3	70	39	18.4	54.675	110.9	38.4	9.3	4.5	40.775	74.8	31	21	4	32.7	71	81.8	38.5	26.4	19.1	41.45	39.9	15.1709	6568	4269	1055	653	545
AT1G18270	Cytosol	fructose-bisphosphate aldolase	FBA	2.6	2.4	0.9	2	1.975	4.4	6.7	3.1	3	4.3	6.3	3.7	1.4	2.6	3.5	3.7	2.1	2.6	0.8	2.1	1.9	0.6	0.79847	301	301	317	363	316
AT2G36460	Cytosol	fructose-bisphosphate aldolase	FBA	1.3	1.2	18.3	30.8	12.9	1.2	0.6	0	0	0.45	0	0	0	0.7	0.175	0.5	282.5	207.6	136.8	165.1	198	193	10.9124	759	980	1392	1384	1706
AT3G52930	Cytosol	fructose-bisphosphate aldolase	FBA	69.5	32.3	26.7	9.1	34.4	200.9	39.1	29.5	6.9	69.1	46.6	7.9	9.2	9.9	18.4	25.1	63.4	45	33.8	39.2	45.35	67.7	11.0455	10086	7826	1783	891	936
AT4G26530	Cytosol	fructose-bisphosphate aldolase	FBA	0	0	0.1	0	0.025	0	0	0	0	0							0	0	0	0	0	0	16.5017	10	11	20	40	39
			FBA	73.4	35.9	46	41.9	49.3	206.5	46.4	32.6	9.9	73.85	52.9	11.6	10.6	13.2	22.075	29.3	348	255.2	171.4	206.4	245.25	261.3	39.2581	11156	9118	3512	2678	2997
AT2G21330	Plastid	fructose-bisphosphate aldolase	FBA1	9.8	3.8	1.9	1.6	4.275	5.9	1.5	1.3	0.3	2.25	2.8	2	0	0		0	0.3	0	0	0	0.075	1.3	438.36	467	301	229	262	178
AT4G38970	Plastid	fructose-bisphosphate aldolase	FBA2	76.7	31.9	8.7	12.7	32.5	0.6	1.8	0	0	0.6	3.5	0.9	0	0	1.1	0	15.5	5.5	0.8	0.9	5.675	24	363.038	3327	2307	295	83	36
AT2G01140	Plastid/Mit	fructose-bisphosphate aldolase	FBA	38.4	29.5	22.3	18.6	27.2	34.7	20.3	7.7	3.9	16.65	85.3	71.1	21	10.5	46.975	33.3	64.3	35.5	30.4	28.5	39.675	25.9	5.32313	4194	3253	741	591	467
			FBA	124.9	65.2	32.9	32.9	63.975	41.2	23.6	9	4.2	19.5	91.6	74	21	10.5	49.275	33.3	80.1	41	31.2	29.4	45.425	51.2	806.721	7988	5861	1265	936	681
AT3G55440	Cytosol	triosephosphate isomerase	TPI	37.8	25.1	18.6	19.3	25.2	65.2	44.7	24.1	5.1	34.775	280.7	359.05	103.3	45.5	197.137	162.8	69.7	35	43.3	41	47.25	41.1	45.912	7132	6505	1911	1263	1003
AT2G21170	Plastid	triosephosphate isomerase	TPI	18.3	8.3	7.6	6.9	10.275	11.6	3.4	3.5	0.3	4.7	12	8.35	2	1.3	5.9125	8.7	0.3	3.1	1.6	0.9	1.475	2.2	27.9465	1594	1291	458	417	324
AT2G24270	Cytosol	non-phosphorylating NADP-dependent glyceraldehyde-3-phosphate dehydrogenase	NADP GAPDH	76.5	37.5	14.4	5.4	33.45	1.9	0.3	0.9	0	0.775	7	7.4	2.7	2.6	4.925	14.2	11.4	4.9	8	5.1	7.35	7.9	30.7411	3332	2521	439	163	77
AT1G12900	Plastid	glyceraldehyde-3-phosphate dehydrogenase A Subunit 2	GapA-2	44.1	10.6	3.1	2.9	15.175	13.9	4	0	0	4.475							0	0	0	0	0	1.6	174.865	3736	2832	514	174	66
AT3G26650	Plastid	glyceraldehyde-3-phosphate dehydrogenase A Subunit 1	GapA-1	10.8	2.3	0.2	0.5	3.45	1.5	0	0	0	0.375							0	0	0	0	0	2.8	181.12	7643	6070	1663	796	426
			GapA	54.9	12.9	3.3	3.4	18.625	15.4	4	0	0	4.85	0	0	0	0	0	0	0	0	0	0	0	4.4	355.985	11379	8902	2177	970	492
AT1G42970	Plastid	glyceraldehyde-3-phosphate dehydrogenase B Subunit	GapB	20.5	12.1	3.5	1.2	9.325	6.8	5.5	0.2	0	3.125	0.7	0.2	0.7	0	0.4	0.5	0.9	0.2	0	0.2	0.325	2.1	66.5392	1963	1420	281	92	39
AT1G13440	Cytosol	glyceraldehyde-3-phosphate dehydrogenase C-2	GapC2	168.4	110	79	47.4	101.2	387.9	308.6	80.4	16.5	198.35	373.8	178.7	67.1	50	167.4	303.8	697	420.4	325.9	393.4	459.175	219.6	119.105	8584	7314	2650	2409	2002
AT3G04120	Cytosol	glyceraldehyde-3-phosphate dehydrogenase C-1	GapC1	89.6	61.1	37.7	21.9	52.575	331.4	109.2	72.2	66	144.7	0	0.35	0.7	0	0.2625	0.5	32.4	15.2	23.1	27.9	24.65	26.5	19.2964	7302	5663	1216	589	391
			GapC	258	171.1	116.7	69.3	153.775	719.3	417.8	152.6	82.5	343.05	373.8	179.05	67.8	50	167.662	304.3	729.4	435.6	349	421.3	483.825	246.1	138.401	15886	12977	3866	2998	2393
AT1G16300	Plastid	glyceraldehyde-3-phosphate dehydrogenase C-2 Plastid isoform	GapCp-2	2.2	0.8	0.9	1.5	1.35	9.3	0.9	1	1.2	3.1	0	0	0	0	0	0.5	5.7	2.4	1.8	2.8	3.175	4.1	0.399235
AT1G79530	Plastid	glyceraldehyde-3-phosphate dehydrogenase C-1 plastid isoform	GapCp-1	2.7	1.5	1.2	0.9	1.575	4.4	1.5	0.4	0	1.575	56.4	42.2	21	13.2	33.2	12.6							1.33078	294	186	95	89	135
			GapC	4.9	2.3	2.1	2.4	2.925	13.7	2.4	1.4	1.2	4.675	56.4	42.2	21	13.2	33.2	13.1	5.7	2.4	1.8	2.8	3.175	4.1	1.73002	294	186	95	89	135
AT1G79550	Cytosol	phosphoglycerate kinase	PGK	37.2	30.7	26.4	15.2	27.375	112.8	53	26.4	10.2	50.6	115	45.4	15.8	13.2	47.35	60	80.4	45.1	40.9	50.5	54.225	44.4	14.5055	5284	4930	1960	1828	1589
AT3G45090	Cytosol	phosphoglycerate kinase	PGK	3	2.7	0.2	0.4	1.575	0	3.3	1.5	0.9	1.425							2.7	1.4	1	1.7	1.7	3.5	1.06463	191	209	115	73	67
AT5G60760	Cytosol	phosphoglycerate kinase	PGK	17	18.8	21.2	17.1	18.525	1	1.2	4	3.6	2.45	25.4	29.8	21	39.5	28.925	19.1	4.8	6.3	5.3	6.7	5.775	6.7	0.133078	852	1233	5681	5793	6505
			PGK	57.2	52.2	47.8	32.7	47.475	113.8	57.5	31.9	14.7	54.475	140.4	75.2	36.8	52.7	76.275	79.1	87.9	52.8	47.2	58.9	61.7	54.6	15.7032	6327	6372	7756	7694	8161
AT1G56190	Plastid	phosphoglycerate kinase	PGK	0.2	0	0	0	0.05	7.7	8.6	1.1	0.9	4.575	2.8	3.15	0.7	0	1.6625	0.5	3.6	0.5	1.4	0.2	1.425	3.5	12.3763	1517	1124	229	99	57
AT3G12780	Plastid	phosphoglycerate kinase	PGK	28.3	9.1	2.9	3.8	11.025	2.5	3.4	0	0.6	1.625	4.9	7.75	1.3	0.7	3.6625	3.8	0.6	0	0.4	0	0.25	0.9	44.5812	3178	2469	978	631	478
AT5G61450	Plastid	phosphoglycerate kinase	PGK	2.9	1.5	2.9	1.5	2.2	3.2	4.3	0.9	2.7	2.775	19	28.4	12.5	12.5	18.1	20.8	2.1	1.2	0.4	0.2	0.975	1.3	0.399235	123	140	135	151	144
			PGK	31.4	10.6	5.8	5.3	13.275	13.4	16.3	2	4.2	8.975	26.7	39.3	14.5	13.2	23.425	25.1	6.3	1.7	2.2	0.4	2.65	5.7	57.3568	4818	3733	1342	881	679
AT1G09780	Cytosol	2,3-bisphosphoglycerate-independent phosphoglycerate mutase	i-PGM	0.9	0	0.7	1.2	0.7	1.9	0.6	0.4	0	0.725							0.3	0.2	0	0	0.125	0.6	2.12925	218	199	63	62	39
AT3G08590	Cytosol	2,3-bisphosphoglycerate-independent phosphoglycerate mutase	i-PGM	22.7	10.2	8.3	4.4	11.4	47.3	19.9	20.5	18	26.425	107.2	59.05	37.5	33.6	59.3375	48.6	46.7	28.8	21.2	25.7	30.6	20.6	8.25086	2409	1589	281	125	98
AT3G30841	Cytosol	2,3-bisphosphoglycerate-independent phosphoglycerate mutase	i-PGM	1	0.4	0.4	0.6	0.6	3.5	3.7	2.4	1.5	2.775	3.5	7.85	0.7	0.7	3.1875	7.1	0.9	0.4	1.2	0.9	0.85	0.6	0
AT4G09520	Cytosol	2,3-bisphosphoglycerate-independent phosphoglycerate mutase	i-PGM	2.8	1.5	1.4	1.1	1.7	0	0	0	0	0							0.6	0.2	1	0.2	0.5	2.5	0.532313	199	200	136	102	95
			i-PGM	27.4	12.1	10.8	7.3	14.4	52.7	24.2	23.3	19.5	29.925	110.7	66.9	38.2	34.3	62.525	55.7	48.5	29.6	23.4	26.8	32.075	24.3	10.9124	2826	1988	480	289	232
AT1G22170	Plastid	phosphoglycerate/bisphosphoglycerate mutase	d-PGM	0.4	0	0	0.3	0.175	3.3	4.3	0.6	0.3	2.125	7.8	6.15	2.6	7.2	5.9375	1.6	0.9	0.5	0.8	0	0.55	0.6	0.665392	1208	1325	164	84	58
AT1G78050	Plastid	phosphoglycerate/bisphosphoglycerate mutase	d-PGM	14	11.4	6.4	3.4	8.8																		0	330	467	96	166	122
			d-PGM	14.4	11.4	6.4	3.7	8.975	3.3	4.3	0.6	0.3	2.125	7.8	6.15	2.6	7.2	5.9375	1.6	0.9	0.5	0.8	0	0.55	0.6	0.665392	1538	1792	260	250	180
AT2G29560	Cytosol	phosphoenolpyruvate enolase	ENOC	2.1	1.1	0.9	1.7	1.45	5.1	5.2	1.8	1.2	3.325	6.3	2.05	0.7	1.4	2.6125	6	1.8	2	1.8	3.3	2.225	4.1	0.931548	408	363	187	173	144
AT2G36530	Cytosol/Plastid/Mit	phosphoenolpyruvate enolase	ENO2	99.9	61.4	53.4	15.9	57.65	128.8	69.5	16.6	10.8	56.425	330.1	166.55	81.5	31.7	152.463	149.1	86.1	49.8	44.8	76.6	64.325	38	11.844	7656	6218	2150	2409	1791
			ENO	102	62.5	54.3	17.6	59.1	133.9	74.7	18.4	12	59.75	336.4	168.6	82.2	33.1	155.075	155.1	87.9	51.8	46.6	79.9	66.55	42.1	12.7755	8064	6581	2337	2582	1935
AT1G74030	Plastid	phosphoenolpyruvate enolase	ENO1	24.8	18.2	11.3	3.1	14.35	13.5	8.3	1.8	0.6	6.05	30.3	15.85	3.9	4	13.5125	6	7.2	4	3.7	1.9	4.2	3.8	1.33078	1666	1178	134	43	32
AT2G36580	Cytosol	pyruvate kinase	PK	0	0.4	0.3	0.1	0.2	0.6	0.6	0	0	0.3	0	0.2	0.7	0	0.225	0	0	0	0.4	0	0.1	0	2.39541	1386	1429	689	694	717
AT3G04050	Cytosol	pyruvate kinase	PK	1.2	1.5	1.1	0.4	1.05																		0	10	10	11	13	12
AT3G25960	Cytosol	pyruvate kinase	PK																	0.3	0	0	0	0.075	0.6	0	14	14	18	20	20
AT3G52990	Cytosol	pyruvate kinase	PK	8.4	10.3	8.3	4.8	7.95	23.7	16	11.5	6	14.3	108.6	65.9	22.3	13.2	52.5	54	21.6	14.8	11.9	11.3	14.9	18	13.0417
AT4G26390	Cytosol	pyruvate kinase	PK																	0	0	0.2	0	0.05	0	0	5	5	5	6	6
AT5G08570	Cytosol	pyruvate kinase	PK	9.5	12.1	22.8	5.8	12.55	23.4	10.2	3.3	0.3	9.3	48.7	31.35	14.5	5.9	25.1125	47	24.8	14.3	12.5	16.1	16.925	19.6	3.46004	1450	1663	852	934	913
AT5G56350	Cytosol	pyruvate kinase	PK	1.6	0.8	1	0.1	0.875	13.8	5.5	2.7	1.2	5.8	5.6	0.2	3.3	0	2.275	2.1	0.3	0.9	1.4	0.9	0.875	3.9	1.73002	173	170	91	147	98
AT5G63680	Cytosol	pyruvate kinase	PK	2.1	0.8	0.7	0.1	0.925	1	0.3	0.7	0	0.5	0	0	0.7	0	0.175	0	2.7	0.9	1.6	1.1	1.575	2.2	1.19771	245	173	94	70	52
			PK	22.8	25.9	34.2	11.3	23.55	62.5	32.6	18.2	7.5	30.2	162.9	97.65	41.5	19.1	80.2875	103.1	49.7	30.9	28	29.4	34.5	44.3	21.8249	3283	3464	1760	1884	1818
AT3G49160	Plastid	pyruvate kinase	PK	1	0	0.1	0	0.275	2.3	1.2	4	3	2.625	1.4	2	1.4	0	1.2	1							0.665392	478	316	257	122	158
AT1G32440	Plastid	pyruvate kinase beta subunit	PKp3/PKp-β2	3	1.9	2.4	0.1	1.85	18.9	12.6	2.2	0.6	8.575	0.7	1.3	2	2.7	1.675	4.3	2.4	3.3	1.8	2.3	2.45	1.3	1.73002	213	234	131	109	65
AT5G52920	Plastid	pyruvate kinase beta subunit	PKp2/PKp-β1	144.1	78.7	45.4	24.9	73.275	3.5	3.4	0.9	0	1.95	73.3	32.75	12.5	10.5	32.2625	35.5	36.2	16.3	8	3.5	16	39.6	7.31931	5931	5284	1555	777	504
AT3G22960	Plastid	pyruvate kinase alpha subunit	PKp1/PKp-α	57.1	34.9	29.4	10.7	33.025	15.4	13.5	2.2	3.3	8.6	29.6	21.15	4.6	3.3	14.6625	16.4	33.5	24.4	13.9	12.1	20.975	54.1	13.8401	3040	2582	891	645	362
			PK	205.2	115.5	77.3	35.7	108.425	40.1	30.7	9.3	6.9	21.75	105	57.2	20.5	16.5	49.8	57.2	72.1	44	23.7	17.9	39.425	95	23.5549	9662	8416	2834	1653	1089
AT1G53310	Cytosol	phosphoenolpyruvate carboxylase	PECP1	11.1	8.5	9.3	4.9	8.45	14	14.8	4.2	6.3	9.825	1.4	0.55	0	0	0.4875	5.4	9	7.8	5.5	13	8.825	8.4	9.98088	874	776	259	317	245
AT1G68750	Cytosol	phosphoenolpyruvate carboxylase	PECP4	0	0	0	0.3	0.075	2.5	1.8	0	0	1.075	95.9	44.35	17.8	5.3	40.8375	84.6	7.2	9.3	7.4	4	6.975	2.9	0	7	7	7	9	8
AT2G42600	Cytosol	phosphoenolpyruvate carboxylase	PECP2	14	8.1	2.5	0.7	6.325	1.6	1.2	0.4	0.9	1.025	0	0	0	0	0	0.5	0	0.2	0.8	0.2	0.3	0.3	38.0604	1204	1291	436	407	272
AT3G14940	Cytosol	phosphoenolpyruvate carboxylase	PECP3	1.2	0	0.1	0	0.325	0	1.2	0.2	0	0.35	31	13.8	5.9	3.3	13.5	19.1	1.8	3.7	3	1.4	2.475	8.9	0.266157	85	63	38	56	56
Plastid Transporters
AT5G46110	Plastid	triose Phosphate Translocator	TPT	47.9	11.7	5.2	4.8	17.4	24.3	12.6	1.6	0.3	9.7	12	4.2	3.3	0	4.875	6.5	4.8	2.8	2.6	2.5	3.175	5.7	193.762	2582	1960	536	252	158
AT3G01550	Plastid	phosphoenolpyruvate/phosphate translocator	PPT2	0.2	0	0	0	0.05	0.6	0.6	0	0	0.3	0	2	0	0	0.5	0.5							1.19771	4	4	4	4	4
AT5G33320	Plastid	phosphoenolpyruvate/phosphate translocator	PPT1	29.9	20.1	14.4	5.8	17.55	35.7	13.5	2.4	0.9	13.125	48	25.7	5.9	2	20.4	18.6	7.5	8.2	6.9	4.7	6.825	7.2	6.38776
AT1G61800	Plastid	glucose6-Phosphate/phosphate transporter 2	GPT2	10.4	4.7	4.1	0.6	4.95	25.1	13.6	3.8	0.6	10.775	28.2	31.75	12.5	5.2	19.4125	29.5	6.6	8.7	6.5	15.1	9.225	11.7	0	1178	2353	128	195	29
AT5G54800	Plastid	glucose6-Phosphate/phosphate transporter 1	GPT1	4.7	2.8	3.6	2.2	3.325	15.4	5.2	4.5	2.1	6.8							8.4	4	9.4	6.8	7.15	8.7	0.931548	1026	1001	537	631	725
AT5G17630	Plastid	xylulose-5-phosphate/phosphate translocator	XPT	2.9	0.8	1.4	0.1	1.3	5.1	1.2	0.4	0.9	1.9	2.1	1.15	0.7	0.7	1.1625	3.3	1.8	0.7	1.2	1.6	1.325	0	3.0608	513	276	145	95	104
AT5G16150	Plastid	glucose transporter	GLT1	31.7	10.3	2.1	5.4	12.375	11.6	14.5	2.9	1.5	7.625	27.5	24.75	8.5	5.3	16.5125	15.8	1.8	2.5	1.2	2.3	1.95	4.7	16.901	2465	1826	795	513	492
AT1G15500	Plastid	nucleotide transporter 1	NTT2	28.4	13.7	14	12.7	17.2	0.3	0.3	0	0	0.15	0	0.2	0	0	0.05	0.5	0	0	0	0	0	0	6.52084	3045	2009	550	398	383
AT1G80300	Plastid	nucleotide transporter 1	NTT1	41.3	17.1	3.9	5.2	16.875	32.4	14.5	5.1	5.7	14.425	30.3	14.65	5.9	2.6	13.3625	22.4	13.2	13.4	13.4	9.3	12.325	15.5	3.32696
AT5G12860	Plastid	dicarboxylate transporter	DiT1	2.7	1.2	0.1	0.4	1.1	3.5	0.3	0.2	0	1	1.4	0.2	0	0	0.4	0.5	2.1	1.4	0.6	1.1	1.3	0.3	12.5094	1176	914	661	836	761
AT5G64290	Plastid	dicarboxylate transporter	DiT2.1	4.2	2.3	2.3	1.2	2.5	6.1	1.8	1.8	1.5	2.8	17.7	7.05	2	2	7.1875	4.4	6.3	2.6	2.9	2.8	3.65	5.7	3.19388	646	417	245	262	283
AT5G64280	Plastid	dicarboxylate transporter	DiT2.2	0.8	0.4	0.4	0.8	0.6																		1.46386	281	208	229	234	316
Pentose Phosphate Pathway and Calvin Cycle
AT3G27300	Cytosol	glucose-6-phosphate dehydrogenase	G6PD5	0.4	0	0.4	0.1	0.225																		1.99618	213	288	331	436	437
AT5G40760	Cytosol	glucose-6-phosphate dehydrogenase	G6PD6	12.1	11.4	7.8	4.7	9	7.1	11.4	3.8	0.3	5.65	9.2	16.15	9.9	10.5	11.4375	19.7	3.9	1.9	8.2	6.9	5.225	4.8	0.665392	1236	1295	603	508	513
			G6PDH	12.5	11.4	8.2	4.8	9.225	7.1	11.4	3.8	0.3	5.65	9.2	16.15	9.9	10.5	11.4375	19.7	3.9	1.9	8.2	6.9	5.225	4.8	2.66157	1449	1583	934	944	950
AT1G09420	Plastid	glucose-6-phosphate dehydrogenase	G6PD4	5.8	1.5	1.5	0.5	2.325						2.8	0.7	0	1.4	1.225	1.6	3.3	1.6	2.2	2.4	2.375	2.8	0.266157	896	759	478	295	251
AT1G24280	Plastid	glucose-6-phosphate dehydrogenase	G6PD3	3.3	0.8	0.9	0.7	1.425	0	0	0	0	0	0	0.6	0	0	0.15	0							0.133078	154	228	99	78	68
AT5G13110	Plastid	glucose-6-phosphate dehydrogenase	G6PD2	8.2	4.2	1.8	0.7	3.725	4.2	3.7	2.2	0.6	2.675	10.5	6.15	1.4	0.7	4.6875	5.4	4.8	1	2	0.7	2.125	1.2	1.19771	725	813	616	819	630
AT5G35790	Plastid	glucose-6-phosphate dehydrogenase	G6PD1	2.4	0	0.3	0.2	0.725	0.6	0.9	0	0.3	0.45	0.7	0	0	0	0.175	0	0.9	0.5	0.6	0	0.5	3.7	3.32696	550	288	154	83	74
			G6PDH	19.7	6.5	4.5	2.1	8.2	4.8	4.6	2.2	0.9	3.125	14	7.45	1.4	2.1	6.2375	7	9	3.1	4.8	3.1	5	7.7	4.9239	2325	2088	1347	1275	1023
AT1G13700	Cytosol	6-phosphogluconolactonase	PGL1	0.4	0.4	1.4	0.1	0.575	2.6	3.7	3.9	2.7	3.225	4.9	5.25	5.2	2	4.3375	5.5	3.9	4.5	3.1	1.4	3.225	6.4	0.931548	35	44	256	228	186
AT5G24420	Cytosol	6-phosphogluconolactonase	PGL5	0.4	0.4	0	1.2	0.5																		0.79847	5	5	27	12	17
			PGL	0.8	0.8	1.4	1.3	1.075	2.6	3.7	3.9	2.7	3.225	4.9	5.25	5.2	2	4.3375	5.5	3.9	4.5	3.1	1.4	3.225	6.4	1.73002	40	49	283	240	203
AT5G24400	Plastid	6-phosphogluconolactonase	PGL3	5.9	3.4	1.8	1.1	3.05	13.2	15.7	17.5	4.8	12.8	23.3	19.4	7.9	7.9	14.625	19.6	9.9	10	6	8.5	8.6	8.6	1.59694	1743	1483	777	893	777
AT3G02360	Peroxisome/cytosol?	6-phosphogluconate dehydrogenase	6PGDH	21.5	7.3	5.5	2.8	9.275	27.3	13.3	4.2	3.3	12.025	7.7	6.35	2.6	2	4.6625	9.8	10.8	7.4	7.1	8.9	8.55	16.7	5.85545	4011	3571	1786	1911	1522
AT5G41670	Plastid/Mit	6-phosphogluconate dehydrogenase	6PGDH	11.6	6	5.2	4.2	6.75	16.4	5.9	1.3	1.5	6.275	16.2	3.6	4	0.7	6.125	1	1.8	0.2	0	1.1	0.775	0	3.99235	1666	1124	197	89	70
AT1G64190	Plastid	6-phosphogluconate dehydrogenase	6PGDH	8.4	4.6	5	4.1	5.525						26.1	11.25	4.6	1.3	10.8125	4.9	15.2	11.3	9	7.4	10.725	21.9	1.8631	2199	1416	399	155	133
			6PGDH	20	10.6	10.2	8.3	12.275	16.4	5.9	1.3	1.5	6.275	42.3	14.85	8.6	2	16.9375	5.9	17	11.5	9	8.5	11.5	21.9	5.85545	3865	2540	596	244	203
AT1G63290	Cytosol	ribulose-phosphate 3-epimerase	RPE						8	9.2	3.1	3.9	6.05	0	0.55	0.7	0.7	0.4875	0	1.2	0.7	0.4	2.4	1.175	2.9	1.59694	379	338	194	147	151
AT3G01850	Cytosol	ribulose-phosphate 3-epimerase	RPE	0.7	1.1	1.3	2.4	1.375	0	0	0	0	0	4.9	4.45	2	0.7	3.0125	3.3	0	0	0.2	0	0.05	0	1.59694	133	182	421	289	373
			RPE	0.7	1.1	1.3	2.4	1.375	8	9.2	3.1	3.9	6.05	4.9	5	2.7	1.4	3.5	3.3	1.2	0.7	0.6	2.4	1.225	2.9	3.19388	512	520	615	436	524
AT5G61410	Plastid	ribulose-phosphate 3-epimerase	RPE	25	11.4	3.1	7.4	11.725	3.8	4.9	2	2.7	3.35	7.1	7.75	3.3	1.3	4.8625	3.8	1.2	0.5	1.4	0.2	0.825	1.2	98.2118	2582	2248	1868	2002	1828
AT1G71100	Cytosol	ribose-5-phosphate isomerase	RPI	1.6	0.8	0	0.1	0.625	2.9	0	0	0.3	0.8													0.399235	60	36	36	36	42
AT2G01290	Cytosol	ribose-5-phosphate isomerase	RPI	0.2	0	0.7	0	0.225	0.3	0	0	0	0.075	2.8	0.35	0	0	0.7875	0.5	0.6	0	0	0	0.15	1.2	1.59694	407	253	152	162	169
			RPI	1.8	0.8	0.7	0.1	0.85	3.2	0	0	0.3	0.875	2.8	0.35	0	0	0.7875	0.5	0.6	0	0	0	0.15	1.2	1.99618	467	289	188	198	211
AT3G04790	Plastid	ribose-5-phosphate isomerase	RPI	4	1.6	0.9	1.1	1.9	4.2	1.8	0.7	1.2	1.975	1.4	0.2	0	0	0.4	0	2.1	0.9	1.8	2.2	1.75	0.9	8.25086	1874	1097	364	180	324
AT5G44520	Plastid	ribose-5-phosphate isomerase	RPI	0.4	0	0.1	0.4	0.225																		1.99618	64	40	74	67	42
			RPI	4.4	1.6	1	1.5	2.125	4.2	1.8	0.7	1.2	1.975	1.4	0.2	0	0	0.4	0	2.1	0.9	1.8	2.2	1.75	0.9	10.247	1938	1137	438	247	366
AT2G45290	Plastid	transketolase	transketolase	2.2	6.1	15.8	10.9	8.75	35.3	20.9	3.5	1.5	15.3	19	11.15	2	4.7	9.2125	17.9	7.2	5.8	2.7	7.1	5.7	15.2	0.931548	338	589	2473	2582	2707
AT3G60750	Plastid	transketolase	transketolase	92.4	43.5	30.5	16.2	45.65	0	1.5	3.1	3.6	2.05	3.5	3.3	0.7	3.3	2.7	6.5	0.3	1.2	0.4	1.4	0.825	1.5	45.3797	5163	3571	748	426	323
			TK	94.6	49.6	46.3	27.1	54.4	35.3	22.4	6.6	5.1	17.35	22.5	14.45	2.7	8	11.9125	24.4	7.5	7	3.1	8.5	6.525	16.7	46.3113	5501	4160	3221	3008	3030
AT1G12230	Plastid	transaldolase	transaldolase	18.4	14.8	5.6	3.2	10.5	6.1	14.5	2.2	0.3	5.775	112.1	147.4	33.5	26.4	79.85	36.6	5.1	2.4	1.9	2.8	3.05	4.1	4.52466	2702	2002	470	205	100
AT5G13420	Plastid	transaldolase	transaldolase	63	52.3	45.5	28.8	47.4	40.2	26.2	20.6	16.2	25.8	88.9	61.3	28.3	13.2	47.925	52.4	15.3	11	9.2	19.6	13.775	11.4	4.39159	2970	2146	680	708	604
			TA	81.4	67.1	51.1	32	57.9	46.3	40.7	22.8	16.5	31.575	201	208.7	61.8	39.6	127.775	89	20.4	13.4	11.1	22.4	16.825	15.5	8.91625	5672	4148	1150	913	704
AT1G67090	Plastid	RIBULOSE BISPHOSPHATE CARBOXYLASE SMALL CHAIN 1A	RBCS-1A	1.9	0.4	0.1	0.4	0.7	37	39.1	2.6	1.8	20.125	16.9	26.5	15.8	7.2	16.6	23.5	0.3	0.2	0	0	0.125	4.1	7499.9	16384	15653	8205	4495	2097
AT5G38410	Plastid	ribulose bisphosphate carboxylase small chain 3B	RBCS-3B	10.6	1.6	0.1	1.1	3.35						0.7	0	0	0	0.175	2.2	62.2	47.1	44.4	31.8	46.375	19.3	5386.48
AT5G38420	Plastid	ribulose bisphosphate carboxylase small chain 2B	RBCS-2B						0.3	0	0	0	0.075													2442.39
AT5G38430	Plastid	ribulose bisphosphate carboxylase small chain 1B	RBCS-1B	205	76	13.2	17.6	77.95												0	0	0	0	0	1.6	2198.19
			RBCS	217.5	78	13.4	19.1	82	37.3	39.1	2.6	1.8	20.2	17.6	26.5	15.8	7.2	16.775	25.7	62.5	47.3	44.4	31.8	46.5	25	17527	16384	15653	8205	4495	2097
AT1G32060	Plastid	Phosphoribulokinase	PRK	35.6	11	2.6	3.2	13.1	3.3	6.2	0.2	0	2.425	2.1	6.8	3.3	11.2	5.85	0	19.2	15.5	10.8	9.8	13.825	15.8	52.2998	2771	2300	308	83	26
Organic Acid and TCA
AT4G26970	mito/perox	aconitase B		0.2	0	0	0	0.05	1.2	0.3	0.2	0.3	0.5	2.8	1.7	0	2.1	1.65	2.2	0.9	0.8	0	0	0.425	0.6	2.12925	389	311	228	224	190
AT4G35830	mito/perox	aconitase B		62.3	49.6	55.5	44.6	53	25	28	8.8	4.8	16.65	17.6	12.05	3.9	1.3	8.7125	6	15.9	6	7.4	4.5	8.45	4.7	8.51701	4194	4103	2911	2767	2646
AT2G05710	mito/perox	aconitate hydratase		12.5	11.8	10	15.5	12.45	8.5	1.2	3	1.5	3.55	12.6	6.4	3.3	4.8	6.775	12.5	4.8	2.9	3.8	3.3	3.7	8.8	4.39159	1746	1666	2582	2702	3035
AT3G58740	perox	citrate (SI)-synthase	CSY1	0	0	0.1	0	0.025	0	0.3	0	0	0.075													0.133078	1233	1831	371	278	144
AT2G42790	perox	citrate (SI)-synthase	CSY3	2.4	2.3	23.4	20.6	12.175	0	0	0	0	0	6.3	7.7	2.6	2.6	4.8	5.5							1.46386	852	1353	3743	5284	5663
AT2G44350	mitochondria	citrate (SI)-synthase	CSY4	5.5	5.6	6.6	13.1	7.7	7.7	7.1	6	2.4	5.8	22.6	8.75	6.6	0	9.4875	11.4	2.1	1	1.4	3.8	2.075	1.2	7.45239	934	1073	1957	2304	2582
AT3G60100	mitochondria	citrate (SI)-synthase	CSY5						0.3	0	0.2	0	0.125							0	0	0.2	0	0.05	0	0.133078	10	10	13	14	18
AT5G50950	cytosol	fumarase	FUM2	0.2	0	0	0.1	0.075												0.3	0	1	0.7	0.5	0	9.18241	239	154	90	68	55
AT2G47510	mitochondria	fumarate hydratase	FUM1	3.7	3.8	1.4	2	2.725	4.5	1.2	1.3	0	1.75	19.8	7.5	0.7	1.3	7.325	12.6	1.2	0.9	1.4	0.4	0.975	1.6	6.787
AT5G03290	mitochondria	NAD+-dependent isocitrate dehydrogenase	IDH-V	6	3.5	2.3	10.9	5.675	8.7	2.5	2	1.5	3.675	7.1	4.75	1.3	2	3.7875	15.8	1.8	1	1.8	7.1	2.925	3.8	4.12543	381	467	575	833	677
AT3G09810	mitochondria	NAD+-dependent isocitrate dehydrogenase catalytic subunit	IDH-VI	0	0	0.2	0	0.05	0	0	0	0	0													1.06463
AT2G17130	mitochondria	NAD+-dependent isocitrate dehydrogenase regulatory subunit	IDH-II	1	0.8	0	0.3	0.525	0.3	0	0	0	0.075													0.931548	158	126	50	50	46
AT4G35260	mitochondria	NAD+-dependent isocitrate dehydrogenase regulatory subunit	IDH-I	2.3	3.5	1.5	2.3	2.4	0	0	0	0	0	7.1	5	3.9	0	4	6	0.6	1.2	0.6	5.7	2.025	0	13.8401	347	407	300	328	294
AT4G35650	mitochondria	NAD+-dependent isocitrate dehydrogenase regulatory subunit	IDH-III						9.9	0.9	1.1	0.3	3.05							0	0	0	0	0	0	0	12	6	7	10	7
AT1G54340	perox?	NADP+-dependent isocitrate dehydrogenase regulatory subunit	ICDH	0.7	0.8	0.9	1.7	1.025	0.3	0.9	0.4	0	0.4	1.4	5.4	1.3	1.3	2.35	1.6	0.3	0.2	1	1.2	0.675	0.3	1.06463	93	103	76	115	80
AT1G65930	cytosol	NADP+-dependent isocitrate dehydrogenase regulatory subunit	CICDH	59.7	39.8	19.8	8.8	32.025	52.9	28	10.8	6.3	24.5	12	17.1	7.2	2	9.575	18.6	27.5	7.7	7	15.4	14.4	12.6	19.0302	6378	6505	2199	1448	1001
AT5G14590	chl/mito?	NADP+-dependent isocitrate dehydrogenase regulatory subunit		2.5	0.8	1	2.1	1.6	5.8	3.7	3.5	1.5	3.625	10.5	3.45	3.3	0.7	4.4875	7.1	0.9	0.7	1	1.2	0.95	0.6	0.665392	346	354	536	679	577
AT1G24180	mitochondria	pyruvate dehydrogenase (acetyl-transferring)		4.4	3.1	2.4	3.8	3.425	4.8	0.3	0.2	0.6	1.475	3.5	1.35	0.7	1.3	1.7125	3.3	0	0	0	0	0	0	0.931548	169	144	183	286	263
AT1G59900	mitochondria	pyruvate dehydrogenase (acetyl-transferring)		7.8	9.1	9.5	19.5	11.475	15.1	8	18.6	18.3	15	1.4	0.35	0	0.7	0.6125	0	3	1.6	2	4.3	2.725	2.2	5.32313	1048	1124	852	978	981
AT5G50850	mitochondria	pyruvate dehydrogenase (acetyl-transferring)		8.8	3.5	7.1	4.7	6.025	28.8	12.8	5.2	6	13.2	26.1	20.3	5.9	6.6	14.725	20.2	4.8	3.3	4.9	3.5	4.125	5.6	10.247	708	816	760	813	872
AT2G18450	mitochondria	succinate dehydrogenase (ubiquinone)																		0	0	0	0	0	0	0	13	11	14	19	19
AT3G27380	mitochondria	succinate dehydrogenase (ubiquinone)		0.9	1.9	1.1	0.3	1.05												0.3	0	0	0	0.075	0	2.79465	937	914	502	550	400
AT5G65165	mitochondria	succinate dehydrogenase (ubiquinone)		10.2	34.2	52.9	34.2	32.875	2.6	22.8	17	21.3	15.925	4.9	13.45	12.5	38.9	17.4375	31.1							0
AT1G08480	mitochondria	succinate:ubiquinone oxidoreductase		17.6	17	13.8	16.9	16.325	24.4	16.9	6.2	5.7	13.3	39.5	56.55	27.6	11.2	33.7125	64.4	8.7	6	6.7	9.3	7.675	4.8	4.79082	1552	1416	1555	1323	1485
AT1G47420	mitochondria	succinate:ubiquinone oxidoreductase		7.5	6.5	8.5	8.7	7.8	14.5	8.9	4.2	0.9	7.125	10.6	12.2	7.2	9.2	9.8	12	6	2.2	2.1	1.2	2.875	2.9	2.79465	2006	1637	1124	1050	1080
AT2G46390	mitochondria	succinate:ubiquinone oxidoreductase		0.9	3.1	0.9	1.3	1.55																		4.25851	645	661	478	407	372
AT2G46505	mitochondria	succinate:ubiquinone oxidoreductase		11.8	7.1	9.8	14.2	10.725												5.7	1.9	4.5	4.7	4.2	7	6.787	1001	893	854	978	1178
AT3G47833	mitochondria	succinate:ubiquinone oxidoreductase		4.6	4.9	4.9	2.5	4.225	19.6	16	3.5	6.3	11.35													0.665392	978	852	618	469	537
AT5G40650	mitochondria	succinate:ubiquinone oxidoreductase		6.6	3.8	2.2	3.1	3.925	14.5	8	4	2.1	7.15	10.6	6.3	0.7	2.6	5.05	3.8	2.7	2.6	1.6	5.2	3.025	5.3	1.8631	317	245	225	181	191
AT5G62575	mitochondria	succinate:ubiquinone oxidoreductase							0	0.3	0	0	0.075	21.9	15.35	5.9	1.3	11.1125	5.5	9.6	2.2	5.6	7.2	6.15	8.3	1.8631	934	978	1048	914	874
AT5G66760	mitochondria	succinate:ubiquinone oxidoreductase		14.4	8.7	7.8	5	8.975	12.2	2.7	4.4	2.7	5.5	19	13.55	4.6	0	9.2875	8.2	7.5	5.3	6.5	8.8	7.025	4.1	1.59694	1448	1416	1331	1508	1485
AT5G08300	mitochondria	succinate-CoA ligase alpha subunit		6.8	6.1	5.8	4.8	5.875						0.7	0.95	0.7	0	0.5875	1.6							2.52849	743	631	491	408	456
AT5G23250	mitochondria	succinate-CoA ligase alpha subunit		1.1	1.2	0.4	0.4	0.775	29.2	10.5	4.9	6.9	12.875	26.1	16.4	4.6	2	12.275	19.1	6.6	3.6	4	6.4	5.15	2.9	1.06463	501	446	256	208	204
AT2G20420	mitochondria	succinate-CoA ligase beta subunit		7.5	6.6	3.7	5.9	5.925	30	11.6	6.4	3.9	12.975	26.8	13.05	3.3	4	11.7875	26.8	5.1	6	4.7	5	5.2	8.8	5.98853	853	815	407	400	357
AT1G04410	Cytosol	NAD/P-dependent malate dehydrogenase	MDH	73.1	34.1	24.9	15.1	36.8						107.2	38.8	17.1	9.9	43.25	60	0	0	0	0	0	0	28.3457	5051	4103	1321	891	746
AT5G43330	Cytosol	NAD/P-dependent malate dehydrogenase	MDH	17.4	10.2	9.6	8.1	11.325	114.7	35.1	16.4	7.5	43.425	2.8	2.7	0.7	0	1.55	3.2	32.9	26.5	22.6	36.5	29.625	24.7	1.06463	456	347	64	37	26
AT5G56720	Cytosol	NAD/P-dependent malate dehydrogenase	MDH						0	0	0	0	0													0.133078	11	11	11	18	13
AT3G47520	Plastid	NAD/P-dependent malate dehydrogenase	MDH	10.7	7.9	5.9	2.5	6.75	11.9	2.5	1.3	0	3.925	21.2	7.35	5.9	0	8.6125	4.4	2.7	6.2	7.4	9.7	6.5	6	6.38776	1666	1384	880	759	813
AT5G58330	Plastid	NAD/P-dependent malate dehydrogenase	MDH	6.9	1.6	3.3	3.3	3.775	8.7	4.6	1.5	0	3.7	0	0	0	0	0	3.1	0.3	1	1.8	0	0.775	5.3	28.878	467	371	813	1321	1150
AT1G53240	Mitochondria	NAD/P-dependent malate dehydrogenase	MDH	40	22.1	18.8	10	22.725	77.5	22.8	11.8	11.1	30.8	91.6	55	21.1	6.6	43.575	42.1	7.2	1.7	2.3	5	4.05	2.5	9.8478	2832	1957	589	426	418
AT3G15020	Mitochondria	NAD/P-dependent malate dehydrogenase	MDH	0	0	0.1	0	0.025	0.9	0.3	0	0	0.3	0.7	0	0	0	0.175	0	13.2	8.6	4.7	13.8	10.075	14.6	2.39541	550	513	399	354	353
AT2G22780	Peroxisome	peroxisomal NAD-malate dehydrogenase	PMDH1	1.8	1.9	3.6	6.8	3.525	11.5	8.9	4.2	2.4	6.75	4.2	4.8	1.3	3.3	3.4	9.8	9.3	2.2	3.9	2.6	4.5	3.8	4.52466	407	456	1206	1233	1589
AT5G09660	Peroxisome	peroxisomal NAD-malate dehydrogenase	PMDH2	2.7	1.5	0	0	1.05	1.2	1.2	0	0	0.6	4.2	1.7	0	0	1.475	0.5	0.6	0	0.6	0.6	0.45	0.3	160.759	91	74	15	5	7
AT2G19900	Cytosol	NADP-malic enzyme	NADP-ME1	4.5	24.2	34.9	45.9	27.375	0	0	0	0	0	0	1.15	0	0.7	0.4625	1	9.6	9.4	9.9	10.2	9.775	12.4	0	183	363	2449	3189	3343
AT5G11670	Cytosol	NADP-malic enzyme	NADP-ME2	0.5	1.2	9.3	0.4	2.85	0.3	0	0	0	0.075	0	0.8	0	0	0.2	0.5	0	0.2	0	0	0.05	0	18.4979	426	513	309	436	338
AT5G25880	Cytosol	NADP-malic enzyme	NADP-ME3						6.1	1.8	0.2	0	2.025	1.4	0.55	2	0.7	1.1625	1.6	0.9	0.7	1.6	0	0.8	0	0.665392	18	11	22	21	18
AT1G79750	Plastid	NADP-malic enzyme	NADP-ME4	24.4	17.8	10.4	2.8	13.85	22.2	21.6	31.9	29.1	26.2	24.7	23.85	17.7	9.9	19.0375	18	12.6	7.4	6	5.5	7.875	5.7	8.65009	1450	1097	766	725	677
AT2G13560	Mitochondria	NAD-malic enzyme	NAD-ME1	4.6	2.7	1.3	0.4	2.25	2.6	2.1	2	1.8	2.125	7	6.65	1.4	1.4	4.1125	9.9	8.4	3.8	2.3	3.6	4.525	8.2	7.85162	708	725	330	304	262
AT4G00570	Mitochondria	NAD-malic enzyme	NAD-ME2	2.4	1.9	0.9	1	1.55	6.1	2.8	1.1	0.6	2.65	2.1	3.45	2.7	0.7	2.2375	13.1	3	1.6	1.2	1.1	1.725	2.5	2.92772	112	86	42	37	23
Other Carbohydrate Metabolism
AT3G20440	Plastid	1,4-alpha-glucan branching enzyme		0.4	0.8	0.9	0	0.525	0.6	0.3	0	0	0.225	0	1	0	0	0.25	2.2	0.6	0	0.2	0.2	0.25	0.6	0	11	8	7	11	15
AT2G36390	Plastid	1,4-alpha-glucan branching enzyme		2.1	2	0.4	0.7	1.3	8.7	12.6	3.6	1.5	6.6	21.2	23.85	19.1	8.6	18.1875	9.8	7.2	12	6.8	9	8.75	5.7	0.79847	524	490	159	114	92
AT5G03650	Plastid	1,4-alpha-glucan branching enzyme		9.1	6.1	6.8	2.3	6.075	1.6	4	0.8	0.9	1.825	11.3	18.15	9.2	4.6	10.8125	4.3	0.9	0	0.8	0.4	0.525	0	5.19006	662	512	111	37	20
AT4G18240	Plastid	starch synthase	SS	1.1	0.4	0.5	0.3	0.575	1.3	0.3	0	0	0.4	0.7	0.8	0.7	0	0.55	1.5	1.5	1.4	0.6	0.4	0.975	1.5	2.66157	148	204	501	525	589
AT1G11720	Plastid	starch synthase	SS	7.6	4.3	1.8	2.7	4.1	1.6	0.6	0	0.3	0.625	1.4	1.9	0.7	0	1	2	0.9	0.9	3.4	3.5	2.175	2.3	1.73002	456	436	343	332	243
AT5G65685	Plastid (predicted)	starch synthase	SS	2	0.4	0.1	0.3	0.7	0.3	0	0	0	0.075	0.7	0.8	0	0	0.375	0	0.6	0.2	0	0.4	0.3	0.3	0.266157	263	229	331	282	355
AT5G48300	Plastid	ADP-glucose pyrophosphorylase	ApS1	26.7	13.3	7.5	5.8	13.325	61.3	8.9	2.2	0.9	18.325	17.6	21.9	12.5	2	13.5	15.8	0.3	0.2	1	1.2	0.675	0.3	9.18241	1073	795	162	76	41
AT5G19220	Plastid	ADP-glucose pyrophosphorylase	ApL1	1	0.4	0.1	0	0.375	0.3	0.3	0	0	0.15	2.1	1	0	0	0.775	2.1							6.25468	330	295	34	17	17
AT4G39210	Plastid	glucose-1-phosphate adenylyltransferase		2.2	0.4	0.7	0.6	0.975	21.6	2.1	0.8	0.9	6.35	11.3	13.6	4.6	2	7.875	19.7	0.3	0	0.4	0	0.175	1.3	0.399235	48	32	35	27	26
AT2G21590	Plastid	glucose-1-phosphate adenylyltransferase		7.9	3.4	1.1	1	3.35	0.3	0	0	0	0.075							0.3	0.5	0.2	0	0.25	1.3	0.266157	32	34	14	17	22
AT1G27680	Plastid (predicted)	glucose-1-phosphate adenylyltransferase		1.6	0.8	0.1	0.1	0.65	0	0.6	0	0	0.15	4.2	1.75	0	0	1.4875	3.3	0	0	0	0	0	0.3	0.266157	145	120	53	50	60
AT5G18070	Plastid	phosphoglucomutase		5	1.9	1.6	1.8	2.575	3.2	1.8	0.4	0	1.35	0	1.3	0	0	0.325	3.7	1.5	1.9	1.6	1.6	1.65	2.5	0.399235	185	166	76	55	43
AT3G45940	Plastid	alpha-glucosidase		2.2	0.4	0	0.1	0.675												0	0.4	0.2	0	0.15	0.6	0	8	9	10	10	11
AT1G68560	Plastid	alpha-glucosidase		10.2	2.6	0.6	3.3	4.175	21.8	13.2	0.9	0.3	9.05	11.9	3.7	0	0	3.9	4.8	1.2	1	0.6	0.7	0.875	4.7	8.25086	357	134	31	16	15
AT5G11720	Plastid	alpha-glucosidase		0.2	0.4	0	0	0.15	77.3	42.5	7	0.3	31.775							1.5	0.7	0.2	0	0.6	1.3	1.46386	137	85	24	32	18
AT3G23640	Plastid	alpha-glucosidase		5.6	3.4	1.1	1.3	2.85	18.5	11.7	2.6	3.6	9.1	2.8	4.6	1.4	2	2.7	20.1	0.9	1.4	1	1.1	1.1	3.5	1.59694	2097	2146	843	633	524
AT2G40840	Plastid	4-alpha-glucanotransferase		7.6	5.7	1.8	1	4.025	6.4	8	2.6	3.6	5.15	0.7	2.8	0.7	2.1	1.575	5.9	0.6	0	1.4	0.2	0.55	1.5	5.32313	528	480	173	166	129
AT5G64860	Plastid	4-alpha-glucanotransferase		1.9	1.6	0.3	0.2	1	1	2.2	0.2	0.3	0.925	0.7	1.5	0.7	0	0.725	3.8	2.4	3.4	1.8	3	2.65	0.9	1.8631	185	140	47	28	18
AT4G17090	Plastid	beta-amylase		7.8	4.2	1	0.4	3.35	1	0	0.2	0.6	0.45							1.2	0.4	0.6	0.2	0.6	0.3	16.6348	151	371	35	47	18
AT5G55700	Plastid	beta-amylase		1.2	1.1	0.1	0.4	0.7	0	0.3	0	0	0.075	4.2	3.25	0.7	0.7	2.2125	7							1.46386	131	137	194	190	148
AT5G45300	Plastid	beta-amylase		0.8	0	0.5	0.7	0.5	0	0.3	0	0	0.075	0.7	0.35	0.7	0.7	0.6125	1.6	0.6	1.4	0.6	1.8	1.1	1.6	1.06463	151	154	181	186	170
AT4G15210	Plastid	beta-amylase		2.3	2.3	0.7	9.1	3.6						0	0.6	0	0	0.15	5.4	0	0	0	0	0	7.2	0	382	210	302	23	18
AT4G00490	Plastid	beta-amylase		1.7	0.4	1	0.3	0.85	1.2	0	0.2	0.3	0.425	0.7	0.4	0	0	0.275	0.5	0	0.2	0.4	0.9	0.375	0.6	1.19771	104	98	33	33	29
AT3G23920	Plastid	beta-amylase		6.3	5	6.8	2.4	5.125	4.8	7.7	9.3	13.2	8.75	3.5	6.75	4	0.7	3.7375	2.7	1.8	1.6	2.6	2.5	2.125	8.9	5.32313	1626	2966	2984	4705	3772
AT2G45880	Plastid	beta-amylase		0.9	0.4	0.7	0	0.5	2.2	0	0	0.3	0.625	0.7	0	0	0	0.175	0	0.6	0.2	1.4	0	0.55	0.6	0.266157	45	41	28	25	18
AT2G32290	Plastid	beta-amylase												0	0	0	0	0	0.5	0.3	0.2	0	0.2	0.175	1.6	0.133078	8	9	14	15	18
AT3G46970	Plastid	phosphorylase		6.3	4.9	3.2	0.2	3.65	4.2	5.2	5.7	4.8	4.975	0	1.35	0	0	0.3375	0.5	2.7	2.1	2.6	2.1	2.375	4.8	5.45621	379	363	69	25	33
AT5G04360	Plastid	pullulanase		1	1.9	0.1	1.4	1.1	0.9	1.5	0.7	0	0.775	0	0	0	0.7	0.175	3.1	0	0	0	0	0	0.3	0.133078	123	158	228	208	199
AT4G25000	Plastid	alpha-amylase		1.7	0	0.1	0	0.45	0	0.6	0.2	0.6	0.35	0	0.8	0	0	0.2	1	9.3	7	5.9	5.2	6.85	7.7	0	527	552	211	168	135
AT1G76130	Plastid	alpha-amylase		0	0.8	0.3	0.1	0.3	0.3	1.2	0.7	0.9	0.775	2.8	2	0	0	1.2	2.7	0.6	1.2	0.6	1.1	0.875	0	0.665392	128	139	324	310	348
AT1G69830	Plastid	alpha-amylase		3.2	2.7	1.5	0.6	2	1.6	0.9	13.1	11.4	6.75	2.8	5.95	0	1.3	2.5125	9.2	1.2	0.9	2	2.8	1.725	3.2	1.73002	257	311	171	123	131
AT4G01900	Plastid	GLNB1 homolog; regulates ACCase activity	PII	24.4	11.7	3.5	2.5	10.525	9	12.9	2	0.6	6.125	8.5	8.55	1.3	0	4.5875	6	8.1	4	1.6	5.2	4.725	6.7	2.39541	3109	2642	461	184	80
AT4G15530	Plastid	Pyruvate orthophosphate dikinase	Plastid-PPDK	0.6	2.6	5.2	13.3	5.425	1.6	0.3	0.2	0.6	0.675													14.2394	662	1555	4713	4495	4103
AT3G04530	Cytosol	Phosphoenolpyruvate carboxykinase	PEPCK3						0.3	0.9	0.2	0.3	0.425	0	0.2	0	0	0.05	0	0	0	0.2	0.7	0.225	0.3	0	6	6	7	7	8
AT5G65690	Cytosol	Phosphoenolpyruvate carboxykinase	PEPCK2	0.2	0	0	0	0.05	0.6	0	0.2	0	0.2	0.7	1.15	1.3	0	0.7875	2.1	0	0	0	0	0	0.6	0.266157
AT4G37870	Cytosol	Phosphoenolpyruvate carboxykinase	PEPCK1	16.1	13.3	19.4	22.8	17.9	5.1	10.5	6.2	5.4	6.8	0.7	1	0	1.4	0.775	9.1	1.2	2.6	5.5	11.2	5.125	18.4	40.722	1150	1483	4600	4600	5534

## Sheet: Table S2-Correlation
	Table S2a: Correlation (R2) of FAS gene1 expression (average ESTs for four stages) between the species.
	Species	Bn	Tm	Rc	Ea	At
	Bn	1	0.93	0.87	0.81	0.9
	Tm		1	0.89	0.87	0.75
	Rc			1	0.87	0.69
	Ea				1	0.55
	At					1
	Table S2b: Correlation (R2) of FAS gene expression with time, within each species.
	Oilseed Stages
		Bn-I	Bn-II	Bn-III	Bn-IV
	Bn-I	1	0.99	0.95	0.94
	Bn-II		1	0.97	0.95
	Bn-III			1	0.97
	Bn-IV				1
		Rc-I	Rc-II	Rc-III	Rc-IV
	Rc-I	1	0.99	0.97	0.73
	Rc-II		1	0.94	0.74
	Rc-III			1	0.76
	Rc-IV				1
		Ea-I	Ea-II	Ea-III	Ea-IV
	Ea-I	1	0.98	0.96	0.97
	Ea-II		1	0.98	0.98
	Ea-III			1	0.99
	Ea-IV				1
		Tm-I	Tm-II	Tm-III	Tm-IV
	Tm-I	1	0.8	0.48	0.02
	Tm-II		1	0.67	0.15
	Tm-III			1	0.48
	Tm-IV				1
	1FAS genes included in this analysis are PDHC, ACCase, MMCT, KAS I, II, III, KAR, HAD, and ENR. For abbreviations see Table S1a.

## Sheet: Table S3-SOM
Table S3. List of genes included in generating self-organized maps for developing embryo of B. napus
AT Locus ID	Pathway	Localization	Annotation	Protein/Gene Abbreviation	Cluster ID	B. napus Embryo Stages (ESTs/100, 000 ESTs)
						I	II	III	IV
AT3G05020	Plastid Fatty Acid Synthesis	Plastid	Acyl Carrier Protein	ACP1	1	173.6	104.3	40	18.1
AT1G54630	Plastid Fatty Acid Synthesis	Plastid	Acyl Carrier Protein	ACP3	1	12.9	9.5	3.3	1.8
AT5G35360	Plastid Fatty Acid Synthesis	Plastid	Biotin Carboxylase of Heteromeric ACCase	BC	1	59	34.1	18.1	7.1
AT5G16390	Plastid Fatty Acid Synthesis	Plastid	Biotin Carboxyl Carrier Protein of Heteromeric ACCase	BCCP1	1	15.3	12.2	5.9	3
AT5G15530	Plastid Fatty Acid Synthesis	Plastid	Biotin Carboxyl Carrier Protein of Heteromeric ACCase	BCCP2	1	32.4	18.7	8.2	3.1
AT2G38040	Plastid Fatty Acid Synthesis	Plastid	Carboxyltransferase- alpha; Subunit of Heteromeric ACCase	CT-alpha	1	81	52.6	23.3	7.4
AT3G02610	Plastid Fatty Acid Synthesis	Plastid	Stearoyl-ACP Desaturase	DES2	1	0.8	0.4	0.1	0
AT5G16230	Plastid Fatty Acid Synthesis	Plastid	Stearoyl-ACP Desaturase	DES3	1	1.8	1.9	1.1	0.1
AT3G02630	Plastid Fatty Acid Synthesis	Plastid	Stearoyl-ACP Desaturase	DES5	1	146.9	96.9	74	45.4
AT2G05990	Plastid Fatty Acid Synthesis	Plastid	Enoyl-ACP Reductase	ENR1 (MOD1)	1	85.9	46.9	16.2	5.6
AT2G43710	Plastid Fatty Acid Synthesis	Plastid	Stearoyl-ACP Desaturase	FAB2	1	312	167.2	209	60.4
AT3G25110	Plastid Fatty Acid Synthesis	Plastid	Acyl-ACP Thioesterase A	FatA	1	11.4	9.6	6.5	2
AT4G13050	Plastid Fatty Acid Synthesis	Plastid	Acyl-ACP Thioesterase A	FatA	1	13.1	6.4	7.1	1.5
AT5G10160	Plastid Fatty Acid Synthesis	Plastid	Hydroxyacyl-ACP Dehydratase	HAD	1	16.9	9.9	8.4	5.8
AT5G46290	Plastid Fatty Acid Synthesis	Plastid	Ketoacyl-ACP Synthase I	KASI	1	64.2	30.7	24	7.5
AT1G74960	Plastid Fatty Acid Synthesis	Plastid	Ketoacyl-ACP Synthase II	KASII (fab1)	1	62.1	39.1	21.1	6.3
AT1G62640	Plastid Fatty Acid Synthesis	Plastid	Ketoacyl-ACP Synthase III	KASIII	1	7.6	6.1	3.6	1.8
AT1G77590	Plastid Fatty Acid Synthesis	Plastid envelope (proteomics)	Long-Chain Acyl-CoA Synthetase	LACS9	1	33.8	22.4	13.8	5
AT3G16950	Plastid Fatty Acid Synthesis	Plastid	Dihydrolipoamide Dehydrogenase, E3 component of Pyruvate Dehydrogenase Complex	LPD1	1	32.5	21.2	10.4	1.7
AT4G16155	Plastid Fatty Acid Synthesis	Plastid	Dihydrolipoamide Dehydrogenase, E3 component of Pyruvate Dehydrogenase Complex	LPD2	1	19.1	9.8	2.6	1.9
AT1G34430	Plastid Fatty Acid Synthesis	Plastid	Dihydrolipoamide Acetyltransferase, E2 component of Pyruvate Dehydrogenase Complex	LTA1	1	23.2	12.9	5.1	3.1
AT3G25860	Plastid Fatty Acid Synthesis	Plastid	Dihydrolipoamide Acetyltransferase, E2 component of Pyruvate Dehydrogenase Complex	LTA2	1	21.8	14.5	8.6	2.2
AT1G01090	Plastid Fatty Acid Synthesis	Plastid	E1-alpha component of Pyruvate Dehydrogenase Complex	PDH-E1alpha	1	76.7	57.8	29	11
AT1G30120	Plastid Fatty Acid Synthesis	Plastid	E1-beta component of Pyruvate Dehydrogenase Complex	PDH-E1beta	1	58.8	27.6	14.1	7.3
AT2G34590	Plastid Fatty Acid Synthesis	Plastid	E1-beta component of Pyruvate Dehydrogenase Complex	PDH-E1beta	1	1	0.4	0.2	0
AT4G14070	Plastid Fatty Acid Synthesis	Plastid	Acyl-ACP Synthetase	AAE15	2	0.5	0	0	0
AT1G36180	Plastid Fatty Acid Synthesis	Plastid	Acetyl-CoA Carboxylase (Homomeric)	ACC2	2	0.6	0	0	0
AT4G25050	Plastid Fatty Acid Synthesis	Plastid	Acyl Carrier Protein	ACP4	2	4.9	2.3	1.1	1.2
AT5G27200	Plastid Fatty Acid Synthesis	Plastid	Acyl Carrier Protein	ACP5	2	6.4	2.4	0.9	0.8
AT1G24360	Plastid Fatty Acid Synthesis	Plastid	Ketoacyl-ACP Reductase	KAR	2	63.6	24.3	7.9	5.4
AT1G62610	Plastid Fatty Acid Synthesis	Plastid	Ketoacyl-ACP Reductase	KAR	2	0.2	0	0	0
AT3G46170	Plastid Fatty Acid Synthesis	Plastid	Ketoacyl-ACP Reductase	KAR	2	0.2	0	0	0
AT3G55290	Plastid Fatty Acid Synthesis	Plastid	Ketoacyl-ACP Reductase	KAR	2	1.3	0.4	1.4	0.7
AT2G30200	Plastid Fatty Acid Synthesis	Plastid	Malonyl-CoA : ACP Malonyltransferase	MCMT	2	30.1	12.9	7	3.8
AT1G08510	Plastid Fatty Acid Synthesis	Plastid	Acyl-ACP Thioesterase B	FATB	3	2.4	0.8	1.3	2.5
AT2G04350	Plastid Fatty Acid Synthesis	Plastid	Long-Chain Acyl-CoA Synthetase	LACS8	3	2.8	3.2	1.6	4.4
AT3G11470	Plastid Fatty Acid Synthesis	Plastid	Holo-ACP Synthase	HACPS	5	0.2	0.8	0.7	0.4
AT5G16240	Plastid Fatty Acid Synthesis	Plastid	Stearoyl-ACP Desaturase	DES1	6	0	0.4	0	0.1
AT2G22230	Plastid Fatty Acid Synthesis	Plastid	Hydroxyacyl-ACP Dehydratase	HAD	6	0.2	0.4	0	0.3
AT1G31812	Eukaryotic Glycerolipid/TAG Synthesis	Cytosol (proteomics)	Acyl CoA Binding Protein	ACBP6	1	46	37.3	18.3	9.4
AT1G62430	Eukaryotic Glycerolipid/TAG Synthesis		CDP-DAG Synthase	CDS1	1	6	3.5	1.7	0.5
AT4G09760	Eukaryotic Glycerolipid/TAG Synthesis	Cytosol (predicted)	Choline Kinase	CK	1	5.8	4.9	4.3	3.1
AT1G48600	Eukaryotic Glycerolipid/TAG Synthesis		Phosphoethanolamine N-Methyltransferase	CPUORF31	1	1	0.4	0.3	0
AT3G51520	Eukaryotic Glycerolipid/TAG Synthesis	Endomembrane	Acyl-CoA : Diacylglycerol Acyltransferase	DGAT2	1	9.1	8	4.7	2.3
AT3G12120	Eukaryotic Glycerolipid/TAG Synthesis	Endomembrane	Oleate Desaturase	FAD2	1	87.5	56.8	55.7	25.5
AT2G29980	Eukaryotic Glycerolipid/TAG Synthesis	Endomembrane	Linoleate Desaturase	FAD3	1	120.1	130.1	81.9	20.3
AT5G60620	Eukaryotic Glycerolipid/TAG Synthesis	Endomembrane	Glycerol-3-Phosphate Acyltransferase (mammalian homologue)	GPAT9	1	4.3	3.4	2.9	1.9
AT4G23850	Eukaryotic Glycerolipid/TAG Synthesis		Long-Chain Acyl-CoA Synthetase	LACS4	1	17.3	8.3	3.8	1.6
AT3G18000	Eukaryotic Glycerolipid/TAG Synthesis		Phosphoethanolamine N-Methyltransferase	NMT1	1	13	7.6	2.8	2
AT5G13640	Eukaryotic Glycerolipid/TAG Synthesis	Endomembrane	Phospholipid : Diacylglycerol Acyltransferase	PDAT1	1	3.1	3.1	2.4	0.7
AT2G38670	Eukaryotic Glycerolipid/TAG Synthesis		CDP-Ethanoamine Synthase	PECT1	1	5.8	3.8	1.9	0.8
AT1G68000	Eukaryotic Glycerolipid/TAG Synthesis		Phosphatidylinositol Synthase	PIS1	1	2.5	2	1.4	1
AT5G53470	Eukaryotic Glycerolipid/TAG Synthesis	Plasma membrane	Acyl CoA Binding Protein	ACBP1	2	4	1.9	1.8	2.2
AT4G24230	Eukaryotic Glycerolipid/TAG Synthesis	Secretory pathway (GFP)	Acyl CoA Binding Protein	ACBP3	2	0.4	0	0.1	0.1
AT3G05420	Eukaryotic Glycerolipid/TAG Synthesis	Cytosol	Acyl CoA Binding Protein	ACBP4	2	5.6	3.6	3.5	2.8
AT2G32260	Eukaryotic Glycerolipid/TAG Synthesis	Plasma membrane? (proteomics)	Choline-Phosphate Cytidylyltransferase	CCT1	2	8.9	7	6.1	6.4
AT1G71697	Eukaryotic Glycerolipid/TAG Synthesis		Choline Kinase	CK1	2	0.4	0	0.1	0
AT5G55340	Eukaryotic Glycerolipid/TAG Synthesis		Wax Synthase -like	DAcT	2	0.7	0.4	0	0.4
AT2G26830	Eukaryotic Glycerolipid/TAG Synthesis		Ethanolamine Kinase	EK	2	1.8	1.1	0.9	1.3
AT3G07690	Eukaryotic Glycerolipid/TAG Synthesis	Cytosol	NAD-dependent Glycerol-3-Phosphate Dehydrogenase	GPDH	2	1.3	0	0.3	0.3
AT3G57650	Eukaryotic Glycerolipid/TAG Synthesis	Endomembrane (GFP)	1-Acylglycerol-3-Phosphate Acyltransferase	LPAAT2	2	10.3	5.7	4.4	4.7
AT1G63050	Eukaryotic Glycerolipid/TAG Synthesis	Endomembrane	1-acylglycerol-3-phosphocholine Acyltransferase	LPCAT	2	2.3	0.8	0.3	0.6
AT2G45670	Eukaryotic Glycerolipid/TAG Synthesis		1-acylglycerol-3-phosphoethanolamine Acyltransferase	LPEAT2	2	1	0	0.3	0.4
AT3G09560	Eukaryotic Glycerolipid/TAG Synthesis	Endomembrane	Phosphatidate Phosphatase	PAH1	2	9.3	3.1	3.1	1.3
AT3G05510	Eukaryotic Glycerolipid/TAG Synthesis		phospholipid/glycerol acyltransferase family protein | chr3:1595400-1598277 FORWARD	PDAT-like	2	0.8	0.4	0.6	0.5
AT3G15820	Eukaryotic Glycerolipid/TAG Synthesis		Phosphatidylcholine:diacylglycerol cholinephosphotransferase	PDCT/ROD1	2	4	1.5	0.1	0.2
AT1G75020	Eukaryotic Glycerolipid/TAG Synthesis		1-Acylglycerol-3-Phosphate Acyltransferase	LPAAT4	3	0.6	0	0.2	1
AT4G22550	Eukaryotic Glycerolipid/TAG Synthesis		Phosphatidate Phosphatase	LPP-β	3	0.5	0.4	0.4	0.7
AT3G58490	Eukaryotic Glycerolipid/TAG Synthesis		Long Chain Base 1-Phosphate Phosphatase	LPP-δ	3	1.1	0	0.9	1.1
AT3G55030	Eukaryotic Glycerolipid/TAG Synthesis		Phosphatidylglycerol-Phosphate Synthase	PGPS2	3	0.2	0	0	0.2
AT4G38570	Eukaryotic Glycerolipid/TAG Synthesis		Phosphatidylinositol Synthase	PIS2	3	0.2	0	0	0.3
AT4G25970	Eukaryotic Glycerolipid/TAG Synthesis		Phosphatidylserine Decarboxylase	PSD3	3	1.8	1.5	1.3	2.5
AT4G22340	Eukaryotic Glycerolipid/TAG Synthesis		CDP-DAG Synthase	CDP-DAGS	4	0.2	0	0.5	0.7
AT2G19450	Eukaryotic Glycerolipid/TAG Synthesis	Endomembrane	Acyl-CoA : Diacylglycerol Acyltransferase	DGAT1	4	11.1	14.7	18.4	19.1
AT1G73600	Eukaryotic Glycerolipid/TAG Synthesis		Phosphoethanolamine N-Methyltransferase	PEAMT	4	0	0	0.1	0.1
AT1G04010	Eukaryotic Glycerolipid/TAG Synthesis		Phospholipid : Acyl acceptor Acyltransferase	PLAT	4	0	0	0.1	0.9
AT3G03310	Eukaryotic Glycerolipid/TAG Synthesis		Phospholipid : Acyl acceptor Acyltransferase	PLAT	4	1.1	3	7.2	7.2
AT4G19860	Eukaryotic Glycerolipid/TAG Synthesis		Phospholipid : Acyl acceptor Acyltransferase	PLAT	4	2.5	3.1	3.4	4
AT4G27780	Eukaryotic Glycerolipid/TAG Synthesis	Plasma membrane (GFP), peroxisome (proteomics)	Acyl CoA Binding Protein	ACBP2	5	1.6	2.7	4.7	2.5
AT5G27630	Eukaryotic Glycerolipid/TAG Synthesis		Acyl CoA Binding Protein	ACBP5	5	2.4	2	4.4	1.9
AT1G51260	Eukaryotic Glycerolipid/TAG Synthesis		1-Acylglycerol-3-Phosphate Acyltransferase	LPAAT3	5	0.2	0.4	0.6	0.3
AT3G18850	Eukaryotic Glycerolipid/TAG Synthesis		1-Acylglycerol-3-Phosphate Acyltransferase	LPAAT5	5	1.1	1.5	2.2	1.7
AT1G12640	Eukaryotic Glycerolipid/TAG Synthesis	Endomembrane	1-acylglycerol-3-phosphocholine Acyltransferase	LPCAT	5	2.3	2.7	3	0.8
AT1G80950	Eukaryotic Glycerolipid/TAG Synthesis		1-acylglycerol-3-phosphoethanolamine Acyltransferase	LPEAT1	5	2.4	5.4	7.2	3.6
AT5G42870	Eukaryotic Glycerolipid/TAG Synthesis	Endomembrane	Phosphatidate Phosphatase	PAH2	5	1.6	1.6	2.1	0.8
AT1G74320	Eukaryotic Glycerolipid/TAG Synthesis	Cytosol (predicted)	Choline Kinase	CK	6	1.4	1.9	1.4	0.8
AT1G13560	Eukaryotic Glycerolipid/TAG Synthesis		Diacylglycerol Cholinephosphotransferase	DAG-CPT	6	1.7	1.9	1.8	1.4
AT3G25585	Eukaryotic Glycerolipid/TAG Synthesis		Diacylglycerol Cholinephosphotransferase	DAG-CPT	6	0.4	0.8	0.1	0
AT2G41540	Eukaryotic Glycerolipid/TAG Synthesis	Cytosol	NAD-dependent Glycerol-3-Phosphate Dehydrogenase	GPDH	6	1.1	1.2	0.7	0.5
AT1G78690	Eukaryotic Glycerolipid/TAG Synthesis		phospholipid/glycerol acyltransferase family protein | chr1:29601548-29603522 FORWARD	NAPE Synthase	6	0.6	0.8	0.1	0
AT4G16700	Eukaryotic Glycerolipid/TAG Synthesis		Phosphatidylserine Decarboxylase	PSD1	6	0.4	0.8	0	0.1
AT5G57190	Eukaryotic Glycerolipid/TAG Synthesis		Phosphatidylserine Decarboxylase	PSD2	6	0	0.4	0	0
AT1G15110	Eukaryotic Glycerolipid/TAG Synthesis		Base-Exchange-type Phosphatidylserine Synthase	PSS	6	3.7	4.4	2.4	2.4
AT3G55360	Fatty Acid Elongation	Endomembrane	Enoyl-CoA Reductase	ECR/CER10	1	23.1	17	9	4.1
AT5G10480	Fatty Acid Elongation	Endomembrane	Hydroxyacyl-CoA Dehydratase	HCD/PAS2	1	12.2	12.6	2.1	1.4
AT1G67730	Fatty Acid Elongation	Endomembrane	Ketoacyl-CoA Reductase	KCR1	1	36.1	24.2	20.5	6.3
AT2G26640	Fatty Acid Elongation	Endomembrane	Ketoacyl-CoA Synthase	KCS11	1	2	0.8	0.5	0
AT4G34520	Fatty Acid Elongation	Endomembrane	Ketoacyl-CoA Synthase	KCS18/FAE1	1	135.2	120.6	115.8	31.9
AT1G70670	Oil Storage	Oilbody	Caleosin	CALO	2	0.7	0.4	0.3	0.5
AT2G33380	Oil Storage	Oilbody	Caleosin	CALO	2	4.4	0.8	0.9	0
AT4G26740	Oil Storage	Oilbody	Caleosin	CALO	4	127.5	274.1	368.1	371.1
AT5G55240	Oil Storage	Oilbody	Caleosin	CALO	4	1.6	2.7	4.4	5.5
AT3G18570	Oil Storage	Oilbody	Oil-Body Oleosin	OBO	4	7.3	9.8	23.5	18.8
AT3G27660	Oil Storage	Oilbody	Oil-Body Oleosin	OBO	4	542.2	1081.3	1730.3	1413.7
AT4G25140	Oil Storage	Oilbody	Oil-Body Oleosin	OBO	4	624.3	1121.3	2023.5	1844.6
AT5G40420	Oil Storage	Oilbody	Oil-Body Oleosin	OBO	4	289	598.4	984.5	1190
AT4G10020	Oil Storage	Oilbody	Steroleosin	STERO	4	5.4	15.6	46	67.5
AT5G50700	Oil Storage	Oilbody	Steroleosin	STERO	4	23.5	73.8	190.5	429.4
AT2G25890	Oil Storage	Oilbody	Oil-Body Oleosin	OBO	5	5.5	6.8	12.5	4
AT3G01570	Oil Storage	Oilbody	Oil-Body Oleosin	OBO	5	241.1	314.5	384.5	225.1
AT5G51210	Oil Storage	Oilbody	Oil-Body Oleosin	OBO	5	82.7	163.4	180.4	143
AT1G48990	Oil Storage	Oilbody	Oil-Body Oleosin	OBO	6	11.5	15.9	13.2	8.3
AT5G07530	Oil Storage	Oilbody	Pollen-surface Oleosin	PO	6	0	0.4	0	0
AT5G50770	Oil Storage	Oilbody	Steroleosin	STERO	6	3.2	7.3	4.7	0.8
AT2G36530	Glycolysis	Cytosol/Plastid/Mit	phosphoenolpyruvate enolase	ENO2	1	99.9	61.4	53.4	15.9
AT3G52930	Glycolysis	Cytosol	fructose-bisphosphate aldolase	FBA	1	69.5	32.3	26.7	9.1
AT3G04120	Glycolysis	Cytosol	glyceraldehyde-3-phosphate dehydrogenase C-1	GapC1	1	89.6	61.1	37.7	21.9
AT1G13440	Glycolysis	Cytosol	glyceraldehyde-3-phosphate dehydrogenase C-2	GapC2	1	168.4	110	79	47.4
AT2G24270	Glycolysis	Cytosol	non-phosphorylating NADP-dependent glyceraldehyde-3-phosphate dehydrogenase	NADP GAPDH	1	76.5	37.5	14.4	5.4
AT1G53310	Glycolysis	Cytosol	phosphoenolpyruvate carboxylase	PECP1	1	11.1	8.5	9.3	4.9
AT2G42600	Glycolysis	Cytosol	phosphoenolpyruvate carboxylase	PECP2	1	14	8.1	2.5	0.7
AT4G29220	Glycolysis	Cytosol	6-phosphofructokinase	PFK1	1	0.4	0.4	0	0
AT5G51830	Glycolysis	Cytosol	pfkB-type carbohydrate kinase family protein	pfkB-type	1	3.2	2.6	1.4	0.9
AT1G20950	Glycolysis	Cytosol	pyrophosphate--fructose-6-phosphate 1-phosphotransferase-related	PFP	1	22.3	15.1	6.2	5.3
AT1G76550	Glycolysis	Cytosol	pyrophosphate-dependent phosphofructokinase complex, alpha-subunit complex	PFP	1	23.3	15.5	8.4	2
AT1G12000	Glycolysis	Cytosol	pyrophosphate--fructose-6-phosphate 1-phosphotransferase beta subunit, putative	PFP	1	43.5	39	24	7.6
AT5G42740	Glycolysis	Cytosol	phospho-glucose (Glc) isomerase/glucose-6-phosphate isomerase	PGI	1	14.1	9.5	8.1	2.3
AT1G79550	Glycolysis	Cytosol	phosphoglycerate kinase	PGK	1	37.2	30.7	26.4	15.2
AT3G45090	Glycolysis	Cytosol	phosphoglycerate kinase	PGK	1	3	2.7	0.2	0.4
AT1G23190	Glycolysis	Cytosol	phosphoglucomutase	PGM	1	40.2	31.5	23.8	14.1
AT5G56350	Glycolysis	Cytosol	pyruvate kinase	PK	1	1.6	0.8	1	0.1
AT5G63680	Glycolysis	Cytosol	pyruvate kinase	PK	1	2.1	0.8	0.7	0.1
AT3G03250	Glycolysis	Cytosol	UDP-glucose pyrophosphorylase	UGP1	1	11.6	8.3	7.6	4.3
AT1G18270	Glycolysis	Cytosol	fructose-bisphosphate aldolase	FBA	2	2.6	2.4	0.9	2
AT3G08590	Glycolysis	Cytosol	2,3-bisphosphoglycerate-independent phosphoglycerate mutase	i-PGM	2	22.7	10.2	8.3	4.4
AT3G30841	Glycolysis	Cytosol	2,3-bisphosphoglycerate-independent phosphoglycerate mutase	i-PGM	2	1	0.4	0.4	0.6
AT4G09520	Glycolysis	Cytosol	2,3-bisphosphoglycerate-independent phosphoglycerate mutase	i-PGM	2	2.8	1.5	1.4	1.1
AT3G14940	Glycolysis	Cytosol	phosphoenolpyruvate carboxylase	PECP3	2	1.2	0	0.1	0
AT4G26270	Glycolysis	Cytosol	6-phosphofructokinase	PFK3	2	4.6	3.4	2.9	3.3
AT2G31390	Glycolysis	Cytosol	Probable Fructokinase	putFK-1	2	9.1	0.8	1.1	3.5
AT4G10260	Glycolysis	Cytosol	Probable Fructokinase	putFK-5	2	1.1	0.4	0.1	0
AT3G55440	Glycolysis	Cytosol	triosephosphate isomerase	TPI	2	37.8	25.1	18.6	19.3
AT2G29560	Glycolysis	Cytosol	phosphoenolpyruvate enolase	ENOC	3	2.1	1.1	0.9	1.7
AT1G09780	Glycolysis	Cytosol	2,3-bisphosphoglycerate-independent phosphoglycerate mutase	i-PGM	3	0.9	0	0.7	1.2
AT5G47810	Glycolysis	Cytosol	6-phosphofructokinase	PFK2	3	17.8	8.3	18	21
AT4G04040	Glycolysis	Cytosol	diphosphate-fructose-6-phosphate 1-phosphotransferase activity	PFP-Œ≤	3	2.2	0.4	0.4	3.5
AT1G06020	Glycolysis	Cytosol	Probable Fructokinase	put FK-3	3	0.2	0	0	0.1
AT2G36460	Glycolysis	Cytosol	fructose-bisphosphate aldolase	FBA	4	1.3	1.2	18.3	30.8
AT4G29130	Glycolysis	Cytosol	Hexokinase	HXK1	4	4.1	3.4	16.4	16.1
AT1G68750	Glycolysis	Cytosol	phosphoenolpyruvate carboxylase	PECP4	4	0	0	0	0.3
AT4G26530	Glycolysis	Cytosol	fructose-bisphosphate aldolase	FBA	5	0	0	0.1	0
AT5G60760	Glycolysis	Cytosol	phosphoglycerate kinase	PGK	5	17	18.8	21.2	17.1
AT2G36580	Glycolysis	Cytosol	pyruvate kinase	PK	5	0	0.4	0.3	0.1
AT5G08570	Glycolysis	Cytosol	pyruvate kinase	PK	5	9.5	12.1	22.8	5.8
AT5G17310	Glycolysis	Cytosol	UDP-glucose pyrophosphorylase	UGP2	5	5.6	4.5	6.6	2.1
AT4G32840	Glycolysis	Cytosol	6-phosphofructokinase	PFK6	6	2	3.5	1.8	1
AT5G56630	Glycolysis	Cytosol	6-phosphofructokinase	PFK7	6	0.6	0.8	0.3	0.7
AT3G04050	Glycolysis	Cytosol	pyruvate kinase	PK	6	1.2	1.5	1.1	0.4
AT3G52990	Glycolysis	Cytosol	pyruvate kinase	PK	6	8.4	10.3	8.3	4.8
AT1G78050	Glycolysis	Plastid	phosphoglycerate/bisphosphoglycerate mutase	d-PGM	1	14	11.4	6.4	3.4
AT1G74030	Glycolysis	Plastid	phosphoenolpyruvate enolase	ENO1	1	24.8	18.2	11.3	3.1
AT2G01140	Glycolysis	Plastid/Mit	fructose-bisphosphate aldolase	FBA	1	38.4	29.5	22.3	18.6
AT1G42970	Glycolysis	Plastid	glyceraldehyde-3-phosphate dehydrogenase B Subunit	GapB	1	20.5	12.1	3.5	1.2
AT4G24620	Glycolysis	Plastid	phospho-glucose (Glc) isomerase/glucose-6-phosphate isomerase	PGI	1	17.7	11.8	7.8	2.7
AT5G51820	Glycolysis	Plastid	phosphoglucomutase	PGM1	1	2.7	2.2	0.9	0.3
AT3G22960	Glycolysis	Plastid	pyruvate kinase alpha subunit	PKp1/PKp-Œ±	1	57.1	34.9	29.4	10.7
AT5G52920	Glycolysis	Plastid	pyruvate kinase beta subunit	PKp2/PKp-Œ≤1	1	144.1	78.7	45.4	24.9
AT1G32440	Glycolysis	Plastid	pyruvate kinase beta subunit	PKp3/PKp-Œ≤2	1	3	1.9	2.4	0.1
AT2G21330	Glycolysis	Plastid	fructose-bisphosphate aldolase	FBA1	2	9.8	3.8	1.9	1.6
AT4G38970	Glycolysis	Plastid	fructose-bisphosphate aldolase	FBA2	2	76.7	31.9	8.7	12.7
AT1G66430	Glycolysis	Plastid	pfkB-type carbohydrate kinase family protein	FK	2	21.8	3.4	1.7	3.4
AT3G26650	Glycolysis	Plastid	glyceraldehyde-3-phosphate dehydrogenase A Subunit 1	GapA-1	2	10.8	2.3	0.2	0.5
AT1G12900	Glycolysis	Plastid	glyceraldehyde-3-phosphate dehydrogenase A Subunit 2	GapA-2	2	44.1	10.6	3.1	2.9
AT1G79530	Glycolysis	Plastid	glyceraldehyde-3-phosphate dehydrogenase C-1 plastid isoform	GapCp-1	2	2.7	1.5	1.2	0.9
AT1G47840	Glycolysis	Plastid	Hexokinase	HXK3	2	9.7	3.4	1	0.6
AT2G22480	Glycolysis	Plastid	6-phosphofructokinase	PFK5	2	4.3	2.3	1	1
AT1G56190	Glycolysis	Plastid	phosphoglycerate kinase	PGK	2	0.2	0	0	0
AT3G12780	Glycolysis	Plastid	phosphoglycerate kinase	PGK	2	28.3	9.1	2.9	3.8
AT5G61450	Glycolysis	Plastid	phosphoglycerate kinase	PGK	2	2.9	1.5	2.9	1.5
AT3G49160	Glycolysis	Plastid	pyruvate kinase	PK	2	1	0	0.1	0
AT2G21170	Glycolysis	Plastid	triosephosphate isomerase	TPI	2	18.3	8.3	7.6	6.9
AT1G22170	Glycolysis	Plastid	phosphoglycerate/bisphosphoglycerate mutase	d-PGM	3	0.4	0	0	0.3
AT1G16300	Glycolysis	Plastid	glyceraldehyde-3-phosphate dehydrogenase C-2 Plastid isoform	GapCp-2	3	2.2	0.8	0.9	1.5
AT3G56040	Glycolysis	Plastid	UDP-glucose pyrophosphorylase	UGP3	3	1.5	0.8	0.1	1.4
AT1G70820	Glycolysis	Plastid	phosphoglucomutase	PGM2	4	0	0	0	0.2
AT5G61580	Glycolysis	Plastid	6-phosphofructokinase	PFK4	5	0.2	0.4	0.4	0.1
AT5G64290	Plastid Transporters	Plastid	dicarboxylate transporter	DiT2.1	1	4.2	2.3	2.3	1.2
AT1G61800	Plastid Transporters	Plastid	glucose6-Phosphate/phosphate transporter 2	GPT2	1	10.4	4.7	4.1	0.6
AT5G33320	Plastid Transporters	Plastid	phosphoenolpyruvate/phosphate translocator	PPT1	1	29.9	20.1	14.4	5.8
AT5G12860	Plastid Transporters	Plastid	dicarboxylate transporter	DiT1	2	2.7	1.2	0.1	0.4
AT5G16150	Plastid Transporters	Plastid	glucose transporter	GLT1	2	31.7	10.3	2.1	5.4
AT5G54800	Plastid Transporters	Plastid	glucose6-Phosphate/phosphate transporter 1	GPT1	2	4.7	2.8	3.6	2.2
AT1G80300	Plastid Transporters	Plastid	nucleotide transporter 1	NTT1	2	41.3	17.1	3.9	5.2
AT1G15500	Plastid Transporters	Plastid	nucleotide transporter 1	NTT2	2	28.4	13.7	14	12.7
AT3G01550	Plastid Transporters	Plastid	phosphoenolpyruvate/phosphate translocator	PPT2	2	0.2	0	0	0
AT5G46110	Plastid Transporters	Plastid	triose Phosphate Translocator¬†	TPT	2	47.9	11.7	5.2	4.8
AT5G17630	Plastid Transporters	Plastid	xylulose-5-phosphate/phosphate translocator	XPT	2	2.9	0.8	1.4	0.1
AT5G64280	Plastid Transporters	Plastid	dicarboxylate transporter	DiT2.2	3	0.8	0.4	0.4	0.8
AT5G49190	Sucrose Metabolism	Cytosol	Sucrose Synthase	SUS2	1	537.7	316.5	108.8	37
AT5G20830	Sucrose Metabolism	Cytosol	Sucrose Synthase	SUS1	3	3.2	1.1	1.1	3
AT4G02280	Sucrose Metabolism	Cytosol	Sucrose Synthase	SUS3	4	1.4	9.5	27.9	43.2
AT3G43190	Sucrose Metabolism	Cytosol	Sucrose Synthase	SUS4	6	0.2	0.4	0	0
AT3G26790	Transcription factors	Nucleus	FUSCA 3; DNA binding / transcription factor	FUS3	1	9.4	9.9	7.1	3.5
AT2G30470	Transcription factors	Nucleus	HIGH-LEVEL EXPRESSION OF SUGAR-INDUCIBLE GENE 2; transcription factor/ transcription repressor	HSL2	1	4.9	4.6	2.2	1.5
AT3G54320	Transcription factors	Nucleus	WRINKLED 1; DNA binding / transcription factor	WRI1	1	27.6	19	12	2.7
AT1G54060	Transcription factors	Nucleolus	ASIL1/ 6B-INTERACTING PROTEIN 1-LIKE 1	ASIL1	2	3.5	1.6	1	1.3
AT1G21970	Transcription factors	Nucleus	LEAFY COTYLEDON 1; transcription factor	LEC1	2	7.4	1.5	0.1	0.4
AT2G25170	Transcription factors	Nucleus	Chromatin remodeling factor of the CHD3 group	PKL	2	13.4	8	5.9	5.4
AT3G24650	Transcription factors	Nucleus	ABA INSENSITIVE 3; DNA binding / transcription activator/ transcription factor	ABI3	5	22	20.7	28.4	11
AT4G32010	Transcription factors	Nucleus	HIGH-LEVEL EXPRESSION OF SUGAR-INDUCIBLE GENE-LIKE 1; transcription factor	HSL1	6	0.9	1.2	0.5	0.2
AT1G36160	Other Acyl Lipid Related	Cytosol, Homomeric	Acetyl-CoA Carboxylase (Homomeric)	ACC1	1	53.3	46.9	26.9	10.6
AT1G60810	Other Acyl Lipid Related	Cytosol?	ATP Citrate Lyase A subunit	ACLA-2	1	25.9	16.3	10.4	6.1
AT5G49460	Other Acyl Lipid Related	Cytosol?	ATP Citrate Lyase B subunit	ACLB-2	1	41.3	24.5	9.9	4.9
AT5G36880	Other Acyl Lipid Related	Plastid	Acetyl-coA synthetase	ACS	1	5.2	3.1	2.3	1.7
AT5G08415	Other Acyl Lipid Related	Plastid	Lipoate Synthase	LS	1	5.7	2.7	2.8	0.1
AT4G31050	Other Acyl Lipid Related	Plastid	Lipoyltransferase	LT	1	0.6	0.4	0.3	0.1
AT1G10670	Other Acyl Lipid Related	Cytosol?	ATP Citrate Lyase A subunit	ACLA-1	2	0.8	0	0.1	0
AT1G02390	Other Acyl Lipid Related		1-acylglycerol-3-phosphate O-acyltransferase	GPAT2	2	0.4	0	0	0
AT4G01950	Other Acyl Lipid Related		1-acylglycerol-3-phosphate O-acyltransferase	GPAT3	2	0.2	0	0	0
AT4G00400	Other Acyl Lipid Related		1-acylglycerol-3-phosphate O-acyltransferase	GPAT8	2	0.4	0	0	0
AT2G47240	Other Acyl Lipid Related		Long-Chain Acyl-CoA Synthetase	LACS1	2	1	0	0.1	0.4
AT1G49430	Other Acyl Lipid Related		Long-Chain Acyl-CoA Synthetase	LACS2	2	1.4	0.4	0.3	0
AT1G64400	Other Acyl Lipid Related		Long-Chain Acyl-CoA Synthetase	LACS3	3	0.4	0	0	0.3
AT4G30580	Other Acyl Lipid Related	Plastid	1-Acylglycerol-3-Phosphate Acyltransferase	LPAAT1	3	1.6	0.4	0.5	2.3
AT1G09430	Other Acyl Lipid Related	Cytosol?	ATP Citrate Lyase A subunit	ACLA-3	5	8.8	11.3	14.7	10.5
AT1G48300	Other Acyl Lipid Related	Endomembrane	Acyl-CoA : Diacylglycerol Acyltransferase	DGAT3	5	4.1	4.9	4.8	4
AT1G06520	Other Acyl Lipid Related		1-acylglycerol-3-phosphate O-acyltransferase	GPAT1	5	0.2	0.8	1.5	0.8
AT1G01610	Other Acyl Lipid Related		1-acylglycerol-3-phosphate O-acyltransferase	GPAT4	6	0.2	0.8	0.3	0.6

## Sheet: Table S4-SRA
	Table S4: Details and accession numbers of EST datasets are available on NCBI Short Read Archive (SRA)1
	Species	Stage	Tissue	SRA2
	B. napus	14-20 DAF	Embryo	SRX090767
	B. napus	21-25 DAF	Embryo	SRX090768
	B. napus	26-30 DAF	Embryo	SRX090769
	B. napus	31-35 DAF	Embryo	SRX090771
	T. majus	16 DPA	Embryo	SRX072972
	T. majus	18 DPA	Embryo	SRX015175
	T. majus	22 DPA	Embryo	SRX072973
	T. majus	25 DPA	Embryo	SRX015176
				SRX015177 SRX015178
	T. majus	18 DPA	Embryo (normalized)	SRX015179
	T. majus	21 DPA	Embryo (normalized)	SRX015180
	R. communis	Stage III	Endosperm	SRX007402
	R. communis	Stage IV	Endosperm	SRX007403 SRX007404
	R. communis	Stage V3	Endosperm	SRX007405
	R. communis	Stage VI	Endosperm	SRX007406
	R. communis	Stage VII-VIII	Endosperm	SRX007407
	R. communis	Stage III-V	Embryo	SRX007408
	E. alatus	2011-08-22	Endosperm	SRX070806
	E. alatus	2011-08-29	Endosperm	SRX029139
				SRX029140
	E. alatus	2011-09-06	Endosperm	SRX029141
	E. alatus	2011-09-19	Endosperm	SRX029142
	E. alatus	2011-08-29	Endosperm (normalized)3	SRX029137 SRX029138
	E. alatus	2011-08-29	Embryo	SRX029135
	E. alatus	40784	Aril	SRX029136
	1 SRA datasets are accessible at http://www.ncbi.nlm.nih.gov/sra/
	2 When multiple datasets for the same sample are listed, these were combined to obtain ESTs/100,000 ESTs
	3 Stage V R. communis data and normalized data were used only for contig assembly and were not used for ESTs/100,000 EST calcuations

## Sheet: Table S5a-Bn
Table S5a: Annotation and EST levels for B. napus orthologs of Arabidopsis proteins. The 454 reads obtained for all stages of developing seed were assembled to generate contigs. The contigs were then matched to Arabidopsis TAIR 8 proteins by BLASTX with cutoff E-value < E-10. There may be more than one contig/TAIR8 locus ID in which case EST numbers for multiple contigs that matched to the same p…
AT Locus ID	Annotation (TAIR8)	Total EST count	ESTs/100,000
			B. napus Embryo Stages (Days after flowering (DAF))
			14-20	21-25	26-30	31-35
			I	II	III	IV
AT1G01090	Pyruvate Dehydrogenase &alpha; subunit, E1a component of Pyruvate Dehydrogenase Complex|PDH (E1alpha: component of Pyruvate Dehydrogenase Complex )	870	76.7	57.8	29	11
AT1G01120	Ketoacyl-CoA Synthase|KCS1	24	2.7	0.8	0.7	0.2
AT1G01600	Fatty Acyl omega-Hydroxylase|CYP86A4	1	0	0	0.1	0
AT1G01610	Glycerol-3-Phosphate Acyltransferase|GPAT4	10	0.2	0.8	0.3	0.6
AT1G01710	Acyl-CoA Thioesterase|	25	0.4	1.6	1.2	1.3
AT1G02390	Glycerol-3-Phosphate Acyltransferase|GPAT2	2	0.4	0	0	0
AT1G02660	Lipid Acylhydrolase-like|	15	0	0.4	0	1.8
AT1G04010	Phospholipid : Acyl acceptor Acyltransferase|	8	0	0	0.1	0.9
AT1G04640	Lipoyltransferase|LT	6	1	0	0.1	0
AT1G04710	Ketoacyl-CoA Thiolase|KAT1	10	1.4	0	0	0.2
AT1G05630	Phosphoinositide 5-Phosphatase Type II|	13	1.3	0.4	0.2	0.4
AT1G06080	Acyl-CoA Desaturase-like|	118	14.9	5.3	1.6	1
AT1G06250	Acylhydrolase (DAD1-like)|	2	0.4	0	0	0
AT1G06290	Acyl-CoA Oxidase|ACX3	34	1.5	0.8	1.8	1.6
AT1G06360	Acyl-CoA Desaturase-like|	353	11.6	14.8	12.4	21.7
AT1G06520	Glycerol-3-Phosphate Acyltransferase|GPAT1	20	0.2	0.8	1.5	0.8
AT1G06800	Acylhydrolase (DAD1-like)|	4	0.6	0	0	0.1
AT1G07230	Phospholipase C (Non specific)|NPC1 (Non specific)	59	2	5	3.6	1.4
AT1G07720	Ketoacyl-CoA Synthase|KCS3	2	0	0	0	0.3
AT1G08510	Acyl-ACP Thioesterase B|FatB	43	2.4	0.8	1.3	2.5
AT1G08980	Fatty Acid Amide Hydrolase|	7	1.1	0.4	0	0
AT1G09430	ATP Citrate Lyase A subunit|ACLA-3	261	8.8	11.3	14.7	10.5
AT1G10670	ATP Citrate Lyase A subunit|ACLA-1	5	0.8	0	0.1	0
AT1G10740	Triacylglycerol Lipase (TAGL)|	3	0.4	0.4	0	0
AT1G10900	Phosphatidylinositol-Phosphate Kinase type IB|	32	0.6	1.6	2.1	1.4
AT1G11090	Monoacylglycerol Lipase (MAGL)|	2	0.2	0	0	0.1
AT1G12640	1-acylglycerol-3-phosphocholine Acyltransferase|	47	2.3	2.7	3	0.8
AT1G13280	Allene Oxide Synthase|	97	1.1	1.9	0.7	10.9
AT1G13560	Diacylglycerol Cholinephosphotransferase|	37	1.7	1.9	1.8	1.4
AT1G13580	Ceramide Synthase|LAG13	3	0.2	0.4	0	0.1
AT1G13640	Phosphatidylinositol-4-Kinase &gamma;|	17	0.8	0.4	0	1.6
AT1G14185	omega-Hydroxy Fatty Acyl Dehydrogenase|	1	0	0.4	0	0
AT1G14290	Sphingobase C4-Hydroxylase|SBH2	13	1	0.4	0	0.9
AT1G15080	Phosphatidate Phosphatase|LPP2	12	2.1	0.4	0	0
AT1G15110	Base-Exchange-type Phosphatidylserine Synthase|	67	3.7	4.4	2.4	2.4
AT1G17340	Sac domain-containing Phosphoinositide Phosphatase|	10	0.8	0.4	0.4	0.3
AT1G17420	Lipoxygenase|	7	0.4	0	0.6	0
AT1G17500	Translocase|	39	2.5	2.4	1.8	0.9
AT1G17840	ABC Transporter|ABCG11/WBC11/DES/COF1	39	3.1	1.2	2	0.7
AT1G17990	Oxo-Phytodienoic Acid Reductase|	1	0	0	0	0.1
AT1G18360	Monoacylglycerol Lipase (MAGL)|	31	4.3	1.9	0.3	0
AT1G19440	Ketoacyl-CoA Synthase|KCS4	42	4.5	1.9	0.9	0.6
AT1G19640	Jasmonic Acid Carboxyl Methyltransferase|	2	0	0	0.3	0
AT1G19800	Permease-like Protein of Inner Chloroplast Envelope|TGD1	28	2.2	0.8	0.6	1.3
AT1G21920	Phosphatidylinositol-Phosphate Kinase type IB|	28	1.6	1.9	0.9	1
AT1G21970	Transcriptional activator of genes required for both embryo maturation and cellular differentiation|LEC1	49	7.4	1.5	0.1	0.4
AT1G21980	Phosphatidylinositol-Phosphate Kinase type IB|	36	3.2	2.3	1.4	0.3
AT1G22620	Sac domain-containing Phosphoinositide Phosphatase|	65	2.8	1.2	4.1	2.3
AT1G23330	Triacylglycerol Lipase (TAGL)|	54	1.6	4.2	2.3	2.3
AT1G24360	Ketoacyl-ACP Reductase|	519	63.6	24.3	7.9	5.4
AT1G24470	Ketoacyl-CoA Reductase|KCR2	8	1.3	0.4	0	0
AT1G25450	Ketoacyl-CoA Synthase|KCS5	3	0.4	0	0.1	0
AT1G26130	Translocase|	1	0.2	0	0	0
AT1G26270	Phosphatidylinositol-4-Kinase &gamma;|	121	9.3	2.3	4.5	4.1
AT1G27950	Lipid Transfer Protein|LTPG (LTP type 5)	538	20.1	13.2	35.1	19.7
AT1G27980	Dihydrosphingosine Phosphate Lyase|DPL1	27	2.7	0.8	1.1	0.3
AT1G30120	Pyruvate Dehydrogenase &beta; subunit, E1b component of Pyruvate Dehydrogenase Complex|PDH (E1beta: component of Pyruvate Dehydrogenase Complex )	558	58.8	27.6	14.1	7.3
AT1G30370	Acylhydrolase (DAD1-like)|	1	0	0	0	0.1
AT1G31480	Phospholipase A1|	52	2.7	1.6	2.9	1.7
AT1G31770	ABC Transporter|WBC14 / ABCG14	3	0.4	0.4	0	0
AT1G31812	Acyl CoA Binding Protein|ACBP6	555	46	37.3	18.3	9.4
AT1G32200	Glycerol-3-Phosphate Acyltransferase|ATS1/ACT1	56	5.1	2.6	1.7	1.1
AT1G33270	Acyl-Hydrolase (Patatin-like)|	32	1.6	1.1	0.5	2.1
AT1G34260	Phosphatidylinositol-Phosphate Kinase type III|	39	1.7	2	2.7	0.6
AT1G34430	Dihydrolipoamide Acetyltransferase, E2 component of Pyruvate Dehydrogenase Complex|EMB3003 (E2 component of Pyruvate Dehydrogenase Complex )	223	23.2	12.9	5.1	3.1
AT1G36160	Acetyl-CoA Carboxylase (Homomeric)|ACC1	690	53.3	46.9	26.9	10.6
AT1G36180	Acetyl-CoA Carboxylase (Homomeric)|ACC2 (Homomeric)	3	0.6	0	0	0
AT1G48030	Mitochondrial Dihydrolipoamide Dehydrogenase, branched chain alpha-ketoacid dehydrogenase complex|	160	7.1	4.2	8.4	6.7
AT1G48300	Acyl-CoA : Diacylglycerol Acyltransferase|DGAT3	100	4.1	4.9	4.8	4
AT1G48600	Phosphoethanolamine N-Methyltransferase|CPUORF31	8	1	0.4	0.3	0
AT1G48750	Lipid Transfer Protein|LTP type 2	3	0.4	0.4	0	0
AT1G48990	Oil-Body Oleosin|	261	11.5	15.9	13.2	8.3
AT1G49340	Phosphatidylinositol-4-Kinase &&alpha;;|	139	11	12.5	3.8	2.5
AT1G49430	Long-Chain Acyl-CoA Synthetase|LACS2	11	1.4	0.4	0.3	0
AT1G51040	Phosphatidylinositol-4-Kinase &&alpha;;|	1	0	0.4	0	0
AT1G51260	1-Acylglycerol-3-Phosphate Acyltransferase|LPAAT3	8	0.2	0.4	0.6	0.3
AT1G51500	ABC Transporter|WBC12 /ABCG12/CER5	10	0.4	0	0.3	0.8
AT1G51680	4-Coumarate-CoA Ligase|At-4CL1	350	17.1	21.5	19	8.5
AT1G52760	Monoacylglycerol Lipase (MAGL)|	107	8.2	6.4	5	1.2
AT1G53270	ABC Transporter|WBC10 / ABCG10	1	0.2	0	0	0
AT1G53390	ABC Transporter|WBC25 / ABCG24	14	2	0	0.4	0
AT1G54060	Trihelix DNA Binding Family|ASIL1	40	3.5	1.6	1	1.3
AT1G54100	NAD+ Oxidoreductase (involved in fatty acid &&alpha;;-oxidation)|	711	34.6	28.8	32.4	28.7
AT1G54350	ABC Acyl Transporter|	9	0.9	0.8	0.1	0.1
AT1G54630	Acyl Carrier Protein|ACP3	134	12.9	9.5	3.3	1.8
AT1G55020	Lipoxygenase|	9	0.2	0	1	0.1
AT1G55180	Phospholipase D &&alpha;;|	14	1.7	1.6	0.1	0
AT1G55260	Lipid Transfer Protein|LTP type 5	10	1.3	0.4	0.2	0
AT1G55840	Sec14-like Protein|	45	2.2	3.4	2	1.2
AT1G59820	Translocase|	56	6.8	0.8	1.9	0.4
AT1G60490	Phosphatidylinositol-3-Kinase|	30	2.2	2.4	0.7	0.7
AT1G60810	ATP Citrate Lyase A subunit|ACLA-2	308	25.9	16.3	10.4	6.1
AT1G60890	Phosphatidylinositol-Phosphate Kinase type IB|	30	2.5	1.1	1.5	0.3
AT1G62430	CDP-DAG Synthase|CDS1	59	6	3.5	1.7	0.5
AT1G62610	Ketoacyl-ACP Reductase|	1	0.2	0	0	0
AT1G62640	Ketoacyl-ACP Synthase III|KASIII	98	7.6	6.1	3.6	1.8
AT1G62790	Lipid Transfer Protein|LTP type 5	8	0.9	0	0.1	0.3
AT1G63050	1-acylglycerol-3-phosphocholine Acyltransferase|	22	2.3	0.8	0.3	0.6
AT1G64400	Long-Chain Acyl-CoA Synthetase|LACS3	4	0.4	0	0	0.3
AT1G64460	Phosphatidylinositol-4-Kinase &gamma;|	3	0.2	0	0.1	0.1
AT1G64470	Phosphatidylinositol-4-Kinase &gamma;|	2	0	0	0.3	0
AT1G64670	Hydrolase-like Protein|BODYGUARD	19	2.4	1.1	0	0.4
AT1G65060	4-Coumarate-CoA Ligase|At-4CL3	17	2.2	1.5	0.1	0
AT1G65260	Vesicle-Inducing Protein in Plastids|VIPP1	71	6.7	2.6	2.2	1.5
AT1G65290	Acyl Carrier Protein|	148	11.6	6.1	5	4.3
AT1G65410	ATPase|TGD3	28	1.7	0.8	0.7	1.6
AT1G65520	Enoyl CoA isomerase|ECI1	1	0	0	0	0.1
AT1G65580	Phosphoinositide 5-Phosphatase Type II|	14	0.4	1.2	0.7	0.5
AT1G67560	Lipoxygenase|	7	0.2	0.4	0	0.7
AT1G67730	Ketoacyl-CoA Reductase|KCR1	456	36.1	24.2	20.5	6.3
AT1G68000	Phosphatidylinositol Synthase|PIS1	37	2.5	2	1.4	1
AT1G68530	Ketoacyl-CoA Synthase|KCS6	23	2.8	0	0.5	0.5
AT1G68710	Translocase|	8	0.8	0.8	0.2	0
AT1G69640	Sphingobase C4-Hydroxylase|SBH1	57	2	1.6	1.9	3.9
AT1G70670	Caleosin|	11	0.7	0.4	0.3	0.5
AT1G71010	Phosphatidylinositol-Phosphate Kinase type III|	20	1.1	2	0.6	0.6
AT1G71160	Ketoacyl-CoA Synthase|KCS7	5	0.4	0.4	0.1	0.1
AT1G71697	Choline Kinase|CK1	3	0.4	0	0.1	0
AT1G71960	ABC Transporter|WBC26 / ABCG25	34	0.4	1.5	1.4	2.4
AT1G72520	Lipoxygenase|	4	0.6	0	0	0.1
AT1G72700	Translocase|	21	2.8	0.4	0.2	0.4
AT1G72970	omega-Hydroxy Fatty Acyl Dehydrogenase|HTD	16	0.4	0.4	1.1	0.6
AT1G73050	omega-Hydroxy Fatty Acyl Dehydrogenase|	5	0.6	0.8	0	0
AT1G73480	Monoacylglycerol Lipase (MAGL)|	14	0	0.8	0.2	1.3
AT1G73560	Lipid Transfer Protein|LTP type 5	1	0	0.4	0	0
AT1G73600	Phosphoethanolamine N-Methyltransferase|	2	0	0	0.1	0.1
AT1G73680	&&alpha;;-Dioxygenase-Peroxidase (involved in fatty acid &&alpha;;-oxidation)|	69	6.6	7.2	1.7	0.3
AT1G73890	Lipid Transfer Protein|LTP type 5	1	0.2	0	0	0
AT1G74210	Glycerophosphoryl Diester Phosphodiesterase|	22	2.4	1.6	0.4	0.1
AT1G74320	Choline Kinase|	29	1.4	1.9	1.4	0.8
AT1G74960	Ketoacyl-ACP Synthase II|KASII	646	62.1	39.1	21.1	6.3
AT1G75020	1-Acylglycerol-3-Phosphate Acyltransferase|LPAAT4	12	0.6	0	0.2	1
AT1G76150	Peroxisomal Enoyl-CoA Hydratase 2|ECH2	92	5	3.4	3.3	4.3
AT1G76680	Oxo-Phytodienoic Acid Reductase|	12	0.4	0.8	0.2	0.8
AT1G76690	Oxo-Phytodienoic Acid Reductase|	8	0.4	1.1	0.1	0.3
AT1G77420	Monoacylglycerol Lipase (MAGL)|	4	0.4	0.4	0	0.1
AT1G77590	Long-Chain Acyl-CoA Synthetase|LACS9	382	33.8	22.4	13.8	5
AT1G77660	Phosphatidylinositol-Phosphate Kinase type IB|	14	1.4	0.4	0.2	0.3
AT1G77740	Phosphatidylinositol-Phosphate Kinase type IB|	24	3.2	0.8	0.4	0.2
AT1G78690	Cardiolipin Transacylase|	6	0.6	0.8	0.1	0
AT2G01180	Phosphatidate Phosphatase|LPP1	14	1.2	0	0.8	0.2
AT2G01320	ABC Transporter|WBC7 / ABCG7	37	4.4	1.2	0.9	0.5
AT2G03890	Phosphatidylinositol-4-Kinase &gamma;|	84	4	3.5	5.8	1.7
AT2G04350	Long-Chain Acyl-CoA Synthetase|LACS8	69	2.8	3.2	1.6	4.4
AT2G04540	Ketoacyl-ACP Synthase|KAS	20	1.6	0	1.1	0.4
AT2G05260	Lipid Acylhydrolase-like|	14	1.3	0.4	0.6	0.1
AT2G05990	Enoyl-ACP Reductase|ENR1 (MOD1)	764	85.9	46.9	16.2	5.6
AT2G06050	Oxo-Phytodienoic Acid Reductase|	11	0.8	0	0.7	0.3
AT2G13610	ABC Transporter|WBC5 / ABCG5	153	10.6	9.1	8.4	1.4
AT2G13820	Lipid Transfer Protein|LTP type 5	13	0.2	0.4	0	1.5
AT2G15230	Triacylglycerol Lipase (TAGL)|LIP1	11	1.3	0	0.1	0.4
AT2G16280	Ketoacyl-CoA Synthase|KCS9	16	1.2	0.4	0.2	0.8
AT2G18370	Lipid Transfer Protein|LTP type 1	1	0	0	0.1	0
AT2G18730	Diacylglycerol Kinase|	20	1.3	2	0.4	0.7
AT2G19450	Acyl-CoA : Diacylglycerol Acyltransferase|DGAT1	373	11.1	14.7	18.4	19.1
AT2G19880	Glucosylceramide Synthase (UDP-glucose-dependent)|	17	1.6	0.8	0	0.7
AT2G20860	Lipoate Synthase|LS or LIP1	123	4.1	3.4	5.2	7.4
AT2G20900	Diacylglycerol Kinase|	11	0.4	0.8	0.3	0.6
AT2G22230	Hydroxyacyl-ACP Dehydrase|HAD	4	0.2	0.4	0	0.3
AT2G23180	Midchain Alkane Hydroxylase|CYP96A1	1	0.2	0	0	0
AT2G25170	a SWI/SWF nuclear-localized chromatin remodeling factor of the CHD3 group|PKL	177	13.4	8	5.9	5.4
AT2G25890	Oil-Body Oleosin|	166	5.5	6.8	12.5	4
AT2G26250	Ketoacyl-CoA Synthase|KCS10/FDH	99	8.7	3.4	3.6	2
AT2G26420	Phosphatidylinositol-Phosphate Kinase type IB|	1	0.2	0	0	0
AT2G26640	Ketoacyl-CoA Synthase|KCS11	17	2	0.8	0.5	0
AT2G26830	Ethanolamine Kinase|	29	1.8	1.1	0.9	1.3
AT2G26870	Phospholipase C (Non specific)|NPC2 (Non specific)	11	1.1	0.8	0.4	0
AT2G27130	Lipid Transfer Protein|LTP type 5	4	0.5	0.4	0	0
AT2G28070	ABC Transporter|WBC3 / ABCG3	54	1.3	1.1	0.7	5.2
AT2G28630	Ketoacyl-CoA Synthase|KCS12	4	0.8	0	0	0
AT2G29980	Linoleate Desaturase|FAD3	1743	120.1	130.1	81.9	20.3
AT2G30200	Malonyl-CoA : ACP Malonyltransferase|MCMT	280	30.1	12.9	7	3.8
AT2G30470	a member of a novel family of B3 domain proteins|HSI2/VAL1	66	4.9	4.6	2.2	1.5
AT2G30490	Cinnamate 4-Hydroxylase|CYP73A5	310	15.2	21.3	13.9	9.6
AT2G30550	Acylhydrolase (DAD1-like)|	7	0	0	0.1	0.8
AT2G30650	Hydroxyisobutyryl-CoA Hydrolase|HIBCH	3	0.2	0.4	0.1	0
AT2G30720	Acyl-CoA Thioesterase|	29	2.2	1.9	0.7	1
AT2G31360	Acyl-CoA Desaturase-like|	581	32.5	23.1	24	22.5
AT2G31830	Phosphoinositide 5-Phosphatase Type II|	14	2	0	0	0.3
AT2G32260	Choline-Phosphate Cytidylyltransferase|CCT1	157	8.9	7	6.1	6.4
AT2G33150	Ketoacyl-CoA Thiolase|KAT2/PED1	781	10.1	14.9	31.5	62.4
AT2G33380	Caleosin|	33	4.4	0.8	0.9	0
AT2G34590	Pyruvate Dehydrogenase &beta; subunit, E1b component of Pyruvate Dehydrogenase Complex|PDH (E1beta: component of Pyruvate Dehydrogenase Complex )	8	1	0.4	0.2	0
AT2G34690	Sphingosine Transfer Protein|ACD11	17	0.9	0.8	0.4	0.9
AT2G34770	Fatty Acid 2-hydroxylase|FAH1	30	1.8	0.8	1.4	1
AT2G35490	Plastid Lipid-associated Protein|	36	3.5	1.9	1.1	0.4
AT2G35690	Acyl-CoA Oxidase|ACX5	2	0.2	0.4	0	0
AT2G37700	CER1-like|	3	0	0	0	0.4
AT2G37870	Lipid Transfer Protein|LTP type 5	1	0	0.4	0	0
AT2G37940	Inositolphosphorylceramide Synthase|ERH1	26	1.4	1.2	0.8	1.2
AT2G38040	Carboxyltransferase &alpha; Subunit of Heteromeric ACCase|&alpha;-CT (Subunit of Heteromeric ACCase)	813	81	52.6	23.3	7.4
AT2G38530	Lipid Transfer Protein|LP/LTP2 (LTP type 1)	6230	170.1	254.4	454.4	192.4
AT2G38540	Lipid Transfer Protein|LTP type 1	121	16.7	4.9	1.4	0.5
AT2G38670	CDP-Ethanoamine Synthase|PECT1	62	5.8	3.8	1.9	0.8
AT2G38995	Bifunctional Wax Ester Synthase / Diacylglycerol Acyltransferase|	1	0	0.4	0	0
AT2G39220	Acyl-Hydrolase (Patatin-like)|	15	1.3	0	0.1	0.9
AT2G39290	Phosphatidylglycerol-Phosphate Synthase|PGP1	23	2.5	0.4	0.1	0.9
AT2G39350	ABC Transporter|WBC1 /ABCG1	4	0	0	0.4	0.1
AT2G39420	Monoacylglycerol Lipase (MAGL)|	1	0	0.4	0	0
AT2G40690	NAD-dependent Glycerol-3-Phosphate Dehydrogenase|SFD1	6	0.2	0	0.7	0
AT2G40890	p-Coumarate 3-Hydroxylase|CYP98A3	547	21	32.4	35.9	12.3
AT2G41540	NAD-dependent Glycerol-3-Phosphate Dehydrogenase|	18	1.1	1.2	0.7	0.5
AT2G42010	Phospholipase D &&beta;;|	10	0.8	1.2	0.1	0.3
AT2G42450	Lipid Acylhydrolase-like|	29	1.1	0	0.9	2.3
AT2G42690	Acylhydrolase (DAD1-like)|	1	0	0.4	0	0
AT2G43710	Stearoyl-ACP Desaturase|fab2	4107	312	167.2	209	60.4
AT2G44300	Lipid Transfer Protein|LTP type 5	6	1.1	0	0	0
AT2G44620	Acyl Carrier Protein|	186	6.9	6.5	7.5	10.4
AT2G45150	CDP-DAG Synthase|	28	1.5	2	0.9	1.1
AT2G45670	LPEAT - Kjell|	10	1	0	0.3	0.4
AT2G45970	Fatty Acyl omega-Hydroxylase|CYP86A8/LCR	10	1.1	0.4	0.4	0
AT2G46090	Diacylglycerol Kinase|	22	1.7	1.2	0.3	0.9
AT2G46210	Sphingobase-D8 Desaturase|SLD2	48	1.3	2.8	3.9	0.8
AT2G46500	Phosphatidylinositol-4-Kinase &gamma;|	81	8.2	5.3	2.4	0.7
AT2G46720	Ketoacyl-CoA Synthase|KCS13/HIC	1	0.2	0	0	0
AT2G47240	Long-Chain Acyl-CoA Synthetase|LACS1	9	1	0	0.1	0.4
AT2G47630	Monoacylglycerol Lipase (MAGL)|	51	3.2	2.7	2.7	0.9
AT3G01420	&&alpha;;-Dioxygenase-Peroxidase (involved in fatty acid &&alpha;;-oxidation)|	4	0.2	0.8	0	0.1
AT3G01570	Oil-Body Oleosin|	6547	241.1	314.5	384.5	225.1
AT3G02600	Phosphatidate Phosphatase|LPP3	26	1.6	0.8	1.2	1
AT3G02610	Stearoyl-ACP Desaturase|DES2	6	0.8	0.4	0.1	0
AT3G02630	Stearoyl-ACP Desaturase|DES5	1938	146.9	96.9	74	45.4
AT3G03310	Phospholipid : Acyl acceptor Acyltransferase|	118	1.1	3	7.2	7.2
AT3G03520	Phospholipase C (Non specific)|NPC3 (Non specific)	4	0	0	0	0.4
AT3G05020	Acyl Carrier Protein|ACP1	1668	173.6	104.3	40	18.1
AT3G05420	Acyl CoA Binding Protein|ACBP4	86	5.6	3.6	3.5	2.8
AT3G05510	Cardiolipin Transacylase|	14	0.8	0.4	0.6	0.5
AT3G05970	Long-Chain Acyl-CoA Synthetase|LACS6	29	1.3	0	1.5	1.5
AT3G06060	Ketosphinganine Reductase|	29	1.6	0.4	1.5	1.1
AT3G06860	Multifunctional Protein|MFP2	296	6.4	6.5	11.4	21.6
AT3G06960	Protein Involved in Lipid Transport|TGD4	17	1.5	0.8	0.1	0.8
AT3G07400	Lipid Acylhydrolase-like|	52	3.5	2.3	2.8	1
AT3G07690	NAD-dependent Glycerol-3-Phosphate Dehydrogenase|	11	1.3	0	0.3	0.3
AT3G08510	Phosphoinositide-specific Phospholipase C|	77	3.1	5.1	3.7	2.7
AT3G08770	Lipid Transfer Protein|LTP type 1	40	5	0.8	0.3	0.9
AT3G09560	Phosphatidate Phosphatase|	92	9.3	3.1	3.1	1.3
AT3G09920	Phosphatidylinositol-Phosphate Kinase type IB|	28	0.8	1.5	1.7	1
AT3G10280	Ketoacyl-CoA Synthase|KCS14	3	0.6	0	0	0
AT3G10370	FAD-dependent Glycerol-3-Phosphate Dehydrogenase|SDP6	38	1.5	1.9	0.9	2.4
AT3G10550	Phosphoinositide 3-Phosphatase|	34	1.2	2.3	1.6	1.3
AT3G10570	Fatty Acyl in-chain Hydroxylase|CYP77A6	1	0	0	0.1	0
AT3G10840	Lysophospholipase|	5	0.8	0.4	0	0
AT3G11170	Linoleate Desaturase|FAD7	35	4	2.3	0.8	0.1
AT3G11470	Holo-ACP Synthase|	11	0.2	0.8	0.7	0.4
AT3G11670	Digalactosyldiacylglycerol Synthase|DGD1	21	0.5	0.4	1.3	1.1
AT3G12120	Oleate Desaturase|FAD2	1222	87.5	56.8	55.7	25.5
AT3G12800	Dienoyl-CoA Reductase|	302	7.1	6.4	14.1	19.8
AT3G13900	Translocase|	35	1.8	1.5	1	1.9
AT3G14075	Lipid Acylhydrolase-like|	22	1.4	0.8	0.5	1.2
AT3G14205	Sac domain-containing Phosphoinositide Phosphatase|	54	4.5	3.2	2.3	0.6
AT3G14270	Phosphatidylinositol-Phosphate Kinase type III|	33	2.8	2.7	1	0.4
AT3G14360	Triacylglycerol Lipase (TAGL)|	351	20.8	31.4	18	3.4
AT3G15650	Lysophospholipase|	34	1.4	1.6	0.5	2.5
AT3G15730	Phospholipase D &&alpha;;|	469	17	11.4	26.2	21.6
AT3G15820	Phosphatidylcholine:diacylglycerol cholinephosphotransferase|PDCT/ROD1	29	4	1.5	0.1	0.2
AT3G15850	MGDG Desaturase (palmitate-specific)|FAD5 (palmitate-specific)	193	7.3	6.4	8.2	10.3
AT3G15870	Acyl-CoA Desaturase-like|	1	0	0	0	0.1
AT3G16785	Phospholipase D &zeta;|PLD &zeta;1	14	0.5	0.8	0.9	0.2
AT3G16950	Dihydrolipoamide Dehydrogenase, E3 component of Pyruvate Dehydrogenase Complex|LPD1 (E3 component of Pyruvate Dehydrogenase Complex)	324	32.5	21.2	10.4	1.7
AT3G17240	Mitochondrial Dihydrolipoamide Dehydrogenase, branched chain alpha-ketoacid dehydrogenase complex|	61	3.6	2.3	2.7	2.1
AT3G18000	Phosphoethanolamine N-Methyltransferase|NMT1	128	13	7.6	2.8	2
AT3G18280	Lipid Transfer Protein|LTP type 2	40	4.5	2.6	0.4	0.7
AT3G18570	Oil-Body Oleosin|	371	7.3	9.8	23.5	18.8
AT3G18850	1-Acylglycerol-3-Phosphate Acyltransferase|LPAAT5	39	1.1	1.5	2.2	1.7
AT3G18860	Phospholipase A2|	46	3.9	1.6	1.4	1.3
AT3G19240	Phosphoinositide 3-Phosphatase|	46	2	2.2	1.9	2
AT3G19260	Ceramide Synthase|LOH2	38	1.8	0.8	2.4	1.2
AT3G20320	Phosphatidic Acid-Binding Protein|TGD2	25	2.7	1.2	0.3	0.5
AT3G21090	ABC Transporter|WBC15/22 / ABCG15	62	7	1.9	2	0.5
AT3G22400	Lipoxygenase|	2	0.4	0	0	0
AT3G22600	Lipid Transfer Protein|LTP type 5	4	0.4	0.4	0	0.1
AT3G22620	Lipid Transfer Protein|LTP type 5	1	0	0	0.1	0
AT3G23470	Cyclopropane Fatty Acid Synthase|	4	0	0	0	0.5
AT3G23510	Cyclopropane Fatty Acid Synthase|	3	0.4	0.4	0	0
AT3G23530	Cyclopropane Fatty Acid Synthase|	1	0.2	0	0	0
AT3G24650	Homologous to the maize transcription factor Viviparous-1|ABI3	459	22	20.7	28.4	11
AT3G25110	Acyl-ACP Thioesterase A|FatA	150	11.4	9.6	6.5	2
AT3G25540	Ceramide Synthase|LAG1	8	1.1	0	0.1	0.1
AT3G25585	Diacylglycerol Cholinephosphotransferase|	5	0.4	0.8	0.1	0
AT3G25770	Allene Oxide Cyclase|	1	0	0	0.1	0
AT3G25780	Allene Oxide Cyclase|	2	0	0	0	0.3
AT3G25860	Dihydrolipoamide Acetyltransferase, E2 component of Pyruvate Dehydrogenase Complex|LTA2 (E2 component of Pyruvate Dehydrogenase Complex )	238	21.8	14.5	8.6	2.2
AT3G26790	Transcriptional factor with high similarity to the B3 region of the VP1/ABI3-like proteins|FUS3	154	9.4	9.9	7.1	3.5
AT3G27660	Oil-Body Oleosin|	28499	542.2	1081.3	1730.3	1413.7
AT3G27670	Resurrection Protein|RST1	82	4.2	2.4	2.7	4.6
AT3G27870	Translocase|	29	0.9	0.4	0.5	2.6
AT3G28910	MYB Transcription Factors|MYB30	13	1	0	0.6	0.4
AT3G43720	Lipid Transfer Protein|LTP type 5	18	1.8	0.4	0.1	0.8
AT3G45770	Enoyl-ACP Reductase|	39	1.6	1.1	2.1	1.6
AT3G46170	Ketoacyl-ACP Reductase|	1	0.2	0	0	0
AT3G47350	Steroleosin|	1	0.2	0	0	0
AT3G47360	Steroleosin|	17	2	1.5	0.3	0
AT3G48610	Phospholipase C (Non specific)|NPC6 (Non specific)	26	1.3	1.9	0.8	1.1
AT3G48780	Serine Palmitoyltransferase|LCB2b	99	4.5	7.2	4	3.4
AT3G49050	Lipid Acylhydrolase-like|	7	0.6	0.4	0.2	0.1
AT3G49200	Bifunctional Wax Ester Synthase / Diacylglycerol Acyltransferase|	1	0.2	0	0	0
AT3G49210	Bifunctional Wax Ester Synthase / Diacylglycerol Acyltransferase|	2	0	0.4	0	0.1
AT3G50110	Phosphoinositide 3-Phosphatase|	3	0.4	0	0.1	0
AT3G50920	Phosphatidate Phosphatase|LPP &epsilon;1	6	0	0	0.3	0.4
AT3G51460	Sac domain-containing Phosphoinositide Phosphatase|	20	1.4	1.5	1	0.1
AT3G51520	Acyl-CoA : Diacylglycerol Acyltransferase|DGAT2	122	9.1	8	4.7	2.3
AT3G51590	Lipid Transfer Protein|LTP type 1	1	0.2	0	0	0
AT3G51600	Lipid Transfer Protein|LTP type 1	334	19	17.8	13.3	11.7
AT3G51830	Sac domain-containing Phosphoinositide Phosphatase|	15	1	0.4	0.7	0.5
AT3G51840	Acyl-CoA Oxidase|ACX4	235	12	11.1	10.8	8.6
AT3G51970	Wax Synthase|	1	0	0	0	0.1
AT3G52160	Ketoacyl-CoA Synthase|KCS15	3	0	0.4	0	0.3
AT3G53980	Lipid Transfer Protein|LTP type 4	1	0.2	0	0	0
AT3G54020	Inositolphosphorylceramide Synthase|ERHL2	15	0.8	0	0.4	1.1
AT3G54320	AP2/ERWEBP Transcription Factors|WRI1	308	27.6	19	12	2.7
AT3G54950	Acyl-Hydrolase (Patatin-like)|	13	0	0.8	0.8	0.6
AT3G55030	Phosphatidylglycerol-Phosphate Synthase|PGPS2	3	0.2	0	0	0.2
AT3G55130	ABC Transporter|WBC19 / ABCG19	13	1.1	0.4	0.6	0.3
AT3G55290	Ketoacyl-ACP Reductase|	23	1.3	0.4	1.4	0.7
AT3G55360	Enoyl-CoA Reductase|ECR	269	23.1	17	9	4.1
AT3G56040	UDP-Glucose Pyrophosphorylase|UGPase, UGP3	22	1.5	0.8	0.1	1.4
AT3G56600	Phosphatidylinositol-4-Kinase &gamma;|	1	0	0.4	0	0
AT3G56700	Alcohol-forming Fatty Acyl-CoA Reductase|AlcFAR6	31	1.7	2.7	1.5	0.5
AT3G57140	Triacylglycerol Lipase (TAGL)|SDP1-LIKE	32	0	0	1.7	2.6
AT3G57650	1-Acylglycerol-3-Phosphate Acyltransferase|LPAAT2	140	10.3	5.7	4.4	4.7
AT3G58490	Long Chain Base 1-Phosphate Phosphatase|	21	1.1	0	0.9	1.1
AT3G59770	Sac domain-containing Phosphoinositide Phosphatase|	81	7.3	3.1	2.7	1.8
AT3G60340	Thioesterase (PPT1-like)|	19	0.8	1.2	0.7	0.9
AT3G60500	CER7 Protein involved in wax synthesis|CER7	45	1.5	2.7	2	2.2
AT3G60620	CDP-DAG Synthase|	17	1.3	0.4	0.4	0.8
AT3G61580	Sphingobase-D8 Desaturase|SLD1	91	7.7	3.8	3.4	1.8
AT3G61680	Lipid Acylhydrolase-like|	309	18.6	16	21.6	1.6
AT3G62590	Lipid Acylhydrolase-like|	2	0	0	0.2	0
AT3G62860	Monoacylglycerol Lipase (MAGL)|	8	0.2	0	0	0.9
AT3G63200	Acyl-Hydrolase (Patatin-like)|	24	2.7	0.4	0.7	0.4
AT4G00240	Phospholipase D &&beta;;|	21	2	0.4	0.2	0.9
AT4G00360	Fatty Acyl omega-Hydroxylase|CYP86A2	22	1.1	0.8	1.5	0.4
AT4G00400	Glycerol-3-Phosphate Acyltransferase|GPAT8	2	0.4	0	0	0
AT4G00500	Lipid Acylhydrolase-like|	7	0.4	0	0.1	0.5
AT4G00520	Acyl-CoA Thioesterase|ACT1	8	0.6	0.4	0.3	0.1
AT4G00550	Digalactosyldiacylglycerol Synthase|DGD2	3	0	0.4	0.2	0
AT4G01950	Glycerol-3-Phosphate Acyltransferase|GPAT3	1	0.2	0	0	0
AT4G04020	Plastid Lipid-associated Protein|	55	2.3	2	4.3	0.9
AT4G04320	Malonyl-CoA Decarboxylase|	37	3.4	2.7	0.8	0.7
AT4G04870	Cardiolipin Synthase|	38	0.6	1.1	1.5	2.8
AT4G08670	Lipid Transfer Protein|LTP type 5	6	0	0	0	0.8
AT4G09760	Choline Kinase|	99	5.8	4.9	4.3	3.1
AT4G10020	Steroleosin|	895	5.4	15.6	46	67.5
AT4G11840	Phospholipase D &gamma;|	1	0.2	0	0	0
AT4G11850	Phospholipase D &gamma;|	24	2.4	1.9	0.7	0.1
AT4G13050	Acyl-ACP Thioesterase A|	151	13.1	6.4	7.1	1.5
AT4G13550	Lipid Acylhydrolase-like|	23	0.8	0.8	1	1.3
AT4G13840	CER2-like Protein|	15	0.7	1.5	0.6	0.4
AT4G14070	Acyl-ACP Synthetase|AAE15	3	0.5	0	0	0
AT4G14430	Enoyl CoA isomerase|ECI2	80	1.8	1.6	3.7	5.4
AT4G15440	Hydroperoxide Lyase|	8	0	0	0	1.1
AT4G16070	Lipid Acylhydrolase-like|	11	0.4	1.2	0.7	0.1
AT4G16155	Dihydrolipoamide Dehydrogenase, E3 component of Pyruvate Dehydrogenase Complex|LPD2 (E3 component of Pyruvate Dehydrogenase Complex)	165	19.1	9.8	2.6	1.9
AT4G16700	Phosphatidylserine Decarboxylase|PSD1	5	0.4	0.8	0	0.1
AT4G16760	Acyl-CoA Oxidase|ACX1	86	1.2	1.9	2.8	7.4
AT4G17470	Thioesterase (PPT1-like)|	13	1.1	0.4	0.1	0.7
AT4G17480	Thioesterase (PPT1-like)|	5	0.4	0	0.1	0.3
AT4G17483	Thioesterase (PPT1-like)|	3	0.6	0	0	0
AT4G19860	Phospholipid : Acyl acceptor Acyltransferase|	76	2.5	3.1	3.4	4
AT4G20870	Fatty Acid 2-hydroxylase|FAH2	27	1.6	2.3	0.7	0.9
AT4G21540	Long Chain Base Kinase|	21	1.3	0.8	0.5	1
AT4G22240	Plastid Lipid-associated Protein|	29	1.4	1.6	1.8	0.5
AT4G22300	Lysophospholipase|	13	1.2	0.4	0.1	0.7
AT4G22330	Ceramidase|CES1	37	1.7	2.4	1.7	1.1
AT4G22340	CDP-DAG Synthase|	10	0.2	0	0.5	0.7
AT4G22550	Phosphatidate Phosphatase|LPP &beta;	12	0.5	0.4	0.4	0.7
AT4G23850	Long-Chain Acyl-CoA Synthetase|LACS4	158	17.3	8.3	3.8	1.6
AT4G24160	Cardiolipin-Specific Deacylase|	46	1.1	0.8	0.9	4.2
AT4G24230	Acyl CoA Binding Protein|ACBP3	4	0.4	0	0.1	0.1
AT4G24510	CER2-like Protein|CER2	20	0	0	0.7	2
AT4G25050	Acyl Carrier Protein|ACP4	51	4.9	2.3	1.1	1.2
AT4G25140	Oil-Body Oleosin|	34329	624.3	1121.3	2023.5	1844.6
AT4G25750	ABC Transporter|WBC4 / ABCG4	35	1.4	0.8	3	0.5
AT4G25970	Phosphatidylserine Decarboxylase|PSD3	43	1.8	1.5	1.3	2.5
AT4G26740	Caleosin|	6775	127.5	274.1	368.1	371.1
AT4G26770	CDP-DAG Synthase|	5	0	0	0	0.6
AT4G27780	Acyl CoA Binding Protein|ACBP2	68	1.6	2.7	4.7	2.5
AT4G29010	Multifunctional Protein|AIM1	198	7.4	5.4	5.8	13.6
AT4G29070	Phospholipase A2|	26	1.1	0.8	1.5	0.9
AT4G30340	Diacylglycerol Kinase|	3	0.2	0.8	0	0
AT4G30580	1-Acylglycerol-3-Phosphate Acyltransferase|LPAAT1	31	1.6	0.4	0.5	2.3
AT4G30880	Lipid Transfer Protein|LTP type 3	29	4.4	0.4	0.3	0.1
AT4G30950	Oleate Desaturase|FAD6	113	9.3	4.2	2.5	4.3
AT4G31050	Lipoyltransferase|	7	0.6	0.4	0.3	0.1
AT4G31780	Monogalactosyldiacylglycerol Synthase|MGD1	26	2.4	1.6	0.7	0.4
AT4G31810	Mitochondrial Enoyl-CoA Hydratase|	81	3.2	3.1	2.7	4.8
AT4G32010	a member of a novel family of B3 domain proteins|HSL1/VAL2	14	0.9	1.2	0.5	0.2
AT4G32170	Midchain Alkane Hydroxylase|CYP96A2	1	0	0.4	0	0
AT4G33030	UDP-Sulfoquinovose Synthase|SQD1	40	4.7	1.6	0.6	0.8
AT4G33240	Phosphatidylinositol-Phosphate Kinase type III|	100	5.2	4.3	8.2	0.5
AT4G33550	Lipid Transfer Protein|LTP type 3	9	0	0	0.1	1.1
AT4G33790	Alcohol-forming Fatty Acyl-CoA Reductase|AlcFAR3 (CER4)	21	1.3	0.8	1.3	0.4
AT4G34050	Caffeoyl-CoA O-Methyltransferase|	831	64.2	78.7	30	6.9
AT4G34250	Ketoacyl-CoA Synthase|KCS16	3	0.6	0	0	0
AT4G34520	Ketoacyl-CoA Synthase|KCS18/FAE1	2125	135.2	120.6	115.8	31.9
AT4G35790	Phospholipase D &delta;|	152	5.5	6.9	8.5	5.6
AT4G36480	Serine Palmitoyltransferase|LCB1	62	5	2.7	3.3	0.5
AT4G37050	Acyl-Hydrolase (Patatin-like)|	4	0	0	0.6	0
AT4G37070	Acyl-Hydrolase (Patatin-like)|	220	3.6	8.4	13.9	10.7
AT4G38570	Phosphatidylinositol Synthase|PIS2	3	0.2	0	0	0.3
AT4G39510	Midchain Alkane Hydroxylase|CYP96A12	1	0	0	0	0.1
AT4G39850	ABC Acyl Transporter|CTS	141	6.7	6.5	8.9	3.2
AT5G01220	UDP-sulfoquinovose:DAG sulfoquinovosyltransferase|SQD2	25	1.9	1.2	0.4	1.3
AT5G01870	Lipid Transfer Protein|LTP type 1	1	0.2	0	0	0
AT5G03080	Long Chain Base 1-Phosphate Phosphatase|	2	0.2	0	0	0.1
AT5G04040	Triacylglycerol Lipase (TAGL)|SDP1	24	0.2	0.8	0.7	2.2
AT5G04530	Ketoacyl-CoA Synthase|KCS19	10	0.9	0	0	0.7
AT5G04540	Phosphoinositide 3-Phosphatase|	21	0.8	1.6	1.7	0
AT5G04930	Aminophospholipid ATPase|ALA1	38	3.1	3.1	1	0.6
AT5G05580	Linoleate Desaturase|FAD8	2	0.4	0	0	0
AT5G06530	ABC Transporter|WBC23 / ABCG22	3	0	0.4	0.1	0.1
AT5G07360	Fatty Acid Amide Hydrolase|	16	0.4	0.4	0.5	1.2
AT5G07530	Pollen-surface Oleosin|	1	0	0.4	0	0
AT5G07920	Diacylglycerol Kinase|	53	2.8	1.9	2.6	1.9
AT5G08030	Glycerophosphoryl Diester Phosphodiesterase|	4	0.4	0.8	0	0
AT5G08415	Lipoate Synthase|	60	5.7	2.7	2.8	0.1
AT5G09370	Lipid Transfer Protein|LTP type 5	17	0.9	2.3	0.7	0.1
AT5G10160	Hydroxyacyl-ACP Dehydrase|HAD	223	16.9	9.9	8.4	5.8
AT5G10480	Hydroxyacyl-CoA Dehydratase|HACD	126	12.2	12.6	2.1	1.4
AT5G11650	Monoacylglycerol Lipase (MAGL)|	54	5.7	3.4	1.4	0.4
AT5G12420	Bifunctional Wax Ester Synthase / Diacylglycerol Acyltransferase|	3	0.2	0	0	0.3
AT5G13640	Phospholipid : Diacylglycerol Acyltransferase|PDAT1	47	3.1	3.1	2.4	0.7
AT5G14180	Triacylglycerol Lipase (TAGL)|	22	0	0.4	0	2.7
AT5G14930	Triacylglycerol Lipase (TAGL)|SAG101	4	0.4	0.4	0	0.1
AT5G14980	Lysophospholipase|	1	0.2	0	0	0
AT5G15530	Biotin Carboxyl Carrier Protein of Heteromeric ACCase|BCCP2 (Subunit of Heteromeric ACCase)	314	32.4	18.7	8.2	3.1
AT5G16120	Monoacylglycerol Lipase (MAGL)|	9	0.6	0	0.4	0.4
AT5G16230	Stearoyl-ACP Desaturase|DES3	24	1.8	1.9	1.1	0.1
AT5G16240	Stearoyl-ACP Desaturase|DES1	2	0	0.4	0	0.1
AT5G16390	Biotin Carboxyl Carrier Protein of Heteromeric ACCase|BCCP1 (Subunit of Heteromeric ACCase)	183	15.3	12.2	5.9	3
AT5G17780	Lysophospholipase|	10	1.1	0.8	0.3	0
AT5G18630	Triacylglycerol Lipase (TAGL)|	12	0.9	0	0.1	0.8
AT5G18640	Triacylglycerol Lipase (TAGL)|	7	0.6	0	0.1	0.4
AT5G19200	Ketosphinganine Reductase|	1	0	0	0.1	0
AT5G19290	Lysophospholipase|	21	1.6	1.2	1.2	0
AT5G19410	ABC Transporter|WBC24 / ABCG23	10	0.8	0	0.7	0.1
AT5G20060	Lysophospholipase|	46	4.7	1.9	1.4	0.7
AT5G20840	Sac domain-containing Phosphoinositide Phosphatase|	72	5.3	3.5	2.2	2.1
AT5G22420	Alcohol-forming Fatty Acyl-CoA Reductase|AlcFAR7	1	0	0	0	0.1
AT5G22500	Alcohol-forming Fatty Acyl-CoA Reductase|AlcFAR1	2	0.2	0	0.1	0
AT5G23190	Fatty Acyl Omega-Hydroxylase|CYP86B1	1	0	0.4	0	0
AT5G23450	Long Chain Base Kinase|	33	2.4	1.2	2	0.2
AT5G23670	Serine Palmitoyltransferase|LCB2a	4	0.2	1.2	0	0
AT5G23940	BAHD acyltransferase family|PEL3/DCR	109	13.6	3	0.4	2.9
AT5G24240	Phosphatidylinositol-4-Kinase &gamma;|	15	1	0.8	0.3	0.7
AT5G25370	Phospholipase D &&alpha;;|	8	0	0.4	0.4	0.5
AT5G25390	SHN Transcription Factors|SHN3	3	0	0	0.4	0
AT5G27200	Acyl Carrier Protein|ACP5	55	6.4	2.4	0.9	0.8
AT5G27600	Long-Chain Acyl-CoA Synthetase|LACS7	20	0	0	0.2	2.5
AT5G27630	Acyl CoA Binding Protein|ACBP5	64	2.4	2	4.4	1.9
AT5G29560	Caleosin|	10	0	0	0.1	1.2
AT5G35360	Biotin Carboxylase of Heteromeric ACCase|BC (Subunit of Heteromeric ACCase)	601	59	34.1	18.1	7.1
AT5G37300	Bifunctional Wax Ester Synthase / Diacylglycerol Acyltransferase|WSD1	3	0.2	0	0.2	0
AT5G37710	Lipid Acylhydrolase-like|	13	0.7	0.8	0.7	0.3
AT5G40420	Oil-Body Oleosin|	18933	289	598.4	984.5	1190
AT5G40610	NAD-dependent Glycerol-3-Phosphate Dehydrogenase|	232	16.7	12.9	9.3	5.2
AT5G41040	BAHD acyltransferase family|ASFT1	9	0	0.8	1	0
AT5G42650	Allene Oxide Synthase|	36	0.7	1.2	1	3
AT5G42870	Phosphatidate Phosphatase|	34	1.6	1.6	2.1	0.8
AT5G43280	Dienoyl CoA Isomerase|DCI1	17	1.2	0.8	0.4	0.7
AT5G43760	Ketoacyl-CoA Synthase|KCS20	14	0.4	0.8	0.7	0.7
AT5G44240	Translocase|	73	2.7	2.3	4.2	3.1
AT5G46290	Ketoacyl-ACP Synthase I|KASI	664	64.2	30.7	24	7.5
AT5G47630	Acyl Carrier Protein|	9	0.5	0	0.6	0.3
AT5G47730	Sec14-like Protein|	9	0.2	0	0.1	0.9
AT5G48490	Lipid Transfer Protein|LTP type 3	11	2	0	0	0
AT5G48880	Ketoacyl-CoA Thiolase|PKT1	63	6	3.4	1	1.8
AT5G49460	ATP Citrate Lyase B subunit|ACLB-2	403	41.3	24.5	9.9	4.9
AT5G50690	Steroleosin|	3	0	0	0	0.4
AT5G50700	Steroleosin|	4855	23.5	73.8	190.5	429.4
AT5G50770	Steroleosin|	76	3.2	7.3	4.7	0.8
AT5G51210	Oil-Body Oleosin|	3221	82.7	163.4	180.4	143
AT5G51290	Ceramide Kinase|	34	1.6	1.6	2.3	0.6
AT5G51930	Omega-Hydroxy Fatty Acyl Dehydrogenase|	1	0.2	0	0	0
AT5G52860	ABC Transporter|WBC8 / ABCG8	54	6.9	2.7	1	0.1
AT5G53390	Bifunctional Wax Ester Synthase / Diacylglycerol Acyltransferase|	1	0.2	0	0	0
AT5G53470	Acyl-CoA Binding Protein|	56	4	1.9	1.8	2.2
AT5G55240	Caleosin|	88	1.6	2.7	4.4	5.5
AT5G55340	Wax Synthase|	8	0.7	0.4	0	0.4
AT5G55350	Wax Synthase|	1	0	0	0	0.1
AT5G55370	Wax Synthase|	26	2.4	1.5	1	0.3
AT5G55410	Lipid Transfer Protein|LTP type 3	2	0	0	0.1	0.1
AT5G55450	Lipid Transfer Protein|LTP type 3	72	9.8	2.7	0.2	1
AT5G55460	Lipid Transfer Protein|LTP type 3	1	0	0	0.1	0
AT5G57020	Protein N-Myristoyltransferase|	78	5.4	4.2	2.7	2.4
AT5G57190	Phosphatidylserine Decarboxylase|PSD2	1	0	0.4	0	0
AT5G57690	Diacylglycerol Kinase|	1	0	0	0.1	0
AT5G57800	CER3 Protein|CER3/WAX2/YRE/FLP1	12	0.8	0	0.9	0.2
AT5G58670	Phosphoinositide-specific Phospholipase C|	43	3	1.2	0.7	2.3
AT5G58700	Phosphoinositide-specific Phospholipase C|	4	0.4	0	0	0.3
AT5G59310	Lipid Transfer Protein|LTP type 1	27	0.7	1.1	2	0.8
AT5G59320	Lipid Transfer Protein|LTP type 1	2	0.2	0	0.1	0
AT5G59770	Hydroxyacyl-CoA Dehydratase|	2	0	0	0.1	0.1
AT5G60340	Hydroxyacyl-ACP Dehydrase|HAD	73	3.8	4.7	1.5	3.8
AT5G60620	Glycerol-3-Phosphate Acyltransferase|GPAT9? (mammalian homologue)	69	4.3	3.4	2.9	1.9
AT5G60740	ABC Transporter|WBC29 / ABCG28	1	0	0	0	0.1
AT5G63770	Diacylglycerol Kinase|	7	0.8	1.2	0	0
AT5G64070	Phosphatidylinositol-4-Kinase &&beta;;|	59	5.5	3.5	1.6	1
AT5G64080	Lipid Transfer Protein|LTP type 5	1093	46.9	56.8	58	36.8
AT5G64440	Fatty Acid Amide Hydrolase|	20	1.6	0.8	0.8	0.4
AT5G65110	Acyl-CoA Oxidase|ACX2	70	1.5	0	1.3	7.1
AT5G65940	Hydroxyisobutyryl-CoA Hydrolase|	39	1.8	1.9	1.4	1.8
AT5G66450	Phosphatidate Phosphatase|LPP &epsilon;2	47	1.9	2.3	1.2	2.9
ATCG00500	Carboxyltransferase &beta; Subunit of Heteromeric ACCase|&beta;-CT (Subunit of Heteromeric ACCase)	230	18.7	4.9	7.9	7.7
AT1G04410	NAD/P-dependent malate dehydrogenase|MDH	790	73.1	34.1	24.9	15.1
AT1G06020	Probable Fructokinase|put FK-3	2	0.2	0	0	0.1
AT1G09420	glucose-6-phosphate dehydrogenase|G6PD4	51	5.8	1.5	1.5	0.5
AT1G09780	2,3-bisphosphoglycerate-independent phosphoglycerate mutase|i-PGM	19	0.9	0	0.7	1.2
AT1G09960	Sucrose-proton symporter|SUC4	114	4.2	3.4	7.9	3.4
AT1G11260	Sugar-transporter|STP1	6	0	0.4	0.1	0.5
AT1G12000	pyrophosphate--fructose-6-phosphate 1-phosphotransferase beta subunit, putative|PFP-beta	571	43.5	39	24	7.6
AT1G12230	transaldolase|transaldolase	206	18.4	14.8	5.6	3.2
AT1G12900	glyceraldehyde-3-phosphate dehydrogenase A Subunit 2|GapA-2	319	44.1	10.6	3.1	2.9
AT1G13440	glyceraldehyde-3-phosphate dehydrogenase C-2|GapC2	2145	168.4	110	79	47.4
AT1G13700	6-phosphogluconolactonase|PGL1	14	0.4	0.4	1.4	0.1
AT1G15500	NUCLEOTIDE TRANSPORTER 1|NTT2	389	28.4	13.7	14	12.7
AT1G16300	glyceraldehyde-3-phosphate dehydrogenase C-2 Plastid isoform|GapCp-2	32	2.2	0.8	0.9	1.5
AT1G18270	fructose-bisphosphate aldolase|FBA	41	2.6	2.4	0.9	2
AT1G20950	pyrophosphate--fructose-6-phosphate 1-phosphotransferase-related|PFP-alpha	248	22.3	15.1	6.2	5.3
AT1G22170	phosphoglycerate/bisphosphoglycerate mutase|d-PGM	4	0.4	0	0	0.3
AT1G22650	putative N-invertase|putN-INV	14	1.4	0.4	0.7	0
AT1G22710	Sucrose-proton symporter|SUC2	148	9.5	6.1	6.4	4.6
AT1G23190	phosphoglucomutase|PGM	581	40.2	31.5	23.8	14.1
AT1G24280	glucose-6-phosphate dehydrogenase|G6PD3	33	3.3	0.8	0.9	0.7
AT1G32060	Phosphoribulokinase|PRK	271	35.6	11	2.6	3.2
AT1G32440	pyruvate kinase beta subunit|PKp3/PKp-beta2	40	3	1.9	2.4	0.1
AT1G35580	Neutral Invertase|N-INV1	6	0.8	0.4	0.1	0
AT1G42970	glyceraldehyde-3-phosphate dehydrogenase B Subunit|GapB	181	20.5	12.1	3.5	1.2
AT1G47840	Hexokinase|HXK3	75	9.7	3.4	1	0.6
AT1G50460	Hexokinase-like|hxk-like	30	2.8	0.4	0.7	1.2
AT1G53240	NAD/P-dependent malate dehydrogenase|MDH	490	40	22.1	18.8	10
AT1G53310	phosphoenolpyruvate carboxylase|PECP1	187	11.1	8.5	9.3	4.9
AT1G56190	phosphoglycerate kinase|PGK	1	0.2	0	0	0
AT1G56560	putative N-invertase|putN-INV	23	1.1	0.8	1.1	0.9
AT1G61800	glucose6-Phosphate/phosphate transporter 2|GPT2	105	10.4	4.7	4.1	0.6
AT1G62660	beta-fructosidase|BFRUCT3	2	0.4	0	0	0
AT1G64190	6-phosphogluconate dehydrogenase|6PGDH	125	8.4	4.6	5	4.1
AT1G66430	pfkB-type carbohydrate kinase family protein|pfkB-type	169	21.8	3.4	1.7	3.4
AT1G67090	RIBULOSE BISPHOSPHATE CARBOXYLASE SMALL CHAIN 1A|RBCS-1A	15	1.9	0.4	0.1	0.4
AT1G68750	phosphoenolpyruvate carboxylase|PECP4	2	0	0	0	0.3
AT1G70820	phosphoglucomutase|PGM2	2	0	0	0	0.2
AT1G71100	ribose-5-phosphate isomerase|RPI	12	1.6	0.8	0	0.1
AT1G71880	Sucrose-proton symporter|SUC1	2	0	0	0	0.2
AT1G74030	phosphoenolpyruvate enolase|ENO1	291	24.8	18.2	11.3	3.1
AT1G76550	pyrophosphate-dependent phosphofructokinase complex, alpha-subunit complex|PFP-alpha	246	23.3	15.5	8.4	2
AT1G78050	phosphoglycerate/bisphosphoglycerate mutase|d-PGM	179	14	11.4	6.4	3.4
AT1G79530	glyceraldehyde-3-phosphate dehydrogenase C-1 plastid isoform|GapCp-1	34	2.7	1.5	1.2	0.9
AT1G79550	phosphoglycerate kinase|PGK	587	37.2	30.7	26.4	15.2
AT1G79750	NADP-malic enzyme|NADP-ME4	278	24.4	17.8	10.4	2.8
AT1G80300	NUCLEOTIDE TRANSPORTER 1|NTT1	343	41.3	17.1	3.9	5.2
AT2G01140	fructose-bisphosphate aldolase|FBA	589	38.4	29.5	22.3	18.6
AT2G01290	ribose-5-phosphate isomerase|RPI	6	0.2	0	0.7	0
AT2G02860	Sucrose-proton symporter|SUC3	16	1.2	1.2	0.5	0.4
AT2G13560	NAD-malic enzyme|NAD-ME1	45	4.6	2.7	1.3	0.4
AT2G19900	NADP-malic enzyme|NADP-ME1	675	4.5	24.2	34.9	45.9
AT2G21170	triosephosphate isomerase|TPI	230	18.3	8.3	7.6	6.9
AT2G21330	fructose-bisphosphate aldolase|FBA1	90	9.8	3.8	1.9	1.6
AT2G22480	6-phosphofructokinase|PFK5	45	4.3	2.3	1	1
AT2G22780	peroxisomal NAD-malate dehydrogenase|PMDH1	92	1.8	1.9	3.6	6.8
AT2G24270	non-phosphorylating NADP-dependent glyceraldehyde-3-phosphate dehydrogenase|NADP GAPDH	669	76.5	37.5	14.4	5.4
AT2G29560	phosphoenolpyruvate enolase|ENOC	34	2.1	1.1	0.9	1.7
AT2G31390	Probable Fructokinase|putFK-1	87	9.1	0.8	1.1	3.5
AT2G36460	fructose-bisphosphate aldolase|FBA	367	1.3	1.2	18.3	30.8
AT2G36530	phosphoenolpyruvate enolase|ENO2	1215	99.9	61.4	53.4	15.9
AT2G36580	pyruvate kinase|PK	4	0	0.4	0.3	0.1
AT2G42600	phosphoenolpyruvate carboxylase|PECP2	122	14	8.1	2.5	0.7
AT2G45290	transketolase|transketolase	219	2.2	6.1	15.8	10.9
AT3G01550	phosphoenolpyruvate/phosphate translocator|PPT2	1	0.2	0	0	0
AT3G01850	ribulose-phosphate 3-epimerase|RPE	35	0.7	1.1	1.3	2.4
AT3G02360	6-phosphogluconate dehydrogenase|6PGDH	200	21.5	7.3	5.5	2.8
AT3G03250	UDP-glucose pyrophosphorylase|UGP1	172	11.6	8.3	7.6	4.3
AT3G04050	pyruvate kinase|PK	22	1.2	1.5	1.1	0.4
AT3G04120	glyceraldehyde-3-phosphate dehydrogenase C-1|GapC1	1091	89.6	61.1	37.7	21.9
AT3G04790	ribose-5-phosphate isomerase|RPI	40	4	1.6	0.9	1.1
AT3G06500	putative N-invertase|putN-INV	7	0.6	0	0.5	0
AT3G08590	2,3-bisphosphoglycerate-independent phosphoglycerate mutase|i-PGM	246	22.7	10.2	8.3	4.4
AT3G12780	phosphoglycerate kinase|PGK	233	28.3	9.1	2.9	3.8
AT3G14940	phosphoenolpyruvate carboxylase|PECP3	7	1.2	0	0.1	0
AT3G15020	NAD/P-dependent malate dehydrogenase|MDH	1	0	0	0.1	0
AT3G19930	Sugar-transporter|STP4	1	0	0	0	0.1
AT3G20040	Hexokinase-like|hxk-like	8	0.8	0.4	0.1	0.3
AT3G22960	pyruvate kinase alpha subunit|PKp1/PKp-alpha	699	57.1	34.9	29.4	10.7
AT3G26650	glyceraldehyde-3-phosphate dehydrogenase A Subunit 1|GapA-1	72	10.8	2.3	0.2	0.5
AT3G27300	glucose-6-phosphate dehydrogenase|G6PD5	6	0.4	0	0.4	0.1
AT3G30841	2,3-bisphosphoglycerate-independent phosphoglycerate mutase|i-PGM	13	1	0.4	0.4	0.6
AT3G43190	Sucrose Synthase|SUS4	2	0.2	0.4	0	0
AT3G45090	phosphoglycerate kinase|PGK	28	3	2.7	0.2	0.4
AT3G47520	NAD/P-dependent malate dehydrogenase|MDH	140	10.7	7.9	5.9	2.5
AT3G49160	pyruvate kinase|PK	6	1	0	0.1	0
AT3G52930	fructose-bisphosphate aldolase|FBA	731	69.5	32.3	26.7	9.1
AT3G52990	pyruvate kinase|PK	169	8.4	10.3	8.3	4.8
AT3G55440	triosephosphate isomerase|TPI	553	37.8	25.1	18.6	19.3
AT3G60750	|transketolase	969	92.4	43.5	30.5	16.2
AT4G00570	NAD-malic enzyme|NAD-ME2	32	2.4	1.9	0.9	1
AT4G02050	Sugar-transporter|STP7	6	0.8	0.4	0.1	0
AT4G02280	Sucrose Synthase|SUS3	552	1.4	9.5	27.9	43.2
AT4G04040	diphosphate-fructose-6-phosphate 1-phosphotransferase activity|PFP-beta	42	2.2	0.4	0.4	3.5
AT4G09510	Neutral Invertase|Nl-INV2	91	5.7	4.2	5.1	1.6
AT4G09520	2,3-bisphosphoglycerate-independent phosphoglycerate mutase|i-PGM	38	2.8	1.5	1.4	1.1
AT4G10260	Probable Fructokinase|putFK-5	8	1.1	0.4	0.1	0
AT4G24620	phospho-glucose (Glc) isomerase/glucose-6-phosphate isomerase|PGI	206	17.7	11.8	7.8	2.7
AT4G26270	6-phosphofructokinase|PFK3	80	4.6	3.4	2.9	3.3
AT4G26530	fructose-bisphosphate aldolase|FBA	1	0	0	0.1	0
AT4G29130	Hexokinase|HXK1	266	4.1	3.4	16.4	16.1
AT4G29220	6-phosphofructokinase|PFK1	3	0.4	0.4	0	0
AT4G32840	6-phosphofructokinase|PFK6	41	2	3.5	1.8	1
AT4G34860	putative N-invertase|putN-INV	214	10.7	11	8.1	9.2
AT4G38970	fructose-bisphosphate aldolase|FBA2	673	76.7	31.9	8.7	12.7
AT5G03690	fructose-bisphosphate aldolase|FBA	1	0.2	0	0	0
AT5G08570	pyruvate kinase|PK	288	9.5	12.1	22.8	5.8
AT5G09660	peroxisomal NAD-malate dehydrogenase|PMDH2	19	2.7	1.5	0	0
AT5G11670	NADP-malic enzyme|NADP-ME2	74	0.5	1.2	9.3	0.4
AT5G12860	dicarboxylate transporter|DiT1	22	2.7	1.2	0.1	0.4
AT5G13110	glucose-6-phosphate dehydrogenase|G6PD2	76	8.2	4.2	1.8	0.7
AT5G13420	transaldolase|transaldolase	1024	63	52.3	45.5	28.8
AT5G16150	glucose transporter|GLT1	260	31.7	10.3	2.1	5.4
AT5G17310	UDP-glucose pyrophosphorylase|UGP2	105	5.6	4.5	6.6	2.1
AT5G17630	Xylulose-5-phosphate/phosphate translocator|XPT	29	2.9	0.8	1.4	0.1
AT5G20830	Sucrose Synthase|SUS1	50	3.2	1.1	1.1	3
AT5G22510	putative N-invertase|putN-INV	26	2.9	0.4	0.1	1.1
AT5G24400	6-phosphogluconolactonase|PGL3	63	5.9	3.4	1.8	1.1
AT5G24420	6-phosphogluconolactonase|PGL5	12	0.4	0.4	0	1.2
AT5G33320	phosphoenolpyruvate/phosphate translocator|PPT1	364	29.9	20.1	14.4	5.8
AT5G35790	glucose-6-phosphate dehydrogenase|G6PD1	17	2.4	0	0.3	0.2
AT5G38410	ribulose bisphosphate carboxylase small chain 3B|RBCS-3B	72	10.6	1.6	0.1	1.1
AT5G38430	ribulose bisphosphate carboxylase small chain 1B|RBCS-1B	1579	205	76	13.2	17.6
AT5G40760	glucose-6-phosphate dehydrogenase|G6PD6	188	12.1	11.4	7.8	4.7
AT5G41670	6-phosphogluconate dehydrogenase|6PGDH	148	11.6	6	5.2	4.2
AT5G42740	phospho-glucose (Glc) isomerase/glucose-6-phosphate isomerase|PGI	178	14.1	9.5	8.1	2.3
AT5G43330	NAD/P-dependent malate dehydrogenase|MDH	252	17.4	10.2	9.6	8.1
AT5G44520	ribose-5-phosphate isomerase|RPI	6	0.4	0	0.1	0.4
AT5G46110	Triose Phosphate Translocator|TPT	372	47.9	11.7	5.2	4.8
AT5G47810	6-phosphofructokinase|PFK2	404	17.8	8.3	18	21
AT5G49190	Sucrose Synthase|SUS2	4902	537.7	316.5	108.8	37
AT5G51820	phosphoglucomutase|PGM1	31	2.7	2.2	0.9	0.3
AT5G51830	pfkB-type carbohydrate kinase family protein|pfkB-type	42	3.2	2.6	1.4	0.9
AT5G52920	pyruvate kinase beta subunit|PKp2/PKp-beta1	1523	144.1	78.7	45.4	24.9
AT5G54800	glucose6-Phosphate/phosphate transporter 1|GPT1	75	4.7	2.8	3.6	2.2
AT5G56350	pyruvate kinase|PK	19	1.6	0.8	1	0.1
AT5G56630	6-phosphofructokinase|PFK7	12	0.6	0.8	0.3	0.7
AT5G58330	NAD/P-dependent malate dehydrogenase|MDH	91	6.9	1.6	3.3	3.3
AT5G60760	phosphoglycerate kinase|PGK	421	17	18.8	21.2	17.1
AT5G61410	ribulose-phosphate 3-epimerase|RPE	247	25	11.4	3.1	7.4
AT5G61450	phosphoglycerate kinase|PGK	51	2.9	1.5	2.9	1.5
AT5G61580	6-phosphofructokinase|PFK4	6	0.2	0.4	0.4	0.1
AT5G63680	pyruvate kinase|PK	20	2.1	0.8	0.7	0.1
AT5G64280	dicarboxylate transporter|DiT2	14	0.8	0.4	0.4	0.8
ATCG00490	|	5	0.6	0	0	0.2
AT1G01040	CAF, SUS1, SIN1, ASU1, EMB76, EMB60, DCL1 | DCL1 (DICER-LIKE1); ATP-dependent helicase/ ribonuclease III | chr1:23146-31227 FORWARD	43	3.3	2	1.1	1.6
AT1G01050	ATPPA1 | ATPPA1 (ARABIDOPSIS THALIANA PYROPHOSPHORYLASE 1); inorganic diphosphatase/ pyrophosphatase | chr1:31170-33153 REVERSE	23	1.1	0.8	0.9	1
AT1G01060	LHY1, LHY | LHY (LATE ELONGATED HYPOCOTYL); DNA binding / transcription factor | chr1:33666-37840 REVERSE	39	5	1.9	0.7	0.3
AT1G01080	33 kDa ribonucleoprotein, chloroplast, putative / RNA-binding protein cp33, putative | chr1:45296-47019 REVERSE	19	2.5	0.4	0	0.5
AT1G01100	60S acidic ribosomal protein P1 (RPP1A) | chr1:50090-51108 REVERSE	376	24.7	14.1	7.3	19.9
AT1G01110	IQD18 | IQD18 (IQ-domain 18) | chr1:52869-54685 FORWARD	20	1.3	0.4	0.8	0.8
AT1G01140	PKS6, SnRK3.12, CIPK9 | CIPK9 (CBL-INTERACTING PROTEIN KINASE 9); kinase | chr1:64166-67625 REVERSE	18	2.7	0.4	0.1	0.1
AT1G01160	GIF2 | GIF2 (GRF1-INTERACTING FACTOR 2) | chr1:72339-74096 FORWARD	40	2.5	1.2	1.7	1.5
AT1G01170	ozone-responsive stress-related protein, putative | chr1:73931-74737 REVERSE	371	5.3	7.6	11.7	32
AT1G01180	similar to nucleic acid binding [Arabidopsis thaliana] (TAIR:AT5G19270.1); similar to hypothetical protein [Vitis vinifera] (GB:CAN77331.1); contains domain SSF53335 (SSF53335) | chr1:75633-77446 FORWARD	15	0.5	0	0.1	1.4
AT1G01220	GHMP kinase-related | chr1:91750-95651 FORWARD	12	1	1.2	0.1	0.4
AT1G01225	NC domain-containing protein-related | chr1:95987-97407 FORWARD	17	1.8	1.5	0.1	0.3
AT1G01230	ORMDL family protein | chr1:97456-99240 FORWARD	53	2.2	1.2	2.7	2.6
AT1G01240	similar to unknown protein [Arabidopsis thaliana] (TAIR:AT2G46550.1); similar to unnamed protein product [Vitis vinifera] (GB:CAO48635.1) | chr1:99922-101834 FORWARD	61	1.3	2.3	3	3.6
AT1G01250	AP2 domain-containing transcription factor, putative | chr1:104491-105330 REVERSE	42	0.2	2.6	3.2	1.5
AT1G01260	basic helix-loop-helix (bHLH) family protein | chr1:109032-111609 FORWARD	30	2.7	1.2	0.7	1
AT1G01300	aspartyl protease family protein | chr1:116943-118764 FORWARD	67	5.9	3	2.1	1.4
AT1G01320	tetratricopeptide repeat (TPR)-containing protein | chr1:121124-130099 REVERSE	42	4.8	1.2	0.9	0.7
AT1G01350	nucleic acid binding | chr1:136124-138162 FORWARD	31	1.5	0.8	2.3	0.6
AT1G01355	nucleic acid binding / zinc ion binding | chr1:138513-139568 FORWARD	28	2.1	0	1	1.2
AT1G01390	UDP-glucoronosyl/UDP-glucosyl transferase family protein | chr1:148120-149806 REVERSE	29	0.2	0	1.1	2.7
AT1G01430	similar to unknown protein [Arabidopsis thaliana] (TAIR:AT4G01080.1); similar to unknown protein Cr17 [Brassica napus] (GB:AAX51387.1); contains InterPro domain Protein of unknown function DUF231, plant (InterPro:IPR004253) | chr1:156801-158655 REVERSE	11	0.6	1.2	0	0.6
AT1G01470	LSR3, LEA14 | LEA14 (LATE EMBRYOGENESIS ABUNDANT 14) | chr1:172146-172948 REVERSE	199	0	0	3.5	23.4
AT1G01490	heavy-metal-associated domain-containing protein | chr1:180120-182358 REVERSE	131	8.6	6.8	5.7	3.3
AT1G01500	similar to unknown protein [Arabidopsis thaliana] (TAIR:AT1G19400.1); similar to unknown protein [Arabidopsis thaliana] (TAIR:AT1G19400.2); similar to unknown [Picea sitchensis] (GB:ABK24253.1); contains domain PTHR10996:SF1 (PTHR10996:SF1); contains domain PTHR10996 (PTHR10996) | chr1:185133-186923 FORWARD	42	2.7	2.4	2	0.9
AT1G01510	AN | AN (ANGUSTIFOLIA) | chr1:187211-190056 FORWARD	40	2	1.1	2.3	1.3
AT1G01540	protein kinase family protein | chr1:195812-198635 FORWARD	53	1.6	1.9	4.3	1.1
AT1G01550	BPS1 | BPS1 (BYPASS 1) | chr1:199639-201775 FORWARD	113	5.3	4.9	4.6	5.1
AT1G01580	FRD1, ATFRO2, FRO2 | FRO2 (FERRIC REDUCTION OXIDASE 2); ferric-chelate reductase | chr1:209395-213041 FORWARD	66	0	1.2	3.9	4.7
AT1G01620	PIP1;3, PIP1C, TMP-B | PIP1C (PLASMA MEMBRANE INTRINSIC PROTEIN 1;3); water channel | chr1:225665-227302 REVERSE	29	4.1	1.5	0	0.3
AT1G01650	peptidase | chr1:232841-237817 REVERSE	34	0.8	0.8	0.8	2.9
AT1G01670	U-box domain-containing protein | chr1:242843-245988 REVERSE	19	1.3	0.4	1.1	0.3
AT1G01720	ANAC002, ATAF1 | ATAF1 (Arabidopsis NAC domain containing protein 2); transcription factor | chr1:268330-269819 FORWARD	891	5.1	9	44.1	71.3
AT1G01725	similar to unnamed protein product [Vitis vinifera] (GB:CAO39583.1) | chr1:269792-270775 REVERSE	20	1.1	0.8	0.9	0.8
AT1G01730	similar to unnamed protein product [Vitis vinifera] (GB:CAO39582.1) | chr1:270956-272061 FORWARD	145	0.9	0.8	1	17.6
AT1G01760	RNA binding / adenosine deaminase | chr1:276266-278448 REVERSE	11	0.6	0.8	0.4	0.4
AT1G01770	similar to hypothetical protein [Vitis vinifera] (GB:CAN74802.1); similar to unnamed protein product [Vitis vinifera] (GB:CAO39542.1); similar to hypothetical protein OsI_024980 [Oryza sativa (indica cultivar-group)] (GB:EAZ03748.1); contains InterPro domain Protein of unknown function DUF1446 (InterPro:IPR010839) | chr1:278615-282891 FORWARD	12	0.6	0.4	0.6	0.5
AT1G01790	ATKEA1, KEA1 | KEA1 (K EFFLUX ANTIPORTER 1); potassium:hydrogen antiporter | chr1:284781-291094 FORWARD	75	7.2	3.2	1.3	2.2
AT1G01800	short-chain dehydrogenase/reductase (SDR) family protein | chr1:293342-295040 FORWARD	86	2.9	0.8	1.5	7.6
AT1G01820	PEX11C | PEX11C | chr1:296001-298120 REVERSE	135	4.3	6.1	4.5	8.6
AT1G01830	armadillo/beta-catenin repeat family protein | chr1:298535-300729 REVERSE	21	0.7	0.8	1.5	0.5
AT1G01860	PFC1 | PFC1 (PALEFACE 1) | chr1:304133-306287 REVERSE	30	2.3	1.5	0.2	1.4
AT1G01880	DNA repair protein, putative | chr1:306558-308991 REVERSE	43	2.4	2.7	1.1	2
AT1G01910	anion-transporting ATPase, putative | chr1:313215-315902 REVERSE	53	3.9	4.2	1.7	1.1
AT1G01920	SET domain-containing protein | chr1:316187-319644 FORWARD	19	1.4	0.8	1	0.4
AT1G01930	zinc finger protein-related | chr1:319836-322860 REVERSE	17	0.8	0.8	0.6	0.8
AT1G01940	peptidyl-prolyl cis-trans isomerase cyclophilin-type family protein | chr1:323027-324917 FORWARD	28	1.4	0.8	0.9	1.6
AT1G01950	armadillo/beta-catenin repeat family protein / kinesin motor family protein | chr1:325473-330619 FORWARD	17	1.8	1.5	0.4	0
AT1G01960	EDA10 | EDA10 (embryo sac development arrest 10); guanyl-nucleotide exchange factor | chr1:330588-337582 REVERSE	80	6.9	4.6	2.7	1.4
AT1G01970	pentatricopeptide (PPR) repeat-containing protein | chr1:338291-340077 FORWARD	17	1.1	0.4	0.9	0.5
AT1G01990	similar to chloroplast lumen common family protein [Arabidopsis thaliana] (TAIR:AT2G37400.1) | chr1:343166-344341 REVERSE	29	1.7	0	1.6	1.2
AT1G02060	pentatricopeptide (PPR) repeat-containing protein | chr1:360918-363094 REVERSE	14	0.8	0.4	0.8	0.3
AT1G02080	transcriptional regulator-related | chr1:373501-386847 FORWARD	326	29.2	26	7.4	5.9
AT1G02090	CSN7, COP15, CSN7II, FUS5 | FUS5 (FUSCA 5); MAP kinase kinase | chr1:387277-389647 REVERSE	81	3.8	3.1	1.3	5.6
AT1G02100	leucine carboxyl methyltransferase family protein | chr1:389812-392816 FORWARD	23	2.7	0.4	0	0.9
AT1G02120	VAD1 | VAD1 (VASCULAR ASSOCIATED DEATH1) | chr1:395761-399897 FORWARD	30	0.9	2.7	1.2	1.2
AT1G02130	AtRab1B, Ara-5, AtRABD2a, ARA5, ATRAB1B | ATRAB1B (Arabidopsis thaliana responsive to abscisic acid 1B); GTP binding | chr1:400035-401882 REVERSE	19	1.6	1.5	0.1	0.7
AT1G02140	MEE63, MAGO, HAP1 | HAP1/MAGO/MEE63 (MATERNAL EFFECT EMBRYO ARREST 63); protein binding | chr1:403190-404456 REVERSE	98	5.4	4.6	4.1	3.6
AT1G02145	similar to mannosyltransferase, putative [Arabidopsis thaliana] (TAIR:AT5G14850.2); similar to mannosyltransferase, putative [Arabidopsis thaliana] (TAIR:AT5G14850.1); similar to unnamed protein product [Vitis vinifera] (GB:CAO70510.1); contains InterPro domain Alg9-like mannosyltransferase (InterPro:IPR005599) | chr1:404600-408614 FORWARD	64	6	1.2	1.8	1.9
AT1G02150	pentatricopeptide (PPR) repeat-containing protein | chr1:408622-410611 FORWARD	16	1.4	1.1	0.1	0.5
AT1G02160	similar to unnamed protein product [Vitis vinifera] (GB:CAO70493.1); contains InterPro domain CHCH (InterPro:IPR010625) | chr1:410748-411597 FORWARD	25	1.2	1.5	1	0.9
AT1G02170	ATMCPB1, MCP1B, AMC1, ATMC1, LOL3 | LOL3 (LSD ONE LIKE 3); caspase/ cysteine-type endopeptidase | chr1:411779-413554 FORWARD	13	1.2	0.4	0.7	0.1
AT1G02250	ANAC005 | ANAC005 (Arabidopsis NAC domain containing protein 5); transcription factor | chr1:437951-439559 REVERSE	18	0	0	0	2.4
AT1G02270	endonuclease/exonuclease/phosphatase family protein / calcium-binding EF hand family protein | chr1:443149-446235 REVERSE	21	1.1	0.4	1.5	0.5
AT1G02280	ATTOC33, PPI1, TOC33 | TOC33 (PLASTID PROTEIN IMPORT 1); GTP binding | chr1:448463-450425 REVERSE	52	2.7	3.1	1.2	2.6
AT1G02305	cathepsin B-like cysteine protease, putative | chr1:455688-458164 FORWARD	135	4.9	5.3	7.4	5.6
AT1G02310	glycosyl hydrolase family protein 5 / cellulase family protein / (1-4)-beta-mannan endohydrolase, putative | chr1:458133-460696 REVERSE	16	0	0.8	0.7	1.2
AT1G02330	similar to unnamed protein product [Vitis vinifera] (GB:CAO40200.1); contains InterPro domain Hepatocellular carcinoma-associated antigen 59 (InterPro:IPR010756) | chr1:462075-463612 REVERSE	18	0.6	1.1	0.9	0.8
AT1G02370	pentatricopeptide (PPR) repeat-containing protein | chr1:474500-476511 FORWARD	69	2.9	2.3	1.9	4.4
AT1G02380	similar to unknown protein [Arabidopsis thaliana] (TAIR:AT4G01960.1); similar to hypothetical protein MtrDRAFT_AC173289g6v1 [Medicago truncatula] (GB:ABN09095.1) | chr1:477000-478971 FORWARD	11	0.4	0	0.3	0.9
AT1G02410	cytochrome c oxidase assembly protein CtaG / Cox11 family | chr1:490925-492926 FORWARD	21	1.1	0.8	0.8	0.9
AT1G02500	SAM-1, MAT1, SAM1 | SAM1 (S-adenosylmethionine synthetase 1); methionine adenosyltransferase | chr1:518251-520437 FORWARD	29	0.9	1.1	1.5	1.3
AT1G02560	NCLPP1, NCLPP5, CLPP5 | CLPP5 (NUCLEAR ENCODED CLP PROTEASE 1); endopeptidase Clp | chr1:537860-540109 FORWARD	134	5.4	2	6	7.6
AT1G02700	similar to unknown protein [Arabidopsis thaliana] (TAIR:AT4G02140.1); similar to hypothetical protein [Vitis vinifera] (GB:CAN70483.1); similar to unnamed protein product [Vitis vinifera] (GB:CAO40074.1) | chr1:588329-589480 FORWARD	313	0.2	3	14.4	27.2
AT1G02730	CSLD5, ATCSLD5 | ATCSLD5 (CELLULOSE SYNTHASE-LIKE D5); 1,4-beta-D-xylan synthase/ cellulose synthase | chr1:594573-598657 REVERSE	16	2.9	0	0	0
AT1G02740	chromatin binding | chr1:599416-602038 REVERSE	13	0.4	0.4	0.3	0.9
AT1G02750	zinc ion binding | chr1:602497-604292 FORWARD	41	2.3	3.4	0.7	1.7
AT1G02770	similar to unknown protein [Arabidopsis thaliana] (TAIR:AT1G19060.1); contains InterPro domain Protein of unknown function DUF626, Arabidopsis thaliana (InterPro:IPR006462) | chr1:604873-606693 REVERSE	77	2.7	3.4	3.1	4.2
AT1G02780	EMB2386 | EMB2386 (EMBRYO DEFECTIVE 2386); structural constituent of ribosome | chr1:607808-609465 REVERSE	982	58.3	38.3	32.8	43.4
AT1G02810	pectinesterase family protein | chr1:618265-620480 FORWARD	15	0.4	0	0.8	0.9
AT1G02816	similar to unknown protein [Arabidopsis thaliana] (TAIR:AT4G02370.1); similar to unnamed protein product [Vitis vinifera] (GB:CAO40037.1); contains InterPro domain Protein of unknown function DUF538 (InterPro:IPR007493) | chr1:621461-622469 FORWARD	28	0.6	1.5	1.6	1.3
AT1G02840	ATSRP34, SRP34, SR1 | SR1 (splicing factor 2); RNA binding | chr1:626741-629819 FORWARD	84	4.2	1.2	1.4	6.3
AT1G02850	glycosyl hydrolase family 1 protein | chr1:630505-633259 FORWARD	165	1.4	6.1	10.7	9
AT1G02860	NLA | NLA (NITROGEN LIMITATION ADAPTATION); protein binding / zinc ion binding | chr1:635144-637262 FORWARD	29	0.6	0	0.7	2.6
AT1G02870	similar to unnamed protein product [Vitis vinifera] (GB:CAO39998.1); contains domain PD099709 (PD099709) | chr1:637214-638677 REVERSE	76	1.4	0.4	2.7	6.5
AT1G02890	AAA-type ATPase family protein | chr1:645092-651906 REVERSE	221	12.7	10.3	8.8	8.2
AT1G02910	LPA1 | LPA1 (LOW PSII ACCUMULATION1); binding | chr1:655577-658148 REVERSE	51	2.3	1.9	2	2.5
AT1G02970	WEE1 | WEE1 (ARABIDOPSIS WEE1 KINASE HOMOLOG); kinase/ protein kinase | chr1:673306-676378 FORWARD	17	1.5	0.8	0.3	0.5
AT1G02990	similar to zinc ion binding [Arabidopsis thaliana] (TAIR:AT3G62900.1); similar to unnamed protein product [Vitis vinifera] (GB:CAO22392.1) | chr1:681396-687315 REVERSE	43	1.6	2.4	2.9	1
AT1G03000	PEX6 | PEX6 (PEROXIN6); ATPase | chr1:687890-692560 REVERSE	57	2.1	0.4	1.9	4.1
AT1G03030	phosphoribulokinase/uridine kinase family protein | chr1:701478-703864 FORWARD	66	1.6	0.4	1.8	5.7
AT1G03040	basic helix-loop-helix (bHLH) family protein | chr1:703906-706631 REVERSE	31	0.6	0.4	1.4	2.2
AT1G03060	WD-40 repeat family protein / beige-related | chr1:712473-726891 REVERSE	64	7.7	4.4	0.9	0.7
AT1G03070	glutamate binding / | chr1:729935-731557 FORWARD	26	0	0	1.6	2
AT1G03080	kinase interacting family protein | chr1:731704-737332 REVERSE	57	4.1	2	2.9	1.3
AT1G03090	MCCA | MCCA (3-methylcrotonyl-CoA carboxylase 1) | chr1:739679-744184 FORWARD	37	2.4	1.5	1	1.7
AT1G03110	transducin family protein / WD-40 repeat family protein | chr1:749246-751963 FORWARD	49	3	3.1	1.6	1.6
AT1G03120	ATRAB28 | ATRAB28 (Arabidopsis thaliana responsive to abscisic acid 28) | chr1:752271-753140 FORWARD	11	0	0	0	1.5
AT1G03140	splicing factor Prp18 family protein | chr1:754371-756303 REVERSE	106	4.7	3.5	4.7	4.9
AT1G03150	GCN5-related N-acetyltransferase (GNAT) family protein | chr1:756414-758612 FORWARD	58	4.5	2.3	1.5	2.1
AT1G03160	FZL | FZL (FZO-LIKE); GTP binding / GTPase/ thiamin-phosphate diphosphorylase | chr1:761282-766153 FORWARD	22	1.6	0.4	1	0.7
AT1G03190	ATXPD, UVH6 | ATXPD/UVH6 (ULTRAVIOLET HYPERSENSITIVE 6); ATP binding / ATP-dependent DNA helicase/ ATP-dependent helicase/ DNA binding / hydrolase, acting on acid anhydrides, in phosphorus-containing anhydrides / nucleic acid binding | chr1:775527-780027 FORWARD	14	1.6	0.8	0.4	0.1
AT1G03210	phenazine biosynthesis PhzC/PhzF family protein | chr1:782948-784240 FORWARD	36	1.9	2.7	1.7	0.8
AT1G03220	extracellular dermal glycoprotein, putative / EDGP, putative | chr1:787122-788651 FORWARD	19	0.4	0.8	0.7	1.2
AT1G03250	similar to unknown [Populus trichocarpa] (GB:ABK96006.1); contains domain R3H domain (SSF82708) | chr1:793353-795368 REVERSE	47	1.2	0.4	2.6	3
AT1G03270	similar to unknown protein [Arabidopsis thaliana] (TAIR:AT4G14240.1); similar to unnamed protein product [Vitis vinifera] (GB:CAO22502.1); contains InterPro domain Cystathionine beta-synthase, core (InterPro:IPR000644); contains InterPro domain Protein of unknown function DUF21 (InterPro:IPR002550) | chr1:799191-802436 FORWARD	190	12.3	11.8	8.9	3.7
AT1G03280	transcription initiation factor IIE (TFIIE) alpha subunit family protein / general transcription factor TFIIE family protein | chr1:803035-807066 FORWARD	59	2.5	1.9	2	3.4
AT1G03290	similar to unknown protein [Arabidopsis thaliana] (TAIR:AT4G02880.1); similar to unnamed protein product [Vitis vinifera] (GB:CAO22500.1); contains InterPro domain UBA-like (InterPro:IPR009060) | chr1:807396-810690 FORWARD	14	0.4	0	0.3	1.2
AT1G03310	ATISA2, ISA2, DBE1, BE2 | ATISA2/BE2/DBE1/ISA2 (DEBRANCHING ENZYME 1); alpha-amylase/ isoamylase | chr1:813471-816749 FORWARD	30	1.2	1.2	1.5	1.3
AT1G03330	small nuclear ribonucleoprotein D, putative / snRNP core SM-like protein, putative / U6 snRNA-associated Sm-like protein, putative | chr1:817983-819563 REVERSE	85	4.1	4.5	2.7	4.2
AT1G03350	BSD domain-containing protein | chr1:822638-824393 REVERSE	74	4.6	3.4	3.6	1.9
AT1G03360	ATRRP4 | ATRRP4; exonuclease | chr1:824537-826358 FORWARD	33	0.8	0.4	1	2.8
AT1G03370	C2 domain-containing protein / GRAM domain-containing protein | chr1:826569-835361 FORWARD	95	6.3	3.1	5.4	1.9
AT1G03380	AtATG18g | AtATG18g (Arabidopsis thaliana homolog of yeast autophagy 18 (ATG18) g) | chr1:835825-840891 FORWARD	34	1.8	1.2	2	0.9
AT1G03440	leucine-rich repeat family protein | chr1:852365-854031 FORWARD	31	2.2	0.8	1.7	0.7
AT1G03457	RNA-binding protein, putative | chr1:860788-864125 REVERSE	22	2.7	1.5	0.1	0.2
AT1G03470	kinase interacting family protein | chr1:865915-867733 REVERSE	166	2.9	1.6	6.7	13.4
AT1G03475	HEMF1, ATCPO-I, LIN2 | LIN2 (LESION INITIATION 2); coproporphyrinogen oxidase | chr1:869051-871212 REVERSE	87	10.6	4.1	1.5	0.8
AT1G03530	ATNAF1, NAF1 | ATNAF1/NAF1 | chr1:880497-883391 REVERSE	37	2.5	1.6	1.9	0.7
AT1G03590	protein phosphatase 2C family protein / PP2C family protein | chr1:894254-896439 REVERSE	13	0.8	1.2	0.4	0.2
AT1G03600	photosystem II family protein | chr1:898875-899654 FORWARD	94	11.1	4.2	1.7	1.1
AT1G03610	similar to unknown protein [Arabidopsis thaliana] (TAIR:AT4G03420.1); similar to unnamed protein product [Vitis vinifera] (GB:CAO24103.1); contains InterPro domain Protein of unknown function DUF789 (InterPro:IPR008507) | chr1:900886-903002 FORWARD	15	0.8	0.4	1.1	0.3
AT1G03630	PORC, POR C | POR C (PROTOCHLOROPHYLLIDE OXIDOREDUCTASE); NADPH dehydrogenase/ oxidoreductase/ protochlorophyllide reductase | chr1:907641-909375 FORWARD	20	3.1	0.8	0.2	0
AT1G03680	ATM1, TRX-M1, ATHM1 | ATHM1 (Arabidopsis thioredoxin M-type 1); thiol-disulfide exchange intermediate | chr1:916818-918064 REVERSE	17	1.1	0.4	0.5	0.8
AT1G03750	SWI2, SNF2, CHR9 | CHR9/SNF2/SWI2 (chromatin remodeling 9); helicase | chr1:937919-941161 FORWARD	10	0.6	0	0.1	0.7
AT1G03760	prefoldin subunit family protein | chr1:941061-943376 REVERSE	34	1.5	1.2	1.4	1.7
AT1G03780	targeting protein-related | chr1:947657-951729 REVERSE	23	2.8	0	0.1	1.1
AT1G03790	zinc finger (CCCH-type) family protein | chr1:954524-956096 FORWARD	628	0	1.6	25	60.2
AT1G03830	guanylate-binding family protein | chr1:962032-966621 REVERSE	23	1.6	0.8	0.5	1.1
AT1G03860	ATPHB2 | ATPHB2 (PROHIBITIN 2) | chr1:979307-981884 REVERSE	139	5.9	6.8	7.5	4.8
AT1G03880	CRB, CRU2 | CRU2 (CRUCIFERIN 2); nutrient reservoir | chr1:985750-988145 FORWARD	75284	1916.8	4462.7	5122.4	2282.4
AT1G03890	cupin family protein | chr1:989197-991019 FORWARD	6075	271.1	422.8	374.8	109.4
AT1G03900	ATNAP4 | ATNAP4 (ARABIDOPSIS THALIANA NON-INTRINSIC ABC PROTEIN 4) | chr1:991138-993117 FORWARD	57	2.6	2.4	2.1	2.9
AT1G03905	ABC transporter family protein | chr1:993399-995783 FORWARD	30	2.3	1.9	1.1	0.5
AT1G03910	similar to unnamed protein product [Vitis vinifera] (GB:CAO62957.1); similar to unknown protein [Oryza sativa (japonica cultivar-group)] (GB:AAO37540.1); similar to hypothetical protein [Vitis vinifera] (GB:CAN74141.1); contains domain PTHR21737 (PTHR21737); contains domain PTHR21737:SF4 (PTHR21737:SF4) | chr1:996114-1000230 FORWARD	167	5.6	2.7	8.2	9.3
AT1G03960	calcium-binding EF hand family protein | chr1:1013714-1017928 FORWARD	20	1.3	1.5	1	0.1
AT1G03990	alcohol oxidase-related | chr1:1024846-1027615 FORWARD	33	0.9	1.6	2	1.1
AT1G04000	similar to unknown protein [Arabidopsis thaliana] (TAIR:AT5G44060.1); similar to unnamed protein product [Vitis vinifera] (GB:CAO40594.1); contains InterPro domain Ankyrin (InterPro:IPR002110) | chr1:1028105-1029118 REVERSE	43	1.7	1.6	1.8	2.2
AT1G04080	PRP39 | PRP39; binding | chr1:1051342-1056750 FORWARD	156	8.9	9.2	6.7	4.7
AT1G04100	IAA10 | IAA10 (indoleacetic acid-induced protein 10); transcription factor | chr1:1059505-1061190 FORWARD	10	0.2	0	0.9	0.4
AT1G04120	MRP5, ATMRP5 | ATMRP5 (Arabidopsis thaliana multidrug resistance-associated protein 5) | chr1:1064453-1070926 REVERSE	854	70.6	58.2	31.3	11.3
AT1G04130	tetratricopeptide repeat (TPR)-containing protein | chr1:1073426-1075567 FORWARD	12	1.5	0	0.3	0.3
AT1G04140	transducin family protein / WD-40 repeat family protein | chr1:1075542-1080629 REVERSE	227	8.6	9.2	11.5	9.9
AT1G04170	EIF2 GAMMA | EIF2 GAMMA (eukaryotic translation initiation factor 2 gamma subunit); translation factor, nucleic acid binding | chr1:1096945-1099897 FORWARD	119	6.3	5.3	5.7	4
AT1G04190	tetratricopeptide repeat (TPR)-containing protein | chr1:1106427-1108714 REVERSE	48	2	2.7	2.5	1.5
AT1G04200	similar to hypothetical protein OsJ_003532 [Oryza sativa (japonica cultivar-group)] (GB:EAZ13707.1); similar to unnamed protein product [Vitis vinifera] (GB:CAO71227.1); similar to Os01g0773100 [Oryza sativa (japonica cultivar-group)] (GB:NP_001044398.1); contains domain PTHR12895:SF1 (PTHR12895:SF1); contains domain PTHR12895 (PTHR12895) | chr1:1109481-1114106 FORWARD	51	1.3	1.5	1.1	4.3
AT1G04210	leucine-rich repeat family protein / protein kinase family protein | chr1:1114404-1119738 FORWARD	42	3.5	0.8	0.6	2
AT1G04260	MPIP7, MPI7 | MPI7 (CAMV MOVEMENT PROTEIN INTERACTING PROTEIN 7) | chr1:1140527-1141364 REVERSE	22	1.6	1.1	1.3	0.1
AT1G04270	RPS15 | RPS15 (CYTOSOLIC RIBOSOMAL PROTEIN S15); structural constituent of ribosome | chr1:1141603-1143052 REVERSE	1398	76.8	62.1	37.2	72.9
AT1G04280	similar to unknown protein [Arabidopsis thaliana] (TAIR:AT1G06750.1); similar to unnamed protein product [Vitis vinifera] (GB:CAO71304.1); contains domain SSF52540 (SSF52540); contains domain G3DSA:3.40.50.300 (G3DSA:3.40.50.300) | chr1:1143435-1146653 REVERSE	21	1	0.8	1.7	0.2
AT1G04290	thioesterase family protein | chr1:1147522-1148532 REVERSE	54	0.9	3.1	2.4	3.2
AT1G04300	similar to meprin and TRAF homology domain-containing protein / MATH domain-containing protein [Arabidopsis thaliana] (TAIR:AT5G43560.1); similar to meprin and TRAF homology domain-containing protein / MATH domain-containing protein [Arabidopsis thaliana] (TAIR:AT5G43560.2); similar to unnamed protein product [Vitis vinifera] (GB:CAO71320.1); contains InterPro domain MATH (InterPro:IPR002083); co…	149	8.1	3.9	5.8	7
AT1G04310	ERS2 | ERS2 (ETHYLENE RESPONSE SENSOR 2); receptor | chr1:1154763-1157710 REVERSE	27	0.2	0.4	2.4	0.9
AT1G04340	lesion inducing protein-related | chr1:1163096-1164850 REVERSE	45	1.5	0.8	2.4	2.3
AT1G04350	2-oxoglutarate-dependent dioxygenase, putative | chr1:1165164-1166767 FORWARD	12	0	0	0	1.6
AT1G04380	2-oxoglutarate-dependent dioxygenase, putative | chr1:1176920-1178406 REVERSE	295	25.8	24.3	9.4	2.7
AT1G04400	FHA, AT-PHH1, PHH1, CRY2 | CRY2 (CRYPTOCHROME 2) | chr1:1185549-1188516 REVERSE	69	9.9	2.6	1	0
AT1G04420	aldo/keto reductase family protein | chr1:1191607-1193883 FORWARD	12	1.4	0	0.1	0.5
AT1G04430	dehydration-responsive protein-related | chr1:1198118-1201526 FORWARD	76	7.2	3.9	2	1.3
AT1G04440	CKL13 | CKL13 (CASEIN KINASE LIKE 13); casein kinase I/ kinase | chr1:1202254-1205802 FORWARD	37	2.9	1.2	1	1.3
AT1G04510	transducin family protein / WD-40 repeat family protein | chr1:1226574-1230826 FORWARD	41	2.6	1.6	1.5	1.6
AT1G04530	binding | chr1:1234175-1236033 REVERSE	99	3.9	1.5	3	7
AT1G04550	BDL, IAA12 | IAA12 (AUXIN-INDUCED PROTEIN 12); transcription factor | chr1:1240374-1242119 FORWARD	10	1.1	0.4	0.1	0.3
AT1G04560	AWPM-19-like membrane family protein | chr1:1244946-1246058 FORWARD	3910	29	78.7	148.2	336.2
AT1G04570	integral membrane transporter family protein | chr1:1246727-1248774 REVERSE	857	6.9	29.1	26.6	74.6
AT1G04580	ATAO-4, ATAO2, AAO4 | AAO4 (ALDEHYDE OXIDASE 4); aldehyde oxidase | chr1:1252121-1257509 REVERSE	23	1	3	0.1	1.2
AT1G04590	similar to EMB1417 (EMBRYO DEFECTIVE 1417) [Arabidopsis thaliana] (TAIR:AT4G21190.1); similar to pentatricopeptide (PPR) repeat-containing protein [Arabidopsis thaliana] (TAIR:AT4G18975.3); similar to pentatricopeptide (PPR) repeat-containing protein [Arabidopsis thaliana] (TAIR:AT4G18975.2); similar to unnamed protein product [Vitis vinifera] (GB:CAO45303.1); contains domain TPR-like (SSF48452) …	27	1.5	0.4	1.6	0.8
AT1G04600	ATXIA, XIA | XIA (Myosin-like protein XIA); motor/ protein binding | chr1:1262122-1272375 FORWARD	11	1	1.9	0	0.1
AT1G04620	coenzyme F420 hydrogenase family / dehydrogenase, beta subunit family | chr1:1282740-1286583 REVERSE	48	4.8	2.3	1	1.1
AT1G04635	EMB1687 | EMB1687 (EMBRYO DEFECTIVE 1687); ribonuclease P | chr1:1291313-1291994 FORWARD	20	0.5	1.2	0.7	1.2
AT1G04650	similar to unnamed protein product [Vitis vinifera] (GB:CAO71563.1); similar to hypothetical protein [Vitis vinifera] (GB:CAN72207.1) | chr1:1294892-1299001 REVERSE	26	1.7	3.1	0.7	0.5
AT1G04660	glycine-rich protein | chr1:1300485-1301772 REVERSE	305	26.2	14.4	14.2	2.7
AT1G04680	pectate lyase family protein | chr1:1303528-1307883 REVERSE	161	14.4	11	5.3	1.7
AT1G04690	KV-BETA1, KAB1 | KAB1 (POTASSIUM CHANNEL BETA SUBUNIT); potassium channel | chr1:1313563-1315749 FORWARD	136	7.3	3.9	6.2	5.6
AT1G04750	VAMP721, ATVAMP721, AT VAMP7B, VAMP7B | VAMP7B (VESICLE-ASSOCIATED MEMBRANE PROTEIN 7B) | chr1:1331465-1333566 REVERSE	114	6.6	5.6	6	2.7
AT1G04770	male sterility MS5 family protein | chr1:1336370-1337848 REVERSE	125	5.8	12.2	6	2.5
AT1G04780	ankyrin repeat family protein | chr1:1340668-1343583 REVERSE	30	2.1	0.8	0.5	1.6
AT1G04790	zinc finger (C3HC4-type RING finger) family protein | chr1:1345035-1348450 FORWARD	28	2.7	0.8	0.6	0.9
AT1G04830	RabGAP/TBC domain-containing protein | chr1:1358916-1361980 REVERSE	37	2.1	1.5	1.5	1.4
AT1G04850	ubiquitin-associated (UBA)/TS-N domain-containing protein | chr1:1365117-1368843 REVERSE	126	9.7	2.7	5.1	3.5
AT1G04860	UBP2 | UBP2 (UBIQUITIN-SPECIFIC PROTEASE 2); ubiquitin-specific protease | chr1:1369053-1373100 REVERSE	39	1.9	1.2	2.5	0.9
AT1G04870	protein arginine N-methyltransferase family protein | chr1:1373233-1375741 REVERSE	44	2.4	2.7	1.9	1.3
AT1G04900	similar to hypothetical protein OsJ_004408 [Oryza sativa (japonica cultivar-group)] (GB:EAZ14583.1); contains InterPro domain Protein of unknown function DUF185 (InterPro:IPR003788) | chr1:1383840-1387894 FORWARD	13	0	0.8	0.5	1
AT1G04910	Identical to DUF246 domain-containing protein At1g04910 [Arabidopsis Thaliana] (GB:Q8W486;GB:Q56ZD6;GB:Q9MAT9); similar to unknown protein [Arabidopsis thaliana] (TAIR:AT1G22460.1); similar to unnamed protein product [Vitis vinifera] (GB:CAO65766.1); similar to Plant protein family protein, expressed [Oryza sativa (japonica cultivar-group)] (GB:ABA93715.2); similar to unnamed protein product [Vit…	53	2.8	1.9	2.3	2.2
AT1G04930	hydroxyproline-rich glycoprotein family protein | chr1:1396292-1399052 REVERSE	11	0.5	0.4	0.6	0.4
AT1G04950	TAF6, TAFII59 | TAFII59 (TBP-ASSOCIATED FACTOR 6); transcription initiation factor | chr1:1403084-1407467 REVERSE	81	4.2	4.2	2.9	3.5
AT1G04970	lipid-binding serum glycoprotein family protein | chr1:1411169-1413626 FORWARD	88	4.5	9.1	2.4	2.9
AT1G04980	ATPDIL2-2 | ATPDIL2-2 (PDI-LIKE 2-2); thiol-disulfide exchange intermediate | chr1:1413643-1416143 REVERSE	46	4.2	1.9	1.6	0.7
AT1G04990	zinc finger (CCCH-type) family protein | chr1:1419079-1421788 REVERSE	20	1.5	2.3	0.7	0.1
AT1G05055	ATGTF2H2, GTF2H2 | ATGTF2H2/GTF2H2 (GENERAL TRANSCRIPTION FACTOR IIH 2); general RNA polymerase II transcription factor | chr1:1448717-1450886 REVERSE	18	0.8	0.4	1.6	0.1
AT1G05070	similar to unknown protein [Arabidopsis thaliana] (TAIR:AT2G32580.1); similar to unknown [Populus trichocarpa] (GB:ABK95314.1); contains InterPro domain Protein of unknown function DUF1068 (InterPro:IPR010471) | chr1:1457062-1458743 REVERSE	15	0.9	0.4	1.3	0
AT1G05120	SNF2 domain-containing protein / helicase domain-containing protein / RING finger domain-containing protein | chr1:1471405-1476077 REVERSE	80	4.8	4.3	4.6	1.3
AT1G05150	calcium-binding EF hand family protein | chr1:1484066-1486959 REVERSE	206	13	11.7	9.4	4.8
AT1G05160	ATKAO1, KAO1, CYP88A3 | CYP88A3 (ENT-KAURENOIC ACID HYDROXYLASE 1); oxygen binding | chr1:1487377-1490946 REVERSE	83	8.4	8	1	1.1
AT1G05170	galactosyltransferase family protein | chr1:1491110-1494247 REVERSE	18	1.4	0.4	0.6	0.6
AT1G05180	AXR1 | AXR1 (AUXIN RESISTANT 1); small protein activating enzyme | chr1:1498113-1501823 REVERSE	29	3	1.6	0.5	0.7
AT1G05190	EMB2394 | EMB2394 (EMBRYO DEFECTIVE 2394); structural constituent of ribosome | chr1:1502343-1503829 REVERSE	68	5.1	2.3	3	1.6
AT1G05205	similar to hypothetical protein OsJ_021517 [Oryza sativa (japonica cultivar-group)] (GB:EAZ38034.1); similar to unknown protein [Oryza sativa (japonica cultivar-group)] (GB:BAD45491.1); similar to hypothetical protein OsI_023333 [Oryza sativa (indica cultivar-group)] (GB:EAZ02101.1) | chr1:1509102-1510280 REVERSE	74	4.3	7.3	1.1	3.1
AT1G05210	similar to unknown protein [Arabidopsis thaliana] (TAIR:AT2G32380.1); similar to unnamed protein product [Vitis vinifera] (GB:CAO24140.1); contains InterPro domain Transmembrane protein 97, predicted (InterPro:IPR016964) | chr1:1510403-1511682 FORWARD	14	1.4	1.9	0.1	0
AT1G05230	HDG2 | homeobox-leucine zipper family protein / lipid-binding START domain-containing protein | chr1:1512900-1517247 REVERSE	19	2.2	0.8	0	0.8
AT1G05270	TraB family protein | chr1:1531640-1534409 REVERSE	71	4.5	1.6	2.5	3.3
AT1G05340	similar to unknown protein [Arabidopsis thaliana] (TAIR:AT2G32210.1) | chr1:1558843-1559902 REVERSE	23	0.6	1.5	0	2.1
AT1G05350	thiF family protein | chr1:1560677-1564122 REVERSE	120	10.4	4.5	4.7	2.3
AT1G05380	DNA binding | chr1:1576862-1582613 FORWARD	32	2.2	1.2	0.9	1.5
AT1G05410	similar to unknown protein [Arabidopsis thaliana] (TAIR:AT3G22520.1); similar to CDPK adapter protein 1 [Mesembryanthemum crystallinum] (GB:AAK69758.1) | chr1:1585370-1587777 REVERSE	26	1.8	1.9	1.4	0.1
AT1G05440	similar to unnamed protein product [Vitis vinifera] (GB:CAO71189.1) | chr1:1596006-1597847 REVERSE	24	2.3	3.4	0.1	0.1
AT1G05460	SDE3 | SDE3 (SILENCING DEFECTIVE) | chr1:1601147-1605026 REVERSE	19	2.1	0	0.6	0.3
AT1G05470	endonuclease/exonuclease/phosphatase family protein | chr1:1608557-1611166 REVERSE	12	1.9	0.4	0.1	0
AT1G05500	SYTE, ATSYTE, NTMC2TYPE2.1, NTMC2T2.1 | ATSYTE/NTMC2T2.1/NTMC2TYPE2.1/SYTE | chr1:1624954-1629223 FORWARD	62	5	2.7	1.7	1.9
AT1G05510	similar to unknown protein [Arabidopsis thaliana] (TAIR:AT2G31985.1); similar to unnamed protein product [Vitis vinifera] (GB:CAO45247.1); contains InterPro domain Protein of unknown function DUF1264 (InterPro:IPR010686) | chr1:1629445-1630862 FORWARD	4144	18.5	112	238.1	279.6
AT1G05520	transport protein, putative | chr1:1630899-1635710 REVERSE	47	1.1	3.4	2.6	1.9
AT1G05540	similar to unknown protein [Arabidopsis thaliana] (TAIR:AT1G30160.2); contains InterPro domain Protein of unknown function DUF295 (InterPro:IPR005174) | chr1:1639285-1640810 FORWARD	20	2.2	0	0.9	0.3
AT1G05570	GSL06, ATGSL6, ATGSL06, GSL6, CALS1 | CALS1 (CALLOSE SYNTHASE 1); transferase, transferring glycosyl groups | chr1:1647705-1658685 REVERSE	173	17.9	9.1	5	1.9
AT1G05590	HEXO2, ATHEX3 | ATHEX3/HEXO2 (BETA-HEXOSAMINIDASE 2); beta-N-acetylhexosaminidase/ hexosaminidase/ hydrolase, hydrolyzing O-glycosyl compounds | chr1:1669349-1671875 FORWARD	10	1.1	0.8	0.1	0.1
AT1G05620	inosine-uridine preferring nucleoside hydrolase family protein | chr1:1679157-1681709 FORWARD	25	1.6	1.2	1.1	0.7
AT1G05670	UDP-glucoronosyl/UDP-glucosyl transferase family protein | chr1:1698573-1702719 REVERSE	18	2.1	0	0.1	0.8
AT1G05720	selenoprotein family protein | chr1:1717446-1718908 REVERSE	51	4.7	3.4	0.5	1.4
AT1G05730	similar to unknown protein [Arabidopsis thaliana] (TAIR:AT2G31725.1); similar to hypothetical protein [Vitis vinifera] (GB:CAN73933.1); contains InterPro domain Protein of unknown function DUF842, eukaryotic (InterPro:IPR008560) | chr1:1718554-1720302 FORWARD	13	0.9	0.4	0	0.9
AT1G05785	Got1-like family protein | chr1:1730248-1732625 FORWARD	18	0.8	0.8	0.1	1.5
AT1G05830	trithorax protein, putative / PHD finger family protein / SET domain-containing protein | chr1:1754243-1761816 FORWARD	12	0.4	1.6	0.3	0.4
AT1G05840	aspartyl protease family protein | chr1:1762733-1766280 REVERSE	18	1.1	0.8	1	0.4
AT1G05850	ERH2, ELP1, CTL1, ELP, HOT2, POM1 | POM1 (POM-POM1); chitinase | chr1:1766502-1768694 REVERSE	538	24	22.7	27.1	20.5
AT1G05860	similar to unknown protein [Arabidopsis thaliana] (TAIR:AT2G31600.1); similar to unnamed protein product [Vitis vinifera] (GB:CAO64768.1) | chr1:1769013-1771114 FORWARD	20	1.1	1.5	0.7	0.5
AT1G05890	zinc finger protein-related | chr1:1779356-1784528 FORWARD	55	1.2	1.2	0.9	5.3
AT1G05910	cell division cycle protein 48-related / CDC48-related | chr1:1790223-1796646 FORWARD	75	4.6	4.6	3.3	2
AT1G05940	CAT9 | CAT9 (CATIONIC AMINO ACID TRANSPORTER 9); cationic amino acid transmembrane transporter | chr1:1801161-1803983 REVERSE	59	1.5	1.5	2	4.4
AT1G05950	similar to unnamed protein product [Vitis vinifera] (GB:CAO64784.1); contains domain dsRNA-binding domain-like (SSF54768) | chr1:1804572-1807470 REVERSE	56	7.9	3	0	0.5
AT1G05960	binding | chr1:1807972-1815473 REVERSE	46	3.4	1.9	1.7	1.3
AT1G05970	nucleotide binding | chr1:1816061-1817281 REVERSE	57	2.7	0.8	1.7	3.8
AT1G06010	unknown protein | chr1:1822617-1823996 FORWARD	16	0.4	1.9	0.9	0.2
AT1G06040	STO | STO (SALT TOLERANCE); transcription factor/ zinc ion binding | chr1:1828412-1829889 REVERSE	211	11.7	10.5	9.8	6.8
AT1G06060	RanBPM-related | chr1:1832942-1834860 FORWARD	25	1.3	0.4	1.4	0.9
AT1G06070	bZIP transcription factor, putative (bZIP69) | chr1:1834828-1837647 REVERSE	39	1.8	1.2	1.6	1.9
AT1G06110	SKIP16 | SKIP16 (SKP1/ASK-INTERACTING PROTEIN 16); protein binding | chr1:1853076-1855030 REVERSE	84	3	3.4	2.6	5.2
AT1G06130	GLX2-4 | GLX2-4 (GLYOXALASE 2-4); hydroxyacylglutathione hydrolase | chr1:1857766-1860729 REVERSE	62	0.6	0.4	2	5.9
AT1G06145	EMB1444 | EMB1444 (EMBRYO DEFECTIVE 1444) | chr1:1867014-1868872 REVERSE	10	0.6	0.8	0.4	0.3
AT1G06180	AtMYBlfgn, AtMYB13, ATMYB13 | ATMYB13 (myb domain protein 13); DNA binding / transcription factor | chr1:1889407-1891157 FORWARD	21	1.6	2.3	0.7	0.1
AT1G06190	ATP binding / ATPase, coupled to transmembrane movement of ions, phosphorylative mechanism | chr1:1892272-1894147 REVERSE	77	3.5	2.3	1.5	5.3
AT1G06200	serine-type peptidase/ signal peptidase | chr1:1894335-1896934 REVERSE	51	2	3.4	3	1.3
AT1G06210	VHS domain-containing protein / GAT domain-containing protein | chr1:1897202-1899207 FORWARD	42	2	1.5	1.6	2.2
AT1G06220	MEE5 | MEE5 (maternal effect embryo arrest 5); translation elongation factor/ translation factor, nucleic acid binding | chr1:1899963-1904872 FORWARD	250	11.7	8	12.7	10
AT1G06230	GTE4 | GTE4 (GLOBAL TRANSCRIPTION FACTOR GROUP E 4); DNA binding | chr1:1907088-1910847 FORWARD	70	3.6	2.8	3.9	2.1
AT1G06240	oxidoreductase/ transition metal ion binding | chr1:1911121-1913204 FORWARD	15	1.2	0.4	0.4	0.6
AT1G06380	ribosomal protein-related | chr1:1945123-1946075 FORWARD	17	0.7	0.8	0.5	0.9
AT1G06400	AtRABA1a, AtRab11E, Ara-2, ARA2 | ARA2 (Arabidopsis Rab GTPase homolog A1a); GTP binding | chr1:1950843-1952784 REVERSE	55	0.8	0.8	1.1	5.5
AT1G06410	TPS7, ATTPSA, ATTPS7 | ATTPS7 (Arabidopsis thaliana trehalose-phosphatase/synthase 7); transferase, transferring glycosyl groups / trehalose-phosphatase | chr1:1955412-1958755 FORWARD	72	3.1	2.3	4.1	2.6
AT1G06430	FTSH8 | FTSH8 (FtsH protease 8); ATP-dependent peptidase/ ATPase/ metallopeptidase/ zinc ion binding | chr1:1960057-1963010 REVERSE	215	18.2	9.1	8.6	3.9
AT1G06470	phosphate translocator-related | chr1:1969728-1973766 FORWARD	14	1.7	0.8	0.1	0.2
AT1G06490	GSL07, ATGSL7, ATGSL07 | ATGSL07 (GLUCAN SYNTHASE-LIKE 7); 1,3-beta-glucan synthase/ transferase, transferring glycosyl groups | chr1:1978761-1989045 FORWARD	24	2.6	2	0.1	0.7
AT1G06515	similar to unknown protein [Arabidopsis thaliana] (TAIR:AT2G30942.1); similar to unknown [Populus trichocarpa] (GB:ABK94174.1); similar to unknown [Populus trichocarpa] (GB:ABK94052.1) | chr1:1990635-1992196 REVERSE	28	3.6	1.2	0.4	0.2
AT1G06530	myosin heavy chain-related | chr1:2001593-2002595 FORWARD	70	3.2	3.4	1.3	4.6
AT1G06550	enoyl-CoA hydratase/isomerase family protein | chr1:2003626-2007189 REVERSE	92	7.9	4.5	2.6	2.4
AT1G06560	NOL1/NOP2/sun family protein | chr1:2007614-2012005 FORWARD	17	0.8	0.8	0.1	1.3
AT1G06570	HPD, PDS1 | PDS1 (PHYTOENE DESATURATION 1) | chr1:2011884-2013544 REVERSE	45	1.9	2.3	3	1
AT1G06590	binding | chr1:2016307-2024661 REVERSE	13	0.7	0.4	0	1.1
AT1G06650	2-oxoglutarate-dependent dioxygenase, putative | chr1:2035883-2037362 FORWARD	44	2.1	2.7	2.3	1.1
AT1G06670	NIH | NIH (NUCLEAR DEIH-BOXHELICASE) | chr1:2040432-2047611 FORWARD	10	0.8	0	0.7	0.1
AT1G06680	OEE2, PSII-P, PSBP-1 | PSBP-1 (OXYGEN-EVOLVING ENHANCER PROTEIN 2); poly(U) binding | chr1:2047826-2049417 FORWARD	665	83.1	36	6.2	7.8
AT1G06690	aldo/keto reductase family protein | chr1:2049601-2052153 REVERSE	32	0.5	0	0.3	3.6
AT1G06700	serine/threonine protein kinase, putative | chr1:2052482-2055279 REVERSE	25	2.2	1.2	1.4	0
AT1G06720	similar to unknown protein [Arabidopsis thaliana] (TAIR:AT1G42440.1); similar to hypothetical protein OsJ_010296 [Oryza sativa (japonica cultivar-group)] (GB:EAZ26813.1); similar to hypothetical protein OsI_011117 [Oryza sativa (indica cultivar-group)] (GB:EAY89884.1); similar to hypothetical protein CHLREDRAFT_113591 [Chlamydomonas reinhardtii] (GB:XP_001698464.1); contains InterPro domain AARP2…	63	2.3	2.3	2	3.9
AT1G06760	histone H1, putative | chr1:2076503-2077697 REVERSE	396	15.2	11.7	16.8	21.7
AT1G06790	RNA polymerase Rpb7 N-terminal domain-containing protein | chr1:2087231-2089446 FORWARD	14	0.8	0.4	0.1	1.1
AT1G06820	CCR2, CRTISO | CRTISO (CAROTENOID ISOMERASE); carotenoid isomerase | chr1:2092945-2096231 REVERSE	25	1	0.8	0.9	1.5
AT1G06890	transporter-related | chr1:2111562-2114600 REVERSE	164	6.5	5.7	5.7	9.7
AT1G06900	metalloendopeptidase | chr1:2114926-2120744 REVERSE	662	50.2	50	17.4	16.7
AT1G06950	ATTIC110, TIC110 | ATTIC110/TIC110 (TRANSLOCON AT THE INNER ENVELOPE MEMBRANE OF CHLOROPLASTS 110) | chr1:2130141-2135664 REVERSE	213	15.5	5.7	9.2	6.1
AT1G07010	calcineurin-like phosphoesterase family protein | chr1:2152886-2155268 FORWARD	38	1.3	0.8	2.2	1.7
AT1G07020	similar to unnamed protein product [Vitis vinifera] (GB:CAO21378.1) | chr1:2155212-2156007 REVERSE	11	1.1	0.8	0.2	0.1
AT1G07030	mitochondrial substrate carrier family protein | chr1:2158419-2160808 REVERSE	12	1.1	0.4	0.4	0.3
AT1G07040	similar to unknown protein [Arabidopsis thaliana] (TAIR:AT1G27030.1); similar to unnamed protein product [Vitis vinifera] (GB:CAO41035.1) | chr1:2160937-2163307 REVERSE	140	7.6	8.7	6.4	3.9
AT1G07060	similar to unnamed protein product [Vitis vinifera] (GB:CAO21393.1) | chr1:2167106-2168396 REVERSE	10	0.9	0.4	0	0.5
AT1G07070	60S ribosomal protein L35a (RPL35aA) | chr1:2168563-2169850 FORWARD	1554	80.8	64	41.5	86
AT1G07080	gamma interferon responsive lysosomal thiol reductase family protein / GILT family protein | chr1:2169981-2172193 FORWARD	479	21.2	26.5	20.4	19.7
AT1G07110	ATF2KP, FKFBP, F2KP | F2KP (FRUCTOSE-2,6-BISPHOSPHATASE); fructose-2,6-bisphosphate 2-phosphatase | chr1:2178103-2184147 REVERSE	55	3.9	1.6	1.7	2.4
AT1G07130	OB-fold nucleic acid binding domain-containing protein | chr1:2187775-2188732 FORWARD	29	0.7	0.4	0.8	2.4
AT1G07140	SIRANBP | SIRANBP (Ran-binding protein 1a); Ran GTPase binding | chr1:2191722-2193792 REVERSE	265	10.1	10.2	10.6	14.2
AT1G07200	ATP-dependent Clp protease ClpB protein-related | chr1:2208729-2210843 REVERSE	15	1.6	1.6	0.2	0.1
AT1G07210	30S ribosomal protein S18 family | chr1:2215222-2216981 FORWARD	13	0.9	0.8	0.5	0.2
AT1G07250	UDP-glucoronosyl/UDP-glucosyl transferase family protein | chr1:2225899-2227565 FORWARD	27	2.9	1.9	0.9	0
AT1G07280	binding | chr1:2238086-2241216 FORWARD	124	7	6.8	4.6	4.7
AT1G07310	C2 domain-containing protein | chr1:2247508-2248960 REVERSE	79	2	2.4	3	5.5
AT1G07320	RPL4 | RPL4 (ribosomal protein L4); poly(U) binding / structural constituent of ribosome | chr1:2249132-2250528 FORWARD	61	6.3	1.5	0.7	2.3
AT1G07350	transformer serine/arginine-rich ribonucleoprotein, putative | chr1:2257423-2260099 REVERSE	22	0.2	0.4	0.4	2.2
AT1G07360	zinc finger (CCCH-type) family protein / RNA recognition motif (RRM)-containing protein | chr1:2260387-2262863 REVERSE	163	5.4	3	8.9	8.3
AT1G07370	PCNA1 | PCNA1 (PROLIFERATING CELLULAR NUCLEAR ANTIGEN); DNA binding / DNA polymerase processivity factor | chr1:2263138-2264549 FORWARD	19	1.3	0.4	0.4	1
AT1G07380	ceramidase family protein | chr1:2264827-2268304 REVERSE	88	5.9	7.2	3.2	1.8
AT1G07420	ATSMO1, ATSMO2-2, ATSMO2, SMO2-2 | SMO2-2 (sterol 4-alpha-methyl-oxidase 2); C-4 methylsterol oxidase | chr1:2277804-2280294 FORWARD	95	7.9	5.7	4.2	1
AT1G07430	protein phosphatase 2C, putative / PP2C, putative | chr1:2280832-2282825 REVERSE	15	0	0.8	0.5	1.2
AT1G07450	tropinone reductase, putative / tropine dehydrogenase, putative | chr1:2287923-2289333 REVERSE	96	7.9	3.8	4.2	1.8
AT1G07480	transcription factor IIA large subunit / TFIIA large subunit (TFIIA-L) | chr1:2296020-2299467 REVERSE	40	2.6	1.2	1.1	2
AT1G07510	FTSH10 | FTSH10 (FtsH protease 10); ATPase | chr1:2305375-2309541 FORWARD	17	1.1	0.8	0.7	0.4
AT1G07530	scarecrow-like transcription factor 14 (SCL14) | chr1:2313579-2316466 REVERSE	17	0.5	1.1	1	0.5
AT1G07570	APK1, APK1A | APK1A (Arabidopsis protein kinase 1A); kinase | chr1:2331167-2333392 REVERSE	10	1.7	0.4	0	0
AT1G07610	MT1C | MT1C (metallothionein 1C) | chr1:2341539-2342120 FORWARD	12	0.6	1.5	0.5	0.1
AT1G07615	GTP binding | chr1:2342195-2344268 REVERSE	19	0.8	0.4	0.4	1.3
AT1G07645	lactoylglutathione lyase family protein / glyoxalase I family protein | chr1:2367434-2368382 REVERSE	488	8.4	10.2	17.9	39
AT1G07670	calcium-transporting ATPase | chr1:2370049-2374542 REVERSE	127	8.5	5.7	6.9	2
AT1G07705	transcription regulator | chr1:2381612-2386089 FORWARD	17	1.4	1.2	0.3	0.7
AT1G07810	ATECA1, ACA3, ECA1 | ECA1 (CALCIUM-TRANSPORTING ATPASE 1, ENDOPLASMIC RETICULUM-TYPE); calcium-transporting ATPase | chr1:2416262-2420754 FORWARD	12	0.7	0	1	0.1
AT1G07830	ribosomal protein L29 family protein | chr1:2422238-2423652 FORWARD	138	3.9	3.8	6.3	8.3
AT1G07840	leucine zipper factor-related | chr1:2424051-2426673 FORWARD	57	1.1	2.3	2	4.2
AT1G07870	protein kinase family protein | chr1:2429696-2432031 REVERSE	33	2.2	2	1.1	1.1
AT1G07890	MEE6, CS1, APX1 | APX1 (ASCORBATE PEROXIDASE 1); L-ascorbate peroxidase | chr1:2437327-2439662 FORWARD	178	19	9.1	2.4	4
AT1G07910	ATRNL, RNL | ATRNL/RNL (ARABIDOPSIS THALIANA RNA LIGASE); 2',3'-cyclic-nucleotide 3'-phosphodiesterase/ RNA ligase (ATP)/ polynucleotide kinase | chr1:2445467-2454642 FORWARD	128	2.3	5.4	2.7	11
AT1G07950	surfeit locus protein 5 family protein / SURF5 family protein | chr1:2465767-2467019 REVERSE	22	0.4	0.8	1.3	1.2
AT1G07960	ATPDIL5-1 | ATPDIL5-1 (PDI-LIKE 5-1); thiol-disulfide exchange intermediate | chr1:2467158-2469136 FORWARD	29	1.8	2.3	0.7	1
AT1G07970	similar to hypothetical protein [Vitis vinifera] (GB:CAN63581.1); similar to unnamed protein product [Vitis vinifera] (GB:CAO21815.1); contains domain PTHR21780 (PTHR21780) | chr1:2469283-2472625 REVERSE	19	1.5	0.4	0.4	0.9
AT1G07980	histone-like transcription factor (CBF/NF-Y) family protein | chr1:2473162-2474924 REVERSE	21	1.9	0.8	0.4	0.7
AT1G07985	Expressed protein | chr1:2475402-2476152 FORWARD	374	2	4.9	11.8	35.9
AT1G07990	SIT4 phosphatase-associated family protein | chr1:2477154-2483135 FORWARD	125	9.6	5.1	5.3	2.7
AT1G08010	zinc finger (GATA type) family protein | chr1:2485903-2488024 REVERSE	41	3	1.6	2.1	0.7
AT1G08030	similar to hypothetical protein OsI_021001 [Oryza sativa (indica cultivar-group)] (GB:EAY99768.1); similar to hypothetical protein OsJ_019377 [Oryza sativa (japonica cultivar-group)] (GB:EAZ35894.1) | chr1:2489559-2493247 REVERSE	14	0.9	0.8	0.2	0.7
AT1G08040	similar to unknown protein [Arabidopsis thaliana] (TAIR:AT2G28310.2); similar to unknown protein [Arabidopsis thaliana] (TAIR:AT2G28310.1); similar to unnamed protein product [Vitis vinifera] (GB:CAO21860.1); contains InterPro domain Protein of unknown function DUF707 (InterPro:IPR007877) | chr1:2495339-2498761 REVERSE	38	2.2	1.1	1.8	1.3
AT1G08060	MOM1, MOM | MOM (MAINTENANCE OF METHYLATION) | chr1:2501739-2511081 REVERSE	117	7.5	7	4.5	3.4
AT1G08110	lactoylglutathione lyase, putative / glyoxalase I, putative | chr1:2535326-2537927 FORWARD	83	2.7	1.9	4.1	4.5
AT1G08125	Expressed protein | chr1:2539611-2542331 REVERSE	12	1.2	0	0.1	0.7
AT1G08130	ATLIG1 | ATLIG1 (ARABIDOPSIS THALIANA DNA LIGASE 1); ATP binding / DNA ligase (ATP) | chr1:2542699-2547943 REVERSE	39	4.1	1.5	0.7	1
AT1G08170	histone H2B family protein | chr1:2562938-2563669 REVERSE	145	0.9	3.8	8.7	9.2
AT1G08190	vacuolar assembly protein, putative (VPS41) | chr1:2567499-2573390 FORWARD	61	2.4	1.6	1.9	4
AT1G08200	AXS2 | AXS2 (UDP-D-APIOSE/UDP-D-XYLOSE SYNTHASE 2) | chr1:2573845-2576711 REVERSE	351	24.9	16	15.7	7.7
AT1G08210	aspartyl protease family protein | chr1:2577017-2580666 REVERSE	15	1.4	0.8	0.4	0.3
AT1G08220	similar to unnamed protein product [Vitis vinifera] (GB:CAO16719.1); contains InterPro domain ATP10 (InterPro:IPR007849) | chr1:2581019-2583320 REVERSE	16	1.3	0.8	0.9	0
AT1G08260	EMB2284, POL2A, TIL1, EMB529 | EMB2284/EMB529/POL2A/TIL1 (EMBRYO DEFECTIVE 2284); DNA-directed DNA polymerase | chr1:2590941-2606889 FORWARD	18	2.8	0.4	0	0.2
AT1G08315	armadillo/beta-catenin repeat family protein | chr1:2620332-2621542 REVERSE	17	0.4	0	0.3	1.7
AT1G08350	endomembrane protein 70 family protein | chr1:2632807-2635839 REVERSE	45	2.2	1.5	3.3	0.8
AT1G08370	DCP1 | DCP1 (DECAPPING 1); m7G(5')pppN diphosphatase/ protein homodimerization | chr1:2638178-2640551 FORWARD	109	6.6	3.8	4.8	3.7
AT1G08380	PSAO | PSAO (photosystem I subunit O) | chr1:2640810-2641825 REVERSE	397	52	14.8	2.9	6.1
AT1G08400	chromosome structural maintenance protein-related | chr1:2643327-2646032 REVERSE	18	1.2	0	1.3	0.4
AT1G08410	GTP-binding family protein | chr1:2646186-2649376 FORWARD	118	4.1	1.6	3.7	8.6
AT1G08420	kelch repeat-containing protein / serine/threonine phosphoesterase family protein | chr1:2649770-2657058 FORWARD	89	4.6	4.6	2.1	4.6
AT1G08450	CRT3 | CRT3 (CALRETICULIN 3); calcium ion binding | chr1:2667822-2671829 REVERSE	36	2.3	2.2	1.6	0.8
AT1G08465	YAB2 | YAB2 (YABBY 2); transcription factor | chr1:2675810-2679784 FORWARD	37	4.8	1.2	0.4	0.6
AT1G08470	strictosidine synthase family protein | chr1:2682130-2684103 REVERSE	13	1.1	1.9	0	0.3
AT1G08480	similar to unknown [Populus trichocarpa] (GB:ABK92625.1) | chr1:2684237-2685624 FORWARD	368	17.6	17	13.8	16.9
AT1G08490	ATSUFS, SUFS, ATCPNIFS, ATNFS2, CPNIFS | ATCPNIFS/ATNFS2/ATSUFS/CPNIFS/SUFS (CHLOROPLASTIC NIFS-LIKE CYSTEINE DESULFURASE); cysteine desulfurase/ selenocysteine lyase/ transaminase | chr1:2685662-2688598 REVERSE	24	0.2	0.8	0.8	2
AT1G08500	plastocyanin-like domain-containing protein | chr1:2689019-2690048 FORWARD	32	0	0.4	2.1	2.2
AT1G08520	PDE166, CHLD | CHLD/PDE166 (PIGMENT DEFECTIVE 166); magnesium chelatase/ nucleoside-triphosphatase/ nucleotide binding | chr1:2696415-2700962 FORWARD	37	6.1	1.2	0	0
AT1G08530	similar to unknown protein [Arabidopsis thaliana] (TAIR:AT5G09995.3); similar to unknown protein [Arabidopsis thaliana] (TAIR:AT5G09995.2); similar to unnamed protein product [Vitis vinifera] (GB:CAO70794.1) | chr1:2701229-2703094 FORWARD	12	1.3	0	0.2	0.4
AT1G08540	SIGA, SIG2, SIG1, SIGB | SIGB (SIGMA FACTOR B); DNA binding / DNA-directed RNA polymerase/ transcription factor | chr1:2703339-2706848 FORWARD	23	2.2	0.8	0.8	0.4
AT1G08560	KN, ATSYP111, SYP111 | SYP111 (syntaxin 111); SNAP receptor | chr1:2709635-2710915 REVERSE	17	3	0	0	0
AT1G08570	thioredoxin family protein | chr1:2712895-2714737 FORWARD	86	3.9	3.5	4.4	3.2
AT1G08580	similar to Pm52 [Prunus mume] (GB:BAE48663.1) | chr1:2715082-2716407 REVERSE	228	12.3	10.2	7.1	11
AT1G08600	ATRX, CHR20 | ATRX/CHR20; ATP binding / DNA binding / helicase | chr1:2724565-2733616 FORWARD	52	4.3	1.9	1.4	1.8
AT1G08610	pentatricopeptide (PPR) repeat-containing protein | chr1:2733791-2735470 REVERSE	39	0.2	0.4	1.1	3.9
AT1G08620	transcription factor jumonji (jmj) family protein / zinc finger (C5HC2 type) family protein | chr1:2737557-2743727 FORWARD	60	3	2.8	1.4	3.5
AT1G08630	THA1 | THA1 (THREONINE ALDOLASE 1); aldehyde-lyase/ threonine aldolase | chr1:2743764-2746942 REVERSE	1267	71.8	82.2	66.3	24.7
AT1G08640	heat shock protein binding | chr1:2748401-2751281 REVERSE	56	3.4	1.2	3.3	1.5
AT1G08650	PPCK1 | PPCK1 (PHOSPHOENOLPYRUVATE CARBOXYLASE KINASE); kinase | chr1:2752159-2753706 FORWARD	115	5.6	6.5	6.8	2.6
AT1G08660	glycosyl transferase family 29 protein / sialyltransferase family protein | chr1:2757044-2759797 REVERSE	34	2.4	2.7	1.3	0.7
AT1G08680	AGD14, ZIGA4 | ZIGA4 (ARF GAP-LIKE ZINC FINGER-CONTAINING PROTEIN ZIGA4); DNA binding | chr1:2762593-2768970 FORWARD	54	3.1	0.4	3.5	1.4
AT1G08700	presenilin family protein | chr1:2769818-2771480 REVERSE	39	2	1.2	1.8	1.6
AT1G08710	F-box family protein | chr1:2771636-2773463 FORWARD	32	0.8	0.8	1.5	2
AT1G08720	EDR1 | EDR1 (ENHANCED DISEASE RESISTANCE 1); kinase/ protein serine/threonine/tyrosine kinase | chr1:2774033-2779300 FORWARD	23	2.3	0.8	0.9	0.2
AT1G08730	ATXIC, PCR43, XIC | XIC (Myosin-like protein XIC); motor/ protein binding | chr1:2779966-2788450 FORWARD	25	2.5	1.5	0.1	1
AT1G08750	GPI-anchor transamidase, putative | chr1:2801070-2804540 FORWARD	21	1.6	0.8	0.4	0.9
AT1G08760	similar to unknown protein [Arabidopsis thaliana] (TAIR:AT4G13370.1); similar to hypothetical protein [Vitis vinifera] (GB:CAN75715.1); contains InterPro domain Protein of unknown function DUF936, plant (InterPro:IPR010341) | chr1:2805374-2808624 FORWARD	14	0.8	1.6	0.3	0.4
AT1G08770	prenylated rab acceptor (PRA1) family protein | chr1:2808886-2809750 FORWARD	14	1.1	0	1.1	0
AT1G08780	ABI3 | ABI3 (ABI3-INTERACTING PROTEIN 3); unfolded protein binding | chr1:2809781-2811194 REVERSE	47	3.1	2.3	1.6	1.7
AT1G08800	similar to unknown protein [Arabidopsis thaliana] (TAIR:AT2G30690.1); similar to unnamed protein product [Vitis vinifera] (GB:CAO70635.1); contains InterPro domain Protein of unknown function DUF593 (InterPro:IPR007656) | chr1:2813064-2817642 REVERSE	20	0.8	0.4	1.4	0.7
AT1G08820	VAP27-2 | VAP27-2 (VAMP/SYNAPTOBREVIN-ASSOCIATED PROTEIN 27-2); structural molecule | chr1:2821555-2825278 REVERSE	39	2	1.5	0.7	2.4
AT1G08830	CSD1 | CSD1 (COPPER/ZINC SUPEROXIDE DISMUTASE 1); copper, zinc superoxide dismutase | chr1:2827064-2829318 FORWARD	941	24.3	34.8	52.5	46.5
AT1G08845	structural constituent of ribosome | chr1:2839147-2840997 FORWARD	38	1.8	1.2	1.7	1.8
AT1G08880	HTA5, H2AXA, G-H2AX, GAMMA-H2AX | G-H2AX/GAMMA-H2AX/H2AXA/HTA5; DNA binding | chr1:2846952-2847803 REVERSE	215	13.2	12.1	9.4	5.8
AT1G08910	EMB3001 | EMB3001 (EMBRYO DEFECTIVE 3001); zinc ion binding | chr1:2856230-2861173 FORWARD	16	1.5	2	0.4	0
AT1G08970	HAP5C | HAP5C (HEME ACTIVATED PROTEIN 5C); DNA binding / transcription factor | chr1:2882527-2884014 FORWARD	353	18.1	15	23.1	6.8
AT1G09010	glycoside hydrolase family 2 protein | chr1:2895169-2899387 REVERSE	150	7.9	8.1	7.5	4.2
AT1G09020	ATSNF4, SNF4 | SNF4 (Sucrose NonFermenting 4) | chr1:2899917-2904818 REVERSE	71	6	1.6	2.9	1.8
AT1G09060	transcription factor jumonji (jmjC) domain-containing protein | chr1:2921067-2925726 REVERSE	22	1.3	2.4	0.9	0.3
AT1G09070	SRC2, (AT)SRC2 | (AT)SRC2/SRC2 (SOYBEAN GENE REGULATED BY COLD-2); protein binding | chr1:2927706-2928971 FORWARD	199	14.3	4.5	7.3	7.4
AT1G09130	ATP-dependent Clp protease proteolytic subunit, putative | chr1:2939572-2942269 REVERSE	87	5.2	3.8	3	3.7
AT1G09140	ATSRP30, ATSRP30.1, ATSRP30.2 | ATSRP30.1 (ARABIDOPSIS THALIANA SERINE/ARGININE PROTEIN 30.1); RNA binding | chr1:2942566-2945963 REVERSE	31	0.4	0.8	2.8	1.1
AT1G09150	pseudouridine synthase and archaeosine transglycosylase (PUA) domain-containing protein | chr1:2946231-2949161 FORWARD	30	1.1	1.2	1.3	1.6
AT1G09155	ATPP2-B15 | ATPP2-B15 (Phloem protein 2-B15); carbohydrate binding | chr1:2949678-2950991 REVERSE	47	0	0	1.1	5.2
AT1G09160	protein phosphatase 2C-related / PP2C-related | chr1:2952773-2955669 REVERSE	13	1.1	1.2	0.3	0.1
AT1G09210	calreticulin 2 (CRT2) | chr1:2972844-2976752 REVERSE	184	20.5	8	3.1	3.4
AT1G09270	importin alpha-1 subunit, putative (IMPA4) | chr1:2994371-2998224 FORWARD	41	3.5	2	1.1	1
AT1G09280	similar to rhodanese-like domain-containing protein [Arabidopsis thaliana] (TAIR:AT2G40760.1); similar to Os12g0563400 [Oryza sativa (japonica cultivar-group)] (GB:NP_001067036.1); similar to hypothetical protein [Vitis vinifera] (GB:CAN64715.1); similar to unnamed protein product [Vitis vinifera] (GB:CAO17408.1); contains InterPro domain Protein of unknown function DUF341 (InterPro:IPR005645); c…	18	1	0.4	0.7	0.9
AT1G09290	similar to unnamed protein product [Vitis vinifera] (GB:CAO42450.1) | chr1:3001519-3003764 REVERSE	10	0.8	0.8	0	0.5
AT1G09300	metallopeptidase M24 family protein | chr1:3003921-3008215 FORWARD	10	0.6	0	0.1	0.8
AT1G09320	agenet domain-containing protein | chr1:3009943-3012365 REVERSE	29	0.4	0.4	1.9	1.7
AT1G09330	Identical to Uncharacterized FAM18-like protein At1g09330 [Arabidopsis Thaliana] (GB:Q8LEK2;GB:Q9ZPZ2); similar to unknown [Populus trichocarpa x Populus deltoides] (GB:ABK96699.1); contains InterPro domain Protein of unknown function DUF846, eukaryotic; (InterPro:IPR008564) | chr1:3012764-3015093 REVERSE	48	1	2.7	1.8	3.1
AT1G09340	CRB | CRB; binding / catalytic/ coenzyme binding | chr1:3015330-3018236 FORWARD	13	1.7	1.5	0	0
AT1G09380	integral membrane family protein / nodulin MtN21-related | chr1:3026137-3029551 REVERSE	15	0.7	0.4	1.3	0
AT1G09450	haspin-related | chr1:3049026-3053114 FORWARD	18	0.9	0.8	0.8	0.6
AT1G09480	cinnamyl-alcohol dehydrogenase family / CAD family | chr1:3057977-3060663 FORWARD	116	8.8	10.3	4.8	0.9
AT1G09490	cinnamyl-alcohol dehydrogenase family / CAD family | chr1:3064126-3065939 FORWARD	15	0.9	0.4	1.3	0
AT1G09500	cinnamyl-alcohol dehydrogenase family / CAD family | chr1:3066755-3068600 FORWARD	75	1.8	3.5	7.2	0.8
AT1G09520	similar to PHD finger family protein [Arabidopsis thaliana] (TAIR:AT3G17460.1); similar to hypothetical protein [Vitis vinifera] (GB:CAN65744.1); similar to unnamed protein product [Vitis vinifera] (GB:CAO17348.1) | chr1:3070948-3072052 REVERSE	60	1.6	1.9	1.4	4.8
AT1G09550	pectinacetylesterase, putative | chr1:3089735-3092329 REVERSE	12	1.3	0.4	0.2	0.3
AT1G09560	GLP5 | GLP5 (GERMIN-LIKE PROTEIN 5); manganese ion binding / metal ion binding / nutrient reservoir | chr1:3093841-3094866 FORWARD	14	0.6	0.4	0.7	0.6
AT1G09570	FHY2, FRE1, HY8, PHYA | PHYA (PHYTOCHROME A); G-protein coupled photoreceptor/ signal transducer | chr1:3095258-3100359 REVERSE	72	1.6	1.6	2.6	5.4
AT1G09580	emp24/gp25L/p24 family protein | chr1:3104590-3106292 FORWARD	38	4.3	2.7	0.4	0.6
AT1G09620	ATP binding / aminoacyl-tRNA ligase | chr1:3112780-3116701 REVERSE	180	15.7	5.3	6.7	4.2
AT1G09630	ATRABA2A, ATRAB11C | ATRAB11C (ARABIDOPSIS RAB GTPASE HOMOLOG A2A); GTP binding | chr1:3118205-3119710 REVERSE	40	2.5	1.1	1.9	1.3
AT1G09640	elongation factor 1B-gamma, putative / eEF-1B gamma, putative | chr1:3119880-3122528 FORWARD	1175	95.6	52.6	42.8	26.8
AT1G09645	similar to unknown protein [Arabidopsis thaliana] (TAIR:AT1G57765.1); similar to unnamed protein product [Vitis vinifera] (GB:CAO46867.1) | chr1:3122958-3124580 FORWARD	29	0.6	1.2	1.3	1.9
AT1G09660	KH domain-containing quaking protein, putative | chr1:3127773-3131096 REVERSE	19	1.3	0.8	0.6	0.6
AT1G09690	60S ribosomal protein L21 (RPL21C) | chr1:3136190-3137477 REVERSE	1187	74.2	46.1	32.6	56.3
AT1G09700	DRB1, HYL1 | HYL1 (HYPONASTIC LEAVES 1) | chr1:3137769-3140355 REVERSE	52	1.1	0.8	1.4	4.7
AT1G09730	Ulp1 protease family protein | chr1:3147669-3154238 REVERSE	43	2.7	1.6	1.6	1.7
AT1G09740	ethylene-responsive protein, putative | chr1:3154534-3156277 FORWARD	24	0.5	1.1	1	1.4
AT1G09750	chloroplast nucleoid DNA-binding protein-related | chr1:3157503-3159150 FORWARD	50	3.6	0.8	0	3.7
AT1G09760	U2A' | U2A' (U2 small nuclear ribonucleoprotein A); protein binding | chr1:3159127-3161694 REVERSE	105	4.5	3.5	3.9	5.7
AT1G09770	ATMYBCDC5, ATCDC5, CDC5 | ATCDC5 (ARABIDOPSIS THALIANA HOMOLOG OF CDC5); DNA binding / transcription factor | chr1:3161843-3165362 FORWARD	300	20.5	9.9	14.3	7.8
AT1G09795	HISN1B, ATATP-PRT2 | ATATP-PRT2 (ATP PHOSPHORIBOSYL TRANSFERASE 2); ATP phosphoribosyltransferase | chr1:3173536-3176912 FORWARD	32	2.4	0	1	1.5
AT1G09800	tRNA pseudouridine synthase family protein | chr1:3176885-3180423 REVERSE	23	1.9	0.8	0.3	1
AT1G09810	ECT11 | ECT11 (evolutionarily conserved C-terminal region 11) | chr1:3180938-3184226 REVERSE	23	1.1	1.2	0.8	1.1
AT1G09815	POLD4 | POLD4; delta DNA polymerase | chr1:3189371-3190244 FORWARD	66	1	2.3	3.5	3.9
AT1G09830	phosphoribosylamine--glycine ligase (PUR2) | chr1:3192683-3195027 REVERSE	19	0.9	0.8	1	0.5
AT1G09840	shaggy-related protein kinase kappa / ASK-kappa (ASK10) | chr1:3195826-3200281 REVERSE	24	1.8	1.1	0.3	1.2
AT1G09870	histidine acid phosphatase family protein | chr1:3205743-3208600 FORWARD	97	3.6	4.6	3.6	5.4
AT1G09880	lyase | chr1:3208830-3211655 REVERSE	17	2.9	0.4	0	0
AT1G09900	pentatricopeptide (PPR) repeat-containing protein | chr1:3218135-3219931 FORWARD	31	0.9	1.2	0.9	2.2
AT1G09910	lyase | chr1:3220037-3224543 REVERSE	22	1.5	2.3	1	0.1
AT1G09920	TRAF-type zinc finger-related | chr1:3224686-3227072 REVERSE	42	1.7	1.2	2.4	1.6
AT1G09940	HEMA2 | HEMA2; glutamyl-tRNA reductase | chr1:3236997-3239556 REVERSE	16	0.4	0.8	1	0.7
AT1G09970	leucine-rich repeat transmembrane protein kinase, putative | chr1:3252242-3255695 FORWARD	98	4.4	1.2	4.9	4.6
AT1G09980	similar to ZW18 [Arabidopsis thaliana] (TAIR:AT1G58350.1); similar to ZW18 [Arabidopsis thaliana] (TAIR:AT1G58350.2); similar to unnamed protein product [Vitis vinifera] (GB:CAO43398.1); similar to ZW18 protein, putative, expressed [Oryza sativa (japonica cultivar-group)] (GB:ABA95883.1); similar to hypothetical protein OsI_036338 [Oryza sativa (indica cultivar-group)] (GB:EAY82379.1); contains I…	22	1.2	0.4	0.8	1.1
AT1G10000	nucleic acid binding / ribonuclease H | chr1:3263879-3264790 REVERSE	43	1.9	1.6	1.6	2.3
AT1G10010	AAP8 | AAP8 (amino acid permease 8); amino acid transmembrane transporter | chr1:3265978-3268728 FORWARD	77	6.4	6	1.6	1.7
AT1G10020	similar to unknown protein [Arabidopsis thaliana] (TAIR:AT4G29310.1); similar to unnamed protein product [Vitis vinifera] (GB:CAO61535.1); contains InterPro domain Protein of unknown function DUF1005 (InterPro:IPR010410) | chr1:3269606-3271989 REVERSE	27	2.7	1.1	0.7	0.5
AT1G10030	ERG28 | ERG28 (ARABIDOPSIS HOMOLOG OF YEAST ERGOSTEROL28) | chr1:3273827-3275839 FORWARD	16	1.4	0.8	0.9	0
AT1G10040	similar to unknown protein [Arabidopsis thaliana] (TAIR:AT4G25770.1); similar to unnamed protein product [Vitis vinifera] (GB:CAO61532.1); contains InterPro domain Protein of unknown function DUF676, hydrolase-like (InterPro:IPR007751) | chr1:3275893-3278699 REVERSE	19	0.6	1.6	1	0.7
AT1G10050	glycosyl hydrolase family 10 protein / carbohydrate-binding domain-containing protein | chr1:3279272-3283484 FORWARD	16	1.5	1.2	0.2	0.4
AT1G10070	ATBCAT-2 | ATBCAT-2; branched-chain-amino-acid transaminase/ catalytic | chr1:3288089-3290473 FORWARD	182	3.6	5.7	5.3	14.6
AT1G10095	protein prenyltransferase | chr1:3297326-3300445 REVERSE	25	2.4	0.4	0.1	1.3
AT1G10120	DNA binding / transcription factor | chr1:3304041-3306826 REVERSE	21	1.8	1.6	0.1	1
AT1G10130	ATECA3, ECA3 | ECA3 (ENDOPLASMIC RETICULUM-TYPE CALCIUM-TRANSPORTING ATPASE 3); calcium-transporting ATPase/ calmodulin binding | chr1:3310932-3322215 FORWARD	56	4.2	3.1	2.2	1.1
AT1G10155	similar to ATPP2-A9 (Phloem protein 2-A9), carbohydrate binding [Arabidopsis thaliana] (TAIR:AT1G31200.1); similar to unknown [Populus trichocarpa x Populus deltoides] (GB:ABK96474.1) | chr1:3327639-3328450 REVERSE	13	0.6	0.8	0	1
AT1G10170	ATNFXL1 | ATNFXL1; transcription factor | chr1:3333597-3337493 REVERSE	61	4.4	2.4	3.4	1.1
AT1G10180	similar to unknown protein [Arabidopsis thaliana] (TAIR:AT5G49830.1); similar to unnamed protein product [Vitis vinifera] (GB:CAO41978.1); similar to hypothetical protein MtrDRAFT_AC149576g13v2 [Medicago truncatula] (GB:ABN06034.1); similar to hypothetical protein [Vitis vinifera] (GB:CAN71443.1); contains domain PTHR21426 (PTHR21426); contains domain PTHR21426:SF2 (PTHR21426:SF2) | chr1:3338305-…	239	17.4	16.7	9.6	3.9
AT1G10200	WLIM1 | WLIM1; transcription factor | chr1:3346392-3347887 REVERSE	39	4.1	2	0.3	1.2
AT1G10230	ASK18 | ASK18 (ARABIDOPSIS SKP1-LIKE 18); protein binding / ubiquitin-protein ligase | chr1:3355573-3356361 FORWARD	37	3.2	0.8	0.7	1.6
AT1G10240	FRS11 | FRS11 (FAR1-RELATED SEQUENCE 11); zinc ion binding | chr1:3356682-3359840 REVERSE	29	1.9	0.8	0.8	1.3
AT1G10270	GRP23 | GRP23 (GLUTAMINE-RICH PROTEIN23); binding | chr1:3363506-3366490 FORWARD	30	1.7	0.8	1.4	1
AT1G10290	DRP2A, ADL6 | ADL6 (DYNAMIN-LIKE PROTEIN 6) | chr1:3370560-3377465 FORWARD	151	11.4	5.4	6.5	3.6
AT1G10310	short-chain dehydrogenase/reductase (SDR) family protein | chr1:3381603-3383916 REVERSE	14	0.9	0.8	0	0.9
AT1G10320	U2 snRNP auxiliary factor-related | chr1:3384166-3388375 REVERSE	38	3	2	0.9	1.1
AT1G10360	GST29, ATGSTU18 | ATGSTU18 (GLUTATHIONE S-TRANSFERASE 29); glutathione transferase | chr1:3395560-3396851 REVERSE	302	31.9	15.1	6	5.3
AT1G10390	nucleoporin family protein | chr1:3407025-3412844 REVERSE	145	5.5	1.6	3.7	11.5
AT1G10410	similar to CW14 [Arabidopsis thaliana] (TAIR:AT1G59650.1); similar to expressed protein [Oryza sativa (japonica cultivar-group)] (GB:ABF98316.1); contains InterPro domain Protein of unknown function DUF1336 (InterPro:IPR009769) | chr1:3416681-3419640 REVERSE	15	1.5	0.8	0.1	0.5
AT1G10430	PP2A-2 | PP2A-2 (protein phosphatase 2a-2); protein serine/threonine phosphatase | chr1:3428479-3430634 REVERSE	37	1.5	1.6	2.4	1.1
AT1G10450	paired amphipathic helix repeat-containing protein | chr1:3432161-3438371 FORWARD	36	3.6	0.8	0.9	1
AT1G10490	similar to unknown protein [Arabidopsis thaliana] (TAIR:AT3G57940.1); similar to predicted protein [Physcomitrella patens subsp. patens] (GB:EDQ67800.1); similar to predicted protein [Nematostella vectensis] (GB:XP_001641322.1); similar to unnamed protein product [Vitis vinifera] (GB:CAO71748.1); contains InterPro domain Protein of unknown function DUF699, ATPase putative (InterPro:IPR007807); co…	36	2.6	2.4	0.8	1.4
AT1G10500	ATCPISCA | ATCPISCA (CHLOROPLAST-LOCALIZED ISCA-LIKE PROTEIN); structural molecule | chr1:3460001-3461486 REVERSE	116	5.7	6.8	2.9	6.1
AT1G10510	EMB2004 | EMB2004 (EMBRYO DEFECTIVE 2004); protein binding | chr1:3461636-3465787 FORWARD	115	2.8	2.4	12	1.3
AT1G10520	DNA polymerase lambda (POLL) | chr1:3465965-3469249 FORWARD	13	0.5	0.8	0.2	0.8
AT1G10570	Ulp1 protease family protein | chr1:3487595-3491278 FORWARD	15	0.7	0.8	0.6	0.5
AT1G10580	transducin family protein / WD-40 repeat family protein | chr1:3491282-3493738 REVERSE	121	5.2	4.6	7.2	3.9
AT1G10590	DNA-binding protein-related | chr1:3502005-3503458 REVERSE	188	7.8	8.3	7.4	9.4
AT1G10600	similar to mov34 family protein [Arabidopsis thaliana] (TAIR:AT1G48790.1); similar to unnamed protein product [Vitis vinifera] (GB:CAO66068.1); contains InterPro domain Mov34/MPN/PAD-1 (InterPro:IPR000555) | chr1:3503725-3505503 FORWARD	12	1.5	0.8	0	0.3
AT1G10650	protein binding / zinc ion binding | chr1:3524019-3526347 REVERSE	29	1.1	1.2	1.6	1.1
AT1G10700	ribose-phosphate pyrophosphokinase 3 / phosphoribosyl diphosphate synthetase 3 (PRS3) | chr1:3554105-3556504 FORWARD	28	0.9	1.5	1	1.5
AT1G10720	BSD domain-containing protein | chr1:3562953-3564760 FORWARD	14	1.2	1.6	0.5	0
AT1G10760	SOP1, SOP, GWD1, GWD, SEX1 | SEX1 (STARCH EXCESS 1) | chr1:3581035-3590044 REVERSE	54	3.8	2.3	0.9	2.8
AT1G10830	sodium symporter-related | chr1:3605577-3607494 REVERSE	10	0.8	0.4	0	0.7
AT1G10840	TIF3H1 | TIF3H1 (EUKARYOTIC TRANSLATION INITIATION FACTOR 3 SUBUNIT H1); translation initiation factor | chr1:3607632-3610521 REVERSE	261	12.3	7.5	11.6	12.2
AT1G10850	ATP binding / protein serine/threonine kinase | chr1:3611749-3614613 FORWARD	19	2.6	0	0	0.7
AT1G10865	similar to predicted protein [Physcomitrella patens subsp. patens] (GB:EDQ61621.1) | chr1:3614539-3616155 REVERSE	29	0.8	1.6	1.3	1.6
AT1G10870	AGD4 | AGD4 (ARF-GAP DOMAIN 4); ARF GTPase activator/ protein binding / zinc ion binding | chr1:3616610-3623758 REVERSE	27	2.3	2.4	0.5	0.7
AT1G10890	F-box family protein | chr1:3627726-3632131 FORWARD	38	3	2	1	1.3
AT1G10910	similar to PTAC2 (PLASTID TRANSCRIPTIONALLY ACTIVE2) [Arabidopsis thaliana] (TAIR:AT1G74850.1); similar to hypothetical protein OsI_002384 [Oryza sativa (indica cultivar-group)] (GB:EAY74537.1); similar to putative PPR protein [Oryza sativa (japonica cultivar-group)] (GB:BAD87953.1); similar to unnamed protein product [Vitis vinifera] (GB:CAO24702.1); contains InterPro domain Pentatricopeptide re…	10	1.1	0.8	0.2	0
AT1G10930	ATSGS1, RECQL4A, ATRECQ4A | ATRECQ4A/ATSGS1/RECQL4A; ATP-dependent helicase | chr1:3647894-3655590 REVERSE	31	2.1	0.8	0.7	1.8
AT1G10940	ASK1, SNRK2-4, SNRK2.4, SRK2A | ASK1 (ARABIDOPSIS SERINE/THREONINE KINASE 1); kinase | chr1:3655777-3658578 REVERSE	86	2.6	3.8	3.7	4.8
AT1G10950	endomembrane protein 70, putative | chr1:3659209-3663984 FORWARD	404	35.5	17.2	14.3	8
AT1G10960	ATFD1 | ATFD1 (FERREDOXIN 1); 2 iron, 2 sulfur cluster binding / electron carrier/ iron-sulfur cluster binding | chr1:3664386-3665039 FORWARD	63	7.5	1.9	0.7	1.4
AT1G10970	ZIP4 | ZIP4 (ZINC TRANSPORTER 4 PRECURSOR); cation transmembrane transporter | chr1:3665087-3667139 REVERSE	49	1.7	0.8	2.8	2.2
AT1G11020	zinc finger (C3HC4-type RING finger) family protein | chr1:3676691-3678524 FORWARD	15	0.8	1.9	0.5	0.3
AT1G11060	similar to unknown protein [Arabidopsis thaliana] (TAIR:AT1G61030.1); similar to unnamed protein product [Vitis vinifera] (GB:CAO16922.1); contains domain gb def: Hypothetical protein T19D16.5 (PTHR22100:SF10); contains domain FAMILY NOT NAMED (PTHR22100) | chr1:3684568-3689847 FORWARD	62	3.1	1.9	1.9	3.5
AT1G11130	SCM, SRF9, SUB | SUB (STRUBBELIG); protein binding | chr1:3722857-3727450 FORWARD	33	2.7	2.3	1.2	0.6
AT1G11170	similar to unknown protein [Arabidopsis thaliana] (TAIR:AT1G61240.2); similar to unknown protein [Arabidopsis thaliana] (TAIR:AT1G61240.3); similar to unknown protein [Arabidopsis thaliana] (TAIR:AT1G61240.4); similar to unknown [Picea sitchensis] (GB:ABK25584.1); contains InterPro domain Protein of unknown function DUF707 (InterPro:IPR007877) | chr1:3740765-3744675 FORWARD	72	1.6	5.8	2.4	4.1
AT1G11180	secretory carrier membrane protein (SCAMP) family protein | chr1:3745774-3748521 FORWARD	28	1.6	3	1.3	0.3
AT1G11200	similar to unknown protein [Arabidopsis thaliana] (TAIR:AT4G21570.1); similar to hypothetical protein [Vitis vinifera] (GB:CAN61223.1); contains InterPro domain Protein of unknown function DUF300 (InterPro:IPR005178) | chr1:3753365-3755641 FORWARD	18	1.3	1.2	0.6	0.4
AT1G11240	similar to hypothetical protein OsI_011255 [Oryza sativa (indica cultivar-group)] (GB:EAY90022.1); similar to Os03g0353500 [Oryza sativa (japonica cultivar-group)] (GB:NP_001050128.1); contains domain PTHR14577 (PTHR14577) | chr1:3766754-3768294 REVERSE	73	2.1	2.3	2.2	5.3
AT1G11270	F-box family protein | chr1:3785507-3786990 REVERSE	21	1.5	1.6	1	0.3
AT1G11310	ATMLO2, PMR2, MLO2 | MLO2 (MILDEW RESISTANCE LOCUS O 2); calmodulin binding | chr1:3800738-3804185 REVERSE	13	1.9	0.4	0	0.2
AT1G11320	similar to unnamed protein product [Vitis vinifera] (GB:CAO60944.1) | chr1:3807128-3808875 FORWARD	18	0.6	1.2	1.7	0
AT1G11360	universal stress protein (USP) family protein | chr1:3821460-3823053 REVERSE	158	1.6	4.9	6.2	12.1
AT1G11390	ABC1 family protein | chr1:3834459-3837629 REVERSE	25	2	2.8	0.6	0.1
AT1G11400	PYM | PYM (PARTNER OF Y14-MAGO); protein binding | chr1:3837850-3840207 FORWARD	41	1.7	0.8	1.9	2.2
AT1G11430	plastid developmental protein DAG, putative | chr1:3847243-3849162 FORWARD	35	2.8	2	1.2	0.8
AT1G11440	similar to glycine-rich protein [Arabidopsis thaliana] (TAIR:AT3G29075.1); similar to hypothetical protein [Vitis vinifera] (GB:CAN76854.1) | chr1:3849360-3850662 FORWARD	156	2.9	3.4	7.9	10.2
AT1G11475	DNA-directed RNA polymerase II, putative | chr1:3862399-3864030 FORWARD	48	2.3	1.2	1.4	2.9
AT1G11480	eukaryotic translation initiation factor-related | chr1:3864153-3866969 REVERSE	21	0.7	0.4	1.2	1.1
AT1G11510	DNA-binding storekeeper protein-related | chr1:3871778-3872836 REVERSE	14	1.2	0	0.8	0.2
AT1G11530	ATCXXS1 | ATCXXS1 (C-TERMINAL CYSTEINE RESIDUE IS CHANGED TO A SERINE 1); thiol-disulfide exchange intermediate | chr1:3874437-3875484 FORWARD	49	0.9	0.8	1.2	4.6
AT1G11580	ATPMEPCRA | ATPMEPCRA; pectinesterase | chr1:3888690-3890811 FORWARD	22	0.5	0.4	2.1	0.4
AT1G11610	CYP71A18 | CYP71A18 (cytochrome P450, family 71, subfamily A, polypeptide 18); oxygen binding | chr1:3907461-3909291 REVERSE	39	0	0	1.6	3.8
AT1G11630	pentatricopeptide (PPR) repeat-containing protein | chr1:3912902-3914407 REVERSE	10	0.5	0	0.7	0.2
AT1G11650	ATRBP45B | ATRBP45B; RNA binding | chr1:3914774-3918176 FORWARD	71	3.4	2.7	3.9	2.4
AT1G11660	heat shock protein, putative | chr1:3921056-3924555 FORWARD	22	1.4	1.6	1.1	0.2
AT1G11680	EMB1738, CYP51A2, CYP51, CYP51G1 | CYP51G1 (CYTOCHROME P450 51); oxygen binding | chr1:3938501-3940754 FORWARD	319	15.1	27.7	18.9	3.8
AT1G11700	similar to unknown protein [Arabidopsis thaliana] (TAIR:AT1G61930.1); similar to unnamed protein product [Vitis vinifera] (GB:CAO17934.1); contains InterPro domain Protein of unknown function DUF584 (InterPro:IPR007608) | chr1:3945737-3946613 FORWARD	14	0.4	0	0.6	1.1
AT1G11720	ATSS3 | ATSS3 (STARCH SYNTHASE 3); starch synthase/ transferase, transferring glycosyl groups | chr1:3952511-3957044 FORWARD	85	7.6	4.3	1.8	2.7
AT1G11750	NCLPP1, NCLPP6, CLPP6 | CLPP6 (Clp protease proteolytic subunit 6); endopeptidase Clp | chr1:3967476-3969854 FORWARD	74	4	3.1	3.3	2.6
AT1G11755	transferase | chr1:3969681-3971840 REVERSE	20	0.7	1.2	0.8	0.9
AT1G11780	oxidoreductase, 2OG-Fe(II) oxygenase family protein | chr1:3976838-3979194 REVERSE	17	0.6	2	0.2	0.9
AT1G11790	ADT1 | ADT1 (AROGENATE DEHYDRATASE 1); arogenate dehydratase/ prephenate dehydratase | chr1:3981247-3985214 FORWARD	21	2.7	1.6	0.2	0
AT1G11820	hydrolase, hydrolyzing O-glycosyl compounds | chr1:3991039-3993524 REVERSE	30	4.3	2.3	0	0
AT1G11840	ATGLX1 | ATGLX1 (GLYOXALASE I HOMOLOG); lactoylglutathione lyase | chr1:3995401-3997863 FORWARD	890	25.2	37.5	61.9	29.3
AT1G11860	aminomethyltransferase, putative | chr1:4001279-4003441 FORWARD	134	7.8	4.5	10	1.2
AT1G11870	OVA7, SRS, AtSRS | AtSRS (OVULE ABORTION 7); serine-tRNA ligase | chr1:4003845-4006737 FORWARD	26	2	0	0.1	1.7
AT1G11880	similar to unnamed protein product [Vitis vinifera] (GB:CAO22037.1); contains InterPro domain Mannosyltransferase, PIG-V (InterPro:IPR007315) | chr1:4007704-4010432 REVERSE	19	2.1	1.2	0.2	0.4
AT1G11890	ATSEC22, SEC22 | SEC22 (secretion 22); transporter | chr1:4010778-4013124 FORWARD	74	5	2.7	1.5	3.7
AT1G11905	similar to unknown protein [Arabidopsis thaliana] (TAIR:AT5G42570.1); similar to unnamed protein product [Vitis vinifera] (GB:CAO21260.1); contains InterPro domain B-cell receptor-associated 31-like; (InterPro:IPR008417) | chr1:4014846-4016538 FORWARD	10	0.5	0	0.1	0.8
AT1G11910	aspartyl protease family protein | chr1:4016782-4020981 REVERSE	1439	57.5	65.5	75	56.1
AT1G11930	alanine racemase family protein | chr1:4028690-4030533 FORWARD	16	0.4	0.4	1.4	0.4
AT1G11940	similar to unknown protein [Arabidopsis thaliana] (TAIR:AT1G62305.1); similar to unnamed protein product [Vitis vinifera] (GB:CAO69658.1); contains InterPro domain Protein of unknown function DUF266, plant (InterPro:IPR004949) | chr1:4031572-4034076 REVERSE	14	1	1.6	0.6	0
AT1G11950	transcription factor | chr1:4034585-4038308 REVERSE	10	0.6	0	0.4	0.5
AT1G12010	1-aminocyclopropane-1-carboxylate oxidase, putative / ACC oxidase, putative | chr1:4056205-4057931 FORWARD	11	0.6	1.9	0.4	0
AT1G12050	fumarylacetoacetase, putative | chr1:4072750-4076205 FORWARD	51	5.2	1.9	1.4	0.9
AT1G12064	similar to hypothetical protein [Vitis vinifera] (GB:CAN77938.1) | chr1:4077496-4078093 REVERSE	456	17.9	20	28.8	13.4
AT1G12080	contains domain PTHR22683 (PTHR22683) | chr1:4084160-4085034 FORWARD	11	1.1	1.5	0	0.1
AT1G12090	ELP | ELP (EXTENSIN-LIKE PROTEIN); lipid binding | chr1:4089845-4090723 REVERSE	60	7.6	3.4	0.4	0.6
AT1G12120	similar to unknown protein [Arabidopsis thaliana] (TAIR:AT1G62530.2); similar to unknown protein [Arabidopsis thaliana] (TAIR:AT1G62530.1); similar to unnamed protein product [Vitis vinifera] (GB:CAO70341.1); contains InterPro domain Protein of unknown function DUF863, plant (InterPro:IPR008581) | chr1:4114769-4117592 REVERSE	13	2	0	0.3	0
AT1G12140	flavin-containing monooxygenase family protein / FMO family protein | chr1:4121367-4124593 FORWARD	34	4.8	0.8	0.6	0
AT1G12200	flavin-containing monooxygenase family protein / FMO family protein | chr1:4137531-4140026 FORWARD	316	8.7	13.3	27.9	4.9
AT1G12300	pentatricopeptide (PPR) repeat-containing protein | chr1:4183064-4186122 REVERSE	15	1.8	0.8	0.3	0.3
AT1G12310	calmodulin, putative | chr1:4187163-4188054 REVERSE	140	6	4.9	7.5	5.4
AT1G12330	similar to unknown protein [Arabidopsis thaliana] (TAIR:AT5G12900.1); similar to unnamed protein product [Vitis vinifera] (GB:CAO16971.1) | chr1:4194656-4196747 FORWARD	31	1.5	0.8	1.4	1.3
AT1G12350	ATCOAB | ATCOAB (4-PHOSPHO-PANTO-THENOYLCYSTEINE SYNTHETASE); catalytic/ phosphopantothenate--cysteine ligase | chr1:4198411-4200800 FORWARD	57	2.8	4.2	3	1.2
AT1G12360	KEU | KEU (KEULE); protein transporter | chr1:4200874-4206402 FORWARD	52	3.2	3.9	1.1	2.1
AT1G12380	similar to unknown protein [Arabidopsis thaliana] (TAIR:AT1G62870.1); similar to unnamed protein product [Vitis vinifera] (GB:CAO49735.1); similar to hypothetical protein [Vitis vinifera] (GB:CAN79336.1); similar to unnamed protein product [Vitis vinifera] (GB:CAO16969.1); contains InterPro domain Actin-binding FH2 (InterPro:IPR015425) | chr1:4214260-4217130 REVERSE	14	1.4	0.4	0.4	0.4
AT1G12390	cornichon family protein | chr1:4220098-4221772 FORWARD	28	1.5	1.9	0.7	1.3
AT1G12400	DNA binding | chr1:4221861-4222835 FORWARD	14	0	0.4	0.9	0.9
AT1G12410	CLPP2, NCLPP2, CLPR2 | CLPR2 (Clp protease proteolytic subunit 2); endopeptidase Clp | chr1:4223028-4225122 FORWARD	110	7	6.5	3.8	3.7
AT1G12420	ACR8 | ACR8 (ACT Domain Repeat 8) | chr1:4226360-4229136 REVERSE	19	1.1	0.4	0.6	0.9
AT1G12430	PAK | PAK (PHOSPHATIDIC ACID KINASE); microtubule motor | chr1:4233871-4238757 REVERSE	20	2.2	2	0.6	0
AT1G12440	zinc finger (AN1-like) family protein | chr1:4241590-4243006 REVERSE	46	1.7	0.8	2	2.7
AT1G12450	similar to unknown protein [Arabidopsis thaliana] (TAIR:AT4G22850.1); similar to unnamed protein product [Vitis vinifera] (GB:CAO63604.1); contains InterPro domain SNARE associated Golgi protein (InterPro:IPR015414) | chr1:4244306-4245991 FORWARD	38	1.8	1.9	0.9	2
AT1G12470	Pep3/Vps18/deep orange family protein | chr1:4251030-4257390 FORWARD	86	7.6	5.1	1.7	2.4
AT1G12520	ATCCS, CCS1 | CCS1 (copper chaperone for superoxide dismutase 1); superoxide dismutase copper chaperone | chr1:4267104-4268924 REVERSE	104	3.8	5.3	3.2	6.1
AT1G12550	oxidoreductase family protein | chr1:4274592-4275979 FORWARD	43	2.2	1.5	2.5	1.2
AT1G12580	PEPKR1 | PEPKR1 (PHOSPHOENOLPYRUVATE CARBOXYLASE-RELATED KINASE 1); kinase | chr1:4282897-4285827 FORWARD	34	3.1	2	1.2	0.4
AT1G12600	similar to ATUTR2/UTR2 (UDP-GALACTOSE TRANSPORTER 2) [Arabidopsis thaliana] (TAIR:AT4G23010.1); similar to unnamed protein product [Vitis vinifera] (GB:CAO63660.1); contains InterPro domain UAA transporter (InterPro:IPR013657) | chr1:4286202-4288876 REVERSE	37	2	2.6	2.4	0.3
AT1G12620	pentatricopeptide (PPR) repeat-containing protein | chr1:4294592-4297082 REVERSE	20	1.6	0.4	0.5	0.9
AT1G12650	similar to unnamed protein product [Vitis vinifera] (GB:CAO63667.1); contains InterPro domain Protein of unknown function DUF947 (InterPro:IPR009292) | chr1:4306057-4308003 FORWARD	16	0.9	1.2	0.7	0.4
AT1G12680	PEPKR2 | PEPKR2 (PHOSPHOENOLPYRUVATE CARBOXYLASE-RELATED KINASE 2); kinase | chr1:4319884-4322943 REVERSE	25	2	0.8	0.5	1
AT1G12730	cell division cycle protein-related | chr1:4334613-4337842 FORWARD	20	1.1	0.8	1.4	0.3
AT1G12760	protein binding / ubiquitin-protein ligase/ zinc ion binding | chr1:4348496-4350865 FORWARD	68	3.7	1.2	3.3	2.9
AT1G12770	EMB1586 | EMB1586 (EMBRYO DEFECTIVE 1586) | chr1:4351062-4353683 FORWARD	16	0.4	0.8	0.1	1.5
AT1G12780	UGE1 | UGE1 (UDP-D-GLUCOSE/UDP-D-GALACTOSE 4-EPIMERASE 1); UDP-glucose 4-epimerase/ protein dimerization | chr1:4355924-4358326 REVERSE	284	1.6	1.2	4	32.9
AT1G12800	S1 RNA-binding domain-containing protein | chr1:4361549-4365329 REVERSE	31	2.8	1.2	0.6	1.1
AT1G12805	nucleotide binding | chr1:4366595-4367117 FORWARD	28	2.3	0.8	1.1	0.7
AT1G12810	proline-rich family protein | chr1:4367254-4368820 FORWARD	129	8	6.1	4.5	4.9
AT1G12820	AFB3 | AFB3 (AUXIN SIGNALING F-BOX 3); auxin binding / ubiquitin-protein ligase | chr1:4368758-4371291 REVERSE	45	3.3	2	1.4	1.6
AT1G12830	unknown protein | chr1:4374248-4375168 REVERSE	55	3.1	1.2	1.9	3.1
AT1G12840	ATVHA-C, DET3 | DET3 (DE-ETIOLATED 3) | chr1:4375513-4378512 FORWARD	106	6.9	4.3	5.3	2.4
AT1G12845	similar to hypothetical protein MtrDRAFT_AC149131g9v2 [Medicago truncatula] (GB:ABD32556.1) | chr1:4378937-4379514 REVERSE	115	1.1	7.2	9.1	3.6
AT1G12850	phosphoglycerate/bisphosphoglycerate mutase family protein | chr1:4379705-4381610 REVERSE	13	0.4	2.3	0.5	0.1
AT1G12860	basic helix-loop-helix (bHLH) family protein / F-box family protein | chr1:4382221-4386390 FORWARD	71	9.2	2.7	1.4	0.4
AT1G12910	ATAN11 | ATAN11 (ANTHOCYANIN11); nucleotide binding | chr1:4394895-4396289 REVERSE	42	2.5	0.8	1.7	1.9
AT1G12920	ERF1-2 | ERF1-2 (EUKARYOTIC RELEASE FACTOR 1-2); translation release factor | chr1:4396346-4398191 REVERSE	199	10.8	4.2	6.9	10.7
AT1G12930	importin-related | chr1:4398373-4405603 REVERSE	27	1.7	4	0.5	0.4
AT1G12970	leucine-rich repeat family protein | chr1:4423638-4425787 FORWARD	44	1.9	1.2	1.1	3.1
AT1G12990	glycosyl transferase family 17 protein | chr1:4433638-4436073 FORWARD	47	1.6	2	3	1.3
AT1G13020	eukaryotic translation initiation factor, putative (EIF4B5) | chr1:4440542-4443682 REVERSE	23	0.9	1.6	0.5	1.3
AT1G13030	sphere organelles protein-related | chr1:4444041-4447404 REVERSE	54	4.6	2.8	1.1	2
AT1G13080	CYP71B2 | CYP71B2 (CYTOCHROME P450 71B2); oxygen binding | chr1:4459185-4460938 FORWARD	29	0.8	1.6	0.9	1.9
AT1G13120	EMB1745 | EMB1745 (EMBRYO DEFECTIVE 1745) | chr1:4469179-4473211 REVERSE	20	1.6	1.1	0.7	0.5
AT1G13160	SDA1 family protein | chr1:4484581-4488574 FORWARD	37	2.1	0.4	1	2.3
AT1G13170	oxysterol-binding family protein | chr1:4488622-4492578 REVERSE	21	2.5	1.6	0.3	0.1
AT1G13180	ARP3, ATARP3, DIS1 | DIS1 (DISTORTED TRICHOMES 1); structural constituent of cytoskeleton | chr1:4495025-4498466 FORWARD	62	3.8	3.4	1.2	3.1
AT1G13190	RNA recognition motif (RRM)-containing protein | chr1:4498878-4501610 FORWARD	31	1.9	1.9	2.1	0.1
AT1G13195	zinc finger (C3HC4-type RING finger) family protein | chr1:4501579-4503588 REVERSE	14	0.9	0.4	0	1
AT1G13220	LINC2 | LINC2 (LITTLE NUCLEI2); protein binding | chr1:4515603-4517531 FORWARD	61	3.6	3.1	3.3	1.1
AT1G13270	MAP1B, MAP1C | MAP1C (METHIONINE AMINOPEPTIDASE 1B); metalloexopeptidase | chr1:4544950-4547309 FORWARD	51	2.4	1.6	1.4	3.3
AT1G13340	similar to unknown protein [Arabidopsis thaliana] (TAIR:AT1G34220.2); similar to unknown [Carica papaya] (GB:ABS01355.1); contains InterPro domain Protein of unknown function DUF292, eukaryotic (InterPro:IPR005061) | chr1:4569445-4571115 REVERSE	10	0	0	0.6	0.8
AT1G13360	similar to unknown protein [Arabidopsis thaliana] (TAIR:AT3G25870.1); similar to unknown [Populus trichocarpa] (GB:ABK92948.1) | chr1:4576954-4577890 REVERSE	59	1.3	2.4	2.3	3.9
AT1G13380	similar to unknown protein [Arabidopsis thaliana] (TAIR:AT4G27435.1); similar to unnamed protein product [Vitis vinifera] (GB:CAO42142.1); contains InterPro domain Protein of unknown function DUF1218 (InterPro:IPR009606) | chr1:4589068-4590420 REVERSE	11	1.1	0.4	0.5	0
AT1G13390	similar to unknown protein [Arabidopsis thaliana] (TAIR:AT1G68490.1); similar to unnamed protein product [Vitis vinifera] (GB:CAO42143.1) | chr1:4592826-4593680 REVERSE	24	1.2	0	0.6	1.7
AT1G13450	DNA binding protein GT-1 | chr1:4612728-4615202 REVERSE	43	2.6	2	1.8	1.4
AT1G13460	serine/threonine protein phosphatase 2A (PP2A) regulatory subunit B', putative | chr1:4615810-4618326 FORWARD	23	2	0	1	0.7
AT1G13570	F-box family protein | chr1:4642343-4644419 REVERSE	16	1.4	1.2	0.6	0.1
AT1G13590	ATPSK1 | ATPSK1 (PHYTOSULFOKINE 1 PRECURSOR); growth factor | chr1:4647946-4648737 FORWARD	34	0.9	0.4	2	1.9
AT1G13630	pentatricopeptide (PPR) repeat-containing protein | chr1:4670305-4672823 REVERSE	10	0.6	0.4	0.4	0.4
AT1G13690	ATE1 | ATE1 (ATPase E1); nucleic acid binding | chr1:4693286-4694407 FORWARD	40	1.1	1.9	1.7	2.2
AT1G13740	similar to unknown protein [Arabidopsis thaliana] (TAIR:AT1G69260.1); similar to unnamed protein product [Vitis vinifera] (GB:CAO41856.1); contains InterPro domain Protein of unknown function DUF1675 (InterPro:IPR012463) | chr1:4713671-4715404 FORWARD	153	8.1	4.9	6.1	6.8
AT1G13770	similar to unknown protein [Arabidopsis thaliana] (TAIR:AT3G45890.1); similar to unnamed protein product [Vitis vinifera] (GB:CAO41865.1); contains InterPro domain Protein of unknown function DUF647 (InterPro:IPR006968) | chr1:4721692-4724507 FORWARD	12	0.8	2.3	0	0.3
AT1G13780	Identical to F-box/FBD/LRR-repeat protein At1g13780 [Arabidopsis Thaliana] (GB:Q56XS8;GB:Q9LMH7); similar to F-box family protein [Arabidopsis thaliana] (TAIR:AT5G27750.1); similar to hypothetical protein [Vitis vinifera] (GB:CAN74740.1); contains InterPro domain Leucine-rich repeat 2 (InterPro:IPR013101); contains InterPro domain FBD (InterPro:IPR013596); contains InterPro domain Cyclin-like F-b…	31	0.9	0.4	0.9	2.2
AT1G13810	DNA binding / magnesium ion binding / nuclease | chr1:4734033-4735386 FORWARD	17	0.2	1.2	0.4	1.3
AT1G13820	hydrolase, alpha/beta fold family protein | chr1:4735544-4737805 FORWARD	12	0.9	1.2	0.4	0.1
AT1G13870	DRL1 | DRL1 (DEFORMED ROOTS AND LEAVES 1) | chr1:4747262-4748639 REVERSE	23	1.9	0.8	0.8	0.7
AT1G13880	ELM2 domain-containing protein | chr1:4748870-4751209 FORWARD	25	1	1.6	1.1	1
AT1G13900	calcineurin-like phosphoesterase family protein | chr1:4753142-4755577 REVERSE	28	1.8	2	1.6	0.2
AT1G13940	similar to unknown protein [Arabidopsis thaliana] (TAIR:AT1G69360.1); similar to hypothetical protein [Vitis vinifera] (GB:CAN65039.1); contains InterPro domain Protein of unknown function DUF863, plant (InterPro:IPR008581) | chr1:4762700-4766746 REVERSE	12	0.8	1.2	0.4	0.3
AT1G13960	WRKY4 | WRKY4 (WRKY DNA-binding protein 4); transcription factor | chr1:4776602-4779397 FORWARD	38	1.6	0.8	1.6	2.1
AT1G13980	VAN7, EMB30, GN | GN (GNOM) | chr1:4788556-4794651 FORWARD	98	7.7	5.7	3.1	2.4
AT1G14000	protein kinase family protein / ankyrin repeat family protein | chr1:4797355-4800280 FORWARD	34	0.6	1.6	1.6	2
AT1G14010	emp24/gp25L/p24 family protein | chr1:4800166-4801847 REVERSE	46	3	2.6	1.3	1.7
AT1G14020	similar to unknown protein [Arabidopsis thaliana] (TAIR:AT2G03280.1); similar to unknown protein [Arabidopsis thaliana] (TAIR:AT2G03280.2); similar to unknown [Populus trichocarpa] (GB:ABK94283.1); contains InterPro domain Protein of unknown function DUF246, plant (InterPro:IPR004348) | chr1:4802717-4805372 FORWARD	15	0.8	0.8	0.9	0.2
AT1G14030	ribulose-1,5 bisphosphate carboxylase oxygenase large subunit N-methyltransferase, putative | chr1:4805303-4807514 REVERSE	23	2.8	0	0.1	0.9
AT1G14060	similar to unknown protein [Arabidopsis thaliana] (TAIR:AT5G02210.1); similar to unnamed protein product [Vitis vinifera] (GB:CAO61574.1); similar to hypothetical protein [Vitis vinifera] (GB:CAN80057.1); contains InterPro domain GCK (InterPro:IPR012891) | chr1:4817141-4818017 REVERSE	17	0.4	0.8	0.5	1.2
AT1G14130	2-oxoglutarate-dependent dioxygenase, putative | chr1:4835721-4837613 REVERSE	22	0.5	1.5	0.9	1.2
AT1G14170	KH domain-containing protein | chr1:4843231-4845807 REVERSE	255	9.8	12.2	15.7	7.6
AT1G14200	zinc finger (C3HC4-type RING finger) family protein | chr1:4854379-4855195 REVERSE	35	0.7	1.6	0.8	2.8
AT1G14210	ribonuclease T2 family protein | chr1:4856773-4857959 REVERSE	149	1.1	3	3.5	14.8
AT1G14250	nucleoside phosphatase family protein / GDA1/CD39 family protein | chr1:4868447-4871483 FORWARD	21	0	1.2	0	2.4
AT1G14270	CAAX amino terminal protease family protein | chr1:4874870-4877243 REVERSE	17	1.7	1.2	0.2	0.4
AT1G14300	binding | chr1:4882371-4884786 REVERSE	13	0.5	0.8	0.1	0.9
AT1G14320	60S ribosomal protein L10 (RPL10A) / Wilm's tumor suppressor protein-related | chr1:4888209-4889656 FORWARD	156	9.3	7.3	6.2	5.5
AT1G14330	kelch repeat-containing F-box family protein | chr1:4890113-4892246 REVERSE	13	1.2	0	0.8	0.1
AT1G14340	RNA recognition motif (RRM)-containing protein | chr1:4897341-4898956 FORWARD	15	1.6	0.4	0.2	0.3
AT1G14360	ATUTR3, UTR3 | ATUTR3/UTR3 (UDP-GALACTOSE TRANSPORTER 3); pyrimidine nucleotide sugar transmembrane transporter | chr1:4911088-4913147 REVERSE	91	9.1	4.3	1.8	2
AT1G14380	IQD28 | IQD28; calmodulin binding | chr1:4918005-4921591 REVERSE	33	2.7	1.2	1.2	0.7
AT1G14400	ATUBC1, UBC1 | UBC1 (UBIQUITIN CARRIER PROTEIN 1); ubiquitin-protein ligase | chr1:4927006-4928685 REVERSE	369	10.7	11.4	15.9	22.5
AT1G14410	ATWHY1, PTAC1 | ATWHY1/PTAC1 (A. THALIANA WHIRLY 1); DNA binding / telomeric DNA binding | chr1:4929118-4930899 REVERSE	66	3	1.5	2	4.1
AT1G14430	glyoxal oxidase-related | chr1:4934115-4937016 FORWARD	24	1.8	1.5	0.9	0.5
AT1G14440	ATHB31 | ATHB31 (ARABIDOPSIS THALIANA HOMEOBOX PROTEIN 31); transcription factor | chr1:4938819-4940898 REVERSE	20	2	2	0.5	0
AT1G14450	similar to unknown protein [Arabidopsis thaliana] (TAIR:AT2G02510.1); similar to unknown [Populus trichocarpa] (GB:ABK94107.1) | chr1:4946213-4947571 REVERSE	25	1.1	1.1	0.8	1.3
AT1G14480	protein binding | chr1:4956252-4957966 FORWARD	15	0.9	0	1.3	0.1
AT1G14510	PHD finger family protein | chr1:4961881-4964423 REVERSE	139	6.5	8	4.2	7.1
AT1G14520	MIOX1 | MIOX1 (MYO-INISITOL OXYGENASE); oxidoreductase | chr1:4968137-4970306 REVERSE	195	1.2	5.3	11.3	12.8
AT1G14530	(TOM THREE HOMOLOG); virion binding | chr1:4970853-4973721 REVERSE	37	1.1	1.6	2.1	1.5
AT1G14570	UBX domain-containing protein | chr1:4983530-4987370 FORWARD	90	6.1	4.2	3.8	2.4
AT1G14580	zinc finger (C2H2 type) family protein | chr1:4989558-4992727 FORWARD	122	8.2	7.2	5.3	2.7
AT1G14590	similar to unknown protein [Arabidopsis thaliana] (TAIR:AT2G02061.1); similar to unnamed protein product [Vitis vinifera] (GB:CAO46707.1); contains domain PTHR10483:SF6 (PTHR10483:SF6); contains domain PTHR10483 (PTHR10483) | chr1:4998811-5000638 REVERSE	26	0.4	0	3.2	0.3
AT1G14610	VALRS, TWN2 | TWN2 (TWIN 2); ATP binding / aminoacyl-tRNA ligase | chr1:5008239-5014528 REVERSE	187	11.6	17.2	5.7	4.8
AT1G14620	DECOY | DECOY (endoxyloglucan transferase A2) | chr1:5014748-5016599 REVERSE	96	5	3.9	3	4.9
AT1G14650	SWAP (Suppressor-of-White-APricot)/surp domain-containing protein / ubiquitin family protein | chr1:5027657-5030787 FORWARD	107	7.9	5.5	2.7	3.9
AT1G14660	NHX8, ATNHX8 | ATNHX8 (Arabidopsis thaliana Na+/H+ exchanger 8); lithium:hydrogen antiporter/ sodium ion transmembrane transporter/ sodium:hydrogen antiporter | chr1:5031967-5036443 REVERSE	17	0	0	0.2	2
AT1G14670	endomembrane protein 70, putative | chr1:5037607-5040523 FORWARD	152	9	5.7	7.6	4.5
AT1G14685	BBR/BPC2, ATBPC2, BPC2 | BPC2 (BASIC PENTACYSTEINE 2) | chr1:5042318-5044289 FORWARD	71	4	2.7	4.3	1.3
AT1G14688	contains domain UNCHARACTERIZED RING ZINC FINGER-CONTAINING PROTEIN (PTHR12183) | chr1:5049521-5050978 REVERSE	17	1.4	0.4	0.6	0.5
AT1G14690	similar to ATMAP65-6, microtubule binding [Arabidopsis thaliana] (TAIR:AT2G01910.1); similar to ATMAP65-6 [Arabidopsis thaliana] (TAIR:AT2G01910.2); similar to hypothetical protein [Vitis vinifera] (GB:CAN64202.1); similar to unnamed protein product [Vitis vinifera] (GB:CAO42417.1); contains InterPro domain MAP65/ASE1 (InterPro:IPR007145) | chr1:5051755-5055247 REVERSE	14	1.1	1.2	0.1	0.5
AT1G14710	hydroxyproline-rich glycoprotein family protein | chr1:5061861-5065173 REVERSE	56	5	2	1.7	1.4
AT1G14720	EXGT-A2, XTR2 | XTR2 (XYLOGLUCAN ENDOTRANSGLYCOSYLASE RELATED 2); hydrolase, acting on glycosyl bonds | chr1:5066631-5068640 REVERSE	21	1.1	1.2	1.6	0.1
AT1G14740	similar to unknown protein [Arabidopsis thaliana] (TAIR:AT3G63500.2); similar to unknown protein [Arabidopsis thaliana] (TAIR:AT3G63500.1); similar to unnamed protein product [Vitis vinifera] (GB:CAO42402.1); contains InterPro domain Protein of unknown function DUF1423, plant (InterPro:IPR004082) | chr1:5075208-5077786 REVERSE	67	6	3.8	1.6	1.6
AT1G14770	zinc ion binding | chr1:5086621-5088841 REVERSE	16	0.5	0.4	0.1	1.5
AT1G14780	similar to unknown protein [Arabidopsis thaliana] (TAIR:AT4G24290.2); similar to unnamed protein product [Vitis vinifera] (GB:CAO42380.1); contains InterPro domain Membrane attack complex component/perforin/complement C9 (InterPro:IPR001862) | chr1:5090985-5094147 FORWARD	34	0.4	0.4	2.9	1.4
AT1G14800	similar to F-box family protein [Arabidopsis thaliana] (TAIR:AT2G35280.1); similar to hypothetical protein 26.t00082 [Brassica oleracea] (GB:ABD65028.1); contains InterPro domain Nucleic acid-binding, OB-fold (InterPro:IPR012340); contains InterPro domain Nucleic acid-binding, OB-fold-like (InterPro:IPR016027) | chr1:5099567-5102553 FORWARD	457	30.6	21	12.8	18.5
AT1G14810	semialdehyde dehydrogenase family protein | chr1:5102419-5104690 REVERSE	104	6.1	1.6	2.8	6.1
AT1G14830	ADL1C, ADL5 | ADL1C/ADL5 (DYNAMIN-LIKE PROTEIN 5); GTP binding / GTPase | chr1:5107416-5111665 REVERSE	21	2.1	2	0.6	0
AT1G14840	ATMAP70-4 | ATMAP70-4 (microtubule-associated proteins 70-4); microtubule binding | chr1:5112079-5115423 REVERSE	52	2.6	1.9	4.1	0.5
AT1G14850	NUP155 | NUP155 (Nucleoporin 155) | chr1:5116691-5123254 REVERSE	55	4.3	1.9	2.9	0.7
AT1G14900	HMGA | HMGA (HIGH MOBILITY GROUP A); DNA binding | chr1:5138329-5139427 REVERSE	82	7	5	3	1.2
AT1G14910	epsin N-terminal homology (ENTH) domain-containing protein | chr1:5139707-5143684 REVERSE	22	1.6	0.8	0.9	0.5
AT1G14970	similar to unknown protein [Arabidopsis thaliana] (TAIR:AT2G01480.1); similar to hypothetical protein [Vitis vinifera] (GB:CAN77011.1); similar to unnamed protein product [Vitis vinifera] (GB:CAO42288.1); contains InterPro domain Protein of unknown function DUF246, plant (InterPro:IPR004348) | chr1:5161944-5164912 REVERSE	13	2	0.8	0.1	0
AT1G14980	CPN10 | CPN10 (CHAPERONIN 10) | chr1:5165623-5166740 REVERSE	428	12.9	8	13.4	32.5
AT1G14990	similar to hypothetical protein [Oryza sativa (japonica cultivar-group)] (GB:BAB92466.1) | chr1:5167142-5168238 REVERSE	19	0.9	0.8	1	0.6
AT1G15000	SCPL50 | SCPL50 (serine carboxypeptidase-like 50); serine carboxypeptidase | chr1:5168591-5170061 FORWARD	37	0.4	0.4	3.1	1.6
AT1G15020	ATQSOX1, QSO2 | ATQSOX1/QSO2 (QUIESCIN-SULFHYDRYL OXIDASE 1); thiol-disulfide exchange intermediate | chr1:5173092-5176215 REVERSE	21	1.5	1.2	1	0.4
AT1G15030	Encodes a Cysteine-rich peptide (CRP) family protein | chr1:5177524-5180044 FORWARD	35	3	1.6	1.3	0.6
AT1G15060	similar to unknown protein [Arabidopsis thaliana] (TAIR:AT1G73750.1); similar to Os01g0692600 [Oryza sativa (japonica cultivar-group)] (GB:NP_001043943.1); similar to hypothetical protein OsI_003298 [Oryza sativa (indica cultivar-group)] (GB:EAY75451.1); contains InterPro domain Uncharacterised conserved protein UCP031088, alpha/beta hydrolase, At1g15070 (InterPro:IPR016969) | chr1:5183602-518696…	70	3.6	1.6	1.9	4.2
AT1G15100	RHA2A | RHA2A (RING-H2 finger A2A); protein binding / zinc ion binding | chr1:5193421-5194198 REVERSE	36	0.9	0.8	1.4	2.5
AT1G15120	ubiquinol-cytochrome C reductase complex 7.8 kDa protein, putative / mitochondrial hinge protein, putative | chr1:5202849-5204188 FORWARD	125	4.9	5.3	7.4	4.4
AT1G15130	hydroxyproline-rich glycoprotein family protein | chr1:5205997-5209910 REVERSE	114	4.5	1.9	6.6	4.9
AT1G15140	oxidoreductase NAD-binding domain-containing protein | chr1:5210201-5212344 REVERSE	58	2.1	1.5	2.8	3
AT1G15160	MATE efflux family protein | chr1:5215470-5217540 FORWARD	12	0.5	0.8	0.7	0.3
AT1G15170	MATE efflux family protein | chr1:5220636-5222968 FORWARD	118	1.3	1.9	8.1	6.6
AT1G15200	protein-protein interaction regulator family protein | chr1:5228331-5231056 REVERSE	55	2.4	4.3	0.5	3.5
AT1G15210	PDR7, ATPDR7 | ATPDR7/PDR7 (PLEIOTROPIC DRUG RESISTANCE 7); ATPase, coupled to transmembrane movement of substances | chr1:5231343-5236568 REVERSE	19	0.4	0.8	1.1	1
AT1G15220	ATCCMH | ATCCMH; oxidoreductase | chr1:5240194-5241533 REVERSE	27	0.6	0.8	1.5	1.4
AT1G15230	similar to unnamed protein product [Vitis vinifera] (GB:CAO45882.1) | chr1:5242193-5243222 REVERSE	27	1.6	0.4	1.1	1.2
AT1G15240	phox (PX) domain-containing protein | chr1:5243445-5246666 FORWARD	62	4.2	3.1	2.1	2
AT1G15260	similar to unknown protein [Arabidopsis thaliana] (TAIR:AT3G16070.1) | chr1:5249755-5250568 FORWARD	17	1.5	0.4	0.3	0.6
AT1G15270	similar to unknown protein [Arabidopsis thaliana] (TAIR:AT3G16040.1); similar to hypothetical protein [Plantago major] (GB:CAH59409.1); contains InterPro domain Translation machinery associated TMA7 (InterPro:IPR015157) | chr1:5250645-5252116 REVERSE	128	5	5.4	4.1	7.6
AT1G15290	binding | chr1:5257041-5264937 REVERSE	121	16.3	5.7	1.4	0.5
AT1G15320	similar to unnamed protein product [Vitis vinifera] (GB:CAO62706.1) | chr1:5272251-5274008 REVERSE	15	1.3	1.2	0.5	0.1
AT1G15330	CBS domain-containing protein | chr1:5274341-5275597 FORWARD	617	9.9	9.4	28.1	45.7
AT1G15340	MBD10 | MBD10 (methyl-CpG-binding domain 10); DNA binding | chr1:5275672-5277684 REVERSE	239	9.9	8.8	8.1	14
AT1G15350	similar to unknown protein [Arabidopsis thaliana] (TAIR:AT5G25360.1); similar to hypothetical protein [Glycine max] (GB:AAN03467.1) | chr1:5278255-5279872 REVERSE	15	0.4	1.2	0.7	0.7
AT1G15370	similar to unnamed protein product [Vitis vinifera] (GB:CAO62746.1); contains InterPro domain Longin-like; (InterPro:IPR011012) | chr1:5287042-5288572 FORWARD	41	3.1	3.5	1.4	0.6
AT1G15400	similar to unknown protein [Arabidopsis thaliana] (TAIR:AT1G80180.1); similar to hypothetical protein MtrDRAFT_AC148340g12v2 [Medicago truncatula] (GB:ABD28396.1) | chr1:5295822-5296877 REVERSE	73	3.3	3.1	3.4	3
AT1G15410	aspartate-glutamate racemase family | chr1:5298319-5300922 FORWARD	70	5.9	4.6	2.8	0.7
AT1G15415	The protein encoded by this gene was identified as a part of pollen proteome by mass spec analysis. It has weak homology to LEA (late embryo abundant) proteins. | chr1:5300737-5301407 REVERSE	35	0.2	0.4	2	2.5
AT1G15420	similar to unnamed protein product [Vitis vinifera] (GB:CAO46050.1); contains InterPro domain Protein of unknown function NUC189, C-terminal (InterPro:IPR012979) | chr1:5301608-5303385 REVERSE	77	2.6	3	3	4.6
AT1G15430	similar to zinc ion binding [Arabidopsis thaliana] (TAIR:AT1G80220.1); similar to Os01g0612600 [Oryza sativa (japonica cultivar-group)] (GB:NP_001043557.1); similar to hypothetical protein OsI_002789 [Oryza sativa (indica cultivar-group)] (GB:EAY74942.1); contains InterPro domain Protein of unknown function DUF1644 (InterPro:IPR012866) | chr1:5304312-5306007 FORWARD	93	1.3	1.5	4.5	6.7
AT1G15440	transducin family protein / WD-40 repeat family protein | chr1:5306056-5309509 REVERSE	97	2.2	1.9	4.9	6.2
AT1G15470	transducin family protein / WD-40 repeat family protein | chr1:5315502-5317858 FORWARD	40	2.8	2.3	1.3	1.1
AT1G15480	DNA binding | chr1:5318006-5320589 FORWARD	28	2.1	0.4	0.9	1.2
AT1G15490	hydrolase, alpha/beta fold family protein | chr1:5320610-5323890 REVERSE	18	2.4	0.4	0.6	0
AT1G15550	ATGA3OX1, GA4 | GA4 (GA REQUIRING 4); gibberellin 3-beta-dioxygenase | chr1:5344473-5346161 REVERSE	10	0.2	0	1.1	0.1
AT1G15570	CYCA2;3 | CYCA2;3 (CYCLIN A2;3); cyclin-dependent protein kinase regulator | chr1:5362004-5365544 FORWARD	15	1.8	0	0.1	0.5
AT1G15660	similar to CENP-C [Arabidopsis arenosa] (GB:AAU04611.1); similar to kinetochore protein [Capsella rubella] (GB:BAF63162.1); contains domain PTHR16684 (PTHR16684); contains domain PTHR16684:SF3 (PTHR16684:SF3) | chr1:5381165-5385249 FORWARD	11	1.2	0.4	0.3	0.1
AT1G15670	kelch repeat-containing F-box family protein | chr1:5389947-5391485 FORWARD	130	0.4	0.8	0.5	16.3
AT1G15690	ATAVP3, AVP-3, AVP1 | AVP1 (vacuolar-type H+-pumping pyrophosphatase 1); ATPase | chr1:5398985-5402514 FORWARD	405	15.4	18.2	21.3	16.1
AT1G15700	ATPC2 | ATPC2 (ATP synthase gamma chain 2) | chr1:5402564-5403813 REVERSE	71	5.4	2.3	1.7	3
AT1G15710	prephenate dehydrogenase family protein | chr1:5404353-5405681 FORWARD	119	4.1	4.2	5.4	6.4
AT1G15730	PRLI-interacting factor L, putative | chr1:5407396-5409982 REVERSE	18	1.8	1.1	0.3	0.4
AT1G15740	leucine-rich repeat family protein | chr1:5410903-5414914 FORWARD	93	2.7	2.3	3.8	6
AT1G15750	WSIP1, TPL | TPL/WSIP1 (WUS-INTERACTING PROTEIN 1); protein binding | chr1:5414812-5420625 REVERSE	134	7.6	5.5	6	4.7
AT1G15780	protein binding / transcription cofactor | chr1:5430178-5435916 REVERSE	114	7.5	4.8	5.9	2.3
AT1G15790	similar to protein binding / transcription cofactor [Arabidopsis thaliana] (TAIR:AT1G15780.1); similar to Os08g0564800 [Oryza sativa (japonica cultivar-group)] (GB:NP_001062533.1); similar to hypothetical protein OsJ_027171 [Oryza sativa (japonica cultivar-group)] (GB:EAZ43688.1); similar to CTV.22 [Poncirus trifoliata] (GB:AAN62354.1) | chr1:5438294-5440025 REVERSE	17	0.4	0.4	0.6	1.3
AT1G15810	ribosomal protein S15 family protein | chr1:5444413-5446559 FORWARD	21	1.2	0.4	0.7	1
AT1G15820	CP24, LHCB6 | LHCB6 (LIGHT HARVESTING COMPLEX PSII); chlorophyll binding | chr1:5446457-5447854 REVERSE	476	61.1	17.7	7.2	4.5
AT1G15825	hydroxyproline-rich glycoprotein family protein | chr1:5448144-5448524 REVERSE	253	13.6	7.9	18.1	3.8
AT1G15830	unknown protein | chr1:5448721-5450172 FORWARD	234	15.3	13.3	14.3	1.6
AT1G15860	calcium ion binding | chr1:5455050-5456926 FORWARD	40	1.7	1.2	2.1	1.7
AT1G15880	ATGOS11, GOS11 | GOS11 (GOLGI SNARE 11); SNARE binding | chr1:5458529-5460327 REVERSE	26	1.6	1.6	1.5	0.4
AT1G15910	XH/XS domain-containing protein / XS zinc finger domain-containing protein | chr1:5465330-5469119 FORWARD	178	17.5	10.7	4.9	2.4
AT1G15930	40S ribosomal protein S12 (RPS12A) | chr1:5471513-5473008 FORWARD	227	22.2	9.5	3.9	6.6
AT1G15940	binding | chr1:5473559-5478253 FORWARD	92	6.7	3.2	2.6	3.6
AT1G15950	IRX4, ATCCR1, CCR1 | CCR1 (CINNAMOYL COA REDUCTASE 1) | chr1:5478748-5482174 FORWARD	270	12.6	19	13.5	7.2
AT1G15960	ATNRAMP6, NRAMP6 | NRAMP6 (NRAMP metal ion transporter 6); metal ion transmembrane transporter | chr1:5481659-5485076 REVERSE	54	2.5	5.7	2.9	0.5
AT1G15970	methyladenine glycosylase family protein | chr1:5486313-5488862 REVERSE	11	1.2	0.4	0.1	0.4
AT1G16000	similar to unknown protein [Arabidopsis thaliana] (TAIR:AT1G80890.1); similar to Os12g0556400 [Oryza sativa (japonica cultivar-group)] (GB:NP_001067003.1); similar to hypothetical protein OsI_037443 [Oryza sativa (indica cultivar-group)] (GB:EAY83484.1); similar to hypothetical protein LOC_Os12g36930 [Oryza sativa (japonica cultivar-group)] (GB:ABA99557.1) | chr1:5494527-5495353 FORWARD	156	2	2.2	5.9	13.1
AT1G16010	magnesium transporter CorA-like family protein (MRS2-1) | chr1:5495367-5497714 REVERSE	145	2	1.2	6.3	11.7
AT1G16030	HSP70B | HSP70B (heat shock protein 70B); ATP binding | chr1:5502200-5504529 REVERSE	1619	3.4	10.2	73	142.8
AT1G16080	similar to unknown [Populus trichocarpa] (GB:ABK94042.1) | chr1:5514311-5516021 FORWARD	23	1.8	1.6	0.7	0.5
AT1G16170	similar to unknown protein [Arabidopsis thaliana] (TAIR:AT1G79660.1); similar to Os08g0266200 [Oryza sativa (japonica cultivar-group)] (GB:NP_001061402.1); similar to unnamed protein product [Vitis vinifera] (GB:CAO23158.1) | chr1:5538726-5539815 REVERSE	41	1.1	0	3.9	0.9
AT1G16180	TMS membrane family protein / tumour differentially expressed (TDE) family protein | chr1:5540899-5542896 FORWARD	242	11.4	13.7	9.4	10.2
AT1G16190	DNA repair protein RAD23, putative | chr1:5543146-5546097 FORWARD	34	2.6	2.7	1.2	0.5
AT1G16210	similar to unknown [Picea sitchensis] (GB:ABK22525.1); contains InterPro domain Protein of unknown function DUF1014 (InterPro:IPR010422) | chr1:5546122-5547546 REVERSE	88	2.7	1.1	3.2	6.4
AT1G16240	ATSYP51, SYP51 | SYP51 (SYNTAXIN OF PLANTS 51) | chr1:5555001-5556835 REVERSE	49	1.8	1.9	1.2	3.3
AT1G16270	protein kinase family protein | chr1:5563884-5568362 FORWARD	79	5.6	4.4	2.1	2.9
AT1G16280	DEAD/DEAH box helicase, putative | chr1:5568476-5570481 REVERSE	26	2.3	1.9	0.6	0.5
AT1G16290	similar to predicted protein [Physcomitrella patens subsp. patens] (GB:EDQ78585.1); similar to Os02g0170900 [Oryza sativa (japonica cultivar-group)] (GB:NP_001046030.1); contains InterPro domain Lytic transglycosylase-like, catalytic (InterPro:IPR008258) | chr1:5570747-5573532 REVERSE	13	1	0.4	0.1	0.8
AT1G16310	cation efflux family protein | chr1:5578425-5580687 FORWARD	10	0	0	0.8	0.5
AT1G16350	inosine-5'-monophosphate dehydrogenase, putative | chr1:5590945-5593001 FORWARD	115	4.9	4.2	3.8	6.9
AT1G16470	PAB1 | PAB1 (PROTEASOME SUBUNIT PAB1); peptidase | chr1:5622780-5625637 FORWARD	203	13.7	8.4	7.4	7.3
AT1G16490	AtMYB58 | AtMYB58 (myb domain protein 58); DNA binding / transcription factor | chr1:5629648-5630988 REVERSE	21	1.6	0.4	1.2	0.4
AT1G16510	auxin-responsive family protein | chr1:5644565-5645436 REVERSE	49	2.1	1.5	1.4	2.9
AT1G16520	similar to unknown protein [Arabidopsis thaliana] (TAIR:AT1G56080.1); similar to unknown [Populus trichocarpa] (GB:ABK96045.1); contains InterPro domain Paired amphipathic helix; (InterPro:IPR003822) | chr1:5648753-5651160 FORWARD	42	5.7	0.8	0.5	0.5
AT1G16560	Per1-like family protein | chr1:5668406-5670701 FORWARD	28	1.5	0.4	2	0.5
AT1G16570	glycosyl transferase family 1 protein | chr1:5670570-5673593 REVERSE	27	1.2	1.2	1.7	0.8
AT1G16610	SR45 | SR45 (arginine/serine-rich 45); RNA binding | chr1:5675697-5678773 REVERSE	145	7	4.6	6.2	6.6
AT1G16650	similar to unnamed protein product [Vitis vinifera] (GB:CAO23849.1); contains domain S-adenosyl-L-methionine-dependent methyltransferases (SSF53335); contains domain CGI-41 METHYLTRANSFERASE (PTHR12496) | chr1:5687936-5691191 FORWARD	10	0.9	0	0.1	0.6
AT1G16670	protein kinase family protein | chr1:5697317-5699762 FORWARD	15	0.2	0.4	1.1	0.5
AT1G16680	DNAJ heat shock N-terminal domain-containing protein / S-locus protein, putative | chr1:5702806-5705831 FORWARD	43	4	1.9	1.7	0.4
AT1G16700	ATMLO14 | ATMLO14 (ARABIDOPSIS THALIANA MILDEW RESISTANCE LOCUS O 14); NADH dehydrogenase (ubiquinone) | chr1:5709718-5711895 FORWARD	61	1.6	1.5	2.1	4.4
AT1G16710	HAC12 | HAC12 (HISTONE ACETYLTRANSFERASE OF THE CBP FAMILY 12); H3/H4 histone acetyltransferase/ transcription cofactor | chr1:5714282-5722359 FORWARD	51	2.5	2	3.7	0.9
AT1G16720	HCF173 | HCF173 (HIGH CHLOROPHYLL FLUORESCENCE PHENOTYPE 173); binding / catalytic/ oxidoreductase/ transcription repressor | chr1:5723081-5726471 FORWARD	35	2.7	2	1.1	0.9
AT1G16730	similar to unknown [Picea sitchensis] (GB:ABK21208.1) | chr1:5726361-5727305 REVERSE	192	1.8	3.8	4.9	18.6
AT1G16740	ribosomal protein L20 family protein | chr1:5727683-5729073 FORWARD	140	4.5	3.4	8.2	6.6
AT1G16770	similar to unnamed protein product [Vitis vinifera] (GB:CAO41707.1) | chr1:5737871-5739370 FORWARD	288	0.2	6	10	27
AT1G16790	ribosomal protein-related | chr1:5744546-5745202 FORWARD	15	0.7	1.2	0.5	0.5
AT1G16800	tRNA-splicing endonuclease positive effector-related | chr1:5745516-5755256 REVERSE	28	2.8	2.4	0.4	0.5
AT1G16810	similar to CGI-144-like protein [Solanum lycopersicum] (GB:CAC81814.1); similar to Os02g0727500 [Oryza sativa (japonica cultivar-group)] (GB:NP_001047997.1); contains InterPro domain Protein of unknown function DUF1754, eukaryotic (InterPro:IPR013865) | chr1:5755581-5756888 FORWARD	216	15.2	10.2	9	5.4
AT1G16840	similar to unknown protein [Arabidopsis thaliana] (TAIR:AT1G78890.1); similar to hypothetical protein OsI_027317 [Oryza sativa (indica cultivar-group)] (GB:EAZ06085.1) | chr1:5762687-5764066 REVERSE	72	1.1	2.7	1.3	6.6
AT1G16850	unknown protein | chr1:5764800-5765644 REVERSE	304	1.7	4.2	15.8	23.3
AT1G16860	merozoite surface protein-related | chr1:5767293-5770595 FORWARD	47	2.3	1.5	3.3	1
AT1G16870	mitochondrial 28S ribosomal protein S29-related | chr1:5770725-5773244 REVERSE	20	0.9	1.5	0.2	1.2
AT1G16880	uridylyltransferase-related | chr1:5773585-5776301 FORWARD	84	11.8	4.5	0.2	0.7
AT1G16890	UBC36, UBC13B | UBC13B/UBC36 (UBIQUITIN-CONJUGATING ENZYME 36); protein binding / ubiquitin-protein ligase | chr1:5776339-5778256 REVERSE	157	10	4.3	5.8	6.7
AT1G16900	sugar binding / transferase, transferring glycosyl groups | chr1:5779014-5782426 REVERSE	28	1.8	1.9	0.4	1.3
AT1G16920	ATRABA4B, ATRABA1B, RAB11 | RAB11 (ARABIDOPSIS RAB GTPASE HOMOLOG A1B); GTP binding | chr1:5787323-5789242 REVERSE	60	3.4	3.1	2.7	1.8
AT1G16930	F-box family protein | chr1:5789980-5791527 FORWARD	29	0.8	2	1.7	0.8
AT1G16970	KU70, ATKU70 | ATKU70/KU70 (ARABIDOPSIS THALIANA KU70 HOMOLOG); double-stranded DNA binding / protein binding | chr1:5800760-5805792 REVERSE	15	1.5	0.8	0.7	0
AT1G17010	oxidoreductase, 2OG-Fe(II) oxygenase family protein | chr1:5817560-5819345 FORWARD	122	0	0	3.4	13.2
AT1G17050	SPS2 | SPS2 (SOLANESYL DIPHOSPHATE SYNTHASE 2); dimethylallyltranstransferase/ trans-octaprenyltranstransferase | chr1:5829073-5831336 FORWARD	14	1.9	0.8	0.1	0.1
AT1G17060	SOB7, CYP72C1 | CYP72C1 (cytochrome P450, family 72, subfamily C, polypeptide 1); oxygen binding | chr1:5832090-5835449 REVERSE	17	0.2	0.8	1.5	0.4
AT1G17070	D111/G-patch domain-containing protein | chr1:5837583-5840325 FORWARD	40	1.5	1.9	1.8	1.8
AT1G17080	similar to unknown protein [Arabidopsis thaliana] (TAIR:AT1G53560.1); similar to unknown [Populus trichocarpa] (GB:ABK95219.1); contains domain PTHR10052 (PTHR10052); contains domain PTHR10052:SF2 (PTHR10052:SF2) | chr1:5840262-5841599 REVERSE	106	2.9	1.9	4.9	6.8
AT1G17100	SOUL heme-binding family protein | chr1:5844669-5845654 FORWARD	163	4.8	6.4	6.8	9.7
AT1G17110	UBP15 | UBP15 (UBIQUITIN-SPECIFIC PROTEASE 15); ubiquitin-specific protease | chr1:5845668-5850882 REVERSE	37	3	2.6	0.9	0.9
AT1G17120	CAT8 | CAT8 (CATIONIC AMINO ACID TRANSPORTER 8); cationic amino acid transmembrane transporter | chr1:5851946-5853948 FORWARD	13	0.8	0.8	0.7	0.3
AT1G17130	cell cycle control protein-related | chr1:5854141-5856690 FORWARD	47	4.5	1.1	1.1	1.4
AT1G17145	protein binding / zinc ion binding | chr1:5860112-5862675 REVERSE	30	0.8	0	0.5	3
AT1G17160	pfkB-type carbohydrate kinase family protein | chr1:5867628-5869349 FORWARD	20	0.9	1.2	1.3	0.4
AT1G17170	GST, ATGSTU24 | ATGSTU24 (ARABIDOPSIS THALIANA GLUTATHIONE S-TRANSFERASE (CLASS TAU) 24); glutathione transferase | chr1:5869839-5870833 FORWARD	50	0.2	0.8	1.2	5.2
AT1G17180	ATGSTU25 | ATGSTU25 (Arabidopsis thaliana Glutathione S-transferase (class tau) 25); glutathione transferase | chr1:5872138-5873079 FORWARD	29	0.5	0	0.9	2.6
AT1G17190	ATGSTU26 | ATGSTU26 (Arabidopsis thaliana Glutathione S-transferase (class tau) 26); glutathione transferase | chr1:5875343-5876538 FORWARD	18	0.5	1.1	1	0.7
AT1G17200	integral membrane family protein | chr1:5878405-5880034 FORWARD	29	3.2	1.2	0.6	0.5
AT1G17210	zinc ion binding | chr1:5880123-5884749 REVERSE	63	3.6	4.2	2.1	2.3
AT1G17220	FUG1 | FUG1 (FU-GAERI1); translation initiation factor | chr1:5885076-5890463 FORWARD	94	10.6	5.4	1.2	1.6
AT1G17230	protein binding / protein kinase | chr1:5891317-5895068 FORWARD	10	0.6	1.2	0.2	0.2
AT1G17280	UBC34 | UBC34 (UBIQUITIN-CONJUGATING ENZYME 34); ubiquitin-protein ligase | chr1:5916864-5920082 REVERSE	91	3.7	2.4	4.1	4.8
AT1G17285	similar to unknown protein [Arabidopsis thaliana] (TAIR:AT1G17300.1) | chr1:5920767-5921408 FORWARD	11	1.3	0.4	0	0.4
AT1G17290	ALAAT1 | ALAAT1 (ALANINE AMINOTRANSFERAS); alanine transaminase | chr1:5922623-5926393 FORWARD	102	6	4.5	5.3	2.6
AT1G17330	metal-dependent phosphohydrolase HD domain-containing protein-related | chr1:5929902-5931824 FORWARD	13	0.6	0	0	1.3
AT1G17360	COP1-interacting protein-related | chr1:5946757-5951210 FORWARD	17	1.9	2	0.1	0.1
AT1G17370	UBP1B | UBP1B (OLIGOURIDYLATE BINDING PROTEIN 1B); mRNA 3'-UTR binding | chr1:5951535-5955030 REVERSE	40	2.7	1.9	1.6	1.2
AT1G17410	nucleoside diphosphate kinase family protein | chr1:5968566-5969968 REVERSE	20	0.4	0	0.1	2.2
AT1G17430	hydrolase, alpha/beta fold family protein | chr1:5982260-5984006 FORWARD	187	3.4	9.1	15.9	4.4
AT1G17440	EER4, TAF12B | EER4/TAF12B (TBP-ASSOCIATED FACTOR 12B); transcription initiation factor | chr1:5983977-5987777 REVERSE	70	4.1	3.2	3.4	2
AT1G17450	ATP phosphoribosyltransferase -related | chr1:5988636-5995112 REVERSE	12	1.6	0.4	0	0.2
AT1G17455	ELF4-L4 | ELF4-L4 (ELF4-LIKE 4) | chr1:5997173-5998468 FORWARD	38	1.1	2.3	1.7	1.9
AT1G17470	ATDRG, ATDRG1 | ATDRG1 (ARABIDOPSIS THALIANA DEVELOPMENTALLY REGULATED G-PROTEIN 1); GTP binding | chr1:6002905-6006398 FORWARD	147	7.1	5.3	3.5	9.1
AT1G17490	similar to unknown protein [Arabidopsis thaliana] (TAIR:AT1G72690.1); similar to unknown [Populus trichocarpa] (GB:ABK95773.1) | chr1:6008582-6009413 FORWARD	17	0.5	1.6	0.3	1
AT1G17510	unknown protein | chr1:6023497-6024302 REVERSE	14	0.9	0	0.5	0.7
AT1G17520	DNA-binding protein, putative | chr1:6024629-6027378 REVERSE	45	2	1.6	2.3	1.6
AT1G17530	ATTIM23-1 | ATTIM23-1 (TRANSLOCASE OF INNER MITOCHONDRIAL MEMBRANE 23); P-P-bond-hydrolysis-driven protein transmembrane transporter | chr1:6027624-6028499 FORWARD	10	0.2	0	0.4	0.8
AT1G17550	HAB2 | HAB2 (Homology to ABI2); protein serine/threonine phosphatase | chr1:6034355-6037282 FORWARD	24	0.6	0.8	1.1	1.4
AT1G17580	ATMYA1, MYA1 | MYA1 (ARABIDOPSIS MYOSIN); motor/ protein binding | chr1:6039296-6049549 FORWARD	52	2.8	1.6	3.5	1.1
AT1G17590	CCAAT-binding transcription factor (CBF-B/NF-YA) family protein | chr1:6050215-6052534 REVERSE	11	0.5	1.2	0.1	0.5
AT1G17620	similar to unknown protein [Arabidopsis thaliana] (TAIR:AT5G11890.1); similar to unknown [Populus trichocarpa] (GB:ABK96083.1); contains InterPro domain Harpin-induced 1 (InterPro:IPR010847) | chr1:6062209-6063284 FORWARD	134	2.3	1.6	8.5	7.6
AT1G17650	phosphogluconate dehydrogenase (decarboxylating) | chr1:6069470-6072005 REVERSE	26	1.3	0.4	2	0.5
AT1G17665	similar to CA-responsive protein [Brassica oleracea] (GB:ABB83615.1) | chr1:6072591-6074477 REVERSE	16	0.6	0.4	0.7	0.9
AT1G17680	transcription factor-related | chr1:6076070-6082327 FORWARD	20	1.6	0.8	0.8	0.4
AT1G17690	similar to unnamed protein product [Vitis vinifera] (GB:CAO64063.1); contains InterPro domain Protein of unknown function DUF1253 (InterPro:IPR010678) | chr1:6082748-6088333 REVERSE	27	1.7	0	1.6	0.9
AT1G17720	ATB BETA (Arabidopsis thaliana serine/threonine protein phosphatase 2A 55 kDa regulatory subunit B beta isofor); nucleotide binding | chr1:6093201-6098376 REVERSE	135	9	4.4	5.3	5
AT1G17760	CSTF77, ATCSTF77 | ATCSTF77/CSTF77 (Cleavage stimulation factor 77); protein binding | chr1:6110100-6116610 REVERSE	37	2.4	2	1.9	0.6
AT1G17790	DNA-binding bromodomain-containing protein | chr1:6125349-6127397 REVERSE	49	3.7	0.8	1.7	1.9
AT1G17810	BETA-TIP | BETA-TIP (BETA-TONOPLAST INTRINSIC PROTEIN); water channel | chr1:6130018-6131620 FORWARD	2338	54.2	86.6	111	138.1
AT1G17820	similar to unknown protein [Arabidopsis thaliana] (TAIR:AT1G73200.1); similar to unnamed protein product [Vitis vinifera] (GB:CAO62030.1); contains InterPro domain Pleckstrin-like (InterPro:IPR001849) | chr1:6131530-6135338 REVERSE	367	9.9	12.5	16.9	21.6
AT1G17830	similar to unknown protein [Arabidopsis thaliana] (TAIR:AT1G73210.1); similar to unnamed protein product [Vitis vinifera] (GB:CAO45300.1); contains InterPro domain Protein of unknown function DUF789 (InterPro:IPR008507) | chr1:6135796-6138425 REVERSE	73	3.4	5	3.8	1.8
AT1G17860	trypsin and protease inhibitor family protein / Kunitz family protein | chr1:6149294-6150031 FORWARD	26	0.6	0.4	0.7	2.2
AT1G17870	ATEGY3 | ATEGY3 | chr1:6149932-6152215 REVERSE	12	0	0.8	1	0.3
AT1G17880	nascent polypeptide-associated complex (NAC) domain-containing protein / BTF3b-like transcription factor, putative | chr1:6152402-6153975 REVERSE	225	8.6	4.2	9	13.8
AT1G17890	GER2 | GER2; catalytic | chr1:6154261-6155745 REVERSE	16	1.1	0.8	0.8	0.3
AT1G17920	HDG12 | HDG12 (HOMEODOMAIN GLABROUS12); transcription factor | chr1:6161865-6165375 REVERSE	24	2	0.8	0.4	1.1
AT1G17930	similar to unknown protein [Arabidopsis thaliana] (TAIR:AT2G25010.1); similar to unnamed protein product [Vitis vinifera] (GB:CAO41085.1); contains InterPro domain Protein of unknown function DUF1723 (InterPro:IPR013541) | chr1:6166213-6168832 REVERSE	14	1.4	0.8	0.3	0.3
AT1G17940	similar to unknown protein [Arabidopsis thaliana] (TAIR:AT1G73390.2); similar to unknown protein [Arabidopsis thaliana] (TAIR:AT1G73390.1); similar to unknown protein [Arabidopsis thaliana] (TAIR:AT1G73390.3); similar to unnamed protein product [Vitis vinifera] (GB:CAO62047.1); contains InterPro domain BRO1 (InterPro:IPR004328) | chr1:6169334-6173215 REVERSE	17	0.7	0	0.4	1.3
AT1G17980	nucleotidyltransferase family protein | chr1:6187500-6191701 REVERSE	88	5	1.9	5.9	1.8
AT1G18040	CDKD1;3, AT;CDCKD;3, CAK2AT | AT;CDCKD;3/CAK2AT/CDKD1;3 (CYCLIN-DEPENDENT KINASE D1;3); kinase/ protein kinase | chr1:6206864-6209493 REVERSE	17	1.4	0.8	0.3	0.7
AT1G18060	similar to unnamed protein product [Vitis vinifera] (GB:CAO68142.1) | chr1:6211866-6213437 REVERSE	16	1.3	1.5	0.1	0.5
AT1G18070	EF-1-alpha-related GTP-binding protein, putative | chr1:6213718-6218328 REVERSE	431	17.4	14.8	15.8	24.5
AT1G18080	ATARCA | ATARCA (Arabidopsis thaliana Homolog of the Tobacco ArcA); nucleotide binding | chr1:6222194-6224144 FORWARD	1069	56.3	42.1	35.5	52.6
AT1G18100	E12A11 | E12A11; phosphatidylethanolamine binding | chr1:6227210-6230181 REVERSE	486	22.6	23.3	24.8	16.3
AT1G18140	LAC1 | LAC1 (Laccase 1); copper ion binding / oxidoreductase | chr1:6238837-6241429 REVERSE	23	2.7	0.4	1	0
AT1G18150	ATMPK8 | ATMPK8 (ARABIDOPSIS THALIANA MAP KINASE 8); MAP kinase | chr1:6244377-6247762 REVERSE	41	3.5	2.8	1.7	0.4
AT1G18160	protein kinase family protein | chr1:6248786-6254032 FORWARD	20	2.4	0	0.5	0.3
AT1G18170	immunophilin / FKBP-type peptidyl-prolyl cis-trans isomerase family protein | chr1:6254222-6255683 FORWARD	10	0.8	0.4	0.1	0.5
AT1G18180	oxidoreductase, acting on the CH-CH group of donors | chr1:6255823-6257893 FORWARD	21	1.5	1.1	0	1.3
AT1G18190	GC2 | GC2 (GOLGIN CANDIDATE 2) | chr1:6257844-6261450 REVERSE	17	1.8	0.8	0.2	0.4
AT1G18210	calcium-binding protein, putative | chr1:6267962-6268821 REVERSE	120	2.9	2.3	4.1	9.1
AT1G18250	ATLP-1 | ATLP-1 (Arabidopsis thaumatin-like protein 1) | chr1:6276781-6278038 REVERSE	35	4.2	1.2	1	0.3
AT1G18260	suppressor of lin-12-like protein-related / sel-1 protein-related | chr1:6278841-6282096 REVERSE	41	2	3	1.8	1.2
AT1G18300	ATNUDT4 | ATNUDT4 (Arabidopsis thaliana Nudix hydrolase homolog 4); hydrolase | chr1:6299680-6301079 FORWARD	19	1.1	0	0	1.7
AT1G18340	basal transcription factor complex subunit-related | chr1:6311476-6313924 REVERSE	41	2.2	1.5	1.2	2.2
AT1G18450	ARP4, ATARP4 | ATARP4 (ACTIN-RELATED PROTEIN 4); structural constituent of cytoskeleton | chr1:6348100-6351968 FORWARD	83	4.4	3.9	4.4	2.3
AT1G18460	lipase family protein | chr1:6352463-6356106 FORWARD	265	20	13	8.6	7.8
AT1G18470	zinc finger (C3HC4-type RING finger) family protein | chr1:6356124-6360185 REVERSE	57	2.9	1.9	3.2	1.7
AT1G18480	calcineurin-like phosphoesterase family protein | chr1:6361622-6363000 FORWARD	13	1.4	0.8	0.2	0.1
AT1G18490	similar to unknown protein [Arabidopsis thaliana] (TAIR:AT5G39890.1); similar to Putative Expressed protein [Brassica oleracea] (GB:AAW81740.1); contains InterPro domain Protein of unknown function DUF1637 (InterPro:IPR012864) | chr1:6366513-6368842 FORWARD	16	1	1.6	0.6	0.2
AT1G18500	MAML-4, IPMS1 | IPMS1/MAML-4 (METHYLTHIOALKYLMALATE SYNTHASE-LIKE 4); 2-isopropylmalate synthase | chr1:6369340-6373018 FORWARD	327	13	12.9	18	12.6
AT1G18540	60S ribosomal protein L6 (RPL6A) | chr1:6377314-6378573 REVERSE	715	39.3	35.6	25.3	29.9
AT1G18560	hAT dimerisation domain-containing protein / BED zinc finger domain-containing protein / transposase-related | chr1:6385798-6388073 FORWARD	138	9.6	3.5	4.6	5.8
AT1G18590	sulfotransferase family protein | chr1:6398572-6399934 FORWARD	263	2	4.9	17.5	15.7
AT1G18600	rhomboid family protein | chr1:6400396-6402783 FORWARD	10	0.6	0.4	0.3	0.4
AT1G18610	kelch repeat-containing protein | chr1:6405713-6408823 FORWARD	11	0.8	0.4	0.4	0.4
AT1G18620	similar to unknown protein [Arabidopsis thaliana] (TAIR:AT1G74160.1); similar to unnamed protein product [Vitis vinifera] (GB:CAO49165.1) | chr1:6410002-6414443 FORWARD	50	0.4	0.8	4.3	2.1
AT1G18640	PSP | PSP (3-PHOSPHOSERINE PHOSPHATASE) | chr1:6416349-6418682 REVERSE	24	1.7	1.2	0.3	1.2
AT1G18650	glycosyl hydrolase family protein 17 | chr1:6418850-6420549 REVERSE	23	2.7	1.6	0.4	0.2
AT1G18660	zinc finger (C3HC4-type RING finger) family protein | chr1:6421109-6425872 FORWARD	15	1.7	0.4	0.6	0.1
AT1G18670	IBS1 | IBS1 (IMPAIRED IN BABA-INDUCED STERILITY 1); kinase | chr1:6426890-6430688 REVERSE	30	1.1	2	1.5	1.1
AT1G18700	DNAJ heat shock N-terminal domain-containing protein | chr1:6437523-6443253 FORWARD	28	1.5	1.1	1.2	1.1
AT1G18720	similar to unknown protein [Arabidopsis thaliana] (TAIR:AT1G74440.1); similar to hypothetical protein [Vitis vinifera] (GB:CAN69808.1); contains InterPro domain Protein of unknown function DUF962 (InterPro:IPR009305) | chr1:6457813-6459743 REVERSE	64	2.7	2.3	3.7	2.3
AT1G18740	similar to unknown protein [Arabidopsis thaliana] (TAIR:AT1G74450.1); similar to unnamed protein product [Vitis vinifera] (GB:CAO43630.1); contains InterPro domain Protein of unknown function DUF793 (InterPro:IPR008511) | chr1:6463985-6466445 FORWARD	112	10.8	3.9	2.2	3.4
AT1G18800	NRP2 | NRP2 (NAP1-RELATED PROTEIN 2); DNA binding / chromatin binding / histone binding | chr1:6481104-6483587 REVERSE	209	9.8	11.7	6.8	10.2
AT1G18830	transducin family protein / WD-40 repeat family protein | chr1:6489300-6494209 FORWARD	11	0.6	0.4	0.1	0.8
AT1G18840	IQD30 | IQD30; calmodulin binding | chr1:6500839-6504404 REVERSE	70	5.4	2.4	3.3	1.5
AT1G18850	similar to hypothetical protein [Vitis vinifera] (GB:CAN63140.1); similar to unnamed protein product [Vitis vinifera] (GB:CAO62515.1) | chr1:6504797-6506415 REVERSE	56	1.5	2	2.2	3.8
AT1G18870	ICS2 | ICS2; isochorismate synthase | chr1:6515635-6519273 FORWARD	13	2.1	0.4	0	0
AT1G18880	proton-dependent oligopeptide transport (POT) family protein | chr1:6520739-6523359 FORWARD	14	1.2	2	0.2	0
AT1G18890	CPK10, ATCDPK1 | ATCDPK1; calmodulin-dependent protein kinase/ kinase/ protein kinase | chr1:6522755-6525953 REVERSE	14	1.1	0	0.7	0.4
AT1G18900	pentatricopeptide (PPR) repeat-containing protein | chr1:6528975-6532605 FORWARD	59	2.1	3.5	2.8	2.3
AT1G18950	aminoacyl-tRNA synthetase family | chr1:6546390-6551878 FORWARD	43	3.2	3.6	1.1	0.9
AT1G19000	myb family transcription factor | chr1:6560786-6562777 REVERSE	154	6.2	3.1	9.5	5.8
AT1G19060	similar to unknown protein [Arabidopsis thaliana] (TAIR:AT1G02770.1); contains InterPro domain Protein of unknown function DUF626, Arabidopsis thaliana (InterPro:IPR006462) | chr1:6582057-6583592 REVERSE	15	1.1	1.1	0.1	0.7
AT1G19100	ATP-binding region, ATPase-like domain-containing protein-related | chr1:6594921-6601346 FORWARD	36	2.6	2.3	1.2	1
AT1G19110	inter-alpha-trypsin inhibitor heavy chain-related | chr1:6602117-6605899 FORWARD	30	2.6	1.2	0.1	1.5
AT1G19120	small nuclear ribonucleoprotein, putative / snRNP, putative / Sm protein, putative | chr1:6608106-6609360 FORWARD	11	1.1	0.4	0.4	0.1
AT1G19130	similar to unknown [Populus trichocarpa] (GB:ABK94529.1); contains InterPro domain Protein of unknown function DUF985 (InterPro:IPR009327); contains InterPro domain RmlC-like jelly roll fold (InterPro:IPR014710) | chr1:6609360-6610604 REVERSE	77	1.6	2.3	2.6	5.9
AT1G19140	similar to unnamed protein product [Vitis vinifera] (GB:CAO65215.1); contains InterPro domain Ubiquinone biosynthesis protein COQ9; (InterPro:IPR012762); contains InterPro domain COQ9 (InterPro:IPR013718) | chr1:6610712-6612507 REVERSE	200	6.9	6.1	8.4	11.5
AT1G19170	glycoside hydrolase family 28 protein / polygalacturonase (pectinase) family protein | chr1:6616634-6618977 FORWARD	32	1.9	1.5	1.1	1.2
AT1G19180	JAZ1, TIFY10A | JAZ1/TIFY10A (JASMONATE-ZIM-DOMAIN PROTEIN 1); protein binding | chr1:6622085-6623611 FORWARD	57	0.2	1.2	4.1	3.1
AT1G19220	IAA22, ARF11, ARF19 | ARF19 (AUXIN RESPONSE FACTOR 11); transcription factor | chr1:6628059-6633078 REVERSE	19	1.2	1.2	0.2	1
AT1G19230	respiratory burst oxidase protein E (RbohE) / NADPH oxidase | chr1:6644180-6649366 FORWARD	29	0.6	0.4	3.4	0.1
AT1G19240	similar to unnamed protein product [Vitis vinifera] (GB:CAO65194.1) | chr1:6649234-6650411 REVERSE	15	0.6	1.2	0.2	1
AT1G19250	FMO1 | FMO1 (FLAVIN-DEPENDENT MONOOXYGENASE 1); monooxygenase | chr1:6650520-6653069 REVERSE	40	3.9	2.7	1.4	0.2
AT1G19270	ubiquitin interaction motif-containing protein / LIM domain-containing protein | chr1:6662492-6666019 FORWARD	13	1.2	0	0.2	0.6
AT1G19300	GATL1, PARVUS, GLZ1 | GATL1/GLZ1/PARVUS (GALACTURONOSYLTRANSFERASE-LIKE 1); polygalacturonate 4-alpha-galacturonosyltransferase/ transferase, transferring glycosyl groups / transferase, transferring hexosyl groups | chr1:6671128-6672644 REVERSE	21	0.4	1.1	1.2	0.9
AT1G19320	pathogenesis-related thaumatin family protein | chr1:6679272-6680243 FORWARD	11	0.8	0	1	0
AT1G19330	similar to unknown protein [Arabidopsis thaliana] (TAIR:AT1G75060.1); similar to unnamed protein product [Vitis vinifera] (GB:CAO61216.1) | chr1:6680554-6683520 REVERSE	35	4.1	0.4	0.7	0.9
AT1G19340	methyltransferase MT-A70 family protein | chr1:6684742-6687107 FORWARD	11	0.2	1.2	0	0.9
AT1G19350	BZR2, BES1 | BES1 (BRI1-EMS-SUPPRESSOR 1); transcription regulator | chr1:6688689-6690405 FORWARD	27	3.3	0.8	0.7	0.2
AT1G19360	similar to RRA2 (REDUCED RESIDUAL ARABINOSE 2) [Arabidopsis thaliana] (TAIR:AT1G75110.1); similar to unnamed protein product [Vitis vinifera] (GB:CAO61198.1); contains InterPro domain Reticulon; (InterPro:IPR003388) | chr1:6690447-6692468 REVERSE	26	2.4	1.9	0.7	0.4
AT1G19370	similar to unknown protein [Arabidopsis thaliana] (TAIR:AT1G75140.1); similar to unnamed protein product [Vitis vinifera] (GB:CAO61180.1); contains InterPro domain WD40 repeat-like (InterPro:IPR011046) | chr1:6692755-6694925 REVERSE	22	1.6	0.8	1.1	0.4
AT1G19380	similar to unknown protein [Arabidopsis thaliana] (TAIR:AT5G65650.1); similar to unknown [Vitis pseudoreticulata] (GB:ABC69762.1); similar to unnamed protein product [Vitis vinifera] (GB:CAO61173.1); contains InterPro domain Protein of unknown function DUF1195 (InterPro:IPR010608) | chr1:6698049-6698815 FORWARD	10	0.7	0	0.1	0.7
AT1G19390	wall-associated kinase, putative | chr1:6700763-6703359 REVERSE	10	0.4	0.4	0.1	0.8
AT1G19430	dehydration-responsive protein-related | chr1:6724564-6728031 REVERSE	19	1.6	0.4	0.6	0.6
AT1G19450	integral membrane protein, putative / sugar transporter family protein | chr1:6731425-6734873 REVERSE	10	0.4	0.8	0.4	0.4
AT1G19480	HhH-GPD base excision DNA repair family protein | chr1:6744344-6746399 FORWARD	15	0.5	0.4	0.8	0.6
AT1G19485	AT hook motif-containing protein | chr1:6746803-6751498 FORWARD	30	1.6	1.6	0.4	1.9
AT1G19490	bZIP transcription factor family protein | chr1:6751664-6753990 REVERSE	17	0.4	0	0.4	1.6
AT1G19520	NFD5 | NFD5 (NUCLEAR FUSION DEFECTIVE 5); transcription factor | chr1:6759956-6762769 FORWARD	96	4.5	2	2.7	6.3
AT1G19530	similar to unnamed protein product [Vitis vinifera] (GB:CAO61141.1) | chr1:6763906-6764962 FORWARD	226	3.1	2.6	5.5	22
AT1G19540	isoflavone reductase, putative | chr1:6765658-6767332 FORWARD	23	0.6	0.8	0.3	2.1
AT1G19570	DHAR1 | DHAR1 (DEHYDROASCORBATE REDUCTASE); glutathione dehydrogenase (ascorbate) | chr1:6773293-6774519 REVERSE	881	19.6	22.3	55.2	43.9
AT1G19580	GAMMA CA1 | GAMMA CA1 (GAMMA CARBONIC ANHYDRASE 1); carbonate dehydratase | chr1:6774754-6777447 FORWARD	77	4.8	3.5	3.2	2.3
AT1G19600	pfkB-type carbohydrate kinase family protein | chr1:6778979-6781164 FORWARD	93	3.4	2.7	6	3.3
AT1G19610	LCR78, PDF1.4 | LCR78/PDF1.4 (Low-molecular-weight cysteine-rich 78) | chr1:6781474-6782030 REVERSE	38	0	0	0	5
AT1G19650	SEC14 cytosolic factor, putative / phosphoglyceride transfer protein, putative | chr1:6796193-6799750 REVERSE	59	0	0.4	2.1	5.7
AT1G19660	wound-responsive family protein | chr1:6799972-6802676 REVERSE	149	3.3	3.8	2.9	13.4
AT1G19690	binding / catalytic/ coenzyme binding | chr1:6807706-6809560 REVERSE	10	0.6	0.4	0.2	0.5
AT1G19710	glycosyl transferase family 1 protein | chr1:6814784-6816867 FORWARD	25	1.8	0.8	1.1	0.6
AT1G19715	jacalin lectin family protein | chr1:6816693-6819533 REVERSE	13	1.1	0	0.2	0.6
AT1G19720	pentatricopeptide (PPR) repeat-containing protein | chr1:6819555-6822702 REVERSE	17	2.3	1.6	0	0
AT1G19730	ATH4, ATTRX4 | ATTRX4 (thioredoxin H-type 4); thiol-disulfide exchange intermediate | chr1:6822855-6824062 REVERSE	95	2.3	4.5	5.3	4.4
AT1G19740	ATP-dependent protease La (LON) domain-containing protein | chr1:6824313-6825450 FORWARD	27	0.9	0.8	1.2	1.5
AT1G19770	ATPUP14 | ATPUP14 (Arabidopsis thaliana purine permease 14); purine transmembrane transporter | chr1:6832338-6833828 FORWARD	39	2.3	0	0.2	3.1
AT1G19835	similar to unknown protein [Arabidopsis thaliana] (TAIR:AT1G47900.1); similar to unnamed protein product [Vitis vinifera] (GB:CAO48232.1); similar to hypothetical protein OsI_010472 [Oryza sativa (indica cultivar-group)] (GB:EAY89239.1); similar to hypothetical protein [Vitis vinifera] (GB:CAN60525.1); contains InterPro domain Protein of unknown function DUF869, plant (InterPro:IPR008587) | chr1:…	195	14.5	12.6	5	6.2
AT1G19850	ARF5, IAA24, MP | MP (MONOPTEROS); transcription factor | chr1:6886870-6891365 FORWARD	36	4.4	1.2	0.9	0.4
AT1G19860	zinc finger (CCCH-type) family protein | chr1:6891420-6894727 REVERSE	29	1.9	1.2	1.3	0.8
AT1G19870	IQD32 | IQD32 (IQ-domain 32); calmodulin binding | chr1:6895006-6898716 REVERSE	24	2.6	1.2	0.9	0
AT1G19880	regulator of chromosome condensation (RCC1) family protein | chr1:6900406-6904060 REVERSE	26	1.3	1.1	1.1	1
AT1G19910	AVA-2PE, ATVHA-C2, AVA-P2 | AVA-P2 (vacuolar-H+-pumping ATPase 16 kDa proteolipid subunit 2); ATPase | chr1:6913220-6914585 FORWARD	109	4.8	5.6	4.2	4.9
AT1G19920	ASA1, APS2 | APS2 (ATP SULFURYLASE PRECURSOR) | chr1:6914604-6916796 REVERSE	46	4.2	1.9	0.9	1.4
AT1G19950	HVA22H | HVA22H (HVA22-LIKE PROTEIN H (ATHVA22H)) | chr1:6924175-6926715 FORWARD	53	2.4	0.8	1.5	3.6
AT1G19970	ER lumen protein retaining receptor family protein | chr1:6931003-6932680 REVERSE	69	4.1	5.7	2.9	1.5
AT1G19980	cytomatrix protein-related | chr1:6933007-6934993 FORWARD	25	2.8	2	0.1	0.5
AT1G19990	similar to unknown protein [Arabidopsis thaliana] (TAIR:AT5G11600.1); similar to unknown [Populus trichocarpa] (GB:ABK92449.1) | chr1:6935209-6936684 FORWARD	27	2.2	1.2	1.3	0.4
AT1G20020	ATLFNR2 | ATLFNR2 (LEAF FNR 2); NADPH dehydrogenase/ oxidoreductase/ poly(U) binding | chr1:6942708-6945009 FORWARD	168	21.3	10.6	1.8	1.1
AT1G20050	HYD1 | HYD1 (Hydra 1) | chr1:6949034-6950310 FORWARD	41	2.4	1.9	1.7	1.4
AT1G20070	unknown protein | chr1:6958001-6959114 REVERSE	14	0.5	0.4	0.7	0.7
AT1G20090	ARAC4, ROP2, ATROP2, ATRAC4 | ARAC4/ATRAC4/ATROP2/ROP2 (RHO-RELATED PROTEIN FROM PLANTS 2); GTP binding | chr1:6966913-6968924 FORWARD	60	4.1	4.1	2	1.6
AT1G20100	similar to unknown protein [Arabidopsis thaliana] (TAIR:AT1G75860.1) | chr1:6969098-6970947 REVERSE	71	3	2.8	1.4	4.8
AT1G20110	zinc finger (FYVE type) family protein | chr1:6971476-6974826 FORWARD	115	5.4	3.8	5.1	5.2
AT1G20140	ASK4 | ASK4 (ARABIDOPSIS SKP1-LIKE 4); ubiquitin-protein ligase | chr1:6986349-6987261 FORWARD	58	2.8	3	1.2	3.5
AT1G20200	EMB2719 | EMB2719 (EMBRYO DEFECTIVE 2719) | chr1:7001192-7004409 REVERSE	26	2.2	1.2	0.7	0.8
AT1G20220	nucleic acid binding | chr1:7004870-7007642 REVERSE	136	6	5.4	5.4	6.8
AT1G20225	similar to unknown protein [Arabidopsis thaliana] (TAIR:AT1G76020.1); similar to unknown [Solanum tuberosum] (GB:ABB55396.1); contains InterPro domain Thioredoxin-like fold (InterPro:IPR012336) | chr1:7007747-7009324 REVERSE	16	0.8	0.8	1.2	0.3
AT1G20260	(VACUOLAR ATP SYNTHASE SUBUNIT B3); hydrogen ion transmembrane transporter/ hydrogen ion transporting ATP synthase, rotational mechanism / hydrogen ion transporting ATPase, rotational mechanism | chr1:7016701-7020494 FORWARD	44	3.1	0.8	1.6	1.8
AT1G20270	oxidoreductase, 2OG-Fe(II) oxygenase family protein | chr1:7020739-7023057 REVERSE	30	2.7	1.5	1	0.5
AT1G20300	pentatricopeptide (PPR) repeat-containing protein | chr1:7029619-7031525 FORWARD	20	0.4	0.4	1.1	1.2
AT1G20330	CVP1, FRL1, SMT2 | SMT2 (STEROL METHYLTRANSFERASE 2) | chr1:7038678-7040149 REVERSE	84	8	3.4	1.4	2.6
AT1G20340	DRT112 | DRT112 (DNA-damage-repair/toleration protein 112); copper ion binding / electron carrier | chr1:7042419-7043353 REVERSE	257	36.8	7.2	1.8	2.4
AT1G20370	tRNA pseudouridine synthase family protein | chr1:7051567-7053631 REVERSE	36	1.8	2.6	1.7	0.9
AT1G20410	similar to unnamed protein product [Vitis vinifera] (GB:CAO61996.1); contains domain UNCHARACTERIZED (PTHR21568); contains domain Pseudouridine synthase (SSF55120) | chr1:7078888-7082537 REVERSE	43	3.2	0.4	2.9	0.5
AT1G20430	similar to unknown [Populus trichocarpa] (GB:ABK94921.1) | chr1:7083186-7083825 REVERSE	73	5	1.9	2.4	3.1
AT1G20460	similar to unknown protein [Arabidopsis thaliana] (TAIR:AT1G76185.1); similar to unknown [Brassica juncea] (GB:ABO71663.1) | chr1:7091351-7092983 FORWARD	25	1.1	0.8	0.6	1.5
AT1G20480	4-coumarate--CoA ligase family protein / 4-coumaroyl-CoA synthase family protein | chr1:7094823-7097104 REVERSE	16	1.4	0.4	0.1	0.9
AT1G20540	transducin family protein / WD-40 repeat family protein | chr1:7112601-7115352 FORWARD	12	0.9	0	0.1	0.8
AT1G20550	similar to unknown protein [Arabidopsis thaliana] (TAIR:AT1G76270.1); similar to unnamed protein product [Vitis vinifera] (GB:CAO62021.1); contains InterPro domain Protein of unknown function DUF246, plant (InterPro:IPR004348) | chr1:7115231-7118151 REVERSE	10	0	0	0	1.4
AT1G20560	AMP-dependent synthetase and ligase family protein | chr1:7119666-7121807 REVERSE	55	3.4	1.6	1.4	3
AT1G20575	dolichyl-phosphate beta-D-mannosyltransferase, putative / dolichol-phosphate mannosyltransferase, putative / mannose-P-dolichol synthase, putative | chr1:7126762-7128735 REVERSE	53	1.9	1.2	3.3	2.1
AT1G20580	small nuclear ribonucleoprotein, putative / snRNP, putative / Sm protein, putative | chr1:7128874-7130632 FORWARD	126	8.2	7.2	3.8	4.6
AT1G20610	CYCB2;3 | CYCB2;3 (CYCLIN B2;3); cyclin-dependent protein kinase regulator | chr1:7134780-7137771 REVERSE	14	2.2	0	0	0.4
AT1G20620	SEN2, CAT3 | CAT3 (CATALASE 3); catalase | chr1:7143057-7146530 FORWARD	396	43.7	27.3	6.6	4.4
AT1G20630	CAT1 | CAT1 (CATALASE 1); catalase | chr1:7146626-7149967 FORWARD	470	6.7	10.6	20.3	35.2
AT1G20640	RWP-RK domain-containing protein | chr1:7154550-7158208 FORWARD	54	2.1	3.1	2.2	2.3
AT1G20670	DNA-binding bromodomain-containing protein | chr1:7164180-7168011 REVERSE	38	2.4	2.7	1.4	1
AT1G20693	HMG BETA 1, NFD2, NFD02, HMGB2 | HMGB2 (HIGH MOBILITY GROUP B 2); transcription factor | chr1:7176765-7178810 FORWARD	173	5.9	10.2	4.5	10.9
AT1G20696	NFD3, NFD03, HMGB3 | HMGB3 (HIGH MOBILITY GROUP B 3); transcription factor | chr1:7179442-7181489 FORWARD	168	9.5	8.8	3.8	8.5
AT1G20760	calcium-binding EF hand family protein | chr1:7209359-7214982 FORWARD	65	4.2	2.4	3.1	1.6
AT1G20770	similar to hypothetical protein [Vitis vinifera] (GB:CAN80128.1) | chr1:7215004-7216730 REVERSE	27	1.3	0	1.9	0.9
AT1G20780	armadillo/beta-catenin repeat protein-related / U-box domain-containing protein | chr1:7217117-7220773 FORWARD	16	0.8	0.8	1	0.3
AT1G20823	zinc finger (C3HC4-type RING finger) family protein | chr1:7238789-7239658 FORWARD	10	0.9	0	0.2	0.4
AT1G20830	similar to unnamed protein product [Vitis vinifera] (GB:CAO66272.1) | chr1:7242909-7244893 FORWARD	59	1.7	2.7	1.9	3.7
AT1G20840	TMT1 | TMT1 (TONOPLAST MONOSACCHARIDE TRANSPORTER1); carbohydrate transmembrane transporter/ nucleoside transmembrane transporter/ sugar:hydrogen ion symporter | chr1:7244928-7248132 REVERSE	111	7	3.9	2.5	5.9
AT1G20850	XCP2 | XCP2 (XYLEM CYSTEINE PEPTIDASE 2); cysteine-type peptidase/ peptidase | chr1:7252163-7253720 FORWARD	28	2	1.6	0.9	0.8
AT1G20870	similar to unknown protein [Arabidopsis thaliana] (TAIR:AT1G54850.1); similar to unnamed protein product [Vitis vinifera] (GB:CAO66281.1); contains InterPro domain HSP20-like chaperone (InterPro:IPR008978) | chr1:7259091-7260764 REVERSE	22	1.2	2.3	1	0.4
AT1G20910	ARID/BRIGHT DNA-binding domain-containing protein | chr1:7276932-7281127 REVERSE	46	2.9	2	0.4	2.9
AT1G20920	DEAD box RNA helicase, putative | chr1:7285103-7289767 FORWARD	50	3.9	2.6	2.2	0.7
AT1G20960	EMB1507 | EMB1507 (EMBRYO DEFECTIVE 1507); ATP-dependent helicase | chr1:7301737-7310202 REVERSE	277	22.5	14.9	10.3	5.4
AT1G20970	adhesin-related | chr1:7313935-7319563 FORWARD	118	7.4	7.2	6.7	1.3
AT1G20980	FBR6, SPL1R2, ATSPL14, SPL14 | SPL14 (SQUAMOSA PROMOTER BINDING PROTEIN-LIKE 14); DNA binding / transcription factor | chr1:7324577-7329374 FORWARD	63	3.5	5.1	3	1.2
AT1G21000	zinc-binding family protein | chr1:7337717-7339441 FORWARD	82	0.4	0.8	1.2	9.4
AT1G21010	similar to unknown protein [Arabidopsis thaliana] (TAIR:AT1G76600.1); similar to unnamed protein product [Vitis vinifera] (GB:CAO66314.1) | chr1:7346145-7346962 FORWARD	11	0.4	0	0	1.2
AT1G21050	similar to unknown protein [Arabidopsis thaliana] (TAIR:AT1G76610.1); similar to hypothetical protein [Vitis vinifera] (GB:CAN67637.1); contains InterPro domain Protein of unknown function DUF617, plant (InterPro:IPR006460) | chr1:7366764-7367667 FORWARD	13	0.7	0	1.2	0
AT1G21065	similar to unnamed protein product [Vitis vinifera] (GB:CAO66320.1); contains InterPro domain Protein of unknown function UPF0047 (InterPro:IPR001602) | chr1:7374199-7375778 FORWARD	119	4.1	2.7	6.3	6
AT1G21070	transporter-related | chr1:7375858-7378136 REVERSE	110	3.9	1.5	1.9	9.4
AT1G21080	DNAJ heat shock N-terminal domain-containing protein | chr1:7378578-7382451 REVERSE	57	2.7	3	3.1	1.6
AT1G21090	hydroxyproline-rich glycoprotein family protein | chr1:7384618-7386547 FORWARD	45	4.7	2.3	1.4	0.5
AT1G21150	mitochondrial transcription termination factor family protein / mTERF family protein | chr1:7406285-7407753 REVERSE	14	0.5	0	0.1	1.3
AT1G21320	nucleic acid binding / nucleotide binding | chr1:7462822-7465322 REVERSE	30	1.4	1.6	1	1.4
AT1G21370	similar to unnamed protein product [Vitis vinifera] (GB:CAO60871.1) | chr1:7483871-7485655 FORWARD	20	1.3	1.2	0.4	1
AT1G21380	VHS domain-containing protein / GAT domain-containing protein | chr1:7485625-7488702 REVERSE	49	2.8	2	1.8	2
AT1G21400	2-oxoisovalerate dehydrogenase, putative / 3-methyl-2-oxobutanoate dehydrogenase, putative / branched-chain alpha-keto acid dehydrogenase E1 alpha subunit, putative | chr1:7493415-7496699 FORWARD	105	4.5	7.6	4.8	3.4
AT1G21410	SKP2A | SKP2A; protein binding | chr1:7497130-7499568 FORWARD	55	1.7	3	2.1	2.9
AT1G21440	mutase family protein | chr1:7502148-7504164 REVERSE	22	2.7	1.6	0.4	0
AT1G21450	SCL1 | SCL1 (SCARECROW-LIKE 1); transcription factor | chr1:7508958-7511790 FORWARD	28	2	0.8	1.1	0.9
AT1G21460	nodulin MtN3 family protein | chr1:7511839-7513350 REVERSE	81	6.2	2.3	2	3.5
AT1G21500	similar to hypothetical protein OsI_030994 [Oryza sativa (indica cultivar-group)] (GB:EAZ09762.1); similar to Os09g0517000 [Oryza sativa (japonica cultivar-group)] (GB:NP_001063677.1); similar to unknown protein [Oryza sativa (japonica cultivar-group)] (GB:BAD33829.1) | chr1:7529871-7531014 REVERSE	25	3.9	0.8	0	0.1
AT1G21560	similar to unknown protein [Arabidopsis thaliana] (TAIR:AT4G01170.1); similar to hypothetical protein OsI_014365 [Oryza sativa (indica cultivar-group)] (GB:EAY93132.1); similar to Os04g0221000 [Oryza sativa (japonica cultivar-group)] (GB:NP_001052267.1) | chr1:7554829-7557014 FORWARD	50	4.8	3	0.7	1.3
AT1G21570	zinc finger (CCCH-type) family protein | chr1:7557251-7560272 REVERSE	35	2.6	1.2	0.3	2
AT1G21580	hydroxyproline-rich glycoprotein family protein | chr1:7560554-7565792 REVERSE	17	1.6	1.2	0.5	0.3
AT1G21590	protein kinase family protein | chr1:7566221-7569891 REVERSE	46	4.1	3	1	1
AT1G21600	PTAC6 | PTAC6 (PLASTID TRANSCRIPTIONALLY ACTIVE6) | chr1:7571174-7573835 REVERSE	59	4	1.5	2.1	2.4
AT1G21610	wound-responsive family protein | chr1:7573911-7578945 FORWARD	11	0.6	1.6	0	0.5
AT1G21630	calcium-binding EF hand family protein | chr1:7581141-7588140 FORWARD	127	6.3	4.4	6.3	4.8
AT1G21640	ATNADK2, NADK2 | NADK2 (NAD KINASE 2); NAD+ kinase/ calmodulin binding | chr1:7588586-7592879 FORWARD	46	1.9	2.3	2.9	1.3
AT1G21650	ATP binding | chr1:7592653-7600153 REVERSE	29	1.7	0.4	1.8	0.7
AT1G21651	protein binding / zinc ion binding | chr1:7600794-7604204 REVERSE	14	0.2	0	0.3	1.5
AT1G21660	heat shock protein binding | chr1:7605688-7609054 FORWARD	51	2.2	2	0.6	4.1
AT1G21680	similar to unknown protein [Arabidopsis thaliana] (TAIR:AT1G21670.1); similar to hypothetical protein [Vitis vinifera] (GB:CAN73514.1); similar to unnamed protein product [Vitis vinifera] (GB:CAO61906.1); similar to hypothetical protein OsJ_012725 [Oryza sativa (japonica cultivar-group)] (GB:EAZ29242.1); contains InterPro domain WD40-like Beta Propeller (InterPro:IPR011659); contains InterPro dom…	77	6.7	3.1	1.6	2.7
AT1G21690	EMB1968 | EMB1968 (EMBRYO DEFECTIVE 1968); ATPase | chr1:7615611-7618594 FORWARD	12	1.1	0	0.6	0.3
AT1G21700	CHB4, ATSWI3C | ATSWI3C (Arabidopsis thaliana switching protein 3C); DNA binding | chr1:7619990-7624125 REVERSE	100	6.3	4	4.1	3.3
AT1G21720	PBC1 | PBC1 (20S proteasome beta subunit C1); peptidase | chr1:7626272-7628251 FORWARD	98	4.4	4.3	2.7	5.7
AT1G21730	kinesin-related protein (MKRP1) | chr1:7630096-7636583 FORWARD	26	2.6	2.3	0.8	0
AT1G21740	similar to unknown protein [Arabidopsis thaliana] (TAIR:AT1G77500.1); similar to hypothetical protein [Vitis vinifera] (GB:CAN81539.1); contains InterPro domain Protein of unknown function DUF632 (InterPro:IPR006867); contains InterPro domain Protein of unknown function DUF630 (InterPro:IPR006868) | chr1:7641569-7645067 FORWARD	38	3.1	2.4	1.9	0.3
AT1G21750	ATPDIL1-1 | ATPDIL1-1 (PDI-LIKE 1-1); protein disulfide isomerase | chr1:7645689-7648830 FORWARD	933	84.7	47.8	29.1	17.1
AT1G21760	ATFBP7, FBP7 | F-box family protein | chr1:7649183-7651805 FORWARD	11	0.8	0.4	0.3	0.5
AT1G21770	similar to unknown protein [Arabidopsis thaliana] (TAIR:AT1G77540.1); similar to unnamed protein product [Vitis vinifera] (GB:CAO61877.1); contains InterPro domain Acyl-CoA N-acyltransferase (InterPro:IPR016181) | chr1:7651635-7652277 REVERSE	58	1.6	3.8	3.1	2.2
AT1G21780	BTB/POZ domain-containing protein | chr1:7652018-7654003 FORWARD	15	0.4	1.2	0.7	0.6
AT1G21790	similar to unnamed protein product [Vitis vinifera] (GB:CAO61872.1); contains InterPro domain TRAM, LAG1 and CLN8 homology; (InterPro:IPR006634) | chr1:7654173-7655872 FORWARD	50	1.3	0.8	0.4	5.1
AT1G21830	similar to unnamed protein product [Vitis vinifera] (GB:CAO61865.1) | chr1:7661107-7662597 REVERSE	12	0.2	0.4	0.3	0.9
AT1G21840	UREF | UREF (UREASE ACCESSORY PROTEIN F); nickel ion binding | chr1:7666449-7667747 FORWARD	13	0.6	1.1	0.6	0.4
AT1G21880	LYM1 | LYM1 (LYSM DOMAIN GPI-ANCHORED PROTEIN 1 PRECURSOR) | chr1:7680470-7682205 FORWARD	39	3.4	1.9	1.2	0.8
AT1G21900	emp24/gp25L/p24 family protein | chr1:7690791-7692427 REVERSE	67	5	1.1	2	3
AT1G22020	SHM6 | SHM6 (serine hydroxymethyltransferase 6); glycine hydroxymethyltransferase | chr1:7754310-7757372 FORWARD	37	1.8	1.2	1.8	1.4
AT1G22030	similar to unknown protein [Arabidopsis thaliana] (TAIR:AT1G77855.1); similar to unnamed protein product [Vitis vinifera] (GB:CAO61782.1) | chr1:7759153-7760545 REVERSE	15	0.8	0.8	0.7	0.5
AT1G22040	kelch repeat-containing F-box family protein | chr1:7767913-7770044 FORWARD	20	1.6	1.6	0.3	0.6
AT1G22050	MUB6 | MUB6 (MEMBRANE-ANCHORED UBIQUITIN-FOLD PROTEIN 6 PRECURSOR) | chr1:7771659-7773143 FORWARD	18	0.4	1.2	0.5	1.2
AT1G22060	similar to F-box family protein [Arabidopsis thaliana] (TAIR:AT1G22000.1); similar to hypothetical protein OsJ_030029 [Oryza sativa (japonica cultivar-group)] (GB:EAZ15820.1); similar to hypothetical protein OsI_032141 [Oryza sativa (indica cultivar-group)] (GB:EAY78182.1); similar to unnamed protein product [Vitis vinifera] (GB:CAO61769.1) | chr1:7773052-7780575 REVERSE	50	5.9	3.9	0.7	0.3
AT1G22070	TGA3 | TGA3 (TGA1a-related gene 3); DNA binding / calmodulin binding / transcription factor | chr1:7789337-7792103 FORWARD	31	1.5	0.4	0.7	2.2
AT1G22090	EMB2204 | EMB2204 (EMBRYO DEFECTIVE 2204) | chr1:7795697-7797414 FORWARD	167	7.2	7.7	11.1	4
AT1G22140	similar to unnamed protein product [Vitis vinifera] (GB:CAO61756.1); contains domain PTHR12681 (PTHR12681) | chr1:7814752-7815620 REVERSE	11	0.8	1.2	0	0.5
AT1G22190	AP2 domain-containing transcription factor, putative | chr1:7835771-7837277 FORWARD	85	2.6	2.3	4.3	4.7
AT1G22200	similar to unknown protein [Arabidopsis thaliana] (TAIR:AT1G36050.1); similar to unnamed protein product [Vitis vinifera] (GB:CAO61738.1); contains InterPro domain Protein of unknown function DUF1692 (InterPro:IPR012936) | chr1:7837580-7840777 REVERSE	53	3	3.1	2.9	1
AT1G22270	Identical to TRM112-like protein At1g22270 [Arabidopsis Thaliana] (GB:Q8LFJ5;GB:Q9LME3); similar to unknown protein [Arabidopsis thaliana] (TAIR:AT1G78190.1); similar to unknown [Picea sitchensis] (GB:ABK23797.1); contains InterPro domain Protein of unknown function DUF343 (InterPro:IPR005651) | chr1:7865470-7866128 FORWARD	102	6.5	5.4	2.4	4.5
AT1G22280	protein phosphatase 2C, putative / PP2C, putative | chr1:7873922-7875867 FORWARD	44	1.8	2.3	1.1	2.7
AT1G22300	GF14 EPSILON, GRF10 | GRF10 (GENERAL REGULATORY FACTOR 10); protein phosphorylated amino acid binding | chr1:7878758-7881208 REVERSE	161	13.9	10.6	5.1	2.5
AT1G22360	ATUGT85A2 | ATUGT85A2 (UDP-GLUCOSYL TRANSFERASE 85A2); UDP-glycosyltransferase/ glucuronosyltransferase/ transferase, transferring glycosyl groups | chr1:7894847-7897580 REVERSE	20	1.4	1.5	0.5	0.5
AT1G22370	ATUGT85A5 | ATUGT85A5 (UDP-GLUCOSYL TRANSFERASE 85A5); transferase, transferring glycosyl groups | chr1:7898002-7899250 REVERSE	15	0	0	0.6	1.4
AT1G22380	ATUGT85A3 | ATUGT85A3 (UDP-GLUCOSYL TRANSFERASE 85A3); glucuronosyltransferase/ transcription factor/ transferase, transferring glycosyl groups | chr1:7900376-7902321 REVERSE	51	0.2	2.6	0.9	4.9
AT1G22400	UGT85A1, ATUGT85A1 | ATUGT85A1/UGT85A1 (UDP-GLUCOSYL TRANSFERASE 85A1); UDP-glycosyltransferase/ glucuronosyltransferase/ transferase, transferring glycosyl groups / transferase, transferring hexosyl groups | chr1:7903649-7906662 REVERSE	342	4.1	5.7	18.9	23
AT1G22410	2-dehydro-3-deoxyphosphoheptonate aldolase, putative / 3-deoxy-D-arabino-heptulosonate 7-phosphate synthase, putative / DAHP synthetase, putative | chr1:7912035-7914992 FORWARD	342	17.7	20.8	17.8	8.3
AT1G22450	ATCOX6B2, COX6B | COX6B (CYTOCHROME C OXIDASE 6B); cytochrome-c oxidase | chr1:7925110-7927267 FORWARD	104	3.3	5	6.4	3.9
AT1G22490	basic helix-loop-helix (bHLH) family protein | chr1:7938240-7940581 REVERSE	50	3.8	2.3	3.2	0.1
AT1G22520	similar to unknown protein [Arabidopsis thaliana] (TAIR:AT1G72170.1); similar to unknown [Populus trichocarpa] (GB:ABK94376.1); contains InterPro domain Protein of unknown function DUF543 (InterPro:IPR007512) | chr1:7953011-7954407 REVERSE	40	2.7	0.8	1.6	1.6
AT1G22540	proton-dependent oligopeptide transport (POT) family protein | chr1:7964031-7966425 FORWARD	35	2.1	3.4	1.6	0.4
AT1G22570	proton-dependent oligopeptide transport (POT) family protein | chr1:7976609-7978562 REVERSE	172	5.2	6.9	7.9	9.3
AT1G22600	similar to late embryogenesis abundant domain-containing protein / LEA domain-containing protein [Arabidopsis thaliana] (TAIR:AT1G72100.1); similar to seed maturation protein PM27 [Glycine max] (GB:AAD30426.1); contains domain PTHR23241:SF1 (PTHR23241:SF1); contains domain PTHR23241 (PTHR23241) | chr1:7987130-7989206 REVERSE	15	0	0	0.7	1.3
AT1G22610	C2 domain-containing protein | chr1:7994280-7997577 FORWARD	40	1.6	1.9	2.3	1.3
AT1G22660	tRNA-nucleotidyltransferase, putative / tRNA adenylyltransferase, putative | chr1:8017386-8021701 FORWARD	40	1.7	1.5	1.3	2.3
AT1G22700	tetratricopeptide repeat (TPR)-containing protein | chr1:8028147-8029951 REVERSE	31	3.1	1.9	0.6	0.5
AT1G22730	MA3 domain-containing protein | chr1:8046138-8049028 FORWARD	36	1.5	3.4	1.9	0.6
AT1G22740	AtRABG3b, RAB7 | RAB7 (Ras-related protein 7); GTP binding | chr1:8049089-8050697 FORWARD	32	0.4	0.4	1.2	2.6
AT1G22770	FB, GI | GI (GIGANTEA); binding | chr1:8061833-8067705 FORWARD	123	7.5	3.8	7.6	2.3
AT1G22790	similar to unknown protein [Arabidopsis thaliana] (TAIR:AT1G34010.1); similar to hypothetical protein OsJ_002345 [Oryza sativa (japonica cultivar-group)] (GB:EAZ12520.1) | chr1:8069476-8071551 FORWARD	37	2.9	0.4	1.9	0.8
AT1G22800	methyltransferase | chr1:8071924-8074346 FORWARD	13	1.2	0.4	0.3	0.4
AT1G22840	CYTC-1, ATCYTC-A | ATCYTC-A/CYTC-1 (CYTOCHROME C-1); electron carrier | chr1:8079276-8080563 FORWARD	152	7.7	4.2	6.5	7
AT1G22850	similar to unknown protein [Arabidopsis thaliana] (TAIR:AT1G03260.1); similar to unnamed protein product [Vitis vinifera] (GB:CAO44594.1); contains InterPro domain SNARE associated Golgi protein (InterPro:IPR015414) | chr1:8080471-8082864 REVERSE	32	1.1	1.6	0.3	2.6
AT1G22860	TGF beta receptor associated protein-related | chr1:8083389-8089225 FORWARD	50	3.4	2.4	2	1.6
AT1G22870	protein kinase family protein | chr1:8089490-8094162 FORWARD	19	1.7	0.4	0.6	0.5
AT1G22882	similar to unknown protein [Arabidopsis thaliana] (TAIR:AT1G71360.1); similar to unnamed protein product [Vitis vinifera] (GB:CAO44551.1); contains InterPro domain Sad1/UNC-like, C-terminal (InterPro:IPR012919); contains InterPro domain Galactose-binding like (InterPro:IPR008979) | chr1:8098756-8101340 FORWARD	11	1.2	0.8	0.1	0.2
AT1G22920	CSN5A, JAB1, AJH1 | AJH1/CSN5A/JAB1 (COP9 SIGNALOSOME 5A) | chr1:8109703-8112040 REVERSE	83	3.4	2.3	4	4
AT1G22930	T-complex protein 11 | chr1:8117328-8122116 FORWARD	78	2.7	3.1	0.8	6.6
AT1G22940	TH-1, TH1 | TH1 (THIAMINE REQUIRING 1); catalytic/ phosphomethylpyrimidine kinase/ thiamin-phosphate diphosphorylase | chr1:8122328-8125057 FORWARD	34	1.9	1.5	1.3	1.3
AT1G22950	oxidoreductase, acting on paired donors, with incorporation or reduction of molecular oxygen, 2-oxoglutarate as one donor, and incorporation of one atom each of oxygen into both donors | chr1:8125012-8127185 REVERSE	43	2.6	1.9	0.5	2.7
AT1G22960	pentatricopeptide (PPR) repeat-containing protein | chr1:8128075-8130231 REVERSE	14	0.4	1.2	1.1	0.1
AT1G22970	protein binding | chr1:8130705-8132197 REVERSE	131	6.4	5.6	6.5	4.7
AT1G22985	AP2 domain-containing transcription factor, putative | chr1:8135202-8135909 REVERSE	13	0	0	0.2	1.4
AT1G23000	heavy-metal-associated domain-containing protein | chr1:8143393-8145059 FORWARD	30	3.1	0.4	1.4	0.2
AT1G23010	LPR1 | LPR1 (LOW PHOSPHATE ROOT1); copper ion binding / oxidoreductase, acting on diphenols and related substances as donors, oxygen as acceptor | chr1:8147253-8149802 FORWARD	50	4.4	3.4	2.3	0.1
AT1G23050	hydroxyproline-rich glycoprotein family protein | chr1:8168432-8169256 FORWARD	106	0.7	0.8	3.4	10.2
AT1G23070	similar to unknown protein [Arabidopsis thaliana] (TAIR:AT4G38360.2); similar to unnamed protein product [Vitis vinifera] (GB:CAO65220.1); contains InterPro domain Protein of unknown function DUF300 (InterPro:IPR005178) | chr1:8173812-8175808 REVERSE	112	0.9	3.4	4.6	8.8
AT1G23090	SULTR3;3, AST91 | AST91 (SULFATE TRANSPORTER 91); sulfate transmembrane transporter | chr1:8184941-8189053 REVERSE	16	0	0	0.6	1.5
AT1G23120	major latex protein-related / MLP-related | chr1:8198709-8199546 FORWARD	84	0	0	0.2	11
AT1G23140	C2 domain-containing protein | chr1:8202250-8203204 REVERSE	15	0	0	1.1	0.9
AT1G23150	similar to unknown protein [Arabidopsis thaliana] (TAIR:AT1G70780.1); similar to unnamed protein product [Vitis vinifera] (GB:CAO42314.1); similar to unknown [Populus trichocarpa x Populus deltoides] (GB:ABK96329.1) | chr1:8206538-8207607 FORWARD	140	0	1.5	7.3	11.4
AT1G23160	auxin-responsive GH3 family protein | chr1:8209221-8211314 FORWARD	59	7.1	3.4	1.3	0.1
AT1G23170	similar to unknown protein [Arabidopsis thaliana] (TAIR:AT1G70770.1); similar to hypothetical protein [Vitis vinifera] (GB:CAN67931.1); contains domain PTHR13448 (PTHR13448) | chr1:8212713-8215505 FORWARD	14	1.3	0.4	0.4	0.4
AT1G23180	armadillo/beta-catenin repeat family protein | chr1:8215710-8219573 FORWARD	19	1.1	0.8	0.5	0.9
AT1G23220	dynein light chain type 1 family protein | chr1:8242412-8244392 FORWARD	18	0.6	0.4	0.7	1.1
AT1G23230	similar to hypothetical protein OsJ_007998 [Oryza sativa (japonica cultivar-group)] (GB:EAZ24515.1); similar to hypothetical protein OsI_008648 [Oryza sativa (indica cultivar-group)] (GB:EAY87415.1); similar to unnamed protein product [Vitis vinifera] (GB:CAO42343.1); contains domain SUBFAMILY NOT NAMED (PTHR12691:SF1); contains domain FAMILY NOT NAMED (PTHR12691) | chr1:8244429-8251730 FORWARD	53	6	2.7	0.7	0.7
AT1G23260	MMZ1, UEV1A | MMZ1/UEV1A (MMS ZWEI HOMOLOGE 1); protein binding / ubiquitin-protein ligase | chr1:8256975-8258677 REVERSE	24	1.2	2	0.3	1.4
AT1G23280	MAK16 protein-related | chr1:8260854-8262761 REVERSE	81	4.7	4.9	1.7	3.9
AT1G23290	RPL27AB, RPL27A | RPL27A (RIBOSOMAL PROTEIN L27A); structural constituent of ribosome | chr1:8262973-8263576 FORWARD	1138	71.7	55.1	37.2	44
AT1G23310	AOAT1, GGT1 | GGT1 (ALANINE-2-OXOGLUTARATE AMINOTRANSFERASE 1) | chr1:8268405-8271922 REVERSE	86	9.6	6.8	1.4	0.5
AT1G23400	CAF2, ATCAF2 | ATCAF2/CAF2 (ARABIDOPSIS THALIANA HOMOLOG OF MAIZE CAF2) | chr1:8312065-8314733 REVERSE	20	1.5	0	0.4	1.1
AT1G23410	ubiquitin extension protein, putative / 40S ribosomal protein S27A (RPS27aA) | chr1:8314913-8315520 FORWARD	131	10.5	8.4	5	2
AT1G23440	pyrrolidone-carboxylate peptidase family protein | chr1:8321669-8324229 FORWARD	45	1.1	1.2	0.9	3.8
AT1G23460	polygalacturonase | chr1:8327301-8329611 FORWARD	12	0	0.4	0.6	0.9
AT1G23550	SRO2 | SRO2 (SIMILAR TO RCD ONE 2); NAD+ ADP-ribosyltransferase | chr1:8350782-8352780 FORWARD	32	0.5	0.8	1	2.6
AT1G23580	similar to unknown protein [Arabidopsis thaliana] (TAIR:AT1G23600.1); similar to unnamed protein product [Vitis vinifera] (GB:CAO66084.1); contains InterPro domain Protein of unknown function DUF220 (InterPro:IPR003863) | chr1:8357435-8358794 REVERSE	11	0.2	0	0.7	0.7
AT1G23710	similar to unknown protein [Arabidopsis thaliana] (TAIR:AT1G70420.1); similar to unnamed protein product [Vitis vinifera] (GB:CAO66069.1); contains InterPro domain Protein of unknown function DUF1645 (InterPro:IPR012442) | chr1:8385240-8386415 FORWARD	23	1.8	0	1.3	0.6
AT1G23740	oxidoreductase, zinc-binding dehydrogenase family protein | chr1:8398104-8399738 REVERSE	10	1.3	0	0.1	0.3
AT1G23750	DNA-binding protein-related | chr1:8400140-8401476 FORWARD	25	2.9	0.8	0.5	0.4
AT1G23780	F-box family protein | chr1:8406675-8408514 REVERSE	36	2.1	1.9	2.1	0.7
AT1G23790	similar to unknown protein [Arabidopsis thaliana] (TAIR:AT1G70340.1); similar to unnamed protein product [Vitis vinifera] (GB:CAO40888.1); contains InterPro domain Protein of unknown function DUF936, plant (InterPro:IPR010341) | chr1:8409952-8412030 FORWARD	17	1.1	0.4	0.5	0.8
AT1G23800	ALDH2B, ALDH2B7 | ALDH2B7 (Aldehyde dehydrogenase 2B7); 3-chloroallyl aldehyde dehydrogenase/ aldehyde dehydrogenase (NAD) | chr1:8412040-8414868 REVERSE	23	1.1	0.8	0.1	1.8
AT1G23820	SPDS1 | SPDS1 (SPERMIDINE SYNTHASE 1) | chr1:8420254-8422974 FORWARD	400	26.3	20.9	13.7	13.6
AT1G23860	RSZP21, SRZ21, SRZ-21 | SRZ-21 | chr1:8427345-8429308 REVERSE	61	3.4	0.4	1.7	3.9
AT1G23870	TPS9, ATTPS9 | ATTPS9 (Arabidopsis thaliana trehalose-phosphatase/synthase 9); transferase, transferring glycosyl groups / trehalose-phosphatase | chr1:8432168-8435645 FORWARD	14	1.3	0.4	0.3	0.5
AT1G23890	NHL repeat-containing protein | chr1:8438755-8440855 REVERSE	57	4.7	1.2	1.8	1.9
AT1G23900	GAMMA-ADR, GAMMA-ADAPTIN 1 | GAMMA-ADAPTIN 1; clathrin binding | chr1:8441160-8447508 FORWARD	103	7.1	4.9	5.7	1.3
AT1G24040	GCN5-related N-acetyltransferase (GNAT) family protein | chr1:8503766-8506784 REVERSE	14	0.9	0.8	0.1	0.7
AT1G24050	similar to unknown protein [Arabidopsis thaliana] (TAIR:AT1G70220.1); similar to unknown [Picea sitchensis] (GB:ABK26986.1); similar to Os02g0741900 [Oryza sativa (japonica cultivar-group)] (GB:NP_001048085.1); contains domain PTHR13542 (PTHR13542) | chr1:8506999-8508853 FORWARD	132	6	5.3	3.5	7.9
AT1G24090	RNase H domain-containing protein | chr1:8520823-8524679 FORWARD	16	0.6	0	0.9	0.7
AT1G24120	ARL1 | ARL1 (ARG1-LIKE 1); heat shock protein binding / unfolded protein binding | chr1:8529132-8532201 REVERSE	48	2.8	1.9	0.8	2.9
AT1G24160	similar to unknown protein [Arabidopsis thaliana] (TAIR:AT1G70100.3); similar to unnamed protein product [Vitis vinifera] (GB:CAO40971.1) | chr1:8553409-8556279 REVERSE	57	2.6	3.2	2.7	2.2
AT1G24170	GATL8, LGT9 | GATL8/LGT9 (Galacturonosyltransferase-like 8); polygalacturonate 4-alpha-galacturonosyltransferase/ transferase, transferring glycosyl groups / transferase, transferring hexosyl groups | chr1:8557205-8558821 REVERSE	10	1.1	0	0.1	0.4
AT1G24180	IAR4 | IAR4 (IAA-conjugate-resistant 4); pyruvate dehydrogenase (acetyl-transferring) | chr1:8560514-8563484 REVERSE	80	4.4	3.1	2.4	3.8
AT1G24265	similar to unknown protein [Arabidopsis thaliana] (TAIR:AT1G24267.1); similar to unnamed protein product [Vitis vinifera] (GB:CAO66138.1); contains InterPro domain Protein of unknown function DUF1664 (InterPro:IPR012458) | chr1:8600466-8603790 FORWARD	27	0.7	1.9	0.4	2
AT1G24267	similar to unknown protein [Arabidopsis thaliana] (TAIR:AT1G24265.2); similar to unknown protein [Arabidopsis thaliana] (TAIR:AT1G24265.1); similar to bZIP transcription factor bZIP56 [Glycine max] (GB:ABI34646.1); contains InterPro domain Protein of unknown function DUF1664 (InterPro:IPR012458) | chr1:8604058-8607473 REVERSE	31	1	1.9	1.3	1.6
AT1G24290	AAA-type ATPase family protein | chr1:8612494-8614266 REVERSE	18	0.2	0	0.9	1.3
AT1G24300	GYF domain-containing protein | chr1:8614354-8620409 REVERSE	79	4.7	4.2	3	2.8
AT1G24310	similar to unnamed protein product [Vitis vinifera] (GB:CAO66197.1); contains domain PTHR13000 (PTHR13000) | chr1:8624050-8626394 FORWARD	26	2	1.2	0.8	0.7
AT1G24330	armadillo/beta-catenin repeat family protein / U-box domain-containing family protein | chr1:8631768-8634824 FORWARD	13	0.2	0	0.8	0.7
AT1G24340	EMB2421 | EMB2421 (EMBRYO DEFECTIVE 2421); monooxygenase | chr1:8635198-8638975 FORWARD	21	2.2	0.4	1	0
AT1G24350	catalytic | chr1:8638509-8640476 REVERSE	12	1.8	0.4	0	0.1
AT1G24380	similar to unknown protein [Arabidopsis thaliana] (TAIR:AT4G10230.1); similar to conserved hypothetical protein [Asparagus officinalis] (GB:ABB55300.1) | chr1:8646045-8647598 FORWARD	17	2.5	0.8	0	0.1
AT1G24440	protein binding / zinc ion binding | chr1:8662007-8663952 FORWARD	21	2.2	0.8	0.3	0.6
AT1G24450	NFD2 | NFD2 (NUCLEAR FUSION DEFECTIVE 2); RNA binding / ribonuclease III | chr1:8664141-8665277 FORWARD	43	1.3	2.7	2	1.9
AT1G24460	myosin-related | chr1:8666060-8672346 FORWARD	88	8.5	5	3	0.7
AT1G24490	ALB4 | ALB4 (ALBINA 4) | chr1:8682222-8685262 FORWARD	89	2.6	1.6	2.2	7.4
AT1G24510	T-complex protein 1 epsilon subunit, putative / TCP-1-epsilon, putative / chaperonin, putative | chr1:8685259-8688215 REVERSE	346	22.9	14	12.2	13
AT1G24530	transducin family protein / WD-40 repeat family protein | chr1:8693214-8694692 FORWARD	10	0.4	0.4	0.1	0.8
AT1G24560	similar to protein binding [Arabidopsis thaliana] (TAIR:AT3G49055.1); similar to hypothetical protein [Vitis vinifera] (GB:CAN66327.1) | chr1:8702372-8705835 FORWARD	21	1.4	0.4	1	0.6
AT1G24610	SET domain-containing protein | chr1:8720637-8722732 REVERSE	11	0.6	1.2	0.2	0.4
AT1G24706	similar to putative THO complex 2 [Oryza sativa (japonica cultivar-group)] (GB:BAD87730.1); similar to hypothetical protein OsI_004810 [Oryza sativa (indica cultivar-group)] (GB:EAY76963.1); similar to predicted protein [Physcomitrella patens subsp. patens] (GB:EDQ69221.1); contains domain THO2 PROTEIN (PTHR21597) | chr1:8741926-8755544 FORWARD	66	3.2	0.8	3.8	2.5
AT1G24764	ATMAP70-2 | ATMAP70-2 (microtubule-associated proteins 70-2); microtubule binding | chr1:8759519-8763342 REVERSE	45	4.5	3	1	0.5
AT1G25055	Identical to F-box/Kelch-repeat protein At1g24795/At1g24885/At1g25056/At1g25143/At1g25215 [Arabidopsis Thaliana] (GB:Q9FXK7); similar to unknown protein [Arabidopsis thaliana] (TAIR:AT1G24881.1); similar to unknown protein [Arabidopsis thaliana] (TAIR:AT1G25211.1); similar to unknown protein [Arabidopsis thaliana] (TAIR:AT1G24800.1); similar to class S F-box protein [Nicotiana alata] (GB:ABR18788…	38	1.6	1.1	1.3	2.3
AT1G25141	UDP-3-0-acyl N-acetylglucosamine deacetylase family protein / F-box protein-related | chr1:8817665-8822520 FORWARD	19	1.5	0	0.4	1
AT1G25220	TRP4, ASB1 | ASB1 (ANTHRANILATE SYNTHASE BETA SUBUNIT 1); anthranilate synthase | chr1:8837057-8839488 REVERSE	53	1.3	4.6	2.1	2.5
AT1G25260	acidic ribosomal protein P0-related | chr1:8853946-8855859 REVERSE	140	4.8	8.4	3.9	8.6
AT1G25270	similar to nodulin MtN21 family protein [Arabidopsis thaliana] (TAIR:AT1G68170.1); similar to Protein of unknown function DUF6, transmembrane [Medicago truncatula] (GB:ABD28596.1); contains InterPro domain Protein of unknown function DUF6, transmembrane; (InterPro:IPR000620) | chr1:8857713-8859896 FORWARD	186	11.5	15.5	7.8	3.6
AT1G25275	similar to unnamed protein product [Vitis vinifera] (GB:CAO43403.1) | chr1:8860658-8861351 FORWARD	18	0	0	0.3	2.1
AT1G25280	AtTLP10 | AtTLP10 (TUBBY LIKE PROTEIN 10); phosphoric diester hydrolase/ transcription factor | chr1:8863764-8866792 FORWARD	35	2.5	1.2	1.1	1.2
AT1G25290	rhomboid family protein | chr1:8867095-8869079 FORWARD	14	1.1	1.2	0.5	0.1
AT1G25320	leucine-rich repeat transmembrane protein kinase, putative | chr1:8877844-8880297 FORWARD	44	3.1	2.3	2	0.9
AT1G25350	OVA9 | OVA9 (OVULE ABORTION 9); glutamine-tRNA ligase | chr1:8889097-8894245 REVERSE	207	12.1	9.1	11	5.1
AT1G25370	similar to unknown protein [Arabidopsis thaliana] (TAIR:AT1G68340.1); similar to unnamed protein product [Vitis vinifera] (GB:CAO68084.1); contains InterPro domain Protein of unknown function DUF1639 (InterPro:IPR012438) | chr1:8897742-8899089 REVERSE	20	0.6	0.8	0.8	1.1
AT1G25380	mitochondrial substrate carrier family protein | chr1:8903457-8905989 FORWARD	113	2.9	3.5	5	7.1
AT1G25420	similar to unknown protein [Arabidopsis thaliana] (TAIR:AT1G34220.2); similar to unknown [Populus trichocarpa] (GB:ABK94695.1); similar to unnamed protein product [Vitis vinifera] (GB:CAO42146.1); contains InterPro domain Protein of unknown function DUF292, eukaryotic (InterPro:IPR005061) | chr1:8916046-8918219 FORWARD	78	1.1	0.8	0.7	8.7
AT1G25490	REGA, PR65, ATB BETA BETA, EER1, RCN1 | RCN1 (ROOTS CURL IN NPA); protein phosphatase type 2A regulator | chr1:8951189-8955094 FORWARD	19	1.6	0.8	1	0.1
AT1G25510	aspartyl protease family protein | chr1:8959173-8960835 REVERSE	12	1.4	0.8	0.3	0.1
AT1G25520	similar to unknown protein [Arabidopsis thaliana] (TAIR:AT1G68650.1); similar to unnamed protein product [Vitis vinifera] (GB:CAO42107.1); contains InterPro domain Protein of unknown function UPF0016; (InterPro:IPR001727) | chr1:8962112-8964551 FORWARD	32	1.3	0.8	0.9	2.1
AT1G25530	lysine and histidine specific transporter, putative | chr1:8964531-8967415 REVERSE	58	7.1	1.5	1.8	0.3
AT1G25540	PFT1 | PFT1 (PHYTOCHROME AND FLOWERING TIME 1) | chr1:8969052-8974647 REVERSE	49	3.9	2.7	1.9	0.9
AT1G25560	AP2 domain-containing transcription factor, putative | chr1:8981664-8983028 REVERSE	14	0.8	0	0.2	1.1
AT1G25570	leucine-rich repeat protein-related | chr1:8991813-8995483 REVERSE	30	1.3	1.5	2.4	0.2
AT1G25580	ANAC008 | ANAC008 (Arabidopsis NAC domain containing protein 8); transcription factor | chr1:8996755-8999847 REVERSE	10	1	0.8	0.1	0.3
AT1G25682	cell cycle control protein-related | chr1:9002272-9004633 REVERSE	68	2.2	2.3	3	3.7
AT1G26110	similar to unknown protein [Arabidopsis thaliana] (TAIR:AT5G45330.1); similar to hypothetical protein [Glycine max] (GB:BAB41197.1); contains domain PTHR13586 (PTHR13586) | chr1:9024332-9027773 REVERSE	173	13.5	6.5	8.5	2.5
AT1G26120	esterase-related | chr1:9028382-9031472 REVERSE	16	2.4	0.4	0.1	0.1
AT1G26150	protein kinase | chr1:9039615-9043275 REVERSE	27	1.3	0.4	1.3	1.3
AT1G26160	metal-dependent phosphohydrolase HD domain-containing protein | chr1:9044428-9046966 REVERSE	31	2	0	0.8	1.8
AT1G26170	protein transporter | chr1:9047420-9054576 REVERSE	16	1.3	0	0.7	0.5
AT1G26180	similar to unnamed protein product [Vitis vinifera] (GB:CAO42035.1) | chr1:9054731-9056839 FORWARD	11	0.4	0	0.5	0.7
AT1G26190	phosphoribulokinase/uridine kinase family protein | chr1:9057083-9061073 REVERSE	20	1.7	1.2	0.1	0.9
AT1G26220	GCN5-related N-acetyltransferase (GNAT) family protein | chr1:9071127-9071848 FORWARD	28	1.9	1.6	1.3	0.5
AT1G26330	similar to unnamed protein product [Vitis vinifera] (GB:CAO41839.1); contains InterPro domain WD40 repeat-like (InterPro:IPR011046); contains InterPro domain WD40/YVTN repeat-like (InterPro:IPR015943) | chr1:9107506-9113711 FORWARD	61	2.5	1.9	1.6	4.1
AT1G26340	B5 #6 | B5 #6 (cytochrome b5 family protein #6); heme binding / transition metal ion binding | chr1:9113887-9114964 FORWARD	18	1.6	1.9	0.1	0.4
AT1G26355	SP1L1 | SP1L1 (SPIRAL1-LIKE1) | chr1:9117937-9118598 REVERSE	10	0.9	0.4	0.5	0
AT1G26370	RNA helicase, putative | chr1:9121479-9125544 REVERSE	43	3.1	1.5	1.6	1.3
AT1G26460	pentatricopeptide (PPR) repeat-containing protein | chr1:9151719-9154727 FORWARD	120	2	2.3	2.6	11.4
AT1G26470	similar to Os05g0512500 [Oryza sativa (japonica cultivar-group)] (GB:NP_001056022.1); similar to unnamed protein product [Vitis vinifera] (GB:CAO41875.1); contains InterPro domain CT20; (InterPro:IPR012423) | chr1:9155078-9156233 FORWARD	14	0.7	0.4	0.6	0.6
AT1G26480	GF14 IOTA, GRF12 | GRF12 (GENERAL REGULATORY FACTOR 12); protein phosphorylated amino acid binding | chr1:9156316-9157937 REVERSE	67	3.7	3.8	2.2	2.8
AT1G26520	similar to PRLI-interacting factor L, putative [Arabidopsis thaliana] (TAIR:AT1G15730.1); similar to unnamed protein product [Vitis vinifera] (GB:CAO41893.1); contains InterPro domain Cobalamin (vitamin B12) biosynthesis CobW-like, C-terminal (InterPro:IPR011629); contains InterPro domain Cobalamin (vitamin B12) biosynthesis CobW-like (InterPro:IPR003495) | chr1:9163233-9165887 REVERSE	41	1.5	1.6	1.7	2.3
AT1G26550	peptidyl-prolyl cis-trans isomerase PPIC-type family protein | chr1:9171117-9172927 FORWARD	146	6.5	4.2	7.2	6.4
AT1G26570	UGD1, ATUGD1 | ATUGD1/UGD1 (UDP-glucose dehydrogenase 1); UDP-glucose 6-dehydrogenase | chr1:9182191-9184380 FORWARD	10	0.2	0.4	0.6	0.4
AT1G26580	similar to myb family transcription factor / ELM2 domain-containing protein [Arabidopsis thaliana] (TAIR:AT2G03470.1); similar to hypothetical protein [Vitis vinifera] (GB:CAN60165.1) | chr1:9184593-9187492 FORWARD	25	2.8	2	0.6	0
AT1G26620	similar to unknown protein [Arabidopsis thaliana] (TAIR:AT1G69360.1); similar to unnamed protein product [Vitis vinifera] (GB:CAO41906.1); contains InterPro domain Protein of unknown function DUF863, plant (InterPro:IPR008581) | chr1:9195825-9199656 REVERSE	23	1.8	0.4	0.6	0.9
AT1G26630	FBR12 | FBR12 (FUMONISIN B1-RESISTANT12); translation initiation factor | chr1:9205823-9207370 FORWARD	946	46.5	34	39.8	42.3
AT1G26640	aspartate/glutamate/uridylate kinase family protein | chr1:9207375-9209889 REVERSE	11	0.9	1.1	0	0.4
AT1G26660	c-myc binding protein, putative / prefoldin, putative | chr1:9211727-9213961 FORWARD	17	0.7	1.5	0.1	1.1
AT1G26665	similar to RNA polymerase II mediator complex protein-related [Arabidopsis thaliana] (TAIR:AT5G41910.1); similar to unnamed protein product [Vitis vinifera] (GB:CAO62915.1); contains domain PTHR13345:SF2 (PTHR13345:SF2); contains domain PD331788 (PD331788); contains domain PTHR13345 (PTHR13345) | chr1:9214161-9215539 FORWARD	55	2.2	0.8	1.9	3.8
AT1G26670	VTI12, ATVTI12, VTI1B | ATVTI12/VTI12/VTI1B (VESICAL TRANSPORT V-SNARE 12); SNARE binding / receptor/ soluble NSF attachment protein | chr1:9215888-9217997 FORWARD	46	3.7	0.8	2.3	1
AT1G26680	transcriptional factor B3 family protein | chr1:9219450-9223636 FORWARD	77	8.4	2	2.9	0.6
AT1G26690	emp24/gp25L/p24 family protein | chr1:9224132-9225762 REVERSE	36	1.2	1.1	0.3	3.2
AT1G26740	structural constituent of ribosome | chr1:9244968-9246590 REVERSE	29	2.9	0.8	0.5	0.9
AT1G26750	similar to unnamed protein product [Vitis vinifera] (GB:CAO68449.1); similar to hypothetical protein [Vitis vinifera] (GB:CAN72786.1) | chr1:9246774-9248261 FORWARD	32	1.4	0.4	0.7	2.3
AT1G26770	AT-EXP10, ATEXP10, ATHEXP ALPHA 1.1, EXP10, ATEXPA10 | ATEXPA10 (ARABIDOPSIS THALIANA EXPANSIN A10) | chr1:9259592-9261300 FORWARD	20	0.6	0	2	0.4
AT1G26790	Dof-type zinc finger domain-containing protein | chr1:9273844-9275299 REVERSE	63	2.7	0.4	4.9	1.7
AT1G26800	zinc finger (C3HC4-type RING finger) family protein | chr1:9285086-9286311 REVERSE	26	0.2	0.8	1.1	2
AT1G26810	GALT1 | GALT1 (GALACTOSYLTRANSFERASE1); UDP-galactose:N-glycan beta-1,3-galactosyltransferase/ transferase, transferring glycosyl groups / transferase, transferring hexosyl groups | chr1:9286630-9289956 REVERSE	14	1.4	0	0.6	0.2
AT1G26830	CUL3A, ATCUL3A, ATCUL3, CUL3 | ATCUL3/ATCUL3A/CUL3/CUL3A (Cullin 3A); protein binding / ubiquitin-protein ligase | chr1:9295723-9298528 FORWARD	164	8.5	4.6	8.7	5.8
AT1G26840	ORC6, ATORC6 | ATORC6/ORC6 (Origin recognition complex protein 6); DNA binding | chr1:9298738-9300686 FORWARD	11	1.6	0.4	0	0.2
AT1G26850	dehydration-responsive family protein | chr1:9300860-9304126 REVERSE	124	6.4	5	6.4	4.2
AT1G26880	60S ribosomal protein L34 (RPL34A) | chr1:9315370-9316716 REVERSE	10	0.5	1.1	0.2	0.3
AT1G26920	similar to unknown protein [Arabidopsis thaliana] (TAIR:AT1G69760.1); similar to unnamed protein product [Vitis vinifera] (GB:CAO48418.1) | chr1:9329499-9330385 FORWARD	14	0.2	0.4	0.4	1.2
AT1G26930	kelch repeat-containing F-box family protein | chr1:9336044-9337773 REVERSE	20	0.6	0	0.8	1.5
AT1G26940	peptidyl-prolyl cis-trans isomerase cyclophilin-type family protein | chr1:9343113-9345132 FORWARD	28	2.5	0.8	0.6	1.1
AT1G27000	bZIP family transcription factor | chr1:9373913-9376707 FORWARD	33	1.8	1.2	1.6	1.1
AT1G27020	similar to unknown protein [Arabidopsis thaliana] (TAIR:AT1G27030.1); similar to unnamed protein product [Vitis vinifera] (GB:CAO41035.1) | chr1:9378546-9380679 FORWARD	135	13.8	7.6	4.6	0.8
AT1G27030	similar to unknown protein [Arabidopsis thaliana] (TAIR:AT1G27020.1); similar to unknown protein [Oryza sativa (japonica cultivar-group)] (GB:AAN05517.1); similar to Os10g0463800 [Oryza sativa (japonica cultivar-group)] (GB:NP_001064789.1) | chr1:9381790-9383971 FORWARD	15	1	0	1.1	0.2
AT1G27050	ATHB54 | ATHB54 (ARABIDOPSIS THALIANA HOMEOBOX PROTEIN 54); nucleic acid binding / transcription factor | chr1:9391877-9394578 FORWARD	10	0	0	1	0.4
AT1G27060	regulator of chromosome condensation (RCC1) family protein | chr1:9395010-9396660 FORWARD	26	0.9	0	1	1.7
AT1G27070	5'-AMP-activated protein kinase-related | chr1:9396645-9399440 REVERSE	15	0.4	0.4	0.4	1.2
AT1G27090	glycine-rich protein | chr1:9403887-9406243 REVERSE	203	7.2	2.3	7.9	13.7
AT1G27100	similar to unknown protein [Arabidopsis thaliana] (TAIR:AT1G69900.1); similar to hypothetical protein [Vitis vinifera] (GB:CAN62089.1); contains InterPro domain Protein of unknown function DUF569 (InterPro:IPR007679); contains InterPro domain Actin-crosslinking proteins (InterPro:IPR008999) | chr1:9407112-9411159 REVERSE	45	4.8	0	0.4	2
AT1G27120	galactosyltransferase family protein | chr1:9421164-9424056 FORWARD	35	3.1	1.5	1.7	0.2
AT1G27130	GST12, ATGSTU13 | ATGSTU13 (GLUTATHIONE S-TRANSFERASE 12); glutathione transferase | chr1:9425447-9426873 FORWARD	122	11	5.7	2	4.2
AT1G27150	binding | chr1:9429034-9432261 FORWARD	27	1.8	1.2	0.1	1.8
AT1G27170	ATP binding / protein binding / transmembrane receptor | chr1:9434546-9439404 FORWARD	12	0.8	0	0.5	0.5
AT1G27190	leucine-rich repeat transmembrane protein kinase, putative | chr1:9446644-9448812 REVERSE	23	2.7	1.6	0.4	0.3
AT1G27210	binding | chr1:9455355-9458013 REVERSE	17	1.4	0.4	0.1	1.1
AT1G27290	similar to unknown [Populus trichocarpa] (GB:ABK95086.1) | chr1:9481519-9482899 FORWARD	24	0.6	0	0.2	2.5
AT1G27300	similar to unnamed protein product [Vitis vinifera] (GB:CAO66149.1) | chr1:9483144-9484355 FORWARD	62	0.5	0.8	0.6	7.1
AT1G27310	NTF2A | NTF2A (NUCLEAR TRANSPORT FACTOR 2A); Ran GTPase binding / protein transporter | chr1:9484303-9485883 REVERSE	106	4.5	3.9	4.6	5
AT1G27320	AHK3 | AHK3 (ARABIDOPSIS HISTIDINE KINASE 3) | chr1:9487767-9492559 FORWARD	27	1.4	1.6	0.5	1.6
AT1G27330	similar to unknown protein [Arabidopsis thaliana] (TAIR:AT1G27350.1); similar to membrane protein [Brassica juncea] (GB:AAT38818.1); contains InterPro domain Ribosome associated membrane RAMP4 (InterPro:IPR010580) | chr1:9492951-9494056 FORWARD	790	33.2	51.1	46.4	19.2
AT1G27340	F-box family protein | chr1:9495507-9498072 FORWARD	16	0.6	0	0.6	1
AT1G27385	similar to unnamed protein product [Vitis vinifera] (GB:CAO66165.1); contains InterPro domain Protein of unknown function DUF493 (InterPro:IPR007454) | chr1:9510925-9512847 REVERSE	12	0.7	0.4	0.6	0.2
AT1G27390	TOM20-2 | TOM20-2 (TRANSLOCASE OUTER MEMBRANE 20-2) | chr1:9513076-9514988 REVERSE	76	3.8	1.6	3.7	3.1
AT1G27400	60S ribosomal protein L17 (RPL17A) | chr1:9515122-9516927 FORWARD	156	9.4	4.1	4	8.6
AT1G27410	DNA cross-link repair protein-related | chr1:9517188-9519012 FORWARD	26	0.9	0.4	0.5	2.1
AT1G27430	GYF domain-containing protein | chr1:9520898-9526915 REVERSE	53	6.1	3.4	0.8	0.5
AT1G27435	similar to unnamed protein product [Vitis vinifera] (GB:CAO70078.1) | chr1:9527561-9528865 REVERSE	67	2.4	1.5	4	3
AT1G27450	APT1, ATAPT1, APRT | APT1; adenine phosphoribosyltransferase | chr1:9531826-9534101 FORWARD	57	3.6	3.1	0.9	2.9
AT1G27460	NPGR1 | NPGR1 (NO POLLEN GERMINATION RELATED 1); calmodulin binding | chr1:9534519-9537548 FORWARD	65	4.5	2.3	3.4	1.3
AT1G27461	similar to unnamed protein product [Vitis vinifera] (GB:CAO61483.1) | chr1:9537733-9539000 REVERSE	497	9.5	15.5	32.2	24
AT1G27470	transducin-related / WD-40 repeat protein-related | chr1:9540100-9544279 REVERSE	97	5.6	2.3	3.8	4.3
AT1G27510	similar to EX1 (EXECUTER1) [Arabidopsis thaliana] (TAIR:AT4G33630.1); similar to EX1 (EXECUTER1) [Arabidopsis thaliana] (TAIR:AT4G33630.2); similar to unnamed protein product [Vitis vinifera] (GB:CAO64344.1) | chr1:9554732-9558354 REVERSE	55	1.3	2	1.2	4.5
AT1G27520	glycoside hydrolase family 47 protein | chr1:9558622-9562368 FORWARD	32	2.5	2.8	0.8	0.6
AT1G27530	similar to unknown [Populus trichocarpa] (GB:ABK94233.1); contains InterPro domain Protein of unknown function DUF1782 (InterPro:IPR014806); contains InterPro domain Ubiquitin-conjugating enzyme/RWD-like (InterPro:IPR016135) | chr1:9562578-9563950 REVERSE	114	6.7	4.2	4.1	4.9
AT1G27540	F-box family protein | chr1:9566319-9567893 REVERSE	167	12.8	6.4	7.2	3.7
AT1G27590	similar to phosphatidylinositol 3- and 4-kinase family protein [Arabidopsis thaliana] (TAIR:AT1G27570.1); similar to unnamed protein product [Vitis vinifera] (GB:CAO61552.1); similar to hypothetical protein [Vitis vinifera] (GB:CAN63444.1); contains domain PTHR15245:SF12 (PTHR15245:SF12); contains domain PTHR15245 (PTHR15245) | chr1:9592115-9594573 FORWARD	14	0.8	0	0.2	1
AT1G27595	similar to ESP4 (ENHANCED SILENCING PHENOTYPE 4), binding [Arabidopsis thaliana] (TAIR:AT5G01400.1); similar to unnamed protein product [Vitis vinifera] (GB:CAO61552.1); contains domain PTHR15245:SF6 (PTHR15245:SF6); contains domain PTHR15245 (PTHR15245) | chr1:9596347-9603242 FORWARD	42	3.1	1.2	0.9	2
AT1G27600	glycosyl transferase family 43 protein | chr1:9603540-9606088 REVERSE	68	2.9	3.9	2.5	3.3
AT1G27630	CYCT1;3 | CYCT1;3; cyclin-dependent protein kinase | chr1:9611090-9614323 FORWARD	24	0.4	0.4	1.2	1.6
AT1G27650	ATU2AF35A | ATU2AF35A; RNA binding | chr1:9614538-9616344 FORWARD	41	1.4	2.4	1.7	2.1
AT1G27680	APL2 | APL2 (large subunit of AGP 2) | chr1:9631272-9634584 FORWARD	12	1.6	0.8	0.1	0.1
AT1G27690	similar to unknown protein [Arabidopsis thaliana] (TAIR:AT3G19540.1); similar to unnamed protein product [Vitis vinifera] (GB:CAO70870.1); contains InterPro domain Protein of unknown function DUF620 (InterPro:IPR006873) | chr1:9636581-9638564 FORWARD	12	1.2	0.4	0.1	0.5
AT1G27695	glycine-rich protein | chr1:9639011-9640138 FORWARD	30	1.7	1.5	0.9	1.3
AT1G27730	ZAT10, STZ | STZ (SALT TOLERANCE ZINC FINGER); nucleic acid binding / transcription factor/ zinc ion binding | chr1:9648128-9649060 REVERSE	69	0.9	2.3	5	3.1
AT1G27750	nucleic acid binding | chr1:9657372-9661945 FORWARD	57	4.9	3.1	1.5	1.4
AT1G27752	similar to unnamed protein product [Vitis vinifera] (GB:CAO61467.1); contains InterPro domain Ubiquitin system component Cue (InterPro:IPR003892); contains InterPro domain UBA-like (InterPro:IPR009060) | chr1:9662072-9667455 FORWARD	39	0.8	1.6	0.9	3.1
AT1G27760	interferon-related developmental regulator family protein / IFRD protein family | chr1:9668571-9671603 FORWARD	95	2.6	5.3	2.5	6.4
AT1G27770	PEA1, ACA1 | ACA1 (autoinhibited Ca2+ -ATPase 1); calcium-transporting ATPase/ calmodulin binding | chr1:9671625-9676144 REVERSE	20	3	0	0	0.6
AT1G27840	ATCSA-1 | ATCSA-1; nucleotide binding | chr1:9692995-9696399 REVERSE	37	0.7	2.7	1.7	1.9
AT1G27850	similar to unknown protein [Arabidopsis thaliana] (TAIR:AT2G40070.1); similar to unnamed protein product [Vitis vinifera] (GB:CAO46662.1) | chr1:9698404-9703928 FORWARD	31	2.9	2	0.8	0.6
AT1G27900	RNA helicase, putative | chr1:9715440-9720555 REVERSE	26	1.1	1.1	0.7	1.6
AT1G27910	U-box domain-containing protein | chr1:9720723-9724701 REVERSE	15	0.7	0.4	0.9	0.3
AT1G27960	ECT9 | ECT9 (evolutionarily conserved C-terminal region 9) | chr1:9742175-9745774 REVERSE	11	0.2	0.4	0.6	0.7
AT1G27970	NTF2B | NTF2B (NUCLEAR TRANSPORT FACTOR 2B); Ran GTPase binding / protein transporter | chr1:9746798-9748033 FORWARD	86	3.7	3.5	3.8	4.1
AT1G27990	similar to unknown protein [Arabidopsis thaliana] (TAIR:AT5G52420.1); similar to unnamed protein product [Vitis vinifera] (GB:CAO41629.1) | chr1:9752786-9753939 REVERSE	506	1.6	11	21	43.1
AT1G28050	zinc finger (B-box type) family protein | chr1:9775515-9777797 REVERSE	44	0.4	0.8	2.3	3.1
AT1G28060	small nuclear ribonucleoprotein family protein / snRNP family protein | chr1:9779125-9782687 FORWARD	87	4.8	3.8	3.2	3.5
AT1G28090	polynucleotide adenylyltransferase family protein | chr1:9795749-9799050 FORWARD	19	0.4	1.2	1.3	0.6
AT1G28100	similar to unnamed protein product [Vitis vinifera] (GB:CAO68677.1) | chr1:9801069-9804079 FORWARD	20	2.1	0.8	0	0.9
AT1G28110	SCPL45 | SCPL45; serine carboxypeptidase | chr1:9803852-9806883 REVERSE	23	2.8	1.6	0.3	0.1
AT1G28120	Identical to Ubiquitin thioesterase otubain-like [Arabidopsis Thaliana] (GB:Q8LG98;GB:Q9C7E1); similar to otubain-like cysteine protease [Populus trichocarpa] (GB:ABU93349.1); contains InterPro domain Ovarian tumour, otubain (InterPro:IPR003323); contains InterPro domain Ubiquitin thioesterase Otubain (InterPro:IPR016615) | chr1:9812946-9815531 REVERSE	17	0.6	1.2	1	0.6
AT1G28140	similar to unnamed protein product [Vitis vinifera] (GB:CAO68697.1) | chr1:9832803-9834414 REVERSE	39	2.2	1.5	1.9	1.3
AT1G28150	Identical to UPF0426 protein At1g28150, chloroplast precursor [Arabidopsis Thaliana] (GB:Q9FZ89;GB:Q8LET5); similar to unknown [Populus trichocarpa] (GB:ABK94413.1) | chr1:9834930-9835891 REVERSE	101	5.5	5	2.4	5.3
AT1G28200	FIP1 | FIP1 (FH INTERACTING PROTEIN 1) | chr1:9850134-9852353 REVERSE	65	4.6	2.7	3.2	1.3
AT1G28240	similar to unknown protein [Arabidopsis thaliana] (TAIR:AT1G53040.1); similar to unknown protein [Arabidopsis thaliana] (TAIR:AT1G53040.2); similar to hypothetical protein [Vitis vinifera] (GB:CAN81089.1); contains InterPro domain Protein of unknown function DUF616 (InterPro:IPR006852) | chr1:9868303-9872198 REVERSE	28	2.9	1.2	0.6	0.6
AT1G28260	binding | chr1:9875587-9879161 REVERSE	10	0.2	0	0.7	0.6
AT1G28290	AGP31 | AGP31 (ARABINOGALACTAN-PROTEIN 31); structural constituent of cell wall | chr1:9889112-9890980 REVERSE	201	24.4	8.8	3.2	2.4
AT1G28310	Dof-type zinc finger domain-containing protein | chr1:9912190-9913824 REVERSE	10	0.6	0	0.5	0.4
AT1G28320	DEG15 | DEG15; endopeptidase | chr1:9920494-9924475 REVERSE	37	2	2.3	0.5	2.1
AT1G28330	DRM1 | DRM1 (DORMANCY-ASSOCIATED PROTEIN 1) | chr1:9933871-9935256 REVERSE	50	3.2	2.3	0.7	2.8
AT1G28340	leucine-rich repeat family protein | chr1:9940162-9943536 FORWARD	167	2.8	3	2.1	17.2
AT1G28350	ATP binding / aminoacyl-tRNA ligase | chr1:9944023-9949787 FORWARD	65	5.3	3.4	2.1	1.4
AT1G28370	ERF11, ATERF11 | ATERF11/ERF11 (ERF domain protein 11); DNA binding / transcription factor/ transcription repressor | chr1:9955955-9956926 REVERSE	31	1.1	0	0.6	2.7
AT1G28395	similar to unknown protein [Arabidopsis thaliana] (TAIR:AT2G33847.2); similar to unnamed protein product [Vitis vinifera] (GB:CAO39903.1) | chr1:9969526-9971504 REVERSE	23	2.3	0.4	0.5	0.8
AT1G28400	similar to unknown protein [Arabidopsis thaliana] (TAIR:AT2G33850.1); similar to unknown [Brassica napus] (GB:AAC06020.1) | chr1:9972370-9973779 REVERSE	33	4.4	1.9	0	0.5
AT1G28410	similar to myosin heavy chain-related [Arabidopsis thaliana] (TAIR:AT4G31340.2); similar to myosin heavy chain-related [Arabidopsis thaliana] (TAIR:AT4G31340.1); similar to hypothetical protein [Vitis vinifera] (GB:CAN60307.1); contains InterPro domain Prefoldin (InterPro:IPR009053) | chr1:9976168-9979253 REVERSE	13	0.7	0	0.3	0.9
AT1G28420	HB-1 | HB-1 (homeobox-1); transcription factor | chr1:9979788-9987624 FORWARD	84	6.3	5.1	2.8	2.2
AT1G28440	HSL1 | HSL1 (HAESA-LIKE 1); ATP binding / kinase/ protein serine/threonine kinase | chr1:9996810-10000433 FORWARD	48	5	1.9	1.1	1
AT1G28490	ATSYP61, OSM1, SYP61 | SYP61 (SYNTAXIN OF PLANTS 61) | chr1:10015905-10018033 FORWARD	43	2.9	1.9	1.1	1.8
AT1G28510	similar to unknown protein [Arabidopsis thaliana] (TAIR:AT3G58150.1); similar to unnamed protein product [Vitis vinifera] (GB:CAO66379.1); contains InterPro domain Optic atrophy 3-like (InterPro:IPR010754) | chr1:10023862-10026281 FORWARD	12	1.2	0.4	0.1	0.5
AT1G28520	similar to unknown protein [Arabidopsis thaliana] (TAIR:AT2G42400.1); similar to unnamed protein product [Vitis vinifera] (GB:CAO66378.1); similar to unnamed protein product [Vitis vinifera] (GB:CAO69825.1); similar to hypothetical protein [Vitis vinifera] (GB:CAN71043.1) | chr1:10029136-10031976 FORWARD	57	4.5	2.3	3.1	0.5
AT1G28540	similar to Os06g0524500 [Oryza sativa (japonica cultivar-group)] (GB:NP_001057759.1); similar to unknown [Picea sitchensis] (GB:ABK26608.1) | chr1:10035650-10036942 FORWARD	29	2.4	1.2	0.6	1.2
AT1G28570	GDSL-motif lipase, putative | chr1:10041627-10044133 REVERSE	10	0.4	0	0.2	0.8
AT1G28960	ATNUDT15 | ATNUDT15 (ARABIDOPSIS THALIANA NUDIX HYDROLASE HOMOLOG 15); hydrolase | chr1:10109604-10111646 REVERSE	33	1.1	0.8	1.1	2.2
AT1G29040	similar to unnamed protein product [Vitis vinifera] (GB:CAO48077.1); contains InterPro domain Conserved hypothetical protein CHP02058 (InterPro:IPR011719) | chr1:10134055-10136110 FORWARD	39	3.8	2.3	0.7	0.9
AT1G29050	similar to unknown protein [Arabidopsis thaliana] (TAIR:AT2G34070.1); similar to unnamed protein product [Vitis vinifera] (GB:CAO48076.1); contains InterPro domain Protein of unknown function DUF231, plant (InterPro:IPR004253) | chr1:10136216-10139194 REVERSE	35	3.3	3.1	0.1	1.1
AT1G29070	ribosomal protein L34 family protein | chr1:10149777-10151346 FORWARD	26	2	0.8	0.6	1
AT1G29150	RPN6, ATS9 | ATS9 (19S PROTEOSOME SUBUNIT 9) | chr1:10180504-10182689 FORWARD	132	7.3	6.5	4.8	5.3
AT1G29170	ATSCAR3, WAVE2 | WAVE2 (WASP (WISKOTT-ALDRICH SYNDROME PROTEIN)-FAMILY VERPROLIN HOMOLOGOUS PROTEIN 2) | chr1:10190338-10194886 REVERSE	15	2.6	0.4	0.1	0
AT1G29220	transcriptional regulator family protein | chr1:10210506-10212708 REVERSE	30	1.8	0.8	0.9	1.6
AT1G29240	similar to unknown protein [Arabidopsis thaliana] (TAIR:AT2G34170.1); similar to unnamed protein product [Vitis vinifera] (GB:CAO48048.1); contains InterPro domain Protein of unknown function DUF688 (InterPro:IPR007789) | chr1:10216765-10219832 REVERSE	24	2.4	0.8	1.1	0.1
AT1G29250	nucleic acid binding | chr1:10223252-10224713 REVERSE	125	7.2	7.9	3.3	5.3
AT1G29260	PEX7 | PEX7 (peroxin 7) | chr1:10224801-10226191 FORWARD	49	2	3	1.8	2.3
AT1G29320	transducin family protein / WD-40 repeat family protein | chr1:10255307-10258329 FORWARD	38	1.8	1.5	2.3	0.9
AT1G29330	ATERD2, AERD2, ERD2 | ERD2 (ER lumen protein retaining receptor 2); receptor | chr1:10258234-10261098 REVERSE	199	6.8	6.1	8.1	11.8
AT1G29340	PUB17 | PUB17 (PLANT U-BOX17); ubiquitin-protein ligase | chr1:10264381-10266804 FORWARD	42	1.6	1.2	3.3	0.9
AT1G29350	similar to kinase-related [Arabidopsis thaliana] (TAIR:AT1G29370.1); similar to unnamed protein product [Vitis vinifera] (GB:CAO66902.1); contains InterPro domain Protein of unknown function DUF1296 (InterPro:IPR009719) | chr1:10268455-10273774 REVERSE	328	14.9	8	12.5	17.9
AT1G29370	kinase-related | chr1:10277876-10283184 REVERSE	58	4.2	1.6	1.4	2.7
AT1G29390	COR314-TM2 | COR314-TM2 (cold regulated 314 thylakoid membrane 2) | chr1:10286279-10287890 REVERSE	29	0.9	1.5	0.7	2
AT1G29400	AML5 | AML5 (ARABIDOPSIS MEI2-LIKE PROTEIN 5); RNA binding | chr1:10290026-10294464 REVERSE	103	7.6	5.4	3.7	2.6
AT1G29470	dehydration-responsive protein-related | chr1:10310231-10314034 REVERSE	195	13.6	7.4	7.5	6.3
AT1G29530	similar to unknown protein [Arabidopsis thaliana] (TAIR:AT2G34310.1); similar to unknown protein [Arabidopsis thaliana] (TAIR:AT2G34310.2); similar to unknown protein [Arabidopsis thaliana] (TAIR:AT2G34310.3) | chr1:10324731-10326721 REVERSE	28	1.4	0.4	1.1	1.5
AT1G29680	similar to unknown protein [Arabidopsis thaliana] (TAIR:AT5G45690.1); similar to unnamed protein product [Vitis vinifera] (GB:CAO47983.1); contains InterPro domain Protein of unknown function DUF1264 (InterPro:IPR010686) | chr1:10377776-10378947 REVERSE	279	10.7	14	13.3	11.8
AT1G29690	CAD1 | CAD1 (CONSTITUTIVELY ACTIVATED CELL DEATH 1) | chr1:10379006-10382109 REVERSE	22	2.5	0.8	0.8	0
AT1G29700	similar to unnamed protein product [Vitis vinifera] (GB:CAO42101.1); contains domain SSF56281 (SSF56281) | chr1:10384967-10387427 REVERSE	17	2	1.1	0.4	0
AT1G29720	protein kinase family protein | chr1:10393783-10395589 REVERSE	18	1.4	2.3	0.2	0.3
AT1G29724	protein binding | chr1:10397726-10400438 REVERSE	17	0.6	1.6	0.8	0.5
AT1G29740	leucine-rich repeat family protein / protein kinase family protein | chr1:10407365-10412982 REVERSE	11	0.4	1.6	0.3	0.3
AT1G29750	RKF1 | RKF1 (RECEPTOR-LIKE KINASE IN FLOWERS 1); ATP binding / kinase/ protein serine/threonine kinase | chr1:10413866-10420236 REVERSE	28	2.8	2.7	0.6	0.3
AT1G29760	similar to unknown protein [Arabidopsis thaliana] (TAIR:AT2G34380.1); similar to unnamed protein product [Vitis vinifera] (GB:CAO48004.1); contains domain BERNARDINELLI-SEIP CONGENITAL LIPODYSTROPHY 2 HOMOLOG (BSCL2 PROTEIN) (PTHR21212) | chr1:10422316-10424312 FORWARD	64	1.3	3.1	3.7	3
AT1G29790	similar to (ARABIDOPSIS THALIANA RAS ASSOCIATED WITH DIABETES PROTEIN 3), methyltransferase [Arabidopsis thaliana] (TAIR:AT5G40830.1); similar to (ARABIDOPSIS THALIANA RAS ASSOCIATED WITH DIABETES PROTEIN 3), methyltransferase [Arabidopsis thaliana] (TAIR:AT5G40830.2); similar to hypothetical protein [Vitis vinifera] (GB:CAN63784.1); contains domain S-adenosyl-L-methionine-dependent methyltransfe…	43	2.7	1.6	1.9	1.3
AT1G29800	zinc ion binding | chr1:10432585-10435425 FORWARD	12	0.7	0	0	1
AT1G29810	dehydratase family | chr1:10435358-10437490 REVERSE	38	0.7	3	0.9	2.6
AT1G29820	similar to unknown protein [Arabidopsis thaliana] (TAIR:AT1G29830.2); similar to unknown protein [Arabidopsis thaliana] (TAIR:AT1G29830.1); similar to unnamed protein product [Vitis vinifera] (GB:CAO66903.1) | chr1:10437641-10440770 FORWARD	46	3.4	3.8	1	1.3
AT1G29850	double-stranded DNA-binding family protein | chr1:10447738-10449930 FORWARD	84	5	3.5	3.8	2.7
AT1G29880	glycyl-tRNA synthetase / glycine--tRNA ligase | chr1:10459462-10462785 REVERSE	275	14.6	16.3	12.9	7.8
AT1G29900	CARB | CARB (CARBAMOYL PHOSPHATE SYNTHETASE B); ATP binding / carbamoyl-phosphate synthase | chr1:10468038-10472195 FORWARD	150	8.9	3.4	6.7	5.9
AT1G29930	AB140, CAB140, LHCB1.3, CAB1 | CAB1 (CHLOROPHYLL A/B BINDING PROTEIN 1); chlorophyll binding | chr1:10477989-10479032 FORWARD	3510	490.2	113.9	20.2	40.8
AT1G29940	NRPA2 | NRPA2 (nuclear RNA polymerase A 2); DNA-directed RNA polymerase | chr1:10479105-10486803 REVERSE	48	3.4	2.3	2.2	0.9
AT1G29950	transcription factor/ transcription regulator | chr1:10491682-10494582 FORWARD	24	2.4	1.6	1	0
AT1G29970	RPL18AA | RPL18AA (60S RIBOSOMAL PROTEIN L18A-1) | chr1:10499649-10501436 REVERSE	32	1	1.2	0.6	2.6
AT1G29980	similar to unknown protein [Arabidopsis thaliana] (TAIR:AT2G34510.1); similar to unknown [Populus trichocarpa] (GB:ABK95079.1); contains InterPro domain Protein of unknown function DUF642 (InterPro:IPR006946); contains InterPro domain Galactose-binding like (InterPro:IPR008979) | chr1:10503262-10506101 REVERSE	103	7.3	4.9	5.3	1.6
AT1G29990	prefoldin, putative | chr1:10507577-10509082 FORWARD	46	2.9	3.8	1.9	0.9
AT1G30000	glycoside hydrolase family 47 protein | chr1:10509195-10512452 REVERSE	50	3.5	2.7	1.1	1.7
AT1G30070	SGS domain-containing protein | chr1:10546575-10548135 REVERSE	78	1.4	0.8	2.2	7.1
AT1G30110	diadenosine 5',5'''-P1,P4-tetraphosphate hydrolase, putative | chr1:10582058-10584064 FORWARD	10	0.4	0	0.3	0.7
AT1G30130	similar to hypothetical protein [Brassica oleracea var. alboglabra] (GB:CAA99112.1); contains InterPro domain Protein of unknown function DUF1365 (InterPro:IPR010775) | chr1:10587586-10589744 FORWARD	19	1.2	0	0.9	0.8
AT1G30160	similar to unknown protein [Arabidopsis thaliana] (TAIR:AT1G05540.1); contains InterPro domain Protein of unknown function DUF295 (InterPro:IPR005174) | chr1:10606194-10607794 FORWARD	28	0	0	0	3.8
AT1G30200	F-box family protein | chr1:10625013-10627083 FORWARD	47	4.9	1.6	1.1	1
AT1G30210	TCP24 | TCP24; transcription factor | chr1:10627169-10630522 REVERSE	60	2.2	1.5	4.2	1.9
AT1G30220	ATINT2 | ATINT2 (INOSITOL TRANSPORTER 2); carbohydrate transmembrane transporter/ sugar:hydrogen ion symporter | chr1:10632805-10635455 REVERSE	33	3.7	1.9	0.7	0.3
AT1G30230	elongation factor 1-beta / EF-1-beta | chr1:10638895-10640766 FORWARD	337	18.5	14.4	12.9	14
AT1G30240	binding | chr1:10641083-10645919 REVERSE	34	1.4	2	1.5	1.4
AT1G30270	SnRK3.23, ATCIPK23, LKS1, CIPK23 | CIPK23 (CBL-INTERACTING PROTEIN KINASE 23); kinase | chr1:10654882-10658881 FORWARD	46	2.2	3.1	0.7	2.7
AT1G30300	similar to phosphonate metabolism protein-related [Arabidopsis thaliana] (TAIR:AT4G03610.1); similar to unnamed protein product [Vitis vinifera] (GB:CAO40361.1); contains domain SSF56281 (SSF56281); contains domain G3DSA:3.60.15.10 (G3DSA:3.60.15.10) | chr1:10672980-10675350 FORWARD	17	1.7	0.8	0.1	0.6
AT1G30330	ARF6 | ARF6 (AUXIN RESPONSE FACTOR 6); transcription factor | chr1:10685804-10690781 REVERSE	69	4.3	1.5	3.3	2.4
AT1G30360	ERD4 | ERD4 (EARLY-RESPONSIVE TO DEHYDRATION 4) | chr1:10715647-10718979 FORWARD	97	0.9	2.3	4.6	7.2
AT1G30380	PSAK | PSAK (PHOTOSYSTEM I SUBUNIT K) | chr1:10722179-10723229 FORWARD	267	33.9	10.2	2.3	4.3
AT1G30400	EST1, ATMRP1 | ATMRP1 (Arabidopsis thaliana multidrug resistance-associated protein 1); xenobiotic-transporting ATPase | chr1:10727620-10737871 FORWARD	30	2.2	3.2	1	0.4
AT1G30440	phototropic-responsive NPH3 family protein | chr1:10759457-10762376 FORWARD	69	7.8	5.3	0.9	0.7
AT1G30450	ATCCC1, CCC1 | CCC1; cation:chloride symporter/ sodium:potassium:chloride symporter | chr1:10762721-10769487 FORWARD	42	2.1	4.6	2.2	0.4
AT1G30460	CPSF30, ATCPSF30 | ATCPSF30/CPSF30; RNA binding / calmodulin binding / endonuclease/ nucleic acid binding / protein binding | chr1:10770795-10775384 REVERSE	21	2	1.2	0.4	0.5
AT1G30470	SIT4 phosphatase-associated family protein | chr1:10779153-10786648 FORWARD	57	4.5	2.3	2.8	0.7
AT1G30475	similar to EMB1303 (EMBRYO DEFECTIVE 1303) [Arabidopsis thaliana] (TAIR:AT1G56200.1); similar to unnamed protein product [Vitis vinifera] (GB:CAO45180.1) | chr1:10788208-10789925 REVERSE	34	1.3	1.2	1.3	1.8
AT1G30480	DRT111 | DRT111 (DNA-damage-repair/toleration protein 111); nucleic acid binding / nucleotide binding | chr1:10790004-10792557 FORWARD	29	1.3	1.2	1	1.6
AT1G30490	ATHB9 | PHV (PHAVOLUTA); DNA binding / transcription factor | chr1:10796117-10800943 REVERSE	29	2.9	1.6	1	0.3
AT1G30500	CCAAT-binding transcription factor (CBF-B/NF-YA) family protein | chr1:10804434-10806299 REVERSE	67	1.6	1.9	0.6	6.5
AT1G30510	ATRFNR2 | ATRFNR2 (ROOT FNR 2); oxidoreductase | chr1:10806968-10809170 REVERSE	30	1.1	1.6	0.8	1.9
AT1G30540	ATPase, BadF/BadG/BcrA/BcrD-type family | chr1:10816756-10819344 REVERSE	10	0.9	1.2	0.1	0.1
AT1G30570	protein kinase family protein | chr1:10828915-10831464 FORWARD	13	0.6	0.8	0.3	0.8
AT1G30580	GTP binding | chr1:10831655-10835520 REVERSE	271	16.8	11	9.7	10.7
AT1G30590	RNA polymerase I specific transcription initiation factor RRN3 family protein | chr1:10835776-10839987 REVERSE	14	0.5	0.4	0	1.3
AT1G30600	subtilase family protein | chr1:10841124-10845032 REVERSE	10	0.7	0.8	0.4	0.1
AT1G30610	EMB2279 | EMB2279 (EMBRYO DEFECTIVE 2279) | chr1:10846658-10850499 FORWARD	12	1.3	0.8	0.4	0
AT1G30630	coatomer protein epsilon subunit family protein / COPE family protein | chr1:10858280-10860243 REVERSE	117	9.9	3	5.1	2.3
AT1G30640	protein kinase, putative | chr1:10860637-10864682 FORWARD	14	1.1	1.2	0.3	0.4
AT1G30680	toprim domain-containing protein | chr1:10881579-10886407 FORWARD	18	1.1	1.5	0.7	0.3
AT1G30690	SEC14 cytosolic factor family protein / phosphoglyceride transfer family protein | chr1:10887687-10890297 FORWARD	37	2.1	2.3	0.9	1.6
AT1G30740	FAD-binding domain-containing protein | chr1:10903011-10904612 FORWARD	16	1.7	0	0	0.8
AT1G30790	F-box family protein | chr1:10932695-10934048 FORWARD	45	2.2	1.5	1.6	2.4
AT1G30810	transcription factor jumonji (jmj) family protein / zinc finger (C5HC2 type) family protein | chr1:10937885-10942273 REVERSE	44	5.1	3.1	0.3	0.6
AT1G30820	CTP synthase, putative / UTP--ammonia ligase, putative | chr1:10944894-10949439 REVERSE	14	0.4	0	0.8	0.8
AT1G30825	ARPC2A, DIS2 | ARPC2A/DIS2 (DISTORTED TRICHOMES 2); structural molecule | chr1:10960922-10963163 FORWARD	24	1.3	0	0.6	1.7
AT1G30860	protein binding / zinc ion binding | chr1:10986504-10989485 REVERSE	101	0.8	2.6	6.1	6.2
AT1G30880	unknown protein | chr1:10993176-10994106 REVERSE	173	7.9	6.9	5.9	9.3
AT1G30910	molybdenum cofactor sulfurase family protein | chr1:11000864-11002917 FORWARD	27	2.1	1.2	0.5	1.2
AT1G30960	GTP-binding protein (ERG) | chr1:11037593-11040014 REVERSE	14	0	0	0.3	1.5
AT1G30970	SUF4 | SUF4 (SUPPRESSOR OF FRIGIDA4); DNA binding / protein heterodimerization/ protein homodimerization/ transcription factor | chr1:11040262-11043732 REVERSE	75	3.3	4.6	1.8	4.2
AT1G31010	OSB4 | OSB4 (ORGANELLAR SINGLE-STRANDED DNA BINDING PROTEIN 4); single-stranded DNA binding | chr1:11054712-11056902 REVERSE	13	0.2	0.4	0.2	1.2
AT1G31070	UDP-N-acetylglucosamine pyrophosphorylase-related | chr1:11084850-11088449 FORWARD	36	4.4	2.3	0.7	0.1
AT1G31120	KUP10 | KUP10 (K+ transporter 10); potassium ion transmembrane transporter | chr1:11104282-11107744 REVERSE	26	2.2	2.4	0.7	0.3
AT1G31130	similar to unknown protein [Arabidopsis thaliana] (TAIR:AT5G44860.1); similar to unnamed protein product [Vitis vinifera] (GB:CAO41960.1) | chr1:11114682-11116176 REVERSE	36	1.8	2.3	1.9	0.7
AT1G31160	zinc-binding protein, putative / protein kinase C inhibitor, putative | chr1:11122639-11124136 REVERSE	54	1.8	1.1	0.1	5.4
AT1G31170	ATSRX, SRX | ATSRX/SRX (SULFIREDOXIN); DNA binding / oxidoreductase, acting on sulfur group of donors | chr1:11133466-11134386 FORWARD	81	3.8	2.3	4.3	3.2
AT1G31190	inositol monophosphatase family protein | chr1:11144753-11146911 FORWARD	22	2	1.5	0.2	0.7
AT1G31230	AK-HSDH I, AK-HSDH | AK-HSDH/AK-HSDH I (ASPARTATE KINASE-HOMOSERINE DEHYDROGENASE I); aspartate kinase/ homoserine dehydrogenase | chr1:11158599-11163255 REVERSE	69	3.2	3.5	2	3.7
AT1G31300	similar to unknown protein [Arabidopsis thaliana] (TAIR:AT4G19645.2); similar to unknown protein [Arabidopsis thaliana] (TAIR:AT4G19645.1); similar to unnamed protein product [Vitis vinifera] (GB:CAO70221.1); contains InterPro domain TRAM, LAG1 and CLN8 homology; (InterPro:IPR006634); contains InterPro domain Protein of unknown function DUF887, TLC-like (InterPro:IPR010283) | chr1:11193674-111962…	43	2.3	1.1	2.3	1.4
AT1G31330	PSAF | PSAF (photosystem I subunit F) | chr1:11214805-11216018 REVERSE	139	20.5	3.5	1	1
AT1G31340	NEDD8, ATRUB1, RUB1 | RUB1 (RELATED TO UBIQUITIN 1) | chr1:11217826-11219439 REVERSE	95	5.2	6.8	3.2	3.3
AT1G31410	putrescine-binding periplasmic protein-related | chr1:11246895-11249340 REVERSE	30	0.9	1.6	0.8	2
AT1G31420	leucine-rich repeat transmembrane protein kinase, putative | chr1:11249599-11253860 FORWARD	20	1.8	1.5	0.4	0.4
AT1G31440	SH3 domain-containing protein 1 (SH3P1) | chr1:11255817-11258696 REVERSE	49	0.9	1.5	3.1	2.6
AT1G31460	similar to unknown protein [Arabidopsis thaliana] (TAIR:AT1G23270.1); similar to hypothetical protein [Vitis vinifera] (GB:CAN69041.1) | chr1:11261522-11263345 REVERSE	17	0.4	0.4	0.4	1.5
AT1G31490	transferase family protein | chr1:11271209-11273275 REVERSE	11	0.4	0.4	0.2	0.8
AT1G31500	endonuclease/exonuclease/phosphatase family protein | chr1:11273586-11276558 REVERSE	18	1.1	0.8	0.8	0.5
AT1G31650	ATROPGEF14, ROPGEF14 | ATROPGEF14/ROPGEF14 (KINASE PARTNER PROTEIN-LIKE); Rho guanyl-nucleotide exchange factor/ | chr1:11326282-11330719 REVERSE	15	1.4	0.4	0.4	0.5
AT1G31660	similar to unknown [Populus trichocarpa] (GB:ABK93690.1); contains InterPro domain Bystin (InterPro:IPR007955) | chr1:11330937-11333521 REVERSE	97	3.2	5.3	3.8	5
AT1G31730	epsilon-adaptin, putative | chr1:11359623-11364269 FORWARD	159	9.1	8.7	8.4	3.5
AT1G31750	proline-rich family protein | chr1:11370640-11372058 REVERSE	212	0.4	1.1	16.3	12.5
AT1G31760	SWIB complex BAF60b domain-containing protein | chr1:11372406-11373464 REVERSE	12	0.8	0	0.4	0.7
AT1G31780	similar to unknown [Populus trichocarpa] (GB:ABK94646.1); similar to unnamed protein product [Vitis vinifera] (GB:CAO63439.1); similar to Hypothetical protein [Oryza sativa (japonica cultivar-group)] (GB:AAN52749.1); contains InterPro domain Conserved oligomeric complex COG6 (InterPro:IPR010490) | chr1:11391208-11394729 FORWARD	76	5.9	1.5	3.4	2
AT1G31800	CYP97A3, LUT5 | CYP97A3/LUT5 (CYTOCHROME P450-TYPE MONOOXYGENASE 97A3); carotene beta-ring hydroxylase/ oxygen binding | chr1:11396383-11399695 FORWARD	17	1.2	0.8	0.8	0.4
AT1G31810	actin binding | chr1:11399588-11406240 REVERSE	126	4.3	5	9.4	3
AT1G31817	NFD3 | NFD3 (NUCLEAR FUSION DEFECTIVE 3); structural constituent of ribosome | chr1:11414730-11416425 REVERSE	39	1.6	1.1	2.1	1.6
AT1G31830	amino acid permease family protein | chr1:11418606-11420818 REVERSE	160	10.7	8.7	7.2	3.6
AT1G31850	dehydration-responsive protein, putative | chr1:11430202-11433679 FORWARD	67	3.2	1.6	2.9	3.5
AT1G31860	HISN2, AT-IE | AT-IE (Arabidopsis thaliana bifunctional HisI-HisE protein) | chr1:11434088-11436587 REVERSE	72	3.7	5.4	3.1	2.2
AT1G31870	similar to hypothetical protein OsJ_025196 [Oryza sativa (japonica cultivar-group)] (GB:EAZ41713.1); similar to Os08g0178300 [Oryza sativa (japonica cultivar-group)] (GB:NP_001061128.1) | chr1:11436727-11440089 FORWARD	50	2.9	2.2	0.4	3.4
AT1G31910	GHMP kinase family protein | chr1:11457106-11461805 FORWARD	34	2	1.1	2.4	0.4
[truncated: 9,489 more rows]

## Sheet: Table S5b-Rc
Table S5b: Annotation and EST levels for R. communis orthologs of Arabidopsis proteins. The 454 reads obtained for all stages of developing seed were assembled to generate contigs. The contigs were then matched to Arabidopsis TAIR 8 proteins by BLASTX with cutoff E-value < E-10. There may be more than one contig/TAIR8 locus ID in which case EST numbers for multiple contigs that matched to the sam…
AT Locus ID	Annotation (TAIR8)	Total EST count	ESTs/100,000
			R. communis Endosperm Stages				Rc Embryo Stage III-V
			Stage III	Stage IV	Stage VI	Stage VII-VIII
			I	II	III	IV
AT1G01090	Pyruvate Dehydrogenase &alpha; subunit, E1a component of Pyruvate Dehydrogenase Complex|PDH (E1alpha: component of Pyruvate Dehydrogenase Complex )	182	28.9	17.9	16.4	8.6	21.9
AT1G01610	Glycerol-3-Phosphate Acyltransferase|GPAT4	4	0.7	0.35	0	0	0.5
AT1G01710	Acyl-CoA Thioesterase|ACT2	41	2.1	6.35	2.6	1.3	6
AT1G02205	CER1-like|CER1	5	0	0	0	0	2.6
AT1G02660	Lipid Acylhydrolase-like|	2	0	0.2	0	0	0.5
AT1G04220	Ketoacyl-CoA Synthase|KCS2 (DAISY)	7	0	0	0	0	3.8
AT1G04640	Lipoyltransferase|LT	2	0.7	0	0	0	0.5
AT1G04710	Ketoacyl-CoA Thiolase|KAT1	2	0.7	0.2	0	0	0
AT1G06290	Acyl-CoA Oxidase|ACX3	3	0.7	0.4	0	0	0
AT1G06310	Acyl-CoA Oxidase|ACX6	4	0.7	1	0	0	0
AT1G06520	Glycerol-3-Phosphate Acyltransferase|GPAT1	1	0	0	0	0	0.5
AT1G06800	Acylhydrolase (DAD1-like)|	1	0	0.2	0	0	0
AT1G07230	Phospholipase C (Non specific)|NPC1 (Non specific)	24	4.2	1.9	2.1	1.4	2.6
AT1G08510	Acyl-ACP Thioesterase B|FatB	5	0	0.2	0	0	2.2
AT1G08980	Fatty Acid Amide Hydrolase|	8	0.7	0.75	0.7	0	1
AT1G09430	ATP Citrate Lyase A subunit|ACLA-3	56	12	5.75	2	0.7	8.2
AT1G10670	ATP Citrate Lyase A subunit|ACLA-1	100	19.8	7.45	3.9	2	17.5
AT1G10740	Triacylglycerol Lipase (TAGL)|	11	0	1.5	0.7	0	1.1
AT1G11090	Monoacylglycerol Lipase (MAGL)|	5	1.4	0	0	0	1.6
AT1G12640	1-acylglycerol-3-phosphocholine Acyltransferase|	266	34.6	40.95	15.8	7.9	17.5
AT1G13280	Allene Oxide Synthase|	187	72	16.95	5.9	5.3	5.5
AT1G13560	Diacylglycerol Cholinephosphotransferase|	11	1.4	1.6	0	0.7	2.1
AT1G13580	Ceramide Synthase|LAG13	22	4.9	1.15	0	0	6
AT1G14290	Sphingobase C4-Hydroxylase|SBH2	9	2.1	0.35	1.3	0	1.1
AT1G15080	Phosphatidate Phosphatase|LPP2	39	4.2	4.5	1.3	1.3	7.6
AT1G17420	Lipoxygenase|	11	3.5	0.4	1.4	0	1
AT1G17500	Translocase|	4	0.7	0.4	0	0	0.5
AT1G17840	ABC Transporter|WBC11 / ABCG11 / DSO/COF1	25	0	0	0	0.7	12.8
AT1G18280	Lipid Transfer Protein|LTP type 5	6	2.1	0.95	0	0	0
AT1G18360	Monoacylglycerol Lipase (MAGL)|	3	0	0.2	0	0	1.1
AT1G19440	Ketoacyl-CoA Synthase|KCS4	12	2.8	0.4	0.7	0.7	2.1
AT1G19640	Jasmonic Acid Carboxyl Methyltransferase|	25	1.4	0.2	0.7	0	11.4
AT1G19800	Permease-like Protein of Inner Chloroplast Envelope|TGD1	48	3.5	5.75	1.3	0.7	8.7
AT1G21970	Transcriptional activator of genes required for both embryo maturation and cellular differentiation|LEC1	41	9.9	4.45	3.3	0.7	3.3
AT1G21980	Phosphatidylinositol-Phosphate Kinase type IB|	14	0.7	1.6	0	1.3	3.8
AT1G22620	Sac domain-containing Phosphoinositide Phosphatase|	3	0	0.2	0	0	1.1
AT1G23330	Triacylglycerol Lipase (TAGL)|	6	2.1	0.2	0.7	0	0.5
AT1G24360	Ketoacyl-ACP Reductase|	479	100.1	51.55	27.6	13.2	42.5
AT1G24470	Ketoacyl-CoA Reductase|KCR2	1	0	0	0	0	0.5
AT1G25450	Ketoacyl-CoA Synthase|KCS5	2	0	0	0	0	1.1
AT1G27950	Lipid Transfer Protein|LTPG1 (LTP type 5)	170	12.7	9.8	10.5	17.1	41
AT1G27980	Dihydrosphingosine Phosphate Lyase|DPL1	19	4.2	2.9	0.7	0.7	1.1
AT1G28300	Transcription factor that contains a B3 domain|LEC2	8	1.4	1.55	0	0	0
AT1G30120	Pyruvate Dehydrogenase &beta; subunit, E1b component of Pyruvate Dehydrogenase Complex|PDH (E1beta: component of Pyruvate Dehydrogenase Complex )	1	0.7	0	0	0	0
AT1G31480	Phospholipase A1|	10	1.4	0.2	1.3	0.7	2
AT1G31770	ABC Transporter|WBC14 / ABCG14	3	0.7	0	0	0	1.1
AT1G31812	Acyl CoA Binding Protein|ACBP6	468	69.1	58.4	50	16.5	30.1
AT1G32200	Glycerol-3-Phosphate Acyltransferase|ATS1/ACT1	7	1.4	0.35	0	0	1.6
AT1G33270	Acyl-Hydrolase (Patatin-like)|	12	1.4	0.35	1.3	0.7	2.7
AT1G34430	Dihydrolipoamide Acetyltransferase, E2 component of Pyruvate Dehydrogenase Complex|EMB3003 (E2 component of Pyruvate Dehydrogenase Complex )	280	50.8	37.1	16.4	6.6	19.6
AT1G34500	Wax Synthase|	1	0	0.2	0	0	0
AT1G36160	Acetyl-CoA Carboxylase (Homomeric)|ACC1	8	1.4	0.4	0.7	0.7	1
AT1G36180	Acetyl-CoA Carboxylase (Homomeric)|ACC2 (Homomeric)	2	0	0	0	0	1.1
AT1G43800	Stearoyl-ACP Desaturase|DES6	2054	146.7	262.55	190.1	171.3	197.1
AT1G48030	Mitochondrial Dihydrolipoamide Dehydrogenase, branched chain alpha-ketoacid dehydrogenase complex|	122	22.6	12.15	6.5	4	16.9
AT1G48300	Acyl-CoA : Diacylglycerol Acyltransferase|DGAT3	1	0	0	0.7	0	0
AT1G48600	Phosphoethanolamine N-Methyltransferase|CPUORF31	243	40.2	22.15	2	0	57.9
AT1G48750	Lipid Transfer Protein|LTP type 2	5614	800.6	1092.05	308.5	33.6	178.6
AT1G49340	Phosphatidylinositol-4-Kinase &&alpha;;|	10	2.1	1.4	0	0.7	1.5
AT1G49430	Long-Chain Acyl-CoA Synthetase|LACS2	4	0	0	0	0	2.1
AT1G51260	1-Acylglycerol-3-Phosphate Acyltransferase|LPAAT3	5	1.4	0.35	0	0	0.5
AT1G51460	ABC Transporter|WBC13 / ABCG13	1	0.7	0	0	0	0
AT1G51500	ABC Transporter|WBC12 /ABCG12/CER5	2	0	0.2	0	0	0.5
AT1G51680	4-Coumarate-CoA Ligase|At-4CL1	6	1.4	0.4	0	0	1
AT1G52570	Phospholipase D &&alpha;;|	38	4.2	5.2	0	0.7	8.7
AT1G52760	Monoacylglycerol Lipase (MAGL)|	36	10.6	2.85	0.7	0	3.8
AT1G53270	ABC Transporter|WBC10 / ABCG10	1	0.7	0	0	0	0
AT1G53390	ABC Transporter|WBC25 / ABCG24	1	0	0	0	0	0.5
AT1G54100	NAD+ Oxidoreductase (involved in fatty acid &&alpha;;-oxidation)|	120	19.7	11.15	5.2	7.3	18
AT1G54350	ABC Acyl Transporter|	6	0	0.8	0.7	0.7	1
AT1G54580	Acyl Carrier Protein|ACP2	1040	154.5	90.9	107.9	54.7	144.8
AT1G55260	Lipid Transfer Protein|LTP type 5	5	0.7	0.35	0	0	1.1
AT1G55840	Sec14-like Protein|	9	0.7	0.55	2	0	1.1
AT1G59820	Translocase|	18	0.7	1.15	0	1.4	5.8
AT1G60490	Phosphatidylinositol-3-Kinase|	11	2.1	0.4	0	1.3	2.1
AT1G60890	Phosphatidylinositol-Phosphate Kinase type IB|	11	0	0.6	1.4	2	2.6
AT1G62430	CDP-DAG Synthase|CDS1	5	0	1.75	0	0	0
AT1G62640	Ketoacyl-ACP Synthase III|KASIII	88	13.4	12.7	5.9	1.3	6.6
AT1G62790	Lipid Transfer Protein|LTP type 5	26	5.6	2.5	2	2	1.6
AT1G64460	Phosphatidylinositol-4-Kinase &gamma;|	2	0	0	0	0	1.1
AT1G64470	Phosphatidylinositol-4-Kinase &gamma;|	1	0.7	0	0	0	0
AT1G65260	Vesicle-Inducing Protein in Plastids|VIPP1	27	4.2	3.65	0	1.3	3.3
AT1G65340	Midchain Alkane Hydroxylase|CYP96A3	1	0	0	0	0	0.5
AT1G65410	ATPase|TGD3	15	2.8	1.5	0.7	0.7	0.5
AT1G65520	Enoyl CoA isomerase|ECI1	8	1.4	0.95	0	0	1.6
AT1G65580	Phosphoinositide 5-Phosphatase Type II|	12	0.7	1.35	1.3	0.7	0.5
AT1G67560	Lipoxygenase|	30	4.2	2.8	1.4	0	7.5
AT1G67730	Ketoacyl-CoA Reductase|KCR1	86	13.4	5.15	3.3	3.3	19.6
AT1G68000	Phosphatidylinositol Synthase|PIS1	105	16.2	11.35	11.8	2	10.9
AT1G69640	Sphingobase C4-Hydroxylase|SBH1	34	6.3	2.05	1.3	0.7	6
AT1G70670	Caleosin|	2	0	0	0	1.3	0
AT1G70680	Caleosin|	1	0.7	0	0	0	0
AT1G71010	Phosphatidylinositol-Phosphate Kinase type III|	3	0	0.2	0	0	1
AT1G71160	Ketoacyl-CoA Synthase|KCS7	1	0	0	0	0	0.5
AT1G71697	Choline Kinase|CK1	1	0.7	0	0	0	0
AT1G71960	ABC Transporter|WBC26 / ABCG25	2	0	0.6	0	0	0.5
AT1G72520	Lipoxygenase|	11	2.1	1.35	0.7	0.7	0.5
AT1G72970	Omega-Hydroxy Fatty Acyl Dehydrogenase|HTD	5	0	0	0	0	2.6
AT1G73480	Monoacylglycerol Lipase (MAGL)|	6	0.7	1.2	0	0	1.6
AT1G73600	Phosphoethanolamine N-Methyltransferase|	1	0	0.2	0	0	0
AT1G73680	&&alpha;;-Dioxygenase-Peroxidase (involved in fatty acid &&alpha;;-oxidation)|	2	0.7	0.2	0	0	0
AT1G74320	Choline Kinase|	26	3.5	2.7	2	5.3	1.1
AT1G74960	Ketoacyl-ACP Synthase II|KASII	321	44.4	33.55	17.1	25	42.6
AT1G75020	1-Acylglycerol-3-Phosphate Acyltransferase|LPAAT4	9	0	0.75	0.7	2	0.5
AT1G76150	Peroxisomal Enoyl-CoA Hydratase 2|ECH2	20	1.4	3.15	3.4	0.7	2.1
AT1G76680	Oxo-Phytodienoic Acid Reductase|	1	0.7	0	0	0	0
AT1G76690	Oxo-Phytodienoic Acid Reductase|	25	7.7	3.15	0.7	0	2.7
AT1G77420	Monoacylglycerol Lipase (MAGL)|	45	6.3	3.25	1.3	6.6	6
AT1G77590	Long-Chain Acyl-CoA Synthetase|LACS9	365	50.1	48.95	34.9	11.2	28.4
AT1G77660	Phosphatidylinositol-Phosphate Kinase type IB|	2	0	0.35	0	0	0
AT1G77740	Phosphatidylinositol-Phosphate Kinase type IB|	5	0.7	0.4	0.7	0	0.5
AT2G01320	ABC Transporter|WBC7 / ABCG7	25	5.6	2.35	1.4	0	3.6
AT2G03890	Phosphatidylinositol-4-Kinase &gamma;|	162	16.9	17.65	15.8	4	21.8
AT2G04350	Long-Chain Acyl-CoA Synthetase|LACS8	23	0.7	4.05	0.7	1.4	3.2
AT2G04540	Ketoacyl-ACP Synthase|KAS	3	0.7	0.6	0	0	0.5
AT2G05990	Enoyl-ACP Reductase|ENR1 (MOD1)	680	124.1	76.75	40.2	17.1	74.3
AT2G06050	Oxo-Phytodienoic Acid Reductase|	32	8.4	3.7	0.7	0	4.4
AT2G13610	ABC Transporter|WBC5 / ABCG5	104	13.4	19.1	2.6	3.3	6
AT2G15230	Triacylglycerol Lipase (TAGL)|LIP1	7	0	0.95	0	0	2.1
AT2G16280	Ketoacyl-CoA Synthase|KCS9	1	0	0	0	0.7	0
AT2G18370	Lipid Transfer Protein|LTP type 1	1	0.7	0	0	0	0
AT2G18730	Diacylglycerol Kinase|	3	0.7	0	0	0	1.1
AT2G19450	Acyl-CoA : Diacylglycerol Acyltransferase|DGAT1	7	1.4	0.35	0	0	1.6
AT2G19690	Phospholipase A2|	37	2.8	6.35	2	0	2.7
AT2G19880	Glucosylceramide Synthase (UDP-glucose-dependent)|	2	0	0	0	0	1
AT2G20860	Lipoate Synthase|LS or LIP1	6	0	1.6	0.7	0	0.5
AT2G20900	Diacylglycerol Kinase|	29	4.2	2.55	3.4	0	4.9
AT2G25170	a SWI/SWF nuclear-localized chromatin remodeling factor of the CHD3 group|PKL	35	4.9	5.2	1.4	0	4.8
AT2G25890	Oil-Body Oleosin|	390	15.5	24.35	28.3	25.7	105.4
AT2G26250	Ketoacyl-CoA Synthase|KCS10/FDH	83	1.4	0.55	0	0	42.6
AT2G26420	Phosphatidylinositol-Phosphate Kinase type IB|	1	0.7	0	0	0	0
AT2G26560	Acyl-Hydrolase (Patatin-like)|	2	0	0	0	1.3	0
AT2G26640	Ketoacyl-CoA Synthase|KCS11	13	0.7	0.4	0	0	5.4
AT2G26830	Ethanolamine Kinase|	46	9.9	4.4	3.9	1.3	3.8
AT2G26870	Phospholipase C (Non specific)|NPC2 (Non specific)	222	21.2	29.95	23	9.2	10.9
AT2G28070	ABC Transporter|WBC3 / ABCG3	29	2.1	1.7	1.3	1.4	8.2
AT2G28630	Ketoacyl-CoA Synthase|KCS12	9	1.4	0.95	0	0.7	1.6
AT2G29525	Inositolphosphorylceramide Synthase|ERHL1	2	0	0.35	0	0	0
AT2G29980	Linoleate Desaturase|FAD3	13	3.5	0.75	0.7	0	1.6
AT2G30200	Malonyl-CoA : ACP Malonyltransferase|MCMT	349	77.6	41.05	23	11.2	24
AT2G30470	a member of a novel family of B3 domain proteins|HSI2/VAL1	26	2.1	1.15	1.4	3.3	6.3
AT2G30490	Cinnamate 4-Hydroxylase|CYP73A5	4	0	0.2	0	0	1.6
AT2G30550	Acylhydrolase (DAD1-like)|	4	2.1	0.6	0	0	0
AT2G32260	Choline-Phosphate Cytidylyltransferase|CCT1	131	18.3	16.15	5.9	4.6	15.8
AT2G33150	Ketoacyl-CoA Thiolase|KAT2/PED1	462	57.8	49.4	17.1	25	74.7
AT2G33380	Caleosin|	311	21.9	37	31.6	51.4	13.1
AT2G34590	Pyruvate Dehydrogenase &beta; subunit, E1b component of Pyruvate Dehydrogenase Complex|PDH (E1beta: component of Pyruvate Dehydrogenase Complex )	367	90.9	39.1	24.3	12.5	22.4
AT2G34690	Sphingosine Transfer Protein|ACD11	13	0	0.55	3.9	0	2.2
AT2G34770	Fatty Acid 2-hydroxylase|FAH1	86	9.2	9.05	5.9	4.6	14.2
AT2G35490	Plastid Lipid-associated Protein|	21	6.3	1.3	0	1.4	2.7
AT2G35690	Acyl-CoA Oxidase|ACX5	20	3.5	2.3	1.3	1.3	1.6
AT2G37360	ABC Transporter|WBC2 / ABCG2	1	0	0.2	0	0	0
AT2G37700	CER1-like|	1	0	0	0	0	0.5
AT2G37870	Lipid Transfer Protein|LTP type 5	16	1.4	0	0	0	7.6
AT2G38040	Carboxyltransferase &alpha; Subunit of Heteromeric ACCase|&alpha;-CT (Subunit of Heteromeric ACCase)	403	62.8	44.4	40.8	25	33.8
AT2G38540	Lipid Transfer Protein|LTP type 1	5	2.1	0	0	0.7	0.5
AT2G38670	CDP-Ethanoamine Synthase|PECT1	140	21.8	18.55	7.9	6	14.2
AT2G39290	Phosphatidylglycerol-Phosphate Synthase|PGP1	5	0	0.35	0	0	1.6
AT2G40116	Phosphoinositide-specific Phospholipase C|	11	1.4	1.6	0	0	2.7
AT2G40690	NAD-dependent Glycerol-3-Phosphate Dehydrogenase|SFD1	1	0	0	0	0	0.5
AT2G40890	p-Coumarate 3-Hydroxylase|CYP98A3	54	16.9	7.95	0.7	0.7	2.7
AT2G41540	NAD-dependent Glycerol-3-Phosphate Dehydrogenase|GPDHc1	93	18.3	8.75	7.9	2	8.7
AT2G42010	Phospholipase D &&beta;;|	16	2.1	0.6	0	3.3	2.7
AT2G42450	Lipid Acylhydrolase-like|	7	0.7	1.1	0	0	0
AT2G43710	Stearoyl-ACP Desaturase|fab2	2521	300.5	350.45	211.1	119.9	166.6
AT2G44290	Lipid Transfer Protein|LTP type 5	38	0	0	0	0	20.8
AT2G44620	Acyl Carrier Protein|	63	9.2	6.15	3.3	2.6	11.5
AT2G45150	CDP-DAG Synthase|	26	3.5	2.9	1.3	2	3.8
AT2G45670	LPEAT - Kjell|	9	0.7	1.4	0	0	1.6
AT2G46090	Diacylglycerol Kinase|	9	0	1.7	0	0	1.1
AT2G46210	Sphingobase-D8 Desaturase|SLD2	90	12	10.3	9.9	0	7.7
AT2G46500	Phosphatidylinositol-4-Kinase &gamma;|	3	0	0.2	1.4	0	0
AT2G47240	Long-Chain Acyl-CoA Synthetase|LACS1	32	0.7	0	0	0	16.9
AT3G01420	&&alpha;;-Dioxygenase-Peroxidase (involved in fatty acid &&alpha;;-oxidation)|	7	0	0	0.7	0	3.3
AT3G01570	Oil-Body Oleosin|	2202	172.1	236.8	341.3	195	165.5
AT3G02600	Phosphatidate Phosphatase|LPP3	14	1.4	2.55	0	0	2.7
AT3G02610	Stearoyl-ACP Desaturase|DES2	3	0.7	0.8	0	0	0
AT3G02630	Stearoyl-ACP Desaturase|DES5	8	0.7	1.35	1.4	0	0
AT3G03310	Phospholipid : Acyl acceptor Acyltransferase|	6	0.7	0.4	0.7	1.3	0
AT3G05420	Acyl CoA Binding Protein|ACBP4	45	5.6	2.4	2.7	3.4	9.3
AT3G05510	Cardiolipin Transacylase|	5	0.7	0.2	0	0	1.6
AT3G05630	Phospholipase D &zeta;|PLD &zeta;2	1	0	0	0	0	0.5
AT3G06060	Ketosphinganine Reductase|	10	1.4	1.35	0	0	1.6
AT3G06860	Multifunctional Protein|MFP2	149	19.8	20.3	7.2	6.6	18
AT3G06960	Protein Involved in Lipid Transport|TGD4	56	7.1	4.5	3.3	0.7	9.8
AT3G07400	Lipid Acylhydrolase-like|	7	0.7	0.8	0	0	2.1
AT3G07960	Phosphatidylinositol-Phosphate Kinase type IB|	2	0.7	0	0	0	0.5
AT3G08510	Phosphoinositide-specific Phospholipase C|	15	0.7	0.9	0.7	0	4.3
AT3G09920	Phosphatidylinositol-Phosphate Kinase type IB|	15	2.8	3.4	0	0	2.1
AT3G10370	FAD-dependent Glycerol-3-Phosphate Dehydrogenase|SDP6	3	0.7	0.2	0	0	0.5
AT3G10550	Phosphoinositide 3-Phosphatase|	1	0	0.2	0	0	0
AT3G10840	Lysophospholipase|	7	0	0.2	0	0.7	2.7
AT3G11170	Linoleate Desaturase|FAD7	10	1.4	0.4	1.3	0	2.2
AT3G11470	Holo-ACP Synthase|	3	0.7	0	0	0	1.1
AT3G11670	Digalactosyldiacylglycerol Synthase|DGD1	9	3.5	0.8	0	0	1
AT3G11980	Alcohol-forming Fatty Acyl-CoA Reductase|AlcFAR2/MS2	2	0	0.35	0	0	0
AT3G12120	Oleate Desaturase|FAD2	4521	345	477.65	403.3	442.1	519.3
AT3G12800	Dienoyl-CoA Reductase|	114	18.3	12.8	5.9	3.3	12.5
AT3G14075	Lipid Acylhydrolase-like|	8	0.7	0.75	0	0	1.6
AT3G14205	Sac domain-containing Phosphoinositide Phosphatase|	6	0.7	0.2	0	0	2.2
AT3G14270	Phosphatidylinositol-Phosphate Kinase type III|	10	1.4	0.95	0.7	0.7	0.5
AT3G14360	Triacylglycerol Lipase (TAGL)|	10497	900.8	1752.35	920.1	744.5	56.8
AT3G15650	Lysophospholipase|	41	5.6	5.65	2	1.3	5.9
AT3G15730	Phospholipase D &&alpha;;|	4	0.7	0	0.7	0	1.1
AT3G15820	Phosphatidylcholine:diacylglycerol cholinephosphotransferase|PDCT/ROD1	75	9.9	3.35	3.9	18.4	9.8
AT3G15850	MGDG Desaturase (palmitate-specific)|FAD5 (palmitate-specific)	225	13.4	31.75	34.2	17.8	5.4
AT3G16785	Phospholipase D &zeta;|PLD &zeta;1	10	0	1.2	0.7	2	1
AT3G16950	Dihydrolipoamide Dehydrogenase, E3 component of Pyruvate Dehydrogenase Complex|LPD1 (E3 component of Pyruvate Dehydrogenase Complex)	346	56.4	43.35	19.7	15.8	32.2
AT3G18000	Phosphoethanolamine N-Methyltransferase|NMT1	6	0	0	0	0	3.3
AT3G18280	Lipid Transfer Protein|LTP type 2	1	0	0.2	0	0	0
AT3G18570	Oil-Body Oleosin|	93	13.4	8.25	7.2	4	14.2
AT3G18850	1-Acylglycerol-3-Phosphate Acyltransferase|LPAAT5	9	0.7	0.2	0.7	2.7	1.1
AT3G18860	Phospholipase A2|	33	5.6	2.7	3.3	2	3.7
AT3G19240	Phosphoinositide 3-Phosphatase|	43	4.9	4.8	2.7	2.6	4.9
AT3G19260	Ceramide Synthase|LOH2	7	0.7	0.55	0	0	1.6
AT3G20320	Phosphatidic Acid-Binding Protein|TGD2	36	7.8	4.05	2	2.6	1.6
AT3G21090	ABC Transporter|WBC15/22 / ABCG15	3	0	0	0	0	1.5
AT3G22400	Lipoxygenase|	1	0	0.2	0	0	0
AT3G22600	Lipid Transfer Protein|LTP type 5	3	0	0.4	0.7	0	0
AT3G23510	Cyclopropane Fatty Acid Synthase|	3	0	0.2	0	0	1
AT3G23530	Cyclopropane Fatty Acid Synthase|	1	0	0	0	0	0.5
AT3G24650	Homologous to the maize transcription factor Viviparous-1|ABI3	59	4.2	4.1	3.9	1.3	17.5
AT3G25110	Acyl-ACP Thioesterase A|FatA	1	0	0.2	0	0	0
AT3G25585	Diacylglycerol Cholinephosphotransferase|DAG-CPT	4	0.7	0	0	0	1.6
AT3G25620	ABC Transporter|WBC21 / ABCG21	1	0	0.2	0	0	0
AT3G25860	Dihydrolipoamide Acetyltransferase, E2 component of Pyruvate Dehydrogenase Complex|LTA2 (E2 component of Pyruvate Dehydrogenase Complex )	153	42.3	10.75	10.6	2	18.5
AT3G26790	Transcriptional factor with high similarity to the B3 region of the VP1/ABI3-like proteins|FUS3	9	0	1.1	0	0	1.6
AT3G27670	Resurrection Protein|RST1	4	0	0	0	0	2.1
AT3G27870	Translocase|	1	0	0	0	0.7	0
AT3G43220	Sac domain-containing Phosphoinositide Phosphatase|	9	2.1	0.2	0	2.6	0.5
AT3G44540	Alcohol-forming Fatty Acyl-CoA Reductase|AlcFAR4	4	0	0	0	0	2.2
AT3G44830	Phospholipid : Diacylglycerol Acyltransferase|	56	7.7	3.9	2	0	16.4
AT3G45140	Lipoxygenase|	2	0	0	0	1.3	0
AT3G45770	Enoyl-ACP Reductase|	20	0.7	1.5	0	0	6
AT3G48780	Serine Palmitoyltransferase|LCB2b	1	0.7	0	0	0	0
AT3G49050	Lipid Acylhydrolase-like|	8	0	1.4	0	0	1.5
AT3G49190	Bifunctional Wax Ester Synthase / Diacylglycerol Acyltransferase|	4	0	0.2	0	0	1.6
AT3G49200	Bifunctional Wax Ester Synthase / Diacylglycerol Acyltransferase|	86	0	0.55	2	0	43.7
AT3G49210	Bifunctional Wax Ester Synthase / Diacylglycerol Acyltransferase|	7	1.4	0	0.7	0	2.2
AT3G50920	Phosphatidate Phosphatase|LPP &epsilon;1	1	0	0.2	0	0	0
AT3G51460	Sac domain-containing Phosphoinositide Phosphatase|	16	2.8	1.4	0.7	0	4.3
AT3G51520	Acyl-CoA : Diacylglycerol Acyltransferase|DGAT2	761	79.7	116.05	81.7	41.5	30
AT3G51830	Sac domain-containing Phosphoinositide Phosphatase|	30	3.5	1.95	0.7	0.7	8.2
AT3G51840	Acyl-CoA Oxidase|ACX4	51	7.8	6.5	2	3.3	4.4
AT3G51970	Wax Synthase|	14	1.4	0.75	3.3	1.3	0.5
AT3G53510	ABC Transporter|WBC20 / ABCG20	2	1.4	0	0	0	0
AT3G53980	Lipid Transfer Protein|LTP type 4	7	2.1	0	1.3	1.3	0
AT3G54020	Inositolphosphorylceramide Synthase|ERHL2	15	3.5	0.35	2.7	0.7	1.6
AT3G54320	AP2/ERWEBP Transcription Factors|WRI1	602	81.8	59.3	59.8	44.2	63.4
AT3G54950	Acyl-Hydrolase (Patatin-like)|	4	1.4	0.35	0	0	0
AT3G55290	Ketoacyl-ACP Reductase|	145	17.6	15.75	11.2	3.3	20.8
AT3G55360	Enoyl-CoA Reductase|ECR	33	4.2	2.9	2	0.7	6.6
AT3G55940	Phosphoinositide-specific Phospholipase C|	3	0	0.2	0	0	1.1
AT3G56040	UDP-Glucose Pyrophosphorylase|UGPase, UGP3	2	0	0.2	0	0	0.5
AT3G56600	Phosphatidylinositol-4-Kinase &gamma;|	2	0	0.2	0.7	0	0
AT3G57650	1-Acylglycerol-3-Phosphate Acyltransferase|LPAAT2	209	41.6	25.55	6.6	10.6	15.8
AT3G58490	Phosphatidate Phosphatase|LPP &delta;	11	2.8	1.8	0.7	0	0.5
AT3G59770	Sac domain-containing Phosphoinositide Phosphatase|	6	2.1	0.2	0.7	0	0.5
AT3G60340	Thioesterase (PPT1-like)|	12	1.4	1.55	0	0.7	2.7
AT3G60500	CER7 Protein involved in wax synthesis|CER7	45	4.9	6.5	1.3	1.3	5.5
AT3G60510	Mitochondrial Enoyl-CoA Hydratase|	14	2.1	1.95	0	0.7	2.1
AT3G61680	Lipid Acylhydrolase-like|	37	2.8	1.5	5.4	6	5.4
AT3G63200	Acyl-Hydrolase (Patatin-like)|	35	2.8	0.95	0	0.7	13.6
AT4G00360	Fatty Acyl omega-Hydroxylase|CYP86A2	13	0	0	0	0	7.1
AT4G00400	Glycerol-3-Phosphate Acyltransferase|GPAT8	12	1.4	0.6	1.3	0	3.8
AT4G00500	Lipid Acylhydrolase-like|	3	0	0.6	0	0	1
AT4G00550	Digalactosyldiacylglycerol Synthase|DGD2	9	0	0.8	1.3	0	2.7
AT4G04320	Malonyl-CoA Decarboxylase|	14	0.7	1.35	1.4	0	3.3
AT4G04870	Cardiolipin Synthase|	30	2.1	2.65	2	3.3	3.8
AT4G04930	Dihydrosphingosine Delta-4 Desaturase|DSD1	35	4.9	1.3	2	0.7	9.3
AT4G09760	Choline Kinase|	1	0.7	0	0	0	0
AT4G10020	Steroleosin|	392	31	60.5	40.2	17.1	25.6
AT4G10950	Lipid Acylhydrolase-like|	5	0	0.95	0	0	0
AT4G11030	Long-Chain Acyl-CoA Synthetase|LACS5	8	2.1	0.8	0	0	1.6
AT4G13050	Acyl-ACP Thioesterase A|	561	77.6	81.9	30.9	27.7	41
AT4G13550	Lipid Acylhydrolase-like|	22	2.8	2.3	0.7	1.3	2.6
AT4G13840	CER2-like Protein|	1	0	0	0	0	0.5
AT4G14070	Acyl-ACP Synthetase|AAE15	1	0	0.2	0	0	0
AT4G14430	Enoyl CoA isomerase|ECI2	73	8.5	11.15	5.3	4	3.8
AT4G14440	Enoyl CoA isomerase|ECI3	1	0.7	0	0	0	0
AT4G15440	Hydroperoxide Lyase|	4	0	0	0	0	2.2
AT4G16070	Lipid Acylhydrolase-like|	28	5.6	2.5	1.3	0.7	4.3
AT4G16155	Dihydrolipoamide Dehydrogenase, E3 component of Pyruvate Dehydrogenase Complex|LPD2 (E3 component of Pyruvate Dehydrogenase Complex)	1	0	0	0.7	0	0
AT4G16700	Phosphatidylserine Decarboxylase|	14	4.9	0.8	0	0	2.7
AT4G16760	Acyl-CoA Oxidase|ACX1	34	6.3	2.7	3.3	2.7	3.2
AT4G16820	Acylhydrolase (DAD1-like)|	1	0	0.2	0	0	0
AT4G19860	Phospholipid : Acyl acceptor Acyltransferase|	83	4.9	6.9	1.3	11.9	16.4
AT4G20870	Fatty Acid 2-hydroxylase|FAH2	1	0	0	0	0	0.5
AT4G21540	Long Chain Base Kinase|	11	2.1	1.2	0	1.4	1
AT4G22240	Plastid Lipid-associated Protein|	2	0	0.4	0	0	0
AT4G22300	Lysophospholipase|	7	0	1	0	0	2.2
AT4G22330	Ceramidase|CES1	33	6.3	1.95	1.4	4	5.4
AT4G22340	CDP-DAG Synthase|	30	6.3	3.85	0.7	0	3.2
AT4G22550	Phosphatidate Phosphatase|LPP &beta;	5	1.4	0.35	0	0	0.5
AT4G23850	Long-Chain Acyl-CoA Synthetase|LACS4	32	3.5	2.45	2	2	5.4
AT4G24160	Cardiolipin-Specific Deacylase|	9	0	1.5	0.7	0.7	0.5
AT4G24230	Acyl-CoA Binding Protein|	24	1.4	1.55	3.3	7.3	1.1
AT4G25050	Acyl Carrier Protein|ACP4	4	0.7	0	0	2	0
AT4G25140	Oil-Body Oleosin|	3422	459.9	364.45	378.8	297.8	304.8
AT4G25970	Phosphatidylserine Decarboxylase|PSD3	7	0	0.55	0	0	2.2
AT4G26740	Caleosin|	1	0	0.2	0	0	0
AT4G27420	ABC Transporter|WBC9 / ABCG9	4	0	1.2	0	1.4	0
AT4G27780	Acyl CoA Binding Protein|ACBP2	36	2.8	5.2	4.6	1.3	2.2
AT4G29010	Multifunctional Protein|AIM1	41	8.4	4.4	2	1.3	4.9
AT4G29070	Phospholipase A2|	6	2.1	1	0	0	0
AT4G30580	1-Acylglycerol-3-Phosphate Acyltransferase|LPAAT1	5	1.4	0	0.7	0	1.1
AT4G30880	Lipid Transfer Protein|LTP type 3	214	55	26.25	17.8	11.9	0.5
AT4G30950	Oleate Desaturase|FAD6	14	2.8	1.2	1.3	0	2.1
AT4G31050	Lipoyltransferase|	13	2.8	0.95	0.7	0.7	1.1
AT4G31780	Monogalactosyldiacylglycerol Synthase|MGD1	8	2.1	1.3	0	0	0
AT4G31810	Mitochondrial Enoyl-CoA Hydratase|	15	2.1	2.15	0	1.3	1.6
AT4G32010	a member of a novel family of B3 domain proteins|HSL1/VAL2	3	0.7	0.6	0	0	0.5
AT4G33030	UDP-Sulfoquinovose Synthase|SQD1	33	4.9	3.65	2	0	4.4
AT4G33240	Phosphatidylinositol-Phosphate Kinase type III|	14	2.8	2.35	0	0	2.1
AT4G33355	Lipid Transfer Protein|LTP type 1	949	110.1	56.55	259.2	112	19.7
AT4G33550	Lipid Transfer Protein|LTP type 3	41	26.1	0.4	1.3	0	0
AT4G33790	Alcohol-forming Fatty Acyl-CoA Reductase|AlcFAR3/CER4	1	0	0	0	0	0.5
AT4G34050	Caffeoyl-CoA O-Methyltransferase|	52	6.3	6.3	1.3	2	8.2
AT4G35790	Phospholipase D &delta;|	24	3.5	1.55	2.7	0	4.8
AT4G36480	Serine Palmitoyltransferase|LCB1	82	12.7	7.85	5.3	5.9	9.8
AT4G37060	Acyl-Hydrolase (Patatin-like)|	1	0.7	0	0	0	0
AT4G37070	Acyl-Hydrolase (Patatin-like)|	1	0	0.6	0	0	0
AT4G39480	Midchain Alkane Hydroxylase|CYP96A9	1	0	0	0	0	0.5
AT4G39670	Sphingosine Transfer Protein|	1	0	0	0	0	0.5
AT4G39850	ABC Acyl Transporter|CTS	4	0.7	0.8	0	0	0.5
AT5G01220	UDP-sulfoquinovose:DAG sulfoquinovosyltransferase|SQD2	4	0.7	0	0	0.7	1
AT5G03080	Long Chain Base 1-Phosphate Phosphatase|	25	3.5	0.9	2	1.3	5.4
AT5G04040	Triacylglycerol Lipase (TAGL)|SDP1	8	0.7	1.75	0.7	0	0.5
AT5G04530	Ketoacyl-CoA Synthase|KCS19	1	0	0	0	0	0.5
AT5G04540	Phosphoinositide 3-Phosphatase|	6	0.7	1.15	0	0	0.5
AT5G04930	Translocase|	12	2.8	0	0.7	0	3.8
AT5G05580	Linoleate Desaturase|FAD8	52	12.6	8.05	2	0.7	1.1
AT5G05960	Lipid Transfer Protein|LTP type 4	19	2.8	1.15	2.6	3.3	1.1
AT5G07360	Fatty Acid Amide Hydrolase|	68	4.2	6.1	3.9	5.3	12
AT5G07920	Diacylglycerol Kinase|	10	1.4	0.55	1.4	0.7	1.1
AT5G08030	Glycerophosphoryl Diester Phosphodiesterase|	1	0	0.2	0	0	0
AT5G08415	Lipoate Synthase|	107	18.3	16.3	4.6	2	4.4
AT5G09350	Phosphatidylinositol-4-Kinase &&beta;;|	3	0.7	0.35	0	0	0
AT5G10160	Hydroxyacyl-ACP Dehydrase|HAD	257	53.6	28.55	21.7	1.3	26.2
AT5G10480	Hydroxyacyl-CoA Dehydratase|HACD	17	4.9	0.95	0.7	0.7	2.7
AT5G11650	Monoacylglycerol Lipase (MAGL)|	1	0	0	0	0	0.5
AT5G13580	ABC Transporter|WBC6 / ABCG6	1	0	0	0	0	0.5
AT5G13640	Phospholipid : Diacylglycerol Acyltransferase|PDAT1	34	4.2	4.2	3.4	1.4	2.7
AT5G14180	Triacylglycerol Lipase (TAGL)|	39	6.3	4.25	2	0.7	5.5
AT5G14930	Lipid Acylhydrolase-like|	9	0	0.35	2	0	2.1
AT5G15530	Biotin Carboxyl Carrier Protein of Heteromeric ACCase|BCCP2 (Subunit of Heteromeric ACCase)	129	21.9	13.95	7.2	2.6	14.2
AT5G16120	Monoacylglycerol Lipase (MAGL)|	28	0.7	4.85	3.3	1.3	3.8
AT5G16240	Stearoyl-ACP Desaturase|DES1	8	0.7	0	0	3.3	1.1
AT5G16390	Biotin Carboxyl Carrier Protein of Heteromeric ACCase|BCCP1 (Subunit of Heteromeric ACCase)	24	2.8	2.5	0.7	0	5.5
AT5G18630	Triacylglycerol Lipase (TAGL)|	1	0	0	0	0.7	0
AT5G18640	Triacylglycerol Lipase (TAGL)|	17	0.7	2.3	1.3	0	2.1
AT5G19290	Lysophospholipase|	43	4.2	3.6	4.6	2.6	4.9
AT5G20060	Lysophospholipase|	41	4.9	3.1	0	3.9	8.7
AT5G20410	Monogalactosyldiacylglycerol Synthase|MGD2	1	0	0	0	0	0.5
AT5G20840	Sac domain-containing Phosphoinositide Phosphatase|	3	0	0.35	0	0	0.5
AT5G23190	Fatty Acyl Omega-Hydroxylase|CYP86B1	2	0	0	0	0	1
AT5G23450	Long Chain Base Kinase|	17	3.5	1.15	0	0	3.2
AT5G23670	Serine Palmitoyltransferase|LCB2a	7	2.1	0.35	0	0.7	0.5
AT5G23940	BAHD acyltransferase family|PEL3/DCR	9	0	0.8	0	0	3.8
AT5G24240	Phosphatidylinositol-4-Kinase &gamma;|	3	0.7	0.35	0	0	0
AT5G27200	Acyl Carrier Protein|ACP5	3	0	0.8	0	0	0.5
AT5G27600	Long-Chain Acyl-CoA Synthetase|LACS7	1	0	0	0	0	0.5
AT5G35360	Biotin Carboxylase of Heteromeric ACCase|BC (Subunit of Heteromeric ACCase)	315	81.1	28.05	15.8	11.2	30
AT5G37710	Lipid Acylhydrolase-like|	2	0	0.35	0	0	0
AT5G40610	NAD-dependent Glycerol-3-Phosphate Dehydrogenase|	41	7.1	3.5	1.3	4	6
AT5G41040	BAHD acyltransferase family|ASFT1	16	0.7	0	0	9.9	0
AT5G42650	Allene Oxide Synthase|	74	16.2	9.35	8.6	1.4	0.5
AT5G42870	Phosphatidate Phosphatase|	21	2.8	2.15	0.7	0.7	4.1
AT5G43280	Dienoyl CoA Isomerase|DCI1	19	2.1	2.7	1.3	0.7	1.6
[truncated: 6,350 more rows]

## Sheet: Table S5c-Ea
Table S5c: Annotation and EST levels for E. alatus orthologs of Arabidopsis proteins. The 454 reads obtained for all stages of developing seed were assembled to generate contigs. The contigs were then matched to Arabidopsis TAIR 8 proteins by BLASTX with cutoff E-value < E-10. There may be more than one contig/TAIR8 locus ID in which case EST numbers for multiple contigs that matched to the same …
[truncated: 10,204 more rows]
